# Supplementary material for: Metastatic breast cancers have reduced immune cell recruitment but harbor increased macrophages relative to their matched primary tumors
Source: J Immunother Cancer. 2019 Oct 18;7:265. doi: 10.1186/s40425-019-0755-1 (PMC6798422; doi:10.1186/s40425-019-0755-1)
Supplement: Supplementary file 3 — Additional file 3: Table S4. Pathway enrichment analysis of differentially expressed genes in paired comparison of ER+ Brain METs versus matched PBTs. [file 40425_2019_755_MOESM3_ESM.csv]

	Pathway	Path_pval	Path_qval	TotalNumOfDEGenes	NumOfGenesInPath	NumOfDEGenesInPath	DEgenes
REACTOME_TRANSMISSION_ACROSS_CHEMICAL_SYNAPSES	REACTOME_TRANSMISSION_ACROSS_CHEMICAL_SYNAPSES	1.11925300527444e-24	2.62576755037383e-21	2343	184	48	ABAT	ACHE	ACTN2	ADCY2	ADCY7	ADCY8	CACNA1A	CACNG2	CACNG4	CAMK2B	CHRNA2	CHRNA4	CHRNB2	COMT	GABBR2	GABRA1	GABRA2	GABRA3	GABRA4	GABRB1	GABRB3	GABRG2	GAD1	GAD2	GLS2	GNB4	GNG2	GNG3	GRIA1	GRIA4	GRIN2A	GRIN2B	GRIN2C	KCNJ10	KCNJ15	KCNJ16	KCNJ9	NEFL	RAB3A	RASGRF1	SLC17A7	SLC1A2	SLC1A3
KEGG_CELL_ADHESION_MOLECULES_CAMS	KEGG_CELL_ADHESION_MOLECULES_CAMS	5.09490547397285e-23	5.97632412097016e-20	2343	128	39	CADM3	CD2	CD226	CD28	CD34	CD40	CD6	CD8A	CD8B	CDH2	CLDN1	CLDN11	CLDN14	CLDN7	CNTN2	CTLA4	HLA-DPA1	HLA-DPB1	HLA-DQA1	HLA-DQA2	HLA-DRA	HLA-DRB1	ICOS	ITGA4	ITGA8	ITGAL	L1CAM	MAG	NCAM1	NEGR1	NRCAM	NRXN1	PDCD1LG2	PTPRC	SELE	SELP	SPN	VCAM1	VCAN
REACTOME_EXTRACELLULAR_MATRIX_ORGANIZATION	REACTOME_EXTRACELLULAR_MATRIX_ORGANIZATION	1.37509249994109e-21	1.07532233495393e-18	2343	83	31	ADAMTS14	ADAMTS2	BMP1	COL10A1	COL12A1	COL14A1	COL15A1	COL16A1	COL17A1	COL1A1	COL1A2	COL3A1	COL5A1	COL5A2	COL5A3	COL6A1	COL6A2	COL6A3	COL8A2	CTSG	MMP1	MMP10	MMP11	MMP13	MMP14	MMP2	MMP3	PCOLCE	PCOLCE2	TIMP2	TPSAB1
PROTEINACEOUS_EXTRACELLULAR_MATRIX	PROTEINACEOUS_EXTRACELLULAR_MATRIX	2.14779851461338e-18	1.25968382882075e-15	2343	96	30	ADAMTS5	ADAMTS9	APLP1	CHI3L1	COL10A1	COL15A1	COL16A1	COL1A2	COL3A1	COL5A1	COL5A2	COL5A3	COL6A3	COMP	DGCR6	DSPP	FBLN2	FBN1	FBN2	LAMA4	LUM	MMP10	MMP11	NID2	POSTN	SGCD	SNTG1	SSPN	THBS4	VCAN
EXTRACELLULAR_MATRIX	EXTRACELLULAR_MATRIX	4.12801728978877e-18	1.93686571236889e-15	2343	98	30	ADAMTS5	ADAMTS9	APLP1	CHI3L1	COL10A1	COL15A1	COL16A1	COL1A2	COL3A1	COL5A1	COL5A2	COL5A3	COL6A3	COMP	DGCR6	DSPP	FBLN2	FBN1	FBN2	LAMA4	LUM	MMP10	MMP11	NID2	POSTN	SGCD	SNTG1	SSPN	THBS4	VCAN
SKELETAL_DEVELOPMENT	SKELETAL_DEVELOPMENT	1.02369519823128e-16	4.00264822508431e-14	2343	101	29	ACHE	ADAMTS4	AEBP1	BMP1	COL10A1	COL12A1	COL1A2	COMP	DSCAML1	DSPP	EN1	EVC	FBN1	FRZB	GLI2	HOXA13	IGF1	IGF2	IGFBP4	INHBA	KIAA1217	KLF10	NPR3	POSTN	RUNX2	SHOX	SHOX2	TWIST1	TWIST2
KEGG_PRIMARY_IMMUNODEFICIENCY	KEGG_PRIMARY_IMMUNODEFICIENCY	3.81651306071053e-16	1.27907709148956e-13	2343	35	18	ADA	AIRE	CD19	CD3D	CD3E	CD40	CD79A	CD8A	CD8B	CIITA	ICOS	IL2RG	IL7R	JAK3	LCK	PTPRC	TNFRSF13B	ZAP70
KEGG_ECM_RECEPTOR_INTERACTION	KEGG_ECM_RECEPTOR_INTERACTION	5.06851430794952e-16	1.4863418208062e-13	2343	84	26	CD36	COL1A1	COL1A2	COL3A1	COL5A1	COL5A2	COL5A3	COL6A1	COL6A2	COL6A3	COL6A6	COMP	HSPG2	ITGA10	ITGA4	ITGA8	LAMA4	LAMB3	LAMC2	LAMC3	SV2A	THBS1	THBS2	THBS4	TNC	TNR
REACTOME_NEUROTRANSMITTER_RECEPTOR_BINDING_AND_DOWNSTREAM_TRANSMISSION_IN_THE_POSTSYNAPTIC_CELL	REACTOME_NEUROTRANSMITTER_RECEPTOR_BINDING_AND_DOWNSTREAM_TRANSMISSION_IN_THE_POSTSYNAPTIC_CELL	1.21907403248903e-15	3.17771964468808e-13	2343	135	32	ACTN2	ADCY2	ADCY7	ADCY8	CACNG2	CACNG4	CAMK2B	CHRNA2	CHRNA4	CHRNB2	GABBR2	GABRA1	GABRA2	GABRA3	GABRA4	GABRB1	GABRB3	GABRG2	GNB4	GNG2	GNG3	GRIA1	GRIA4	GRIN2A	GRIN2B	GRIN2C	KCNJ10	KCNJ15	KCNJ16	KCNJ9	NEFL	RASGRF1
CENTRAL_NERVOUS_SYSTEM_DEVELOPMENT	CENTRAL_NERVOUS_SYSTEM_DEVELOPMENT	1.54886335040709e-15	3.55227706070763e-13	2343	119	30	ADAM22	ARNT2	CELSR1	CNTN6	DNER	DSCAML1	ECE2	EGR2	FOXG1	FOXP2	GLI2	HPCAL4	MBP	MDGA2	MOG	NPTX1	PAX6	PDGFC	PHGDH	PITPNM1	POU6F2	PTPRZ1	S100B	SH3GL2	SH3GL3	SLIT3	TAGLN3	UGT8	ZIC1	ZIC2
REACTOME_COLLAGEN_FORMATION	REACTOME_COLLAGEN_FORMATION	1.66560305489275e-15	3.55227706070763e-13	2343	54	21	ADAMTS14	ADAMTS2	BMP1	COL10A1	COL12A1	COL14A1	COL15A1	COL16A1	COL17A1	COL1A1	COL1A2	COL3A1	COL5A1	COL5A2	COL5A3	COL6A1	COL6A2	COL6A3	COL8A2	PCOLCE	PCOLCE2
RESPONSE_TO_WOUNDING	RESPONSE_TO_WOUNDING	3.19285034799518e-15	6.24202243033057e-13	2343	186	37	ACHE	ADORA1	ANXA1	AOC3	CCL11	CCL13	CCL21	CCL22	CCL4	CCL5	CCR2	CCR4	CCR5	CCR7	CD36	CD40	CFHR1	CXCL9	CYP4F11	F12	F13A1	F2	F2RL2	FGF7	GAP43	GPR68	IL18RAP	IRAK2	KRT1	LBP	LY75	LYZ	PLA2G2D	SCG2	SELE	TNFAIP6	VPS45
KEGG_FOCAL_ADHESION	KEGG_FOCAL_ADHESION	3.88978357511284e-15	7.01956328247286e-13	2343	197	38	ACTN2	BIRC3	CAV1	COL1A1	COL1A2	COL3A1	COL5A1	COL5A2	COL5A3	COL6A1	COL6A2	COL6A3	COL6A6	COMP	ERBB2	IGF1	ITGA10	ITGA4	ITGA8	LAMA4	LAMB3	LAMC2	LAMC3	MYL9	PDGFC	PDGFRA	PIK3CG	RAC2	RASGRF1	SHC4	THBS1	THBS2	THBS4	TNC	TNR	VEGFB	VEGFC	ZYX
REACTOME_POTASSIUM_CHANNELS	REACTOME_POTASSIUM_CHANNELS	3.12217238197665e-14	5.23186886294086e-12	2343	98	26	ABCC8	ABCC9	GABBR2	GNG2	GNG3	HCN1	HCN2	HCN4	KCNA1	KCNA2	KCNA3	KCNC1	KCNC3	KCND2	KCNF1	KCNH2	KCNH7	KCNJ10	KCNJ11	KCNJ15	KCNJ16	KCNJ8	KCNJ9	KCNK10	KCNK9	KCNQ2
REACTOME_TRANSLOCATION_OF_ZAP_70_TO_IMMUNOLOGICAL_SYNAPSE	REACTOME_TRANSLOCATION_OF_ZAP_70_TO_IMMUNOLOGICAL_SYNAPSE	5.29176042275869e-14	8.27631330119459e-12	2343	13	11	CD247	CD3D	CD3E	CD3G	HLA-DPA1	HLA-DPB1	HLA-DQA1	HLA-DQA2	HLA-DRB1	LCK	ZAP70
INFLAMMATORY_RESPONSE	INFLAMMATORY_RESPONSE	5.88514393481875e-14	8.62909229442799e-12	2343	126	29	ADORA1	ANXA1	AOC3	CCL11	CCL13	CCL21	CCL22	CCL4	CCL5	CCR2	CCR4	CCR5	CCR7	CD40	CFHR1	CXCL9	CYP4F11	GPR68	IL18RAP	IRAK2	KRT1	LBP	LY75	LYZ	PLA2G2D	SCG2	SELE	TNFAIP6	VPS45
CATION_CHANNEL_ACTIVITY	CATION_CHANNEL_ACTIVITY	6.99784111450048e-14	9.65702073801066e-12	2343	118	28	CACNA1A	CACNA1S	CACNG2	CACNG4	CHRNA2	CHRNA4	CHRNB2	KCNA1	KCNA2	KCNA3	KCNC1	KCNC3	KCNH2	KCNJ10	KCNJ15	KCNK10	KCNQ2	MS4A2	P2RX1	RYR3	SCN11A	SCN2A	SCN2B	SCN4A	SCN7A	SCN9A	SCNN1B	SCNN1G
REACTOME_IMMUNOREGULATORY_INTERACTIONS_BETWEEN_A_LYMPHOID_AND_A_NON_LYMPHOID_CELL	REACTOME_IMMUNOREGULATORY_INTERACTIONS_BETWEEN_A_LYMPHOID_AND_A_NON_LYMPHOID_CELL	2.42216665950595e-13	3.15689054622275e-11	2343	60	20	CD19	CD200R1	CD226	CD247	CD34	CD3D	CD3E	CD3G	CD40	CD8A	CD8B	CD96	ITGAL	KIR3DL2	LILRB1	LILRB2	LILRB3	LILRB5	ULBP1	VCAM1
KEGG_CHEMOKINE_SIGNALING_PATHWAY	KEGG_CHEMOKINE_SIGNALING_PATHWAY	3.89032402096682e-13	4.80352639641483e-11	2343	184	34	ADCY2	ADCY7	ADCY8	CCL11	CCL13	CCL14	CCL19	CCL2	CCL21	CCL22	CCL28	CCL4	CCL5	CCR2	CCR4	CCR5	CCR7	CCR8	CXCL12	CXCL9	DOCK2	GNB4	GNG2	GNG3	ITK	JAK3	LYN	NCF1	PIK3CG	RAC2	SHC4	TIAM1	XCL1	XCL2
METAL_ION_TRANSMEMBRANE_TRANSPORTER_ACTIVITY	METAL_ION_TRANSMEMBRANE_TRANSPORTER_ACTIVITY	4.34508130890983e-13	5.09678037535123e-11	2343	145	30	ABCC8	ATP2B3	CACNA1A	CACNA1S	CACNG2	CACNG4	CHRNA2	CHRNA4	CHRNB2	KCNA1	KCNA2	KCNA3	KCNC1	KCNC3	KCNH2	KCNJ10	KCNJ15	KCNK10	KCNQ2	MS4A2	P2RX1	RYR3	SCN11A	SCN2A	SCN2B	SCN4A	SCN7A	SCN9A	SCNN1B	SCNN1G
KEGG_HEMATOPOIETIC_CELL_LINEAGE	KEGG_HEMATOPOIETIC_CELL_LINEAGE	5.91553923112165e-13	6.30811592555063e-11	2343	85	23	CD19	CD1C	CD1E	CD2	CD34	CD36	CD3D	CD3E	CD3G	CD8A	CD8B	CR1	CR2	FLT3LG	HLA-DRA	HLA-DRB1	IL2RA	IL6	IL7R	ITGA4	KIT	MME	MS4A1
TISSUE_DEVELOPMENT	TISSUE_DEVELOPMENT	5.75515978551209e-13	6.30811592555063e-11	2343	137	29	ACHE	ALOX12B	BMP1	BMX	COL17A1	COL1A1	COL5A2	DSPP	EMP1	FGF7	FST	GLI2	IKZF1	KRT1	KRT14	KRT16	KRT17	KRT31	KRT5	KRT6A	KRT6B	LAMB3	LAMC2	RUNX2	SNAI2	TGM5	TIE1	TWIST2	UGCG
REACTOME_PHOSPHORYLATION_OF_CD3_AND_TCR_ZETA_CHAINS	REACTOME_PHOSPHORYLATION_OF_CD3_AND_TCR_ZETA_CHAINS	8.56196964501169e-13	8.73320903791192e-11	2343	15	11	CD247	CD3D	CD3E	CD3G	HLA-DPA1	HLA-DPB1	HLA-DQA1	HLA-DQA2	HLA-DRB1	LCK	PTPRC
BIOCARTA_TCYTOTOXIC_PATHWAY	BIOCARTA_TCYTOTOXIC_PATHWAY	1.06676640016408e-12	1.04276415616039e-10	2343	12	10	CD2	CD247	CD28	CD3D	CD3E	CD3G	CD8A	ITGAL	PTPRC	THY1
REACTOME_GENERATION_OF_SECOND_MESSENGER_MOLECULES	REACTOME_GENERATION_OF_SECOND_MESSENGER_MOLECULES	4.17594444954953e-12	3.91870627145728e-10	2343	25	13	CD247	CD3D	CD3E	CD3G	GRAP2	HLA-DPA1	HLA-DPB1	HLA-DQA1	HLA-DQA2	HLA-DRB1	ITK	LCK	ZAP70
GATED_CHANNEL_ACTIVITY	GATED_CHANNEL_ACTIVITY	6.21149818644667e-12	5.60468259438611e-10	2343	121	26	CACNA1A	CACNA1S	CACNG2	CACNG4	CHRNA2	CHRNA4	CHRNB2	KCNA1	KCNA2	KCNA3	KCNC1	KCNC3	KCNH2	KCNJ10	KCNJ15	KCNQ2	P2RX1	RYR3	SCN11A	SCN2A	SCN2B	SCN4A	SCN7A	SCN9A	SCNN1B	SCNN1G
REACTOME_PD1_SIGNALING	REACTOME_PD1_SIGNALING	7.17753655966047e-12	6.23648176628276e-10	2343	17	11	CD247	CD3D	CD3E	CD3G	HLA-DPA1	HLA-DPB1	HLA-DQA1	HLA-DQA2	HLA-DRB1	LCK	PDCD1LG2
CELLULAR_HOMEOSTASIS	CELLULAR_HOMEOSTASIS	8.80981651728162e-12	7.38136769626524e-10	2343	142	28	AGTR1	ATP1A2	ATP1A3	AVPR1A	BNIP3	CACNA1A	CCL11	CCL13	CCL14	CCL19	CCL2	CCL5	CCR2	CCR4	CCR5	CCR7	CCR8	CXCL12	GLRX2	GNA15	LCK	PCDH15	PTPRC	RHAG	SAA1	THY1	USH1C	XCL1
SUBSTRATE_SPECIFIC_CHANNEL_ACTIVITY	SUBSTRATE_SPECIFIC_CHANNEL_ACTIVITY	1.24449614016688e-11	1.006754463735e-09	2343	154	29	AQP7	CACNA1A	CACNA1S	CACNG2	CACNG4	CHRNA2	CHRNA4	CHRNB2	KCNA1	KCNA2	KCNA3	KCNC1	KCNC3	KCNH2	KCNJ10	KCNJ15	KCNK10	KCNQ2	MS4A2	P2RX1	RYR3	SCN11A	SCN2A	SCN2B	SCN4A	SCN7A	SCN9A	SCNN1B	SCNN1G
REACTOME_CHEMOKINE_RECEPTORS_BIND_CHEMOKINES	REACTOME_CHEMOKINE_RECEPTORS_BIND_CHEMOKINES	1.49980893876706e-11	1.17285059011584e-09	2343	51	17	CCL11	CCL19	CCL2	CCL21	CCL22	CCL28	CCL4	CCL5	CCR2	CCR4	CCR5	CCR7	CCR8	CXCL12	CXCL9	XCL1	XCL2
VOLTAGE_GATED_CATION_CHANNEL_ACTIVITY	VOLTAGE_GATED_CATION_CHANNEL_ACTIVITY	1.80761451705186e-11	1.36795601838828e-09	2343	66	19	CACNA1A	CACNA1S	CACNG2	CACNG4	KCNA1	KCNA2	KCNA3	KCNC1	KCNC3	KCNH2	KCNJ10	KCNJ15	KCNQ2	SCN11A	SCN2A	SCN2B	SCN4A	SCN7A	SCN9A
BIOCARTA_TCRA_PATHWAY	BIOCARTA_TCRA_PATHWAY	2.11732471807599e-11	1.45575592098672e-09	2343	11	9	CD247	CD3D	CD3E	CD3G	HLA-DRA	HLA-DRB1	LCK	PTPRC	ZAP70
ION_CHANNEL_ACTIVITY	ION_CHANNEL_ACTIVITY	2.09969880774336e-11	1.45575592098672e-09	2343	147	28	CACNA1A	CACNA1S	CACNG2	CACNG4	CHRNA2	CHRNA4	CHRNB2	KCNA1	KCNA2	KCNA3	KCNC1	KCNC3	KCNH2	KCNJ10	KCNJ15	KCNK10	KCNQ2	MS4A2	P2RX1	RYR3	SCN11A	SCN2A	SCN2B	SCN4A	SCN7A	SCN9A	SCNN1B	SCNN1G
LOCOMOTORY_BEHAVIOR	LOCOMOTORY_BEHAVIOR	2.17184387188982e-11	1.45575592098672e-09	2343	91	22	CCL11	CCL13	CCL19	CCL2	CCL21	CCL22	CCL28	CCL5	CCR2	CCR4	CCR5	CCR7	CCR8	CXCL12	CXCL9	DOCK2	PLAU	PLAUR	SAA1	SCG2	SPN	XCL1
REACTOME_GABA_RECEPTOR_ACTIVATION	REACTOME_GABA_RECEPTOR_ACTIVATION	2.14050942655592e-11	1.45575592098672e-09	2343	52	17	ADCY2	ADCY7	ADCY8	GABBR2	GABRA1	GABRA2	GABRA3	GABRA4	GABRB1	GABRB3	GABRG2	GNG2	GNG3	KCNJ10	KCNJ15	KCNJ16	KCNJ9
ION_HOMEOSTASIS	ION_HOMEOSTASIS	2.38944720190808e-11	1.55712309324343e-09	2343	128	26	AGTR1	ATP1A2	ATP1A3	AVPR1A	BNIP3	CACNA1A	CCL11	CCL13	CCL14	CCL19	CCL2	CCL5	CCR2	CCR4	CCR5	CCR7	CCR8	CXCL12	GNA15	LCK	NPR1	PTPRC	RHAG	SAA1	THY1	XCL1
BEHAVIOR	BEHAVIOR	2.48590852352563e-11	1.56104265804443e-09	2343	148	28	ABAT	ADCY8	CCL11	CCL13	CCL19	CCL2	CCL21	CCL22	CCL28	CCL5	CCR2	CCR4	CCR5	CCR7	CCR8	CXCL12	CXCL9	DOCK2	LEP	PLAU	PLAUR	PTGDS	S100B	SAA1	SCG2	SPN	XCL1	ZIC1
CELL_SURFACE	CELL_SURFACE	2.52854309487163e-11	1.56104265804443e-09	2343	75	20	ABCB1	AOC3	CCR5	CD28	CD3E	CD6	CD79A	DSCAML1	GPM6A	IL2RB	IL2RG	IRAK2	KCND2	PLAUR	PTPRR	SRPX	STAB2	SULF1	SULF2	THY1
KEGG_INTESTINAL_IMMUNE_NETWORK_FOR_IGA_PRODUCTION	KEGG_INTESTINAL_IMMUNE_NETWORK_FOR_IGA_PRODUCTION	2.83352750911063e-11	1.70447577855732e-09	2343	46	16	CCL28	CD28	CD40	CXCL12	HLA-DPA1	HLA-DPB1	HLA-DQA1	HLA-DQA2	HLA-DRA	HLA-DRB1	ICOS	IL15RA	IL6	ITGA4	PIGR	TNFRSF13B
PEPTIDASE_ACTIVITY	PEPTIDASE_ACTIVITY	3.05761944140644e-11	1.79329380238488e-09	2343	170	30	ADAMTS2	AEBP1	C1R	C1S	CAPN6	CASP10	CPA3	CPB1	CTSG	CTSK	DPP4	ECE2	F12	F2	FAP	GZMA	GZMB	HTRA1	KYNU	MME	MMP11	MMP12	MMP13	MMP14	MMP2	MMP20	MMP3	PCSK2	PRSS3	UCHL1
BIOCARTA_CTLA4_PATHWAY	BIOCARTA_CTLA4_PATHWAY	4.0530914311377e-11	2.31915914571928e-09	2343	19	11	CD247	CD28	CD3D	CD3E	CD3G	CTLA4	HLA-DRA	HLA-DRB1	ICOS	ITK	LCK
SYNAPTIC_TRANSMISSION	SYNAPTIC_TRANSMISSION	4.80591520511352e-11	2.68444692171341e-09	2343	173	30	BAIAP3	BSN	CHRNA4	CPNE6	DOC2A	DTNA	GABBR2	GAD1	GAD2	GRIA1	GRIN2A	GRIN2B	GRM2	GRM3	HAP1	HRH3	KCNA1	KCND2	KCNQ2	KIF5A	MBP	NPTX1	PLP1	RAB3A	SCN2B	SLC1A2	SLC1A3	SLC6A1	SYN1	SYN2
KEGG_TYPE_I_DIABETES_MELLITUS	KEGG_TYPE_I_DIABETES_MELLITUS	5.09727939080549e-11	2.78098080251853e-09	2343	41	15	CD28	FAS	FASLG	GAD1	GAD2	GZMB	HLA-DPA1	HLA-DPB1	HLA-DQA1	HLA-DQA2	HLA-DRA	HLA-DRB1	IL12B	PTPRN	PTPRN2
ENDOPEPTIDASE_ACTIVITY	ENDOPEPTIDASE_ACTIVITY	6.27074497628425e-11	3.34344720780974e-09	2343	114	24	ADAMTS2	C1R	C1S	CAPN6	CASP10	CTSG	CTSK	ECE2	F12	F2	FAP	GZMA	GZMB	HTRA1	MMP11	MMP12	MMP13	MMP14	MMP2	MMP20	MMP3	PCSK2	PRSS3	UCHL1
CELLULAR_CATION_HOMEOSTASIS	CELLULAR_CATION_HOMEOSTASIS	6.66521964429165e-11	3.39926201858874e-09	2343	105	23	AGTR1	ATP1A2	ATP1A3	AVPR1A	CACNA1A	CCL11	CCL13	CCL14	CCL19	CCL2	CCL5	CCR2	CCR4	CCR5	CCR7	CCR8	CXCL12	GNA15	LCK	PTPRC	SAA1	THY1	XCL1
CHEMICAL_HOMEOSTASIS	CHEMICAL_HOMEOSTASIS	6.63054402870687e-11	3.39926201858874e-09	2343	154	28	AGTR1	ATP1A2	ATP1A3	AVPR1A	BNIP3	CACNA1A	CAV1	CCL11	CCL13	CCL14	CCL19	CCL2	CCL5	CCR2	CCR4	CCR5	CCR7	CCR8	CETP	CXCL12	GNA15	LCK	NPR1	PTPRC	RHAG	SAA1	THY1	XCL1
BIOCARTA_THELPER_PATHWAY	BIOCARTA_THELPER_PATHWAY	8.14926895225473e-11	3.9829552004145e-09	2343	12	9	CD2	CD247	CD28	CD3D	CD3E	CD3G	ITGAL	PTPRC	THY1
EXTRACELLULAR_MATRIX_PART	EXTRACELLULAR_MATRIX_PART	8.13939093445538e-11	3.9829552004145e-09	2343	56	17	APLP1	COL10A1	COL15A1	COL16A1	COL1A2	COL3A1	COL5A1	COL5A2	COL5A3	COL6A3	FBN1	LAMA4	LUM	NID2	SGCD	SNTG1	SSPN
BIOCARTA_TCAPOPTOSIS_PATHWAY	BIOCARTA_TCAPOPTOSIS_PATHWAY	8.57029460765854e-11	4.10324717338101e-09	2343	9	8	CCR5	CD247	CD28	CD3D	CD3E	CD3G	FAS	FASLG
CATION_HOMEOSTASIS	CATION_HOMEOSTASIS	1.21959055589616e-10	5.61011655712233e-09	2343	108	23	AGTR1	ATP1A2	ATP1A3	AVPR1A	CACNA1A	CCL11	CCL13	CCL14	CCL19	CCL2	CCL5	CCR2	CCR4	CCR5	CCR7	CCR8	CXCL12	GNA15	LCK	PTPRC	SAA1	THY1	XCL1
REACTOME_TCR_SIGNALING	REACTOME_TCR_SIGNALING	1.19879005203905e-10	5.61011655712233e-09	2343	50	16	CD247	CD3D	CD3E	CD3G	GRAP2	HLA-DPA1	HLA-DPB1	HLA-DQA1	HLA-DQA2	HLA-DRB1	ITK	LCK	PRKCQ	PTPRC	TRAT1	ZAP70
VOLTAGE_GATED_CHANNEL_ACTIVITY	VOLTAGE_GATED_CHANNEL_ACTIVITY	1.25368747850603e-10	5.65605927802912e-09	2343	73	19	CACNA1A	CACNA1S	CACNG2	CACNG4	KCNA1	KCNA2	KCNA3	KCNC1	KCNC3	KCNH2	KCNJ10	KCNJ15	KCNQ2	SCN11A	SCN2A	SCN2B	SCN4A	SCN7A	SCN9A
REACTOME_INTERACTION_BETWEEN_L1_AND_ANKYRINS	REACTOME_INTERACTION_BETWEEN_L1_AND_ANKYRINS	1.74898115677807e-10	7.74171659207803e-09	2343	21	11	KCNQ2	L1CAM	NRCAM	SCN2A	SCN2B	SCN4A	SCN7A	SCN8A	SPTA1	SPTBN2	SPTBN4
ION_TRANSPORT	ION_TRANSPORT	2.01103060632844e-10	8.73681074527134e-09	2343	183	30	ABCC8	ABCC9	HCN2	HCN4	KCNA1	KCNA2	KCNA3	KCNC1	KCNC3	KCNF1	KCNH2	KCNJ10	KCNJ11	KCNJ15	KCNQ2	P2RX1	RHAG	RYR3	SCN11A	SCN2A	SCN2B	SCN4A	SCN7A	SCN9A	SCNN1G	SLC17A7	SLC22A3	SLCO1A2	TRPA1	TRPM3
KEGG_VIRAL_MYOCARDITIS	KEGG_VIRAL_MYOCARDITIS	2.8313122674835e-10	1.20768337809387e-08	2343	68	18	CAV1	CD28	CD40	HLA-DPA1	HLA-DPB1	HLA-DQA1	HLA-DQA2	HLA-DRA	HLA-DRB1	ITGAL	MYH1	MYH13	MYH2	MYH4	MYH7	MYH8	RAC2	SGCD
REACTOME_NCAM1_INTERACTIONS	REACTOME_NCAM1_INTERACTIONS	3.02182349004407e-10	1.26537277839037e-08	2343	39	14	CACNA1I	CACNA1S	CNTN2	COL1A1	COL1A2	COL3A1	COL5A1	COL5A2	COL6A1	COL6A2	COL6A3	GFRA1	NCAM1	NCAN
REACTOME_PEPTIDE_LIGAND_BINDING_RECEPTORS	REACTOME_PEPTIDE_LIGAND_BINDING_RECEPTORS	3.07443513931164e-10	1.26537277839037e-08	2343	175	29	AGT	AGTR1	ANXA1	AVPR1A	CCL11	CCL19	CCL2	CCL21	CCL22	CCL28	CCL4	CCL5	CCR2	CCR4	CCR5	CCR7	CCR8	CXCL12	CXCL9	EDN3	F2	F2RL2	GRP	GRPR	NPY1R	OXT	SAA1	XCL1	XCL2
REACTOME_PLATELET_ACTIVATION_SIGNALING_AND_AGGREGATION	REACTOME_PLATELET_ACTIVATION_SIGNALING_AND_AGGREGATION	3.75997283040193e-10	1.52084418277982e-08	2343	199	31	ACTN2	ADRA2A	CD36	CLU	COL1A1	COL1A2	DGKB	DGKG	F13A1	F2	F2RL2	GNA15	GNB4	GNG2	GNG3	LCK	LYN	PIK3CG	PIK3R6	PLCG2	PLEK	PRKCQ	RAC2	SCG3	SELP	SERPING1	TF	THBS1	TRPC7	VEGFB	VEGFC
TRANSMISSION_OF_NERVE_IMPULSE	TRANSMISSION_OF_NERVE_IMPULSE	3.94963956992388e-10	1.57048380187143e-08	2343	188	30	BAIAP3	BSN	CHRNA4	CPNE6	DOC2A	DTNA	GABBR2	GAD1	GAD2	GRIA1	GRIN2A	GRIN2B	GRM2	GRM3	HAP1	HRH3	KCNA1	KCND2	KCNQ2	KIF5A	MBP	NPTX1	PLP1	RAB3A	SCN2B	SLC1A2	SLC1A3	SLC6A1	SYN1	SYN2
CATION_TRANSPORT	CATION_TRANSPORT	4.30019189461366e-10	1.68137503079394e-08	2343	145	26	ABCC8	ABCC9	HCN2	HCN4	KCNA1	KCNA2	KCNA3	KCNC1	KCNC3	KCNF1	KCNH2	KCNJ10	KCNJ11	KCNJ15	KCNQ2	RHAG	RYR3	SCN11A	SCN2A	SCN2B	SCN4A	SCN7A	SCN9A	SCNN1G	SLC22A3	TRPM3
REACTOME_G_ALPHA_Q_SIGNALLING_EVENTS	REACTOME_G_ALPHA_Q_SIGNALLING_EVENTS	4.65218278516793e-10	1.78918374000065e-08	2343	178	29	ADRA1B	AGT	AGTR1	ANXA1	AVPR1A	DGKB	DGKG	EDN3	F2	F2RL2	FFAR3	GNA15	GNB4	GNG2	GNG3	GPR132	GPR65	GPR68	GRP	GRPR	LPAR1	OXT	P2RY10	PRKCQ	PTGFR	SAA1	TRPC7	XCL1	XCL2
CARBOHYDRATE_BINDING	CARBOHYDRATE_BINDING	4.75784466348631e-10	1.80030702911918e-08	2343	70	18	CD209	CD34	CLEC10A	CLEC2B	EPYC	FCN1	FCN3	FGF10	FSTL1	KRT1	LGALS12	LRPAP1	POSTN	STAB2	THBS2	THBS4	TNFAIP6	VCAN
CELLULAR_DEFENSE_RESPONSE	CELLULAR_DEFENSE_RESPONSE	5.92933896491241e-10	2.20797289074357e-08	2343	55	16	CCL5	CCR2	CCR5	CD19	CXCL9	GAGE1	ITK	KIR3DL2	LBP	LILRB2	LSP1	LY96	MNDA	NCF1	SPN	TRAT1
ECTODERM_DEVELOPMENT	ECTODERM_DEVELOPMENT	6.88331214722199e-10	2.52316410896606e-08	2343	80	19	ALOX12B	COL17A1	COL1A1	COL5A2	EMP1	FGF7	FST	KRT1	KRT14	KRT16	KRT17	KRT31	KRT5	KRT6A	KRT6B	LAMB3	LAMC2	TGM5	UGCG
NEGATIVE_REGULATION_OF_DEVELOPMENTAL_PROCESS	NEGATIVE_REGULATION_OF_DEVELOPMENTAL_PROCESS	7.56506284117889e-10	2.73040575775472e-08	2343	193	30	ANXA1	BCL2A1	BIRC3	BNIP3	CCL2	CD27	CD28	CD74	CIDEA	CRYAB	FAS	FOXO1	HSPA1B	IL2RB	IL6	INHBA	NME5	NPR1	PIM1	PRDX2	SCG2	SERPINB9	SERPINF1	SFRP1	SOCS3	SOCS5	SPHK1	THY1	TNFAIP8	TWIST2
REACTOME_NCAM_SIGNALING_FOR_NEURITE_OUT_GROWTH	REACTOME_NCAM_SIGNALING_FOR_NEURITE_OUT_GROWTH	8.3096933098856e-10	2.95371825833206e-08	2343	64	17	CACNA1I	CACNA1S	CNTN2	COL1A1	COL1A2	COL3A1	COL5A1	COL5A2	COL6A1	COL6A2	COL6A3	GFRA1	NCAM1	NCAN	SPTA1	SPTBN2	SPTBN4
CHEMOKINE_RECEPTOR_BINDING	CHEMOKINE_RECEPTOR_BINDING	9.39929602250642e-10	3.29115648788061e-08	2343	42	14	CCL11	CCL13	CCL19	CCL2	CCL21	CCL22	CCL28	CCL4	CCL5	CCR2	CXCL12	CXCL9	XCL1	XCL2
MONOVALENT_INORGANIC_CATION_TRANSPORT	MONOVALENT_INORGANIC_CATION_TRANSPORT	1.32217284865105e-09	4.56149632784611e-08	2343	92	20	ABCC8	ABCC9	KCNA1	KCNA2	KCNA3	KCNC1	KCNC3	KCNF1	KCNH2	KCNJ10	KCNJ11	KCNJ15	KCNQ2	SCN11A	SCN2A	SCN2B	SCN4A	SCN7A	SCN9A	SCNN1G
REACTOME_GASTRIN_CREB_SIGNALLING_PATHWAY_VIA_PKC_AND_MAPK	REACTOME_GASTRIN_CREB_SIGNALLING_PATHWAY_VIA_PKC_AND_MAPK	1.5995722490109e-09	5.43854564663706e-08	2343	199	30	ADRA1B	AGT	AGTR1	ANXA1	AVPR1A	DGKB	DGKG	EDN3	F2	F2RL2	FFAR3	GNA15	GNB4	GNG2	GNG3	GPR132	GPR65	GPR68	GRP	GRPR	LPAR1	MMP3	OXT	P2RY10	PRKCQ	PTGFR	SAA1	TRPC7	XCL1	XCL2
REACTOME_G_ALPHA_I_SIGNALLING_EVENTS	REACTOME_G_ALPHA_I_SIGNALLING_EVENTS	1.72789697616202e-09	5.79092329439443e-08	2343	188	29	ADCY2	ADCY7	ADCY8	ADORA1	ADRA2A	AGT	ANXA1	CCL19	CCL21	CCL28	CCL5	CCR2	CCR4	CCR5	CCR7	CCR8	CXCL12	CXCL9	GABBR2	GNB4	GNG2	GNG3	HRH3	LPAR1	NPY1R	PTGER3	RGR	S1PR2	SAA1
REACTOME_CELL_SURFACE_INTERACTIONS_AT_THE_VASCULAR_WALL	REACTOME_CELL_SURFACE_INTERACTIONS_AT_THE_VASCULAR_WALL	2.06529630414778e-09	6.82420440778972e-08	2343	85	19	ATP1B2	CAV1	CD2	CD48	COL1A1	COL1A2	DOK2	F2	GRB7	ITGAL	ITGAX	L1CAM	LCK	LYN	MAG	MMP1	SELP	SLC7A11	SPN
REGULATION_OF_MULTICELLULAR_ORGANISMAL_PROCESS	REGULATION_OF_MULTICELLULAR_ORGANISMAL_PROCESS	2.89212150289756e-09	9.42349589694121e-08	2343	147	25	CD28	CD3E	CD79A	CFHR1	CIDEA	F2	FST	IL12B	INHBA	KCNH2	KRT1	LAX1	LCK	LST1	MYH7	MYL9	PTGDS	PTPRC	SIT1	SOCS5	SPHK1	THY1	TNNT2	TRAT1	ZAP70
G_PROTEIN_COUPLED_RECEPTOR_BINDING	G_PROTEIN_COUPLED_RECEPTOR_BINDING	3.11210850922613e-09	9.94608449295873e-08	2343	53	15	CCL11	CCL13	CCL19	CCL2	CCL21	CCL22	CCL28	CCL4	CCL5	CCR2	CXCL12	CXCL9	SAA1	XCL1	XCL2
LYMPHOCYTE_ACTIVATION	LYMPHOCYTE_ACTIVATION	3.17969453099704e-09	9.94608449295873e-08	2343	61	16	CD2	CD28	CD3D	CD3E	CD79A	IL12B	INHBA	LAX1	LCK	LST1	NLRC3	PTPRC	SIT1	SOCS5	THY1	ZAP70
REACTOME_COSTIMULATION_BY_THE_CD28_FAMILY	REACTOME_COSTIMULATION_BY_THE_CD28_FAMILY	3.17969453099704e-09	9.94608449295873e-08	2343	61	16	CD247	CD28	CD3D	CD3E	CD3G	CTLA4	GRAP2	HLA-DPA1	HLA-DPB1	HLA-DQA1	HLA-DQA2	HLA-DRB1	ICOS	LCK	LYN	PDCD1LG2
REACTOME_REGULATION_OF_INSULIN_LIKE_GROWTH_FACTOR_IGF_ACTIVITY_BY_INSULIN_LIKE_GROWTH_FACTOR_BINDING_PROTEINS_IGFBPS	REACTOME_REGULATION_OF_INSULIN_LIKE_GROWTH_FACTOR_IGF_ACTIVITY_BY_INSULIN_LIKE_GROWTH_FACTOR_BINDING_PROTEINS_IGFBPS	3.63306314024971e-09	1.10690469182153e-07	2343	16	9	CTSG	F2	IGF2	IGFBP1	IGFBP2	IGFBP3	IGFBP4	MMP1	MMP2
SODIUM_CHANNEL_ACTIVITY	SODIUM_CHANNEL_ACTIVITY	3.63306314024971e-09	1.10690469182153e-07	2343	16	9	CACNA1S	SCN11A	SCN2A	SCN2B	SCN4A	SCN7A	SCN9A	SCNN1B	SCNN1G
REACTOME_GLYCOSAMINOGLYCAN_METABOLISM	REACTOME_GLYCOSAMINOGLYCAN_METABOLISM	4.41201996522611e-09	1.32699985107954e-07	2343	108	21	B3GAT1	B3GAT3	BGN	CHST11	DSE	GPC3	GPC5	GXYLT2	HAS2	HS3ST3A1	HS6ST2	HSPG2	HYAL1	IDS	KERA	LUM	NCAN	NDST3	NDST4	STAB2	VCAN
EPIDERMIS_DEVELOPMENT	EPIDERMIS_DEVELOPMENT	4.71270875892348e-09	1.39949553777652e-07	2343	71	17	ALOX12B	COL17A1	COL1A1	COL5A2	EMP1	FGF7	FST	KRT1	KRT14	KRT16	KRT17	KRT31	KRT5	LAMB3	LAMC2	TGM5	UGCG
PROTEIN_TYROSINE_KINASE_ACTIVITY	PROTEIN_TYROSINE_KINASE_ACTIVITY	5.30327956407212e-09	1.55518673216415e-07	2343	63	16	CCL4	DDR1	ERBB2	FGFR4	ITK	KIT	LYN	MUSK	NRP1	PDGFRA	PDGFRL	PTK7	ROR1	ROR2	SKAP1	TIE1
BIOCARTA_CSK_PATHWAY	BIOCARTA_CSK_PATHWAY	7.08727467895194e-09	2.00646553448701e-07	2343	22	10	CD247	CD3D	CD3E	CD3G	HLA-DRA	HLA-DRB1	LCK	PRKAR1B	PTPRC	ZAP70
KEGG_CALCIUM_SIGNALING_PATHWAY	KEGG_CALCIUM_SIGNALING_PATHWAY	6.99358937504288e-09	2.00646553448701e-07	2343	176	27	ADCY2	ADCY7	ADCY8	ADRA1B	AGTR1	ATP2B2	ATP2B3	AVPR1A	CACNA1A	CACNA1I	CACNA1S	CAMK2B	ERBB2	GNA15	GRIN2A	GRIN2C	GRPR	P2RX1	P2RX6	PDGFRA	PLCG2	PTGER3	PTGFR	RYR3	SLC25A4	SLC8A2	SPHK1
REACTOME_DOWNSTREAM_TCR_SIGNALING	REACTOME_DOWNSTREAM_TCR_SIGNALING	7.09874848092165e-09	2.00646553448701e-07	2343	34	12	CD247	CD3D	CD3E	CD3G	HLA-DPA1	HLA-DPB1	HLA-DQA1	HLA-DQA2	HLA-DRB1	LCK	PRKCQ	TRAT1
BIOCARTA_NO2IL12_PATHWAY	BIOCARTA_NO2IL12_PATHWAY	7.42910278061537e-09	2.04921178474696e-07	2343	17	9	CCR5	CD2	CD247	CD3D	CD3E	CD3G	IL12B	IL12RB1	STAT4
CHEMOKINE_ACTIVITY	CHEMOKINE_ACTIVITY	7.51202956045349e-09	2.04921178474696e-07	2343	41	13	CCL11	CCL13	CCL19	CCL2	CCL21	CCL22	CCL28	CCL4	CCL5	CXCL12	CXCL9	XCL1	XCL2
HEMOPOIESIS	HEMOPOIESIS	7.4227741829463e-09	2.04921178474696e-07	2343	73	17	ACVR2A	CD3D	CD79A	DYRK3	IFI16	IL12B	IL31RA	INHBA	LCK	LRMP	LYN	MAP4K1	PTPRC	RUNX1	SOCS5	SPI1	ZAP70
REGULATION_OF_IMMUNE_SYSTEM_PROCESS	REGULATION_OF_IMMUNE_SYSTEM_PROCESS	8.65952855484346e-09	2.33508666547848e-07	2343	65	16	CD28	CD3E	CD79A	CFHR1	IL12B	INHBA	KRT1	LAX1	LCK	LST1	PTPRC	SIT1	SOCS5	THY1	TRAT1	ZAP70
STRUCTURAL_CONSTITUENT_OF_CYTOSKELETON	STRUCTURAL_CONSTITUENT_OF_CYTOSKELETON	9.36526828601958e-09	2.49669538625022e-07	2343	57	15	ACTL6B	BFSP2	GFAP	INA	KRT1	KRT14	KRT17	KRT31	KRT5	KRT6B	NEFL	NEFM	SPTA1	SPTBN2	SPTBN4
KEGG_ALLOGRAFT_REJECTION	KEGG_ALLOGRAFT_REJECTION	1.03861560190647e-08	2.67757384843141e-07	2343	35	12	CD28	CD40	FAS	FASLG	GZMB	HLA-DPA1	HLA-DPB1	HLA-DQA1	HLA-DQA2	HLA-DRA	HLA-DRB1	IL12B
REACTOME_METABOLISM_OF_AMINO_ACIDS_AND_DERIVATIVES	REACTOME_METABOLISM_OF_AMINO_ACIDS_AND_DERIVATIVES	1.03708585471762e-08	2.67757384843141e-07	2343	191	28	AANAT	ADI1	ALDH4A1	ALDH6A1	ALDH7A1	ARG2	CBS	CKB	CKMT1A	CKMT1B	DAO	FAH	GAMT	GLS2	GOT1	HDC	IDO1	INHBA	KYNU	OAT	OAZ3	PHGDH	PNMT	PRODH	PSAT1	PSMB6	QDPR	SMOX
REGULATION_OF_LYMPHOCYTE_ACTIVATION	REGULATION_OF_LYMPHOCYTE_ACTIVATION	1.03861560190647e-08	2.67757384843141e-07	2343	35	12	CD28	CD3E	IL12B	INHBA	LAX1	LCK	LST1	PTPRC	SIT1	SOCS5	THY1	ZAP70
BIOCARTA_CTL_PATHWAY	BIOCARTA_CTL_PATHWAY	1.0525894803354e-08	2.68410317485526e-07	2343	13	8	CD247	CD3D	CD3E	CD3G	FAS	FASLG	GZMB	ITGAL
CELL_ACTIVATION	CELL_ACTIVATION	1.15015821801185e-08	2.87050125474022e-07	2343	75	17	CD2	CD28	CD3D	CD3E	CD79A	F2	IL12B	INHBA	LAX1	LCK	LST1	NLRC3	PTPRC	SIT1	SOCS5	THY1	ZAP70
HEMOPOIETIC_OR_LYMPHOID_ORGAN_DEVELOPMENT	HEMOPOIETIC_OR_LYMPHOID_ORGAN_DEVELOPMENT	1.15015821801185e-08	2.87050125474022e-07	2343	75	17	ACVR2A	CD3D	CD79A	DYRK3	IFI16	IL12B	IL31RA	INHBA	LCK	LRMP	LYN	MAP4K1	PTPRC	RUNX1	SOCS5	SPI1	ZAP70
COLLAGEN	COLLAGEN	1.20621219667463e-08	2.97870927726178e-07	2343	23	10	COL10A1	COL15A1	COL16A1	COL1A2	COL3A1	COL5A1	COL5A2	COL5A3	COL6A3	LUM
NEGATIVE_REGULATION_OF_APOPTOSIS	NEGATIVE_REGULATION_OF_APOPTOSIS	1.36238871759056e-08	3.32933742861193e-07	2343	147	24	ANXA1	BCL2A1	BIRC3	BNIP3	CCL2	CD27	CD28	CD74	CIDEA	CRYAB	FAS	FOXO1	HSPA1B	IL2RB	IL6	NME5	PIM1	PRDX2	SCG2	SERPINB9	SFRP1	SOCS3	SPHK1	TNFAIP8
NEGATIVE_REGULATION_OF_PROGRAMMED_CELL_DEATH	NEGATIVE_REGULATION_OF_PROGRAMMED_CELL_DEATH	1.56140723806689e-08	3.7378177352091e-07	2343	148	24	ANXA1	BCL2A1	BIRC3	BNIP3	CCL2	CD27	CD28	CD74	CIDEA	CRYAB	FAS	FOXO1	HSPA1B	IL2RB	IL6	NME5	PIM1	PRDX2	SCG2	SERPINB9	SFRP1	SOCS3	SPHK1	TNFAIP8
POSITIVE_REGULATION_OF_CELL_PROLIFERATION	POSITIVE_REGULATION_OF_CELL_PROLIFERATION	1.56140723806689e-08	3.7378177352091e-07	2343	148	24	ADRA2A	CCL14	CD28	CD3E	CLEC11A	ERBB2	FGF10	FGF7	FLT3LG	IGF1	IL12B	IL12RB1	IL31RA	IL6	LYN	NRP1	PTN	PTPRC	S1PR2	SCG2	SLAMF1	SPHK1	TNFSF4	VEGFB
KEGG_ARGININE_AND_PROLINE_METABOLISM	KEGG_ARGININE_AND_PROLINE_METABOLISM	1.60817452476054e-08	3.81088629806892e-07	2343	51	14	ALDH4A1	ALDH7A1	ARG2	CKB	CKMT1A	CKMT1B	DAO	GAMT	GLS2	GLUD2	GOT1	OAT	PRODH	PYCR2
METAL_ION_TRANSPORT	METAL_ION_TRANSPORT	1.66897262824495e-08	3.91540978586266e-07	2343	116	21	ABCC8	ABCC9	KCNA1	KCNA2	KCNA3	KCNC1	KCNC3	KCNF1	KCNH2	KCNJ10	KCNJ11	KCNJ15	KCNQ2	RYR3	SCN11A	SCN2A	SCN2B	SCN4A	SCN7A	SCN9A	SCNN1G
LEUKOCYTE_ACTIVATION	LEUKOCYTE_ACTIVATION	1.74196759834435e-08	4.04619404526322e-07	2343	68	16	CD2	CD28	CD3D	CD3E	CD79A	IL12B	INHBA	LAX1	LCK	LST1	NLRC3	PTPRC	SIT1	SOCS5	THY1	ZAP70
INTERMEDIATE_FILAMENT	INTERMEDIATE_FILAMENT	1.98917367237713e-08	4.48711676480457e-07	2343	24	10	BFSP2	GFAP	INA	KRT1	KRT17	KRT31	KRT5	KRT6A	NEFL	NEFM
INTERMEDIATE_FILAMENT_CYTOSKELETON	INTERMEDIATE_FILAMENT_CYTOSKELETON	1.98917367237713e-08	4.48711676480457e-07	2343	24	10	BFSP2	GFAP	INA	KRT1	KRT17	KRT31	KRT5	KRT6A	NEFL	NEFM
T_CELL_ACTIVATION	T_CELL_ACTIVATION	1.96605872732099e-08	4.48711676480457e-07	2343	44	13	CD2	CD28	CD3D	CD3E	IL12B	LAX1	LCK	NLRC3	PTPRC	SIT1	SOCS5	THY1	ZAP70
KEGG_GRAFT_VERSUS_HOST_DISEASE	KEGG_GRAFT_VERSUS_HOST_DISEASE	2.13150682263671e-08	4.71746698670352e-07	2343	37	12	CD28	FAS	FASLG	GZMB	HLA-DPA1	HLA-DPB1	HLA-DQA1	HLA-DQA2	HLA-DRA	HLA-DRB1	IL6	KIR3DL2
REACTOME_HEPARAN_SULFATE_HEPARIN_HS_GAG_METABOLISM	REACTOME_HEPARAN_SULFATE_HEPARIN_HS_GAG_METABOLISM	2.11511114107177e-08	4.71746698670352e-07	2343	52	14	B3GAT1	B3GAT3	BGN	GPC3	GPC5	GXYLT2	HS3ST3A1	HS6ST2	HSPG2	IDS	NCAN	NDST3	NDST4	VCAN
ENZYME_INHIBITOR_ACTIVITY	ENZYME_INHIBITOR_ACTIVITY	2.28239276791531e-08	5.00419947058814e-07	2343	118	21	AGT	AMBP	CD27	CDKN1C	CST1	CST2	MAPK8IP1	OAZ3	PPP1R1B	PTN	RECK	SERPINB7	SERPINB9	SERPINF1	SERPING1	SNCB	SOCS3	THBS1	TIMP2	TNFAIP8	TWIST1
BIOCARTA_IL17_PATHWAY	BIOCARTA_IL17_PATHWAY	2.36449157490676e-08	5.13620114326968e-07	2343	14	8	CD2	CD247	CD34	CD3D	CD3E	CD3G	CD8A	IL6
IMMUNE_SYSTEM_DEVELOPMENT	IMMUNE_SYSTEM_DEVELOPMENT	2.63932092267224e-08	5.68059347210007e-07	2343	79	17	ACVR2A	CD3D	CD79A	DYRK3	IFI16	IL12B	IL31RA	INHBA	LCK	LRMP	LYN	MAP4K1	PTPRC	RUNX1	SOCS5	SPI1	ZAP70
KEGG_GLYCINE_SERINE_AND_THREONINE_METABOLISM	KEGG_GLYCINE_SERINE_AND_THREONINE_METABOLISM	2.84023556523861e-08	6.0028762486935e-07	2343	31	11	AMT	AOC3	CBS	DAO	GAMT	GCAT	GLDC	PHGDH	PIPOX	PSAT1	SHMT2
REACTOME_INWARDLY_RECTIFYING_K_CHANNELS	REACTOME_INWARDLY_RECTIFYING_K_CHANNELS	2.84023556523861e-08	6.0028762486935e-07	2343	31	11	ABCC8	ABCC9	GABBR2	GNG2	GNG3	KCNJ10	KCNJ11	KCNJ15	KCNJ16	KCNJ8	KCNJ9
CARBOXYLIC_ACID_METABOLIC_PROCESS	CARBOXYLIC_ACID_METABOLIC_PROCESS	3.28732968052458e-08	6.88578163438452e-07	2343	177	26	ACO2	ADI1	ALDH1L1	ALDH4A1	ALDH6A1	ALOX15B	AMT	ASRGL1	CD74	CYP7B1	FAH	GAD1	GAD2	GAMT	GLDC	GLS2	GLUD2	GOT1	HDC	HPGD	IDH1	IDO1	IGF1	PTGDS	QDPR	SLC6A14
REACTOME_ION_CHANNEL_TRANSPORT	REACTOME_ION_CHANNEL_TRANSPORT	3.58467121225127e-08	7.44215810968272e-07	2343	54	14	ATP1A2	ATP1A3	ATP1B2	ATP2B2	ATP2B3	ATP4A	ATP8A2	GABRA1	GABRA2	GABRA3	GABRA4	GABRB1	GABRB3	GABRG2
RECEPTOR_SIGNALING_PROTEIN_ACTIVITY	RECEPTOR_SIGNALING_PROTEIN_ACTIVITY	3.91542639083402e-08	8.05753536219e-07	2343	81	17	ACVR2A	ARF1	CCL4	CD19	CD3E	CDK5	ERBB2	IL1RL1	IRAK2	IRS1	KIT	LYN	MAP4K1	MAPK4	SKIL	SMAD7	TRAT1
CELL_MIGRATION	CELL_MIGRATION	4.1674801123547e-08	8.35633191759326e-07	2343	91	18	ALOX15B	CD34	DOCK2	DPYSL5	FEZ1	GLI2	IL12B	NRP1	NRXN1	PRSS3	SAA1	SCG2	SPHK1	SPON2	TBX5	THBS4	THY1	VEGFC
HUMORAL_IMMUNE_RESPONSE	HUMORAL_IMMUNE_RESPONSE	4.16234315806358e-08	8.35633191759326e-07	2343	32	11	CCL2	CD28	CD83	CFHR1	GPI	IL6	KRT1	MS4A2	PAX5	POU2AF1	POU2F2
ORGANIC_ACID_METABOLIC_PROCESS	ORGANIC_ACID_METABOLIC_PROCESS	4.1520943799002e-08	8.35633191759326e-07	2343	179	26	ACO2	ADI1	ALDH1L1	ALDH4A1	ALDH6A1	ALOX15B	AMT	ASRGL1	CD74	CYP7B1	FAH	GAD1	GAD2	GAMT	GLDC	GLS2	GLUD2	GOT1	HDC	HPGD	IDH1	IDO1	IGF1	PTGDS	QDPR	SLC6A14
REACTOME_CHONDROITIN_SULFATE_DERMATAN_SULFATE_METABOLISM	REACTOME_CHONDROITIN_SULFATE_DERMATAN_SULFATE_METABOLISM	4.73267815196231e-08	9.40920588517252e-07	2343	47	13	B3GAT1	B3GAT3	BGN	CHST11	DSE	GPC3	GPC5	GXYLT2	HSPG2	HYAL1	IDS	NCAN	VCAN
REACTOME_UNBLOCKING_OF_NMDA_RECEPTOR_GLUTAMATE_BINDING_AND_ACTIVATION	REACTOME_UNBLOCKING_OF_NMDA_RECEPTOR_GLUTAMATE_BINDING_AND_ACTIVATION	4.87799234540717e-08	9.61661348094556e-07	2343	15	8	ACTN2	CAMK2B	GRIA1	GRIA4	GRIN2A	GRIN2B	GRIN2C	NEFL
REACTOME_L1CAM_INTERACTIONS	REACTOME_L1CAM_INTERACTIONS	5.73398677977289e-08	1.1209944154456e-06	2343	83	17	CNTN2	CNTN6	KCNQ2	L1CAM	NCAM1	NCAN	NRCAM	NRP1	SCN2A	SCN2B	SCN4A	SCN7A	SCN8A	SH3GL2	SPTA1	SPTBN2	SPTBN4
HEMATOPOIETIN_INTERFERON_CLASSD200_DOMAIN_CYTOKINE_RECEPTOR_ACTIVITY	HEMATOPOIETIN_INTERFERON_CLASSD200_DOMAIN_CYTOKINE_RECEPTOR_ACTIVITY	6.00464172457697e-08	1.16420574263286e-06	2343	33	11	CSF2RB	GFRA1	IFNAR2	IL10RA	IL12RB1	IL15RA	IL2RA	IL2RB	IL2RG	IL31RA	IL7R
BIOCARTA_BLYMPHOCYTE_PATHWAY	BIOCARTA_BLYMPHOCYTE_PATHWAY	6.68265775739127e-08	1.27459472348292e-06	2343	11	7	CD40	CR1	CR2	HLA-DRA	HLA-DRB1	ITGAL	PTPRC
VOLTAGE_GATED_SODIUM_CHANNEL_ACTIVITY	VOLTAGE_GATED_SODIUM_CHANNEL_ACTIVITY	6.68265775739127e-08	1.27459472348292e-06	2343	11	7	CACNA1S	SCN11A	SCN2A	SCN2B	SCN4A	SCN7A	SCN9A
METALLOENDOPEPTIDASE_ACTIVITY	METALLOENDOPEPTIDASE_ACTIVITY	7.61767132396409e-08	1.4412142682274e-06	2343	27	10	ADAMTS2	ECE2	FAP	MMP11	MMP12	MMP13	MMP14	MMP2	MMP20	MMP3
BIOCARTA_IL12_PATHWAY	BIOCARTA_IL12_PATHWAY	7.70338329413884e-08	1.44577097664398e-06	2343	21	9	CCR5	CD247	CD3D	CD3E	CD3G	IL12B	IL12RB1	IL18R1	STAT4
PROTEOLYSIS	PROTEOLYSIS	8.18257613202088e-08	1.52351774648579e-06	2343	185	26	ADAMTS4	ADAMTS5	ADAMTS9	BMP1	CFHR1	CPA3	CTSG	CTSK	CTSZ	F2	FBXO2	KRT1	MME	MMP1	MMP10	MMP11	MMP12	MMP13	MMP14	MMP2	MMP20	MMP3	PCSK2	PLAU	PRSS3	RNF144B
REACTOME_NEUROTRANSMITTER_RELEASE_CYCLE	REACTOME_NEUROTRANSMITTER_RELEASE_CYCLE	8.53692153506969e-08	1.57697778907665e-06	2343	34	11	ABAT	GAD1	GAD2	GLS2	RAB3A	SLC17A7	SLC1A7	SLC6A1	SNAP25	SYN1	SYN2
EXTERNAL_SIDE_OF_PLASMA_MEMBRANE	EXTERNAL_SIDE_OF_PLASMA_MEMBRANE	9.39267837678944e-08	1.72150183374594e-06	2343	16	8	CCR5	CD28	CD3E	CD79A	IL2RB	IL2RG	STAB2	THY1
REACTOME_SIGNALING_BY_PDGF	REACTOME_SIGNALING_BY_PDGF	9.80196880975827e-08	1.7825906067979e-06	2343	117	20	ADCY2	ADCY7	ADCY8	COL1A1	COL1A2	COL3A1	COL5A1	COL5A2	COL6A1	COL6A2	COL6A3	FOXO1	GRB7	NR4A1	PDGFC	PDGFRA	PRKAR1B	THBS1	THBS2	THBS4
KEGG_ASTHMA	KEGG_ASTHMA	1.13997975356988e-07	2.04152099379766e-06	2343	28	10	CCL11	CD40	FCER1A	HLA-DPA1	HLA-DPB1	HLA-DQA1	HLA-DQA2	HLA-DRA	HLA-DRB1	MS4A2
REGULATION_OF_T_CELL_ACTIVATION	REGULATION_OF_T_CELL_ACTIVATION	1.13997975356988e-07	2.04152099379766e-06	2343	28	10	CD28	CD3E	IL12B	LAX1	LCK	PTPRC	SIT1	SOCS5	THY1	ZAP70
CYTOKINE_ACTIVITY	CYTOKINE_ACTIVITY	1.2692610512256e-07	2.25582305013278e-06	2343	108	19	CCL11	CCL13	CCL19	CCL2	CCL21	CCL22	CCL28	CCL4	CCL5	CDK5	CXCL12	CXCL9	ERBB2	FGF10	IL12B	INHBA	SCG2	XCL1	XCL2
AMINO_ACID_METABOLIC_PROCESS	AMINO_ACID_METABOLIC_PROCESS	1.36795375226345e-07	2.41294699459402e-06	2343	78	16	ADI1	ALDH4A1	ALDH6A1	AMT	ASRGL1	FAH	GAD1	GAD2	GLDC	GLS2	GLUD2	GOT1	HDC	IDO1	QDPR	SLC6A14
ORGAN_MORPHOGENESIS	ORGAN_MORPHOGENESIS	1.40391395587278e-07	2.45789711975935e-06	2343	142	22	APLP1	CCL2	COL5A3	COMP	DGCR6	DSCAML1	FGF10	GLI2	ITGAX	MYH7	NPR1	NRP1	PAX5	PAX6	PITX2	RUNX1	SCG2	SERPINF1	SPHK1	THY1	TMEM176B	ZIC1
REACTOME_PHASE1_FUNCTIONALIZATION_OF_COMPOUNDS	REACTOME_PHASE1_FUNCTIONALIZATION_OF_COMPOUNDS	1.4933394206717e-07	2.59509205992282e-06	2343	69	15	ADH1A	ADH1B	ADH1C	ADH4	ADH6	CYP24A1	CYP2C18	CYP2C9	CYP2S1	CYP4F11	CYP7B1	FMO1	FMO2	FMO3	SMOX
REACTOME_GABA_A_RECEPTOR_ACTIVATION	REACTOME_GABA_A_RECEPTOR_ACTIVATION	1.54496436045855e-07	2.665063521791e-06	2343	12	7	GABRA1	GABRA2	GABRA3	GABRA4	GABRB1	GABRB3	GABRG2
REACTOME_DEGRADATION_OF_THE_EXTRACELLULAR_MATRIX	REACTOME_DEGRADATION_OF_THE_EXTRACELLULAR_MATRIX	1.6739285017218e-07	2.86644982849587e-06	2343	29	10	CTSG	MMP1	MMP10	MMP11	MMP13	MMP14	MMP2	MMP3	TIMP2	TPSAB1
LEUKOCYTE_DIFFERENTIATION	LEUKOCYTE_DIFFERENTIATION	2.26970536071309e-07	3.85849911321226e-06	2343	37	11	CD3D	CD79A	IFI16	IL12B	IL31RA	INHBA	LCK	PTPRC	RUNX1	SOCS5	ZAP70
GENERATION_OF_NEURONS	GENERATION_OF_NEURONS	2.37091159989989e-07	4.0015529592555e-06	2343	81	16	ATP2B2	CDK5	DPYSL5	FEZ1	GLI2	LST1	MDGA2	NRCAM	NRP1	NRXN1	NTNG1	POU6F2	S100B	SERPINF1	SPON2	THY1
MULTI_ORGANISM_PROCESS	MULTI_ORGANISM_PROCESS	2.96403300184171e-07	4.96687244451476e-06	2343	160	23	AGT	BNIP3	CAMP	CCL11	CCL19	CCL22	CCL4	CCL5	CD209	COL16A1	CXCL12	EPYC	HLA-DPB1	HPGD	IDO1	IFNAR2	LILRB1	PTGFR	PTPRC	PZP	SFRP4	SPN	STAB2
SERINE_HYDROLASE_ACTIVITY	SERINE_HYDROLASE_ACTIVITY	3.14542024264759e-07	5.23344389308599e-06	2343	46	12	ACHE	C1R	C1S	CTSG	DPP4	F12	F2	GZMA	GZMB	HTRA1	PCSK2	PRSS3
ANTI_APOPTOSIS	ANTI_APOPTOSIS	3.52234210799759e-07	5.77861159815549e-06	2343	115	19	ANXA1	BCL2A1	BIRC3	BNIP3	CCL2	CD27	CD28	CRYAB	FAS	FOXO1	HSPA1B	IL2RB	NME5	PRDX2	SERPINB9	SFRP1	SOCS3	SPHK1	TNFAIP8
KEGG_LEUKOCYTE_TRANSENDOTHELIAL_MIGRATION	KEGG_LEUKOCYTE_TRANSENDOTHELIAL_MIGRATION	3.52234210799759e-07	5.77861159815549e-06	2343	115	19	ACTN2	CLDN1	CLDN11	CLDN14	CLDN7	CTNNA2	CXCL12	ITGA4	ITGAL	ITK	MMP2	MYL9	NCF1	NCF4	PIK3CG	PLCG2	RAC2	THY1	VCAM1
NEURON_DIFFERENTIATION	NEURON_DIFFERENTIATION	3.93972984200941e-07	6.41847653427366e-06	2343	74	15	ATP2B2	CDK5	DPYSL5	FEZ1	GLI2	LST1	MDGA2	NRCAM	NRP1	NRXN1	NTNG1	POU6F2	S100B	SPON2	THY1
POSITIVE_REGULATION_OF_MULTICELLULAR_ORGANISMAL_PROCESS	POSITIVE_REGULATION_OF_MULTICELLULAR_ORGANISMAL_PROCESS	4.35873697341331e-07	7.05213582043284e-06	2343	65	14	CD28	CD3E	CD79A	CFHR1	FST	IL12B	KRT1	LCK	PTPRC	SOCS5	SPHK1	THY1	TRAT1	ZAP70
AMINO_ACID_CATABOLIC_PROCESS	AMINO_ACID_CATABOLIC_PROCESS	4.59301687494306e-07	7.33007999225606e-06	2343	25	9	ALDH4A1	AMT	ASRGL1	FAH	GAD1	GAD2	GLDC	GOT1	IDO1
REACTOME_A_TETRASACCHARIDE_LINKER_SEQUENCE_IS_REQUIRED_FOR_GAG_SYNTHESIS	REACTOME_A_TETRASACCHARIDE_LINKER_SEQUENCE_IS_REQUIRED_FOR_GAG_SYNTHESIS	4.59301687494306e-07	7.33007999225606e-06	2343	25	9	B3GAT1	B3GAT3	BGN	GPC3	GPC5	GXYLT2	HSPG2	NCAN	VCAN
AMINE_METABOLIC_PROCESS	AMINE_METABOLIC_PROCESS	4.65965852053373e-07	7.34941478790581e-06	2343	140	21	ADI1	ALDH4A1	ALDH6A1	AMT	AOC3	ASRGL1	CHST11	FAH	GAD1	GAD2	GAMT	GLDC	GLS2	GLUD2	GOT1	HDC	IDO1	QDPR	SLC6A14	SPHK1	XYLT1
KEGG_T_CELL_RECEPTOR_SIGNALING_PATHWAY	KEGG_T_CELL_RECEPTOR_SIGNALING_PATHWAY	4.66778688575433e-07	7.34941478790581e-06	2343	106	18	CD247	CD28	CD3D	CD3E	CD3G	CD8A	CD8B	CTLA4	GRAP2	ICOS	ITK	LCK	NFATC1	NFATC2	PIK3CG	PRKCQ	PTPRC	ZAP70
REACTOME_GLUCONEOGENESIS	REACTOME_GLUCONEOGENESIS	4.80087331733474e-07	7.50856586831153e-06	2343	32	10	ALDOC	ENO1	GOT1	GPI	MDH2	PC	PCK1	PGAM2	SLC25A1	SLC25A11
BIOCARTA_TH1TH2_PATHWAY	BIOCARTA_TH1TH2_PATHWAY	4.92304879407773e-07	7.64865726550089e-06	2343	19	8	CD28	CD40	HLA-DRA	HLA-DRB1	IL12B	IL12RB1	IL18R1	IL2RA
CYTOKINE_BINDING	CYTOKINE_BINDING	5.20746569821975e-07	8.03731218948917e-06	2343	48	12	CD74	CSF2RB	IFNAR2	IL10RA	IL12RB1	IL15RA	IL2RA	IL2RB	IL2RG	IL7R	TNFRSF1B	TNFRSF4
POTASSIUM_ION_TRANSPORT	POTASSIUM_ION_TRANSPORT	5.55428646491341e-07	8.5165725795339e-06	2343	57	13	ABCC8	ABCC9	KCNA1	KCNA2	KCNA3	KCNC1	KCNC3	KCNF1	KCNH2	KCNJ10	KCNJ11	KCNJ15	KCNQ2
GLYCOSAMINOGLYCAN_BINDING	GLYCOSAMINOGLYCAN_BINDING	6.62713816293345e-07	1.00372270769494e-05	2343	33	10	EPYC	FGF10	FSTL1	LRPAP1	POSTN	STAB2	THBS2	THBS4	TNFAIP6	VCAN
METALLOPEPTIDASE_ACTIVITY	METALLOPEPTIDASE_ACTIVITY	6.63158651716603e-07	1.00372270769494e-05	2343	49	12	ADAMTS2	CPA3	ECE2	FAP	MME	MMP11	MMP12	MMP13	MMP14	MMP2	MMP20	MMP3
KEGG_TYROSINE_METABOLISM	KEGG_TYROSINE_METABOLISM	7.17775149751331e-07	1.06575981095989e-05	2343	41	11	ADH1A	ADH1B	ADH1C	ADH4	ADH6	AOC3	COMT	FAH	GOT1	IL4I1	PNMT
PROTEASE_INHIBITOR_ACTIVITY	PROTEASE_INHIBITOR_ACTIVITY	7.17775149751331e-07	1.06575981095989e-05	2343	41	11	AGT	AMBP	CST1	CST2	RECK	SERPINB7	SERPINB9	SERPINF1	SERPING1	THBS1	TIMP2
TRANSITION_METAL_ION_BINDING	TRANSITION_METAL_ION_BINDING	7.15355334090289e-07	1.06575981095989e-05	2343	109	18	ACO2	ADH1B	AOC3	ECE2	GDA	GLI2	LOX	MMP1	MMP10	MMP12	MMP13	MMP14	MMP2	MMP20	MT3	PIM1	S100B	TIMM10
GLUTAMATE_RECEPTOR_ACTIVITY	GLUTAMATE_RECEPTOR_ACTIVITY	7.90013715412359e-07	1.15835761022337e-05	2343	20	8	GABBR2	GRIA1	GRIN2A	GRIN2B	GRIN2C	GRM2	GRM3	GRM8
INTERLEUKIN_RECEPTOR_ACTIVITY	INTERLEUKIN_RECEPTOR_ACTIVITY	7.90013715412359e-07	1.15835761022337e-05	2343	20	8	CSF2RB	IL10RA	IL12RB1	IL15RA	IL2RA	IL2RB	IL2RG	IL7R
KEGG_AUTOIMMUNE_THYROID_DISEASE	KEGG_AUTOIMMUNE_THYROID_DISEASE	8.39083656678727e-07	1.21511744356067e-05	2343	50	12	CD28	CD40	CTLA4	FAS	FASLG	GZMB	HLA-DPA1	HLA-DPB1	HLA-DQA1	HLA-DQA2	HLA-DRA	HLA-DRB1
POSITIVE_REGULATION_OF_IMMUNE_SYSTEM_PROCESS	POSITIVE_REGULATION_OF_IMMUNE_SYSTEM_PROCESS	8.39083656678727e-07	1.21511744356067e-05	2343	50	12	CD28	CD3E	CD79A	CFHR1	IL12B	KRT1	LCK	PTPRC	SOCS5	THY1	TRAT1	ZAP70
REACTOME_REGULATION_OF_INSULIN_SECRETION	REACTOME_REGULATION_OF_INSULIN_SECRETION	9.05894297190144e-07	1.3038208719068e-05	2343	89	16	ABCC8	ADCY8	ADRA2A	CACNA1A	DPP4	GNA15	GNB4	GNG2	GNG3	GRP	KCNJ11	LEP	PAX6	PRKAR1B	SLC25A4	SNAP25
AMINO_ACID_AND_DERIVATIVE_METABOLIC_PROCESS	AMINO_ACID_AND_DERIVATIVE_METABOLIC_PROCESS	9.48707942960233e-07	1.34889020253619e-05	2343	100	17	ADI1	ALDH4A1	ALDH6A1	AMT	ASRGL1	FAH	GAD1	GAD2	GAMT	GLDC	GLS2	GLUD2	GOT1	HDC	IDO1	QDPR	SLC6A14
KEGG_PPAR_SIGNALING_PATHWAY	KEGG_PPAR_SIGNALING_PATHWAY	9.43298680950586e-07	1.34889020253619e-05	2343	69	14	ACAA1	ACSL5	ACSL6	ADIPOQ	AQP7	CD36	DBI	FABP4	FABP7	MMP1	PCK1	PLIN1	PPARG	SCD5
AMINE_CATABOLIC_PROCESS	AMINE_CATABOLIC_PROCESS	9.76011625568823e-07	1.3710917805895e-05	2343	27	9	ALDH4A1	AMT	ASRGL1	FAH	GAD1	GAD2	GLDC	GOT1	IDO1
ANTIGEN_BINDING	ANTIGEN_BINDING	9.76011625568823e-07	1.3710917805895e-05	2343	27	9	FCN1	IGHA2	IGHG1	IGHG2	IGHG3	IGHG4	IGHM	IL7R	SLAMF1
REACTOME_INTERFERON_GAMMA_SIGNALING	REACTOME_INTERFERON_GAMMA_SIGNALING	1.04168514976192e-06	1.45463890556039e-05	2343	60	13	CAMK2B	CIITA	GBP5	HLA-DPA1	HLA-DPB1	HLA-DQA1	HLA-DQA2	HLA-DRB1	IRF4	IRF8	NCAM1	SOCS3	VCAM1
MUSCLE_DEVELOPMENT	MUSCLE_DEVELOPMENT	1.05879319477281e-06	1.46978037570238e-05	2343	90	16	ACHE	ADAM12	AEBP1	COL5A3	COL6A3	EVC	FOXL2	IFRD1	IGF1	IGFBP3	MBNL1	MKX	MUSK	MYH7	SGCD	SVIL
POLYSACCHARIDE_BINDING	POLYSACCHARIDE_BINDING	1.21668911300948e-06	1.67903097595308e-05	2343	35	10	EPYC	FGF10	FSTL1	LRPAP1	POSTN	STAB2	THBS2	THBS4	TNFAIP6	VCAN
NEUROGENESIS	NEUROGENESIS	1.23457441425559e-06	1.68390207897885e-05	2343	91	16	ATP2B2	CDK5	DPYSL5	FEZ1	GLI2	LST1	MDGA2	NRCAM	NRP1	NRXN1	NTNG1	POU6F2	S100B	SERPINF1	SPON2	THY1
POSITIVE_REGULATION_OF_T_CELL_ACTIVATION	POSITIVE_REGULATION_OF_T_CELL_ACTIVATION	1.22877056616373e-06	1.68390207897885e-05	2343	21	8	CD28	CD3E	IL12B	LCK	PTPRC	SOCS5	THY1	ZAP70
PROTEIN_DIMERIZATION_ACTIVITY	PROTEIN_DIMERIZATION_ACTIVITY	1.47410500460776e-06	1.99898863630625e-05	2343	175	23	ABAT	ABCG2	ACTN2	AMBP	AOC3	ARNT2	BNIP3	CADM3	CD3D	CD3E	CD3G	CIDEA	CR2	DSCAML1	ERBB2	FOXP2	GZMA	HPGD	IL12B	NCF4	PRMT8	S100B	TPD52L1
ENZYME_LINKED_RECEPTOR_PROTEIN_SIGNALING_PATHWAY	ENZYME_LINKED_RECEPTOR_PROTEIN_SIGNALING_PATHWAY	1.50729643317874e-06	2.03225139783754e-05	2343	138	20	ACVR2A	CD3E	CDKN1C	CIDEA	ERBB2	FGFR4	GRB7	HPGD	IGF2	INHBA	IRS1	KLF10	MAPK8IP2	MUSK	NTRK2	NTRK3	PTN	ROR1	SMAD1	SMAD7
RESPONSE_TO_BIOTIC_STIMULUS	RESPONSE_TO_BIOTIC_STIMULUS	1.60230223659939e-06	2.14800059832125e-05	2343	115	18	BNIP3	CAMP	CCL11	CCL19	CCL22	CCL4	CCL5	CXCL12	DERL3	DNAJB1	HSPA1B	HSPA4L	IFNAR2	IL12B	LILRB1	PTPRC	SPN	STAB2
RECEPTOR_COMPLEX	RECEPTOR_COMPLEX	1.63975586733568e-06	2.18572003680085e-05	2343	53	12	CD247	CD79A	CHRNA2	CHRNA4	CHRNB2	CSF2RB	ITGA10	ITGA8	ITGAX	SRP9	TRAT1	ZAP70
REACTOME_INTEGRATION_OF_ENERGY_METABOLISM	REACTOME_INTEGRATION_OF_ENERGY_METABOLISM	1.82227794570138e-06	2.41529042972624e-05	2343	116	18	ABCC8	ADCY2	ADCY7	ADCY8	ADRA2A	CACNA1A	DPP4	GNA15	GNB4	GNG2	GNG3	GRP	KCNJ11	LEP	PAX6	PRKAR1B	SLC25A4	SNAP25
BIOCARTA_NKT_PATHWAY	BIOCARTA_NKT_PATHWAY	1.93195734477438e-06	2.53205135801157e-05	2343	29	9	CCL4	CCR2	CCR4	CCR5	CCR7	CD28	IL12B	IL12RB1	IL18R1
NITROGEN_COMPOUND_CATABOLIC_PROCESS	NITROGEN_COMPOUND_CATABOLIC_PROCESS	1.93195734477438e-06	2.53205135801157e-05	2343	29	9	ALDH4A1	AMT	ASRGL1	FAH	GAD1	GAD2	GLDC	GOT1	IDO1
SERINE_TYPE_PEPTIDASE_ACTIVITY	SERINE_TYPE_PEPTIDASE_ACTIVITY	1.97388112561742e-06	2.5726250670547e-05	2343	45	11	C1R	C1S	CTSG	DPP4	F12	F2	GZMA	GZMB	HTRA1	PCSK2	PRSS3
NITROGEN_COMPOUND_METABOLIC_PROCESS	NITROGEN_COMPOUND_METABOLIC_PROCESS	2.05137906425893e-06	2.65885927334334e-05	2343	153	21	ADI1	ALDH4A1	ALDH6A1	AMT	AOC3	ASRGL1	CHST11	FAH	GAD1	GAD2	GAMT	GLDC	GLS2	GLUD2	GOT1	HDC	IDO1	QDPR	SLC6A14	SPHK1	XYLT1
GABA_RECEPTOR_ACTIVITY	GABA_RECEPTOR_ACTIVITY	2.15057067628273e-06	2.74197761226049e-05	2343	11	6	GABBR2	GABRA1	GABRB1	GABRB3	GABRD	GABRP
IMMUNOLOGICAL_SYNAPSE	IMMUNOLOGICAL_SYNAPSE	2.15057067628273e-06	2.74197761226049e-05	2343	11	6	CD247	CD79A	GZMA	GZMB	TRAT1	ZAP70
REACTOME_ACTIVATION_OF_NMDA_RECEPTOR_UPON_GLUTAMATE_BINDING_AND_POSTSYNAPTIC_EVENTS	REACTOME_ACTIVATION_OF_NMDA_RECEPTOR_UPON_GLUTAMATE_BINDING_AND_POSTSYNAPTIC_EVENTS	2.13712330807214e-06	2.74197761226049e-05	2343	37	10	ACTN2	ADCY8	CAMK2B	GRIA1	GRIA4	GRIN2A	GRIN2B	GRIN2C	NEFL	RASGRF1
KEGG_NATURAL_KILLER_CELL_MEDIATED_CYTOTOXICITY	KEGG_NATURAL_KILLER_CELL_MEDIATED_CYTOTOXICITY	2.69752066943846e-06	3.42074783270412e-05	2343	131	19	CD247	CD48	FAS	FASLG	GZMB	IFNAR2	ITGAL	KIR3DL2	LCK	NFATC1	NFATC2	PIK3CG	PLCG2	RAC2	SH2D1A	SHC4	TNFRSF10C	ULBP1	ZAP70
KEGG_PROXIMAL_TUBULE_BICARBONATE_RECLAMATION	KEGG_PROXIMAL_TUBULE_BICARBONATE_RECLAMATION	2.74503665664068e-06	3.46228817015002e-05	2343	23	8	ATP1A2	ATP1A3	ATP1B2	GLS2	GLUD2	PCK1	SLC38A3	SLC4A4
REACTOME_GABA_B_RECEPTOR_ACTIVATION	REACTOME_GABA_B_RECEPTOR_ACTIVATION	2.79065418165958e-06	3.50100251880929e-05	2343	38	10	ADCY2	ADCY7	ADCY8	GABBR2	GNG2	GNG3	KCNJ10	KCNJ15	KCNJ16	KCNJ9
REACTOME_RAS_ACTIVATION_UOPN_CA2_INFUX_THROUGH_NMDA_RECEPTOR	REACTOME_RAS_ACTIVATION_UOPN_CA2_INFUX_THROUGH_NMDA_RECEPTOR	3.14782483611347e-06	3.92808354549053e-05	2343	17	7	ACTN2	CAMK2B	GRIN2A	GRIN2B	GRIN2C	NEFL	RASGRF1
GROWTH_FACTOR_BINDING	GROWTH_FACTOR_BINDING	3.60278063948433e-06	4.47202295250277e-05	2343	31	9	CSF2RB	IGFBP1	IL10RA	IL2RA	IL2RB	IL2RG	IL7R	NTRK2	NTRK3
REACTOME_MHC_CLASS_II_ANTIGEN_PRESENTATION	REACTOME_MHC_CLASS_II_ANTIGEN_PRESENTATION	3.93493840981292e-06	4.85861342601111e-05	2343	88	15	AP1M2	AP1S1	ARF1	CD74	CTSK	DYNC1I1	HLA-DPA1	HLA-DPB1	HLA-DQA1	HLA-DQA2	HLA-DRB1	KIF5A	SAR1B	SH3GL2	SPTBN2
POSITIVE_REGULATION_OF_LYMPHOCYTE_ACTIVATION	POSITIVE_REGULATION_OF_LYMPHOCYTE_ACTIVATION	3.96483773525424e-06	4.86990017115521e-05	2343	24	8	CD28	CD3E	IL12B	LCK	PTPRC	SOCS5	THY1	ZAP70
BIOCARTA_ASBCELL_PATHWAY	BIOCARTA_ASBCELL_PATHWAY	4.14664491651962e-06	5.06668175737241e-05	2343	12	6	CD28	CD40	FAS	FASLG	HLA-DRA	HLA-DRB1
ELECTRON_CARRIER_ACTIVITY	ELECTRON_CARRIER_ACTIVITY	4.37900075890892e-06	5.32286828000017e-05	2343	78	14	ADH1B	ADH6	AKR1C4	ALDH4A1	CYC1	GLDC	GSR	IDO1	NCF1	NDUFA13	NDUFS8	NQO2	PHGDH	QDPR
KEGG_ALANINE_ASPARTATE_AND_GLUTAMATE_METABOLISM	KEGG_ALANINE_ASPARTATE_AND_GLUTAMATE_METABOLISM	4.82470410773468e-06	5.83441022512658e-05	2343	32	9	ABAT	ALDH4A1	GAD1	GAD2	GFPT2	GLS2	GLUD2	GOT1	IL4I1
CELL_STRUCTURE_DISASSEMBLY_DURING_APOPTOSIS	CELL_STRUCTURE_DISASSEMBLY_DURING_APOPTOSIS	4.96260588896693e-06	5.97039662334175e-05	2343	18	7	BNIP3	CECR2	CIDEA	FOXL2	GZMA	GZMB	TPD52L1
CELL_JUNCTION	CELL_JUNCTION	5.11647224889866e-06	6.12410402852871e-05	2343	79	14	ACTN2	CADM3	CLDN1	CLDN11	CLDN14	CLDN7	CNN2	COL17A1	DSC3	GJB2	PTPRC	SRCIN1	STEAP1	ZYX
NEURON_DEVELOPMENT	NEURON_DEVELOPMENT	5.44299194483245e-06	6.4818574124756e-05	2343	59	12	CDK5	DPYSL5	FEZ1	GLI2	LST1	NRCAM	NRP1	NRXN1	NTNG1	S100B	SPON2	THY1
INTERLEUKIN_BINDING	INTERLEUKIN_BINDING	5.61450175772952e-06	6.618905087253e-05	2343	25	8	CSF2RB	IL10RA	IL12RB1	IL15RA	IL2RA	IL2RB	IL2RG	IL7R
POSITIVE_REGULATION_OF_CELL_DIFFERENTIATION	POSITIVE_REGULATION_OF_CELL_DIFFERENTIATION	5.61450175772952e-06	6.618905087253e-05	2343	25	8	ACVR2A	IGFBP3	INHBA	PPARG	RUNX1	SOCS5	TBX5	ZAP70
SERINE_TYPE_ENDOPEPTIDASE_ACTIVITY	SERINE_TYPE_ENDOPEPTIDASE_ACTIVITY	5.89555125900757e-06	6.91548162681588e-05	2343	41	10	C1R	C1S	CTSG	F12	F2	GZMA	GZMB	HTRA1	PCSK2	PRSS3
KEGG_JAK_STAT_SIGNALING_PATHWAY	KEGG_JAK_STAT_SIGNALING_PATHWAY	6.16964057859904e-06	7.20098348129022e-05	2343	151	20	CRLF2	CSF2RB	IFNAR2	IL10RA	IL12B	IL12RB1	IL15RA	IL21R	IL2RA	IL2RB	IL2RG	IL6	IL7R	JAK3	LEP	PIK3CG	PIM1	SOCS3	SOCS5	STAT4
NEURITE_DEVELOPMENT	NEURITE_DEVELOPMENT	7.33704235165612e-06	8.479163230042e-05	2343	51	11	CDK5	DPYSL5	FEZ1	GLI2	LST1	NRP1	NRXN1	NTNG1	S100B	SPON2	THY1
TRANSMEMBRANE_RECEPTOR_PROTEIN_KINASE_ACTIVITY	TRANSMEMBRANE_RECEPTOR_PROTEIN_KINASE_ACTIVITY	7.33704235165612e-06	8.479163230042e-05	2343	51	11	ACVR2A	DDR1	FGFR4	MUSK	NRP1	PDGFRA	PDGFRL	PTK7	ROR1	ROR2	TIE1
BIOCARTA_STATHMIN_PATHWAY	BIOCARTA_STATHMIN_PATHWAY	7.57028147787646e-06	8.70582369955792e-05	2343	19	7	CAMK2B	CD2	CD247	CD3D	CD3E	CD3G	PRKAR1B
EXTRACELLULAR_MATRIX_STRUCTURAL_CONSTITUENT	EXTRACELLULAR_MATRIX_STRUCTURAL_CONSTITUENT	7.80936180347932e-06	8.8786083251009e-05	2343	26	8	CHI3L1	COMP	DSPP	FBLN2	FBN1	FBN2	LAMA4	MFAP5
KEGG_GLYCOLYSIS_GLUCONEOGENESIS	KEGG_GLYCOLYSIS_GLUCONEOGENESIS	7.83406616920668e-06	8.8786083251009e-05	2343	61	12	ADH1A	ADH1B	ADH1C	ADH4	ADH6	ALDH7A1	ALDOC	ENO1	GPI	HK2	PCK1	PGAM2
LYMPHOCYTE_DIFFERENTIATION	LYMPHOCYTE_DIFFERENTIATION	7.80936180347932e-06	8.8786083251009e-05	2343	26	8	CD3D	CD79A	IL12B	INHBA	LCK	PTPRC	SOCS5	ZAP70
REACTOME_CELL_JUNCTION_ORGANIZATION	REACTOME_CELL_JUNCTION_ORGANIZATION	8.92428742453465e-06	0.00010065566489403	2343	72	13	CADM2	CDH10	CDH11	CDH18	CDH2	CDH6	CLDN1	CLDN11	CLDN14	CLDN7	COL17A1	LAMB3	LAMC2
REACTOME_VOLTAGE_GATED_POTASSIUM_CHANNELS	REACTOME_VOLTAGE_GATED_POTASSIUM_CHANNELS	9.33550405737189e-06	0.000104290916755212	2343	43	10	KCNA1	KCNA2	KCNA3	KCNC1	KCNC3	KCND2	KCNF1	KCNH2	KCNH7	KCNQ2
TRANSMEMBRANE_RECEPTOR_PROTEIN_TYROSINE_KINASE_ACTIVITY	TRANSMEMBRANE_RECEPTOR_PROTEIN_TYROSINE_KINASE_ACTIVITY	9.33550405737189e-06	0.000104290916755212	2343	43	10	DDR1	FGFR4	MUSK	NRP1	PDGFRA	PDGFRL	PTK7	ROR1	ROR2	TIE1
PATTERN_BINDING	PATTERN_BINDING	1.16252175464125e-05	0.000129254788454426	2343	44	10	EPYC	FGF10	FSTL1	LRPAP1	POSTN	STAB2	THBS2	THBS4	TNFAIP6	VCAN
NEGATIVE_REGULATION_OF_IMMUNE_SYSTEM_PROCESS	NEGATIVE_REGULATION_OF_IMMUNE_SYSTEM_PROCESS	1.25269434630143e-05	0.000138623629076563	2343	14	6	INHBA	LAX1	LST1	PTPRC	SOCS5	THY1
GENERATION_OF_PRECURSOR_METABOLITES_AND_ENERGY	GENERATION_OF_PRECURSOR_METABOLITES_AND_ENERGY	1.36577491031245e-05	0.000150427602797794	2343	121	17	ACAA1	ACO2	ADIPOQ	AOC3	AQP7	ASIP	AVPR1A	CYP24A1	CYP4F11	GFPT2	GLUD2	LEP	LOXL1	NCF4	PPARG	RUNX1T1	SLC25A4
VOLTAGE_GATED_POTASSIUM_CHANNEL_ACTIVITY	VOLTAGE_GATED_POTASSIUM_CHANNEL_ACTIVITY	1.39015568850896e-05	0.00015239744136645	2343	36	9	KCNA1	KCNA2	KCNA3	KCNC1	KCNC3	KCNH2	KCNJ10	KCNJ15	KCNQ2
BIOCARTA_TCR_PATHWAY	BIOCARTA_TCR_PATHWAY	1.43827422380683e-05	0.000156480948701454	2343	45	10	CD247	CD3D	CD3E	CD3G	LCK	NFATC1	NFATC2	PIK3CG	PTPN7	ZAP70
REACTOME_THE_ROLE_OF_NEF_IN_HIV1_REPLICATION_AND_DISEASE_PATHOGENESIS	REACTOME_THE_ROLE_OF_NEF_IN_HIV1_REPLICATION_AND_DISEASE_PATHOGENESIS	1.44074530773717e-05	0.000156480948701454	2343	28	8	AP1M2	AP1S1	ARF1	CD247	CD28	CD8B	DOCK2	LCK
ACTIVE_TRANSMEMBRANE_TRANSPORTER_ACTIVITY	ACTIVE_TRANSMEMBRANE_TRANSPORTER_ACTIVITY	1.52505950345069e-05	0.000164875096548172	2343	122	17	ABCG2	ATP1A2	ATP1A3	ATP1B2	ATP2B3	ATP4A	SLC16A7	SLC17A7	SLC1A2	SLC1A3	SLC1A7	SLC22A3	SLC25A11	SLC38A3	SLC4A4	SLC6A14	SLC7A11
REACTOME_LIGAND_GATED_ION_CHANNEL_TRANSPORT	REACTOME_LIGAND_GATED_ION_CHANNEL_TRANSPORT	1.62174070495692e-05	0.000174523105221511	2343	21	7	GABRA1	GABRA2	GABRA3	GABRA4	GABRB1	GABRB3	GABRG2
HEART_DEVELOPMENT	HEART_DEVELOPMENT	1.76829819634168e-05	0.000188584118170918	2343	37	9	ECE2	ERBB2	FBN1	GLI2	HAND2	IRX4	MYH7	SHOX2	TBX5
RESPONSE_TO_VIRUS	RESPONSE_TO_VIRUS	1.76847851652183e-05	0.000188584118170918	2343	46	10	BNIP3	CCL11	CCL19	CCL22	CCL4	CCL5	CXCL12	IFNAR2	LILRB1	PTPRC
ZINC_ION_BINDING	ZINC_ION_BINDING	1.85582584650861e-05	0.000197003051398606	2343	88	14	ADH1B	ECE2	GDA	GLI2	MMP1	MMP10	MMP12	MMP13	MMP14	MMP2	MMP20	MT3	S100B	TIMM10
EMBRYONIC_DEVELOPMENT	EMBRYONIC_DEVELOPMENT	1.88990791104327e-05	0.000199717295464302	2343	56	11	ARNT2	CDK5	CELSR1	DSCAML1	GLI2	KIAA1217	MBNL1	PTPRR	SMAD1	TBX5	ZIC1
REACTOME_CELL_CELL_COMMUNICATION	REACTOME_CELL_CELL_COMMUNICATION	1.95996358190079e-05	0.000206191684445706	2343	112	16	ACTN2	CADM2	CDH10	CDH11	CDH18	CDH2	CDH6	CLDN1	CLDN11	CLDN14	CLDN7	COL17A1	DSCAM	DSCAML1	LAMB3	LAMC2
REACTOME_CREB_PHOSPHORYLATION_THROUGH_THE_ACTIVATION_OF_CAMKII	REACTOME_CREB_PHOSPHORYLATION_THROUGH_THE_ACTIVATION_OF_CAMKII	2.01300950363197e-05	0.000209889790912027	2343	15	6	ACTN2	CAMK2B	GRIN2A	GRIN2B	GRIN2C	NEFL
T_CELL_DIFFERENTIATION	T_CELL_DIFFERENTIATION	2.01300950363197e-05	0.000209889790912027	2343	15	6	CD3D	IL12B	LCK	PTPRC	SOCS5	ZAP70
LYASE_ACTIVITY	LYASE_ACTIVITY	2.13449771052707e-05	0.000221572195968872	2343	67	12	ADCY7	ADCY8	ALDOC	CA11	CA14	CA9	CBS	CRYM	ENO1	GAD1	HDC	PCK1
PHOSPHOPROTEIN_PHOSPHATASE_ACTIVITY	PHOSPHOPROTEIN_PHOSPHATASE_ACTIVITY	2.19387350048919e-05	0.000226732477187121	2343	78	13	CILP	DUSP4	LCK	MTMR7	PTPN12	PTPN14	PTPN22	PTPN7	PTPRC	PTPRN	PTPRN2	PTPRR	PTPRZ1
BIOCARTA_IL2RB_PATHWAY	BIOCARTA_IL2RB_PATHWAY	2.23047388612035e-05	0.000229504023545541	2343	38	9	FAS	FASLG	IL2RA	IL2RB	IL2RG	IRS1	JAK3	PIK3CG	SOCS3
SODIUM_ION_TRANSPORT	SODIUM_ION_TRANSPORT	2.29178874903886e-05	0.000234783249137343	2343	22	7	SCN11A	SCN2A	SCN2B	SCN4A	SCN7A	SCN9A	SCNN1G
KEGG_DILATED_CARDIOMYOPATHY	KEGG_DILATED_CARDIOMYOPATHY	2.41071374744497e-05	0.000245892802239387	2343	90	14	ADCY2	ADCY7	ADCY8	CACNA1S	CACNG2	CACNG4	CACNG7	IGF1	ITGA10	ITGA4	ITGA8	MYH7	SGCD	TNNT2
JAK_STAT_CASCADE	JAK_STAT_CASCADE	2.51613358298632e-05	0.000255352099186895	2343	30	8	CCL2	CCR2	F2	IFNAR2	IL31RA	LYN	SOCS3	STAT4
RESPONSE_TO_OTHER_ORGANISM	RESPONSE_TO_OTHER_ORGANISM	2.52522110022846e-05	0.000255352099186895	2343	79	13	BNIP3	CAMP	CCL11	CCL19	CCL22	CCL4	CCL5	CXCL12	IFNAR2	LILRB1	PTPRC	SPN	STAB2
CALCIUM_ION_BINDING	CALCIUM_ION_BINDING	2.79901930796343e-05	0.000278512152591591	2343	103	15	ANXA1	CALB1	COMP	CPNE6	DSPP	FBLN2	FBN1	FCN1	HPCAL4	LRPAP1	MAN1A1	PLEK	PRSS3	S100A4	THBS4
REACTOME_ABACAVIR_TRANSPORT_AND_METABOLISM	REACTOME_ABACAVIR_TRANSPORT_AND_METABOLISM	2.80174202948062e-05	0.000278512152591591	2343	10	5	ABCB1	ABCG2	ADH1A	PCK1	SLC22A3
REACTOME_ETHANOL_OXIDATION	REACTOME_ETHANOL_OXIDATION	2.80174202948062e-05	0.000278512152591591	2343	10	5	ADH1A	ADH1B	ADH1C	ADH4	ADH6
VOLTAGE_GATED_POTASSIUM_CHANNEL_COMPLEX	VOLTAGE_GATED_POTASSIUM_CHANNEL_COMPLEX	2.79128546072448e-05	0.000278512152591591	2343	39	9	HCN2	KCNA1	KCNA2	KCNA3	KCNC1	KCNC3	KCNH2	KCNJ8	KCNQ2
KEGG_TIGHT_JUNCTION	KEGG_TIGHT_JUNCTION	2.87834776775042e-05	0.000284919994225421	2343	128	17	ACTN2	CLDN1	CLDN11	CLDN14	CLDN7	CTNNA2	IGSF5	MYH1	MYH13	MYH2	MYH4	MYH7	MYH8	MYL9	PPP2R2B	PPP2R2C	PRKCQ
KEGG_ANTIGEN_PROCESSING_AND_PRESENTATION	KEGG_ANTIGEN_PROCESSING_AND_PRESENTATION	2.89950594952584e-05	0.000285808443596119	2343	80	13	CD74	CD8A	CD8B	CIITA	HLA-DPA1	HLA-DPB1	HLA-DQA1	HLA-DQA2	HLA-DRA	HLA-DRB1	HSPA1A	HSPA1B	KIR3DL2
BIOCARTA_LAIR_PATHWAY	BIOCARTA_LAIR_PATHWAY	3.10549540472768e-05	0.00030483231043896	2343	16	6	C6	IL6	ITGA4	ITGAL	SELP	VCAM1
APOPTOTIC_PROGRAM	APOPTOTIC_PROGRAM	3.16290687579569e-05	0.000307891266830568	2343	59	11	BNIP3	CECR2	CIDEA	F2	FOXL2	GZMA	GZMB	LCK	NDUFA13	PDIA2	TPD52L1
REGULATION_OF_CELL_DIFFERENTIATION	REGULATION_OF_CELL_DIFFERENTIATION	3.16290687579569e-05	0.000307891266830568	2343	59	11	ACVR2A	IGFBP3	INHBA	MAP4K1	PPARG	RUNX1	SOCS5	SPI1	TBX5	TWIST2	ZAP70
CELLULAR_COMPONENT_DISASSEMBLY	CELLULAR_COMPONENT_DISASSEMBLY	3.26599637221688e-05	0.000314017520050033	2343	31	8	BNIP3	CECR2	CIDEA	FOXL2	GZMA	GZMB	NRG1	TPD52L1
NEGATIVE_REGULATION_OF_MULTICELLULAR_ORGANISMAL_PROCESS	NEGATIVE_REGULATION_OF_MULTICELLULAR_ORGANISMAL_PROCESS	3.26599637221688e-05	0.000314017520050033	2343	31	8	CIDEA	F2	INHBA	LAX1	LST1	PTPRC	SOCS5	THY1
REACTOME_GPVI_MEDIATED_ACTIVATION_CASCADE	REACTOME_GPVI_MEDIATED_ACTIVATION_CASCADE	3.26599637221688e-05	0.000314017520050033	2343	31	8	COL1A1	COL1A2	LCK	LYN	PIK3CG	PIK3R6	PLCG2	RAC2
KEGG_LEISHMANIA_INFECTION	KEGG_LEISHMANIA_INFECTION	3.36938993143689e-05	0.000322636276700038	2343	70	12	CR1	FCGR2C	HLA-DPA1	HLA-DPB1	HLA-DQA1	HLA-DQA2	HLA-DRA	HLA-DRB1	IL12B	ITGA4	NCF1	NCF4
SOLUBLE_FRACTION	SOLUBLE_FRACTION	3.77107836540871e-05	0.000359632107530441	2343	157	19	AGT	CCR2	COMT	EDN3	F2	FABP4	FAS	FCRL2	FLT3LG	MOBP	NCF1	PCSK1N	PTPN12	RANGAP1	SELP	SPHK1	STAC	WISP1	WISP2
BRAIN_DEVELOPMENT	BRAIN_DEVELOPMENT	3.8218452128563e-05	0.000361534228603261	2343	50	10	DSCAML1	ECE2	EGR2	FOXG1	FOXP2	GLI2	PHGDH	PITPNM1	ZIC1	ZIC2
POTASSIUM_CHANNEL_ACTIVITY	POTASSIUM_CHANNEL_ACTIVITY	3.8218452128563e-05	0.000361534228603261	2343	50	10	KCNA1	KCNA2	KCNA3	KCNC1	KCNC3	KCNH2	KCNJ10	KCNJ15	KCNK10	KCNQ2
KEGG_ALZHEIMERS_DISEASE	KEGG_ALZHEIMERS_DISEASE	4.25471288658037e-05	0.000400865720157331	2343	145	18	CACNA1S	CDK5	COX5B	COX8A	CYC1	FAS	GRIN2A	GRIN2B	GRIN2C	MME	NDUFA4	NDUFA4L2	NDUFA6	NDUFA8	NDUFB8	NDUFS5	NDUFS8	RYR3
AXONOGENESIS	AXONOGENESIS	4.2764883255925e-05	0.000401305664473601	2343	41	9	DPYSL5	FEZ1	GLI2	NRP1	NRXN1	NTNG1	S100B	SPON2	THY1
SENSORY_PERCEPTION	SENSORY_PERCEPTION	4.29854197330816e-05	0.000401768106349838	2343	186	21	ALDH7A1	ATP2B2	CRYM	GJB2	GJB6	GRM8	LUM	MYO3A	OAT	PAX6	PCDH15	PITPNM1	POU6F2	RGR	RGS16	ROM1	RPE65	TAS2R43	TIMM10	TULP2	USH1C
ACTIVATION_OF_IMMUNE_RESPONSE	ACTIVATION_OF_IMMUNE_RESPONSE	4.62770245260931e-05	0.000425748625640056	2343	17	6	CD79A	CFHR1	KRT1	PTPRC	THY1	TRAT1
EMBRYONIC_MORPHOGENESIS	EMBRYONIC_MORPHOGENESIS	4.62770245260931e-05	0.000425748625640056	2343	17	6	CELSR1	DSCAML1	GLI2	MBNL1	TBX5	ZIC1
REACTOME_CELL_CELL_JUNCTION_ORGANIZATION	REACTOME_CELL_CELL_JUNCTION_ORGANIZATION	4.57505032936623e-05	0.000425748625640056	2343	51	10	CADM2	CDH10	CDH11	CDH18	CDH2	CDH6	CLDN1	CLDN11	CLDN14	CLDN7
REACTOME_GABA_SYNTHESIS_RELEASE_REUPTAKE_AND_DEGRADATION	REACTOME_GABA_SYNTHESIS_RELEASE_REUPTAKE_AND_DEGRADATION	4.62770245260931e-05	0.000425748625640056	2343	17	6	ABAT	GAD1	GAD2	RAB3A	SLC6A1	SNAP25
VESICLE	VESICLE	4.65863442171541e-05	0.000426920170052514	2343	120	16	AP1S1	AP3B2	ARHGDIG	BGN	CETP	CRISPLD2	ECE2	GOPC	MT3	NRSN1	RAB3A	SELP	SSPN	SVOP	TF	VPS45
KEGG_ALDOSTERONE_REGULATED_SODIUM_REABSORPTION	KEGG_ALDOSTERONE_REGULATED_SODIUM_REABSORPTION	5.23974125231308e-05	0.000476450890617306	2343	42	9	ATP1A2	ATP1A3	ATP1B2	IGF1	IRS1	IRS4	PIK3CG	SCNN1B	SCNN1G
KEGG_FATTY_ACID_METABOLISM	KEGG_FATTY_ACID_METABOLISM	5.23974125231308e-05	0.000476450890617306	2343	42	9	ACAA1	ACSL5	ACSL6	ADH1A	ADH1B	ADH1C	ADH4	ADH6	ALDH7A1
REACTOME_POST_NMDA_RECEPTOR_ACTIVATION_EVENTS	REACTOME_POST_NMDA_RECEPTOR_ACTIVATION_EVENTS	5.33153221941659e-05	0.000482925659720128	2343	33	8	ACTN2	ADCY8	CAMK2B	GRIN2A	GRIN2B	GRIN2C	NEFL	RASGRF1
PROTEIN_TYROSINE_PHOSPHATASE_ACTIVITY	PROTEIN_TYROSINE_PHOSPHATASE_ACTIVITY	5.45121427846709e-05	0.000491867257587838	2343	52	10	MTMR7	PTPN12	PTPN14	PTPN22	PTPN7	PTPRC	PTPRN	PTPRN2	PTPRR	PTPRZ1
REACTOME_INHIBITION_OF_VOLTAGE_GATED_CA2_CHANNELS_VIA_GBETA_GAMMA_SUBUNITS	REACTOME_INHIBITION_OF_VOLTAGE_GATED_CA2_CHANNELS_VIA_GBETA_GAMMA_SUBUNITS	5.77912860302378e-05	0.00051945730661662	2343	25	7	GABBR2	GNG2	GNG3	KCNJ10	KCNJ15	KCNJ16	KCNJ9
INTERCELLULAR_JUNCTION	INTERCELLULAR_JUNCTION	5.9624904137625e-05	0.000525864756040858	2343	63	11	CADM3	CLDN1	CLDN11	CLDN14	CLDN7	CNN2	COL17A1	DSC3	GJB2	STEAP1	ZYX
KEGG_ARRHYTHMOGENIC_RIGHT_VENTRICULAR_CARDIOMYOPATHY_ARVC	KEGG_ARRHYTHMOGENIC_RIGHT_VENTRICULAR_CARDIOMYOPATHY_ARVC	5.9488625125818e-05	0.000525864756040858	2343	74	12	ACTN2	CACNA1S	CACNG2	CACNG4	CACNG7	CDH2	CTNNA2	ITGA10	ITGA4	ITGA8	SGCD	TCF7L1
KEGG_CARDIAC_MUSCLE_CONTRACTION	KEGG_CARDIAC_MUSCLE_CONTRACTION	5.9488625125818e-05	0.000525864756040858	2343	74	12	ATP1A2	ATP1A3	ATP1B2	CACNA1S	CACNG2	CACNG4	CACNG7	COX5B	COX8A	CYC1	MYH7	TNNT2
KEGG_ENDOCYTOSIS	KEGG_ENDOCYTOSIS	5.90144102158849e-05	0.000525864756040858	2343	176	20	ACAP1	CCR5	CLTB	DNAJC6	EHD2	FGFR4	HSPA1A	HSPA1B	IL2RA	IL2RB	IL2RG	KIT	PDGFRA	PSD	PSD2	RAB11FIP4	RET	SH3GL2	SH3GL3	VPS45
REACTOME_PLATELET_HOMEOSTASIS	REACTOME_PLATELET_HOMEOSTASIS	5.9488625125818e-05	0.000525864756040858	2343	74	12	ATP2B2	ATP2B3	GNB4	GNG2	GNG3	LRP8	P2RX1	PRKG1	PRKG2	PTGIR	SLC8A2	TRPC7
KEGG_SYSTEMIC_LUPUS_ERYTHEMATOSUS	KEGG_SYSTEMIC_LUPUS_ERYTHEMATOSUS	6.28858766547951e-05	0.000552547815101682	2343	136	17	ACTN2	C1R	C1S	C6	CD28	CD40	CTSG	FCGR2C	GRIN2A	GRIN2B	HIST1H4J	HLA-DPA1	HLA-DPB1	HLA-DQA1	HLA-DQA2	HLA-DRA	HLA-DRB1
CYTOPLASMIC_MEMBRANE_BOUND_VESICLE	CYTOPLASMIC_MEMBRANE_BOUND_VESICLE	6.79970576740361e-05	0.000595227975012271	2343	111	15	AP1S1	AP3B2	ARHGDIG	BGN	CRISPLD2	ECE2	GOPC	MT3	NRSN1	RAB3A	SELP	SSPN	SVOP	TF	VPS45
REACTOME_BIOLOGICAL_OXIDATIONS	REACTOME_BIOLOGICAL_OXIDATIONS	6.90048465689048e-05	0.000601804349630672	2343	137	17	ADH1A	ADH1B	ADH1C	ADH4	ADH6	COMT	CYP24A1	CYP2C18	CYP2C9	CYP2S1	CYP4F11	CYP7B1	FMO1	FMO2	FMO3	NNMT	SMOX
SECOND_MESSENGER_MEDIATED_SIGNALING	SECOND_MESSENGER_MEDIATED_SIGNALING	7.2781399337117e-05	0.000632389492018061	2343	151	18	ADCY7	ADRA1B	ADRA2A	AGTR1	AVPR1A	CCL2	CCR2	GABBR2	GAP43	GNA15	GRM2	GRM3	GRM8	HRH3	NPY1R	PTGIR	SPHK1	TRAT1
KEGG_GLYCOSAMINOGLYCAN_BIOSYNTHESIS_HEPARAN_SULFATE	KEGG_GLYCOSAMINOGLYCAN_BIOSYNTHESIS_HEPARAN_SULFATE	7.62056791664118e-05	0.000657273982810302	2343	26	7	B3GAT1	B3GAT3	HS3ST3A1	HS6ST2	NDST3	NDST4	XYLT1
REACTOME_BASIGIN_INTERACTIONS	REACTOME_BASIGIN_INTERACTIONS	7.62056791664118e-05	0.000657273982810302	2343	26	7	ATP1B2	CAV1	L1CAM	MAG	MMP1	SLC7A11	SPN
CARBOXYLIC_ACID_TRANSMEMBRANE_TRANSPORTER_ACTIVITY	CARBOXYLIC_ACID_TRANSMEMBRANE_TRANSPORTER_ACTIVITY	7.72115364015476e-05	0.000663510126000113	2343	44	9	AKR1C4	SLC16A7	SLC1A2	SLC1A3	SLC1A7	SLC25A1	SLC38A3	SLC6A14	SLC7A11
NEGATIVE_REGULATION_OF_CATALYTIC_ACTIVITY	NEGATIVE_REGULATION_OF_CATALYTIC_ACTIVITY	8.02272150386586e-05	0.000684411078111611	2343	65	11	ADRA2A	CCR2	GABBR2	GRM2	GRM3	GRM8	LATS2	LAX1	PTPRC	THY1	TNNT2
REACTOME_GLUCOSE_METABOLISM	REACTOME_GLUCOSE_METABOLISM	8.02272150386586e-05	0.000684411078111611	2343	65	11	ALDOC	ENO1	GOT1	GPI	MDH2	PC	PCK1	PFKFB4	PGAM2	SLC25A1	SLC25A11
REACTOME_CS_DS_DEGRADATION	REACTOME_CS_DS_DEGRADATION	8.20206164486162e-05	0.000694658361691168	2343	12	5	BGN	HYAL1	IDS	NCAN	VCAN
REGULATION_OF_JNK_CASCADE	REGULATION_OF_JNK_CASCADE	8.20206164486162e-05	0.000694658361691168	2343	12	5	AMBP	CD27	MAPK8IP1	MAPK8IP2	TPD52L1
MEMBRANE_BOUND_VESICLE	MEMBRANE_BOUND_VESICLE	8.36753628089074e-05	0.000706123745142794	2343	113	15	AP1S1	AP3B2	ARHGDIG	BGN	CRISPLD2	ECE2	GOPC	MT3	NRSN1	RAB3A	SELP	SSPN	SVOP	TF	VPS45
MAPKKK_CASCADE_GO_0000165	MAPKKK_CASCADE_GO_0000165	8.88443436396569e-05	0.000747056738991524	2343	101	14	ADRA2A	AMBP	CD27	DUSP4	GNG3	LAX1	MAP3K2	MAP4K1	MAPK8IP1	MAPK8IP2	MDFIC	S1PR2	SCG2	TPD52L1
ORGANIC_ACID_TRANSMEMBRANE_TRANSPORTER_ACTIVITY	ORGANIC_ACID_TRANSMEMBRANE_TRANSPORTER_ACTIVITY	9.29187349424178e-05	0.000775755701690079	2343	45	9	AKR1C4	SLC16A7	SLC1A2	SLC1A3	SLC1A7	SLC25A1	SLC38A3	SLC6A14	SLC7A11
PROTEIN_HOMODIMERIZATION_ACTIVITY	PROTEIN_HOMODIMERIZATION_ACTIVITY	9.26355876154533e-05	0.000775755701690079	2343	114	15	ABAT	ABCG2	AMBP	AOC3	BNIP3	CADM3	CIDEA	CR2	DSCAML1	FOXP2	GZMA	HPGD	PRMT8	S100B	TPD52L1
APOPTOTIC_NUCLEAR_CHANGES	APOPTOTIC_NUCLEAR_CHANGES	9.4332981090862e-05	0.00078199707999704	2343	19	6	BNIP3	CECR2	CIDEA	FOXL2	NDUFA13	TPD52L1
BIOCARTA_TOB1_PATHWAY	BIOCARTA_TOB1_PATHWAY	9.4332981090862e-05	0.00078199707999704	2343	19	6	CD247	CD28	CD3D	CD3E	CD3G	IL2RA
REACTOME_CREB_PHOSPHORYLATION_THROUGH_THE_ACTIVATION_OF_RAS	REACTOME_CREB_PHOSPHORYLATION_THROUGH_THE_ACTIVATION_OF_RAS	9.91373702172194e-05	0.000818930530033791	2343	27	7	ACTN2	CAMK2B	GRIN2A	GRIN2B	GRIN2C	NEFL	RASGRF1
CYTOPLASMIC_VESICLE	CYTOPLASMIC_VESICLE	0.000102421339978847	0.000843089345931139	2343	115	15	AP1S1	AP3B2	ARHGDIG	BGN	CRISPLD2	ECE2	GOPC	MT3	NRSN1	RAB3A	SELP	SSPN	SVOP	TF	VPS45
MYELOID_CELL_DIFFERENTIATION	MYELOID_CELL_DIFFERENTIATION	0.000103815262141534	0.000851575541902235	2343	36	8	ACVR2A	DYRK3	IFI16	IL31RA	INHBA	LYN	RUNX1	SPI1
REGULATION_OF_RESPONSE_TO_STIMULUS	REGULATION_OF_RESPONSE_TO_STIMULUS	0.000105260362585169	0.000860420942943575	2343	56	10	CD79A	CFHR1	IL12B	KRT1	LEP	PTGDS	PTPRC	SCG2	THY1	TRAT1
KEGG_ADIPOCYTOKINE_SIGNALING_PATHWAY	KEGG_ADIPOCYTOKINE_SIGNALING_PATHWAY	0.000106631322293683	0.000868600979517295	2343	67	11	ACSL5	ACSL6	ADIPOQ	CD36	IRS1	IRS4	LEP	PCK1	PRKCQ	SOCS3	TNFRSF1B
KEGG_TYPE_II_DIABETES_MELLITUS	KEGG_TYPE_II_DIABETES_MELLITUS	0.000111218884888223	0.000902835653798515	2343	46	9	ABCC8	ADIPOQ	CACNA1A	HK2	IRS1	IRS4	KCNJ11	PIK3CG	SOCS3
OXIDOREDUCTASE_ACTIVITY_GO_0016616	OXIDOREDUCTASE_ACTIVITY_GO_0016616	0.000122862716385138	0.000993917009101838	2343	57	10	ADH1B	ADH4	ADH6	AKR1C4	BDH1	CBR1	GPD1	HPGD	IDH1	PHGDH
POSITIVE_REGULATION_OF_IMMUNE_RESPONSE	POSITIVE_REGULATION_OF_IMMUNE_RESPONSE	0.000127380675930502	0.00102692462451188	2343	28	7	CD79A	CFHR1	IL12B	KRT1	PTPRC	THY1	TRAT1
COLLAGEN_BINDING	COLLAGEN_BINDING	0.000128643179272771	0.00103002354462089	2343	13	5	ACHE	DSPP	ITGA10	LUM	NID2
DNA_FRAGMENTATION_DURING_APOPTOSIS	DNA_FRAGMENTATION_DURING_APOPTOSIS	0.000128643179272771	0.00103002354462089	2343	13	5	BNIP3	CECR2	CIDEA	FOXL2	TPD52L1
HOMEOSTASIS_OF_NUMBER_OF_CELLS	HOMEOSTASIS_OF_NUMBER_OF_CELLS	0.00012995231803476	0.00103696645615492	2343	20	6	ACVR2A	DYRK3	IL6	INHBA	LYN	SPI1
CELLULAR_MORPHOGENESIS_DURING_DIFFERENTIATION	CELLULAR_MORPHOGENESIS_DURING_DIFFERENTIATION	0.000132440266989225	0.00105323683510753	2343	47	9	DPYSL5	FEZ1	GLI2	NRP1	NRXN1	NTNG1	S100B	SPON2	THY1
KEGG_COMPLEMENT_AND_COAGULATION_CASCADES	KEGG_COMPLEMENT_AND_COAGULATION_CASCADES	0.000140107062243242	0.00111044313521164	2343	69	11	C1R	C1S	C6	CR1	CR2	F12	F13A1	F2	PLAU	PLAUR	SERPING1
CYTOSKELETAL_PROTEIN_BINDING	CYTOSKELETAL_PROTEIN_BINDING	0.000141775059428274	0.00111987976235263	2343	159	18	ACTN2	CCR5	CNN2	DYNC1I1	LSP1	MAPK8IP1	MAPK8IP2	NRCAM	PALLD	RHAG	S100B	SPTA1	SPTBN2	SPTBN4	SVIL	TMOD2	TNNT2	WIPF1
REGULATION_OF_CYTOKINE_BIOSYNTHETIC_PROCESS	REGULATION_OF_CYTOKINE_BIOSYNTHETIC_PROCESS	0.000155648198434849	0.0012253378306314	2343	38	8	CD28	IL12B	IL6	INHBA	IRF4	LTB	SPN	TNFRSF8
NUCLEAR_ORGANIZATION_AND_BIOGENESIS	NUCLEAR_ORGANIZATION_AND_BIOGENESIS	0.00016181452008285	0.00126962161911159	2343	29	7	BNIP3	CECR2	CIDEA	FOXL2	H1FNT	NDUFA13	TPD52L1
REACTOME_RESPONSE_TO_ELEVATED_PLATELET_CYTOSOLIC_CA2_	REACTOME_RESPONSE_TO_ELEVATED_PLATELET_CYTOSOLIC_CA2_	0.000164660399710298	0.00128764432573453	2343	82	12	ACTN2	CD36	CLU	F13A1	PLEK	SCG3	SELP	SERPING1	TF	THBS1	VEGFB	VEGFC
KEGG_HUNTINGTONS_DISEASE	KEGG_HUNTINGTONS_DISEASE	0.000166137487557414	0.00129367272844319	2343	161	18	CLTB	COX5B	COX8A	CREB5	CYC1	GRIN2B	HAP1	NDUFA4	NDUFA4L2	NDUFA6	NDUFA8	NDUFB8	NDUFS5	NDUFS8	POLR2J	POLR2L	PPARG	SLC25A4
PHOSPHORIC_MONOESTER_HYDROLASE_ACTIVITY	PHOSPHORIC_MONOESTER_HYDROLASE_ACTIVITY	0.000166534170498654	0.00129367272844319	2343	107	14	CILP	DUSP4	INPP4B	LCK	MTMR7	PTPN12	PTPN14	PTPN22	PTPN7	PTPRC	PTPRN	PTPRN2	PTPRR	PTPRZ1
AXON_GUIDANCE	AXON_GUIDANCE	0.000175446282428837	0.00135393742953306	2343	21	6	DPYSL5	FEZ1	GLI2	NRP1	NRXN1	SPON2
REACTOME_NEF_MEDIATES_DOWN_MODULATION_OF_CELL_SURFACE_RECEPTORS_BY_RECRUITING_THEM_TO_CLATHRIN_ADAPTERS	REACTOME_NEF_MEDIATES_DOWN_MODULATION_OF_CELL_SURFACE_RECEPTORS_BY_RECRUITING_THEM_TO_CLATHRIN_ADAPTERS	0.000175446282428837	0.00135393742953306	2343	21	6	AP1M2	AP1S1	ARF1	CD28	CD8B	LCK
CELL_CELL_ADHESION	CELL_CELL_ADHESION	0.000185175151028404	0.00141967615788443	2343	83	12	BMP1	CADM3	CD209	CD34	CELSR1	CERCAM	CLDN1	CLDN11	CLDN14	CLDN7	CYFIP2	THY1
KEGG_HYPERTROPHIC_CARDIOMYOPATHY_HCM	KEGG_HYPERTROPHIC_CARDIOMYOPATHY_HCM	0.000185175151028404	0.00141967615788443	2343	83	12	CACNA1S	CACNG2	CACNG4	CACNG7	IGF1	IL6	ITGA10	ITGA4	ITGA8	MYH7	SGCD	TNNT2
POSITIVE_REGULATION_OF_RESPONSE_TO_STIMULUS	POSITIVE_REGULATION_OF_RESPONSE_TO_STIMULUS	0.000188612158132296	0.00144131636149305	2343	39	8	CD79A	CFHR1	IL12B	KRT1	PTPRC	SCG2	THY1	TRAT1
GLUTAMINE_FAMILY_AMINO_ACID_METABOLIC_PROCESS	GLUTAMINE_FAMILY_AMINO_ACID_METABOLIC_PROCESS	0.000193152199167079	0.00147121772482457	2343	14	5	ALDH4A1	ASRGL1	GAD1	GAD2	GLUD2
KEGG_WNT_SIGNALING_PATHWAY	KEGG_WNT_SIGNALING_PATHWAY	0.000195060959987379	0.00148094825932166	2343	149	17	APC2	CAMK2B	DKK2	NFATC1	NFATC2	NKD2	PRICKLE1	RAC2	SFRP1	SFRP2	SFRP4	SOX17	TCF7L1	WNT10A	WNT2	WNT5B	WNT9A
SECRETION	SECRETION	0.00020396695927396	0.00154356931115068	2343	178	19	ACHE	AP3B2	AQP4	AQP7	BAIAP3	CCL5	CIDEA	CPLX2	HRH3	INHBA	NPR1	OPTN	RAB3A	SCG2	SCNN1B	SCNN1G	SERGEF	SNAP25	SNAP29
REACTOME_AQUAPORIN_MEDIATED_TRANSPORT	REACTOME_AQUAPORIN_MEDIATED_TRANSPORT	0.000217345086242173	0.00163952274059208	2343	50	9	ADCY2	ADCY7	ADCY8	AQP4	AQP7	GNB4	GNG2	GNG3	PRKAR1B
PROTEIN_AMINO_ACID_DEPHOSPHORYLATION	PROTEIN_AMINO_ACID_DEPHOSPHORYLATION	0.000220185271079072	0.00165562386522917	2343	61	10	DUSP4	MTMR7	PTPN12	PTPN14	PTPN22	PTPN7	PTPRC	PTPRN2	PTPRR	PTPRZ1
HEPARIN_BINDING	HEPARIN_BINDING	0.000232644430530754	0.00172834850852603	2343	22	6	FGF10	FSTL1	LRPAP1	POSTN	THBS2	THBS4
KEGG_BETA_ALANINE_METABOLISM	KEGG_BETA_ALANINE_METABOLISM	0.000232644430530754	0.00172834850852603	2343	22	6	ABAT	ALDH7A1	AOC3	CNDP1	GAD1	GAD2
KEGG_TGF_BETA_SIGNALING_PATHWAY	KEGG_TGF_BETA_SIGNALING_PATHWAY	0.000232803976425501	0.00172834850852603	2343	85	12	ACVR2A	BMP8A	COMP	FST	GDF6	INHBA	PITX2	SMAD1	SMAD7	THBS1	THBS2	THBS4
REACTOME_SIGNALING_BY_BMP	REACTOME_SIGNALING_BY_BMP	0.000232644430530754	0.00172834850852603	2343	22	6	ACVR2A	CHRDL1	FSTL1	GREM2	SMAD1	SMAD7
REACTOME_HS_GAG_BIOSYNTHESIS	REACTOME_HS_GAG_BIOSYNTHESIS	0.000253205144280256	0.00187387781855357	2343	31	7	GPC3	GPC5	HS3ST3A1	HS6ST2	HSPG2	NDST3	NDST4
KEGG_B_CELL_RECEPTOR_SIGNALING_PATHWAY	KEGG_B_CELL_RECEPTOR_SIGNALING_PATHWAY	0.000264880345342953	0.0019541172646999	2343	74	11	CD19	CD79A	CD79B	CR2	LILRB3	LYN	NFATC1	NFATC2	PIK3CG	PLCG2	RAC2
CYTOKINE_BIOSYNTHETIC_PROCESS	CYTOKINE_BIOSYNTHETIC_PROCESS	0.000271783938844018	0.00199876213331682	2343	41	8	CD28	IL12B	IL6	INHBA	IRF4	LTB	SPN	TNFRSF8
REACTOME_AMINO_ACID_SYNTHESIS_AND_INTERCONVERSION_TRANSAMINATION	REACTOME_AMINO_ACID_SYNTHESIS_AND_INTERCONVERSION_TRANSAMINATION	0.000279663251232459	0.0020438940417176	2343	15	5	GLS2	GOT1	OAT	PHGDH	PSAT1
REACTOME_GLUTAMATE_NEUROTRANSMITTER_RELEASE_CYCLE	REACTOME_GLUTAMATE_NEUROTRANSMITTER_RELEASE_CYCLE	0.000279663251232459	0.0020438940417176	2343	15	5	GLS2	RAB3A	SLC17A7	SLC1A7	SNAP25
OXIDOREDUCTASE_ACTIVITY_ACTING_ON_CH_OH_GROUP_OF_DONORS	OXIDOREDUCTASE_ACTIVITY_ACTING_ON_CH_OH_GROUP_OF_DONORS	0.000289119309890003	0.00210644068634145	2343	63	10	ADH1B	ADH4	ADH6	AKR1C4	BDH1	CBR1	GPD1	HPGD	IDH1	PHGDH
KEGG_VASCULAR_SMOOTH_MUSCLE_CONTRACTION	KEGG_VASCULAR_SMOOTH_MUSCLE_CONTRACTION	0.000296981805133565	0.00215702574254905	2343	113	14	ADCY2	ADCY7	ADCY8	ADRA1B	AGTR1	AVPR1A	CACNA1S	MYL9	NPR1	PLA2G2D	PRKCQ	PRKG1	PTGIR	RAMP1
REACTOME_ADHERENS_JUNCTIONS_INTERACTIONS	REACTOME_ADHERENS_JUNCTIONS_INTERACTIONS	0.000303550637872143	0.00219116860445553	2343	23	6	CADM2	CDH10	CDH11	CDH18	CDH2	CDH6
REACTOME_LYSOSOME_VESICLE_BIOGENESIS	REACTOME_LYSOSOME_VESICLE_BIOGENESIS	0.000303550637872143	0.00219116860445553	2343	23	6	AP1M2	AP1S1	ARF1	CTSZ	DNAJC6	SH3GL2
KEGG_AXON_GUIDANCE	KEGG_AXON_GUIDANCE	0.000311210776341872	0.00223957202852157	2343	127	15	CDK5	CXCL12	DPYSL5	EPHA7	L1CAM	NFATC1	NFATC2	NRP1	NTNG1	PLXNC1	RAC2	SEMA3A	SEMA3D	SLIT3	UNC5D
REGULATION_OF_IMMUNE_RESPONSE	REGULATION_OF_IMMUNE_RESPONSE	0.000312359837272507	0.0022409669059367	2343	32	7	CD79A	CFHR1	IL12B	KRT1	PTPRC	THY1	TRAT1
CYTOKINE_METABOLIC_PROCESS	CYTOKINE_METABOLIC_PROCESS	0.000323404297978344	0.00231312952151584	2343	42	8	CD28	IL12B	IL6	INHBA	IRF4	LTB	SPN	TNFRSF8
NEGATIVE_REGULATION_OF_TRANSCRIPTION	NEGATIVE_REGULATION_OF_TRANSCRIPTION	0.000334244523973069	0.00237550402798959	2343	185	19	ARID5A	ELK3	ENO1	FST	GLI2	GLIS2	IRF8	JAZF1	KLF10	NDUFA13	NRG1	PRDM1	RUNX2	SNAI2	SPI1	TP63	TWIST1	TWIST2	VDR
REACTOME_VEGF_LIGAND_RECEPTOR_INTERACTIONS	REACTOME_VEGF_LIGAND_RECEPTOR_INTERACTIONS	0.000335162759277304	0.00237550402798959	2343	9	4	NRP1	PDGFC	VEGFB	VEGFC
SPHINGOLIPID_BIOSYNTHETIC_PROCESS	SPHINGOLIPID_BIOSYNTHETIC_PROCESS	0.000335162759277304	0.00237550402798959	2343	9	4	CERS1	ST8SIA3	ST8SIA5	UGCG
KEGG_OXIDATIVE_PHOSPHORYLATION	KEGG_OXIDATIVE_PHOSPHORYLATION	0.000364952768450201	0.00257885299633787	2343	102	13	ATP4A	ATP6V0E2	ATP6V1G2	COX5B	COX8A	CYC1	NDUFA4	NDUFA4L2	NDUFA6	NDUFA8	NDUFB8	NDUFS5	NDUFS8
POSITIVE_REGULATION_OF_TRANSCRIPTION	POSITIVE_REGULATION_OF_TRANSCRIPTION	0.000370425270428972	0.0026096627159951	2343	143	16	ARNT2	CREB5	EHF	FOXO1	GLI2	GLIS2	HIVEP3	INHBA	IRF4	MDFIC	NFATC2	PLAGL1	RUNX1	SPI1	TBX5	TP63
REACTOME_GLUCAGON_SIGNALING_IN_METABOLIC_REGULATION	REACTOME_GLUCAGON_SIGNALING_IN_METABOLIC_REGULATION	0.00038210259133206	0.00266443853937833	2343	33	7	ADCY2	ADCY7	ADCY8	GNB4	GNG2	GNG3	PRKAR1B
REACTOME_ION_TRANSPORT_BY_P_TYPE_ATPASES	REACTOME_ION_TRANSPORT_BY_P_TYPE_ATPASES	0.00038210259133206	0.00266443853937833	2343	33	7	ATP1A2	ATP1A3	ATP1B2	ATP2B2	ATP2B3	ATP4A	ATP8A2
REACTOME_REGULATION_OF_WATER_BALANCE_BY_RENAL_AQUAPORINS	REACTOME_REGULATION_OF_WATER_BALANCE_BY_RENAL_AQUAPORINS	0.000382743302544969	0.00266443853937833	2343	43	8	ADCY2	ADCY7	ADCY8	AQP4	GNB4	GNG2	GNG3	PRKAR1B
SUGAR_BINDING	SUGAR_BINDING	0.00038210259133206	0.00266443853937833	2343	33	7	CD209	CLEC10A	CLEC2B	FCN1	FCN3	KRT1	LGALS12
REACTOME_PLATELET_CALCIUM_HOMEOSTASIS	REACTOME_PLATELET_CALCIUM_HOMEOSTASIS	0.00039266702268027	0.00272543442369205	2343	16	5	ATP2B2	ATP2B3	P2RX1	SLC8A2	TRPC7
BIOCARTA_NFAT_PATHWAY	BIOCARTA_NFAT_PATHWAY	0.000396552976554595	0.00274428697049286	2343	54	9	AGT	F2	HAND2	IGF1	MYH2	NFATC1	NFATC2	PIK3CG	PRKAR1B
ADENYL_RIBONUCLEOTIDE_BINDING	ADENYL_RIBONUCLEOTIDE_BINDING	0.00042182246968737	0.00291057504084285	2343	159	17	ABCB1	ABCB6	ABCC8	ABCF2	ABCG2	DYRK3	HSPA4L	LATS2	MAP4K1	MAP4K4	MAST1	MYO3A	NLRP1	PC	PIM1	SPHK1	STK17B
REACTOME_RESPIRATORY_ELECTRON_TRANSPORT	REACTOME_RESPIRATORY_ELECTRON_TRANSPORT	0.000425675835557511	0.00292854988333701	2343	66	10	COX5B	COX8A	CYC1	NDUFA13	NDUFA4	NDUFA6	NDUFA8	NDUFB8	NDUFS5	NDUFS8
JNK_CASCADE	JNK_CASCADE	0.000450639250576841	0.00306434690392252	2343	44	8	AMBP	CD27	MAP3K2	MAP4K1	MAPK8IP1	MAPK8IP2	MDFIC	TPD52L1
KEGG_ABC_TRANSPORTERS	KEGG_ABC_TRANSPORTERS	0.000450639250576841	0.00306434690392252	2343	44	8	ABCA6	ABCB1	ABCB5	ABCB6	ABCB9	ABCC8	ABCC9	ABCG2
POSITIVE_REGULATION_OF_MAP_KINASE_ACTIVITY	POSITIVE_REGULATION_OF_MAP_KINASE_ACTIVITY	0.000450639250576841	0.00306434690392252	2343	44	8	ADRA2A	ERBB2	GNG3	MAP3K2	MAP4K1	MDFIC	S1PR2	TPD52L1
REACTOME_G_ALPHA_Z_SIGNALLING_EVENTS	REACTOME_G_ALPHA_Z_SIGNALLING_EVENTS	0.000450639250576841	0.00306434690392252	2343	44	8	ADCY2	ADCY7	ADCY8	ADRA2A	GNB4	GNG2	GNG3	PRKCQ
POSITIVE_REGULATION_OF_CATALYTIC_ACTIVITY	POSITIVE_REGULATION_OF_CATALYTIC_ACTIVITY	0.000453716970773042	0.0030763584203282	2343	160	17	ADCY7	ADRA2A	AVPR1A	ERBB2	F2	FOXL2	GAP43	GNA15	GNG3	LCK	MAP3K2	MAP4K1	MDFIC	S1PR2	THY1	TNNT2	TPD52L1
POSITIVE_REGULATION_OF_TRANSLATION	POSITIVE_REGULATION_OF_TRANSLATION	0.000463757478572241	0.00313537476867573	2343	34	7	CD28	IL12B	IL6	IRF4	LTB	SPN	TNFRSF8
DEPHOSPHORYLATION	DEPHOSPHORYLATION	0.000481648557182743	0.00324697561824918	2343	67	10	DUSP4	MTMR7	PTPN12	PTPN14	PTPN22	PTPN7	PTPRC	PTPRN2	PTPRR	PTPRZ1
REACTOME_TRANSPORT_OF_INORGANIC_CATIONS_ANIONS_AND_AMINO_ACIDS_OLIGOPEPTIDES	REACTOME_TRANSPORT_OF_INORGANIC_CATIONS_ANIONS_AND_AMINO_ACIDS_OLIGOPEPTIDES	0.000489784245785937	0.00329236057482466	2343	92	12	SLC12A5	SLC17A7	SLC1A2	SLC1A3	SLC1A7	SLC24A5	SLC38A3	SLC4A4	SLC6A14	SLC6A15	SLC7A11	SLC8A2
LIGAND_DEPENDENT_NUCLEAR_RECEPTOR_ACTIVITY	LIGAND_DEPENDENT_NUCLEAR_RECEPTOR_ACTIVITY	0.000495355718909149	0.00330143328568427	2343	25	6	NR1D1	NR2E1	NR3C1	PTGER3	RARG	VDR
POSITIVE_REGULATION_OF_CYTOKINE_BIOSYNTHETIC_PROCESS	POSITIVE_REGULATION_OF_CYTOKINE_BIOSYNTHETIC_PROCESS	0.000495355718909149	0.00330143328568427	2343	25	6	CD28	IL12B	IRF4	LTB	SPN	TNFRSF8
SERINE_TYPE_ENDOPEPTIDASE_INHIBITOR_ACTIVITY	SERINE_TYPE_ENDOPEPTIDASE_INHIBITOR_ACTIVITY	0.000495355718909149	0.00330143328568427	2343	25	6	AGT	AMBP	SERPINB7	SERPINB9	SERPINF1	SERPING1
BIOCARTA_GABA_PATHWAY	BIOCARTA_GABA_PATHWAY	0.00053992631859897	0.00346802543120861	2343	10	4	GABRA1	GABRA2	GABRA3	GABRA4
BIOCARTA_IL5_PATHWAY	BIOCARTA_IL5_PATHWAY	0.00053992631859897	0.00346802543120861	2343	10	4	CCL11	HLA-DRA	HLA-DRB1	IL6
BIOCARTA_IL7_PATHWAY	BIOCARTA_IL7_PATHWAY	0.000536996188577843	0.00346802543120861	2343	17	5	IL2RG	IL7R	JAK3	LCK	PIK3CG
BIOCARTA_LYM_PATHWAY	BIOCARTA_LYM_PATHWAY	0.00053992631859897	0.00346802543120861	2343	10	4	CD34	ITGA4	ITGAL	VCAM1
GLUTAMATE_SIGNALING_PATHWAY	GLUTAMATE_SIGNALING_PATHWAY	0.000536996188577843	0.00346802543120861	2343	17	5	GRIA4	GRID2	GRIN2A	GRIN2B	GRIN2C
GROWTH_CONE	GROWTH_CONE	0.00053992631859897	0.00346802543120861	2343	10	4	CDK5	ERC2	NRSN1	THY1
IONOTROPIC_GLUTAMATE_RECEPTOR_ACTIVITY	IONOTROPIC_GLUTAMATE_RECEPTOR_ACTIVITY	0.00053992631859897	0.00346802543120861	2343	10	4	GRIA1	GRIN2A	GRIN2B	GRIN2C
KEGG_FC_GAMMA_R_MEDIATED_PHAGOCYTOSIS	KEGG_FC_GAMMA_R_MEDIATED_PHAGOCYTOSIS	0.000541047445789578	0.00346802543120861	2343	93	12	ARPC5L	DOCK2	FCGR2C	LYN	NCF1	PIK3CG	PLA2G4F	PLCG2	PTPRC	RAC2	SPHK1	WASF3
KEGG_RENIN_ANGIOTENSIN_SYSTEM	KEGG_RENIN_ANGIOTENSIN_SYSTEM	0.000536996188577843	0.00346802543120861	2343	17	5	AGT	AGTR1	CPA3	CTSG	MME
L_AMINO_ACID_TRANSMEMBRANE_TRANSPORTER_ACTIVITY	L_AMINO_ACID_TRANSMEMBRANE_TRANSPORTER_ACTIVITY	0.000536996188577843	0.00346802543120861	2343	17	5	SLC1A2	SLC1A3	SLC1A7	SLC38A3	SLC7A11
METABOTROPIC_GLUTAMATEGABA_B_LIKE_RECEPTOR_ACTIVITY	METABOTROPIC_GLUTAMATEGABA_B_LIKE_RECEPTOR_ACTIVITY	0.00053992631859897	0.00346802543120861	2343	10	4	GABBR2	GRM2	GRM3	GRM8
OXIDOREDUCTASE_ACTIVITY_ACTING_ON_THE_CH_NH_GROUP_OF_DONORS	OXIDOREDUCTASE_ACTIVITY_ACTING_ON_THE_CH_NH_GROUP_OF_DONORS	0.00053992631859897	0.00346802543120861	2343	10	4	ADH4	ALDH4A1	PRODH	QDPR
PROTEIN_COMPLEX_ASSEMBLY	PROTEIN_COMPLEX_ASSEMBLY	0.000523781101025504	0.00346802543120861	2343	162	17	ACTN2	APC2	CD3E	CD40	CD74	CLDN14	FAS	GJA5	GOPC	IL2RB	MAPK8IP2	NDUFS5	NDUFS8	TCAP	TP63	WASF3	WIPF1
REACTOME_TCA_CYCLE_AND_RESPIRATORY_ELECTRON_TRANSPORT	REACTOME_TCA_CYCLE_AND_RESPIRATORY_ELECTRON_TRANSPORT	0.000531598051327693	0.00346802543120861	2343	106	13	ACO2	COX5B	COX8A	CYC1	IDH1	MDH2	NDUFA13	NDUFA4	NDUFA6	NDUFA8	NDUFB8	NDUFS5	NDUFS8
PHOSPHORIC_ESTER_HYDROLASE_ACTIVITY	PHOSPHORIC_ESTER_HYDROLASE_ACTIVITY	0.000543765408425708	0.00347594999500466	2343	148	16	CCR5	CILP	DUSP4	F2RL2	INPP4B	LCK	MTMR7	PTPN12	PTPN14	PTPN22	PTPN7	PTPRC	PTPRN	PTPRN2	PTPRR	PTPRZ1
TRANSMEMBRANE_RECEPTOR_PROTEIN_TYROSINE_KINASE_SIGNALING_PATHWAY	TRANSMEMBRANE_RECEPTOR_PROTEIN_TYROSINE_KINASE_SIGNALING_PATHWAY	0.000587211773415508	0.00374347505552387	2343	81	11	CD3E	ERBB2	FGFR4	GRB7	IGF2	IRS1	MAPK8IP2	MUSK	NTRK2	NTRK3	ROR1
REACTOME_TRANS_GOLGI_NETWORK_VESICLE_BUDDING	REACTOME_TRANS_GOLGI_NETWORK_VESICLE_BUDDING	0.000599014776827941	0.00380837036975163	2343	57	9	AP1M2	AP1S1	ARF1	CTSZ	DNAJC6	SH3GL2	SNX9	SORT1	TPD52L1
REACTOME_RESPIRATORY_ELECTRON_TRANSPORT_ATP_SYNTHESIS_BY_CHEMIOSMOTIC_COUPLING_AND_HEAT_PRODUCTION_BY_UNCOUPLING_PROTEINS_	REACTOME_RESPIRATORY_ELECTRON_TRANSPORT_ATP_SYNTHESIS_BY_CHEMIOSMOTIC_COUPLING_AND_HEAT_PRODUCTION_BY_UNCOUPLING_PROTEINS_	0.000611974879417393	0.00388025153273839	2343	69	10	COX5B	COX8A	CYC1	NDUFA13	NDUFA4	NDUFA6	NDUFA8	NDUFB8	NDUFS5	NDUFS8
STRESS_ACTIVATED_PROTEIN_KINASE_SIGNALING_PATHWAY	STRESS_ACTIVATED_PROTEIN_KINASE_SIGNALING_PATHWAY	0.000615724298939073	0.00389350190110799	2343	46	8	AMBP	CD27	MAP3K2	MAP4K1	MAPK8IP1	MAPK8IP2	MDFIC	TPD52L1
CYTOSKELETON_DEPENDENT_INTRACELLULAR_TRANSPORT	CYTOSKELETON_DEPENDENT_INTRACELLULAR_TRANSPORT	0.000621100730831971	0.00391694170573066	2343	26	6	DYNC1I1	KIF1A	KIF5A	MYH7	NEFL	TNNT2
ADENYL_NUCLEOTIDE_BINDING	ADENYL_NUCLEOTIDE_BINDING	0.000646240808076603	0.00406456014945767	2343	165	17	ABCB1	ABCB6	ABCC8	ABCF2	ABCG2	DYRK3	HSPA4L	LATS2	MAP4K1	MAP4K4	MAST1	MYO3A	NLRP1	PC	PIM1	SPHK1	STK17B
BASEMENT_MEMBRANE	BASEMENT_MEMBRANE	0.00066854723282756	0.00418243148856921	2343	36	7	APLP1	FBN1	LAMA4	NID2	SGCD	SNTG1	SSPN
IMMUNE_EFFECTOR_PROCESS	IMMUNE_EFFECTOR_PROCESS	0.00066854723282756	0.00418243148856921	2343	36	7	BNIP3	CD74	CFHR1	FCN1	IL12B	KRT1	PTPRC
REACTOME_NUCLEAR_RECEPTOR_TRANSCRIPTION_PATHWAY	REACTOME_NUCLEAR_RECEPTOR_TRANSCRIPTION_PATHWAY	0.000714859484980067	0.00444843594632159	2343	47	8	NR1D1	NR2E1	NR3C1	NR4A1	PPARG	RARG	RORC	VDR
TRANSMEMBRANE_RECEPTOR_PROTEIN_SERINE_THREONINE_KINASE_SIGNALING_PATHWAY	TRANSMEMBRANE_RECEPTOR_PROTEIN_SERINE_THREONINE_KINASE_SIGNALING_PATHWAY	0.000714859484980067	0.00444843594632159	2343	47	8	ACVR2A	CDKN1C	CIDEA	HPGD	INHBA	KLF10	SMAD1	SMAD7
ATP_BINDING	ATP_BINDING	0.000728561491126117	0.00452170703222717	2343	152	16	ABCB1	ABCB6	ABCC8	ABCF2	ABCG2	DYRK3	HSPA4L	LATS2	MAP4K1	MAP4K4	MAST1	NLRP1	PC	PIM1	SPHK1	STK17B
KEGG_DRUG_METABOLISM_CYTOCHROME_P450	KEGG_DRUG_METABOLISM_CYTOCHROME_P450	0.000770131336784443	0.00475517604876957	2343	71	10	ADH1A	ADH1B	ADH1C	ADH4	ADH6	CYP2C18	CYP2C9	FMO1	FMO2	FMO3
REACTOME_STRIATED_MUSCLE_CONTRACTION	REACTOME_STRIATED_MUSCLE_CONTRACTION	0.000770233119579044	0.00475517604876957	2343	27	6	ACTN2	MYH8	NEB	TCAP	TMOD1	TNNT2
POSITIVE_REGULATION_OF_NUCLEOBASENUCLEOSIDENUCLEOTIDE_AND_NUCLEIC_ACID_METABOLIC_PROCESS	POSITIVE_REGULATION_OF_NUCLEOBASENUCLEOSIDENUCLEOTIDE_AND_NUCLEIC_ACID_METABOLIC_PROCESS	0.000782337711536135	0.0048172290584351	2343	153	16	ARNT2	CREB5	EHF	FOXO1	GLI2	GLIS2	HIVEP3	INHBA	IRF4	MDFIC	NFATC2	PLAGL1	RUNX1	SPI1	TBX5	TP63
BIOCARTA_MONOCYTE_PATHWAY	BIOCARTA_MONOCYTE_PATHWAY	0.000820128141621099	0.00498450937886813	2343	11	4	ITGA4	ITGAL	SELE	SELP
GLYCOSPHINGOLIPID_METABOLIC_PROCESS	GLYCOSPHINGOLIPID_METABOLIC_PROCESS	0.000820128141621099	0.00498450937886813	2343	11	4	B4GALNT1	ST8SIA3	ST8SIA5	UGCG
REACTOME_DOPAMINE_NEUROTRANSMITTER_RELEASE_CYCLE	REACTOME_DOPAMINE_NEUROTRANSMITTER_RELEASE_CYCLE	0.000820128141621099	0.00498450937886813	2343	11	4	RAB3A	SNAP25	SYN1	SYN2
SITE_OF_POLARIZED_GROWTH	SITE_OF_POLARIZED_GROWTH	0.000820128141621099	0.00498450937886813	2343	11	4	CDK5	ERC2	NRSN1	THY1
TRICARBOXYLIC_ACID_CYCLE_INTERMEDIATE_METABOLIC_PROCESS	TRICARBOXYLIC_ACID_CYCLE_INTERMEDIATE_METABOLIC_PROCESS	0.000820128141621099	0.00498450937886813	2343	11	4	ACO2	GAD1	GAD2	IDH1
REACTOME_MEMBRANE_TRAFFICKING	REACTOME_MEMBRANE_TRAFFICKING	0.00083080441950544	0.00503634927173065	2343	125	14	AP1M2	AP1S1	ARF1	CLTB	CTSZ	DNAJC6	GJA5	GJB2	GJB6	SAR1B	SH3GL2	SNX9	SORT1	TPD52L1
KEGG_NOD_LIKE_RECEPTOR_SIGNALING_PATHWAY	KEGG_NOD_LIKE_RECEPTOR_SIGNALING_PATHWAY	0.000879059645907147	0.00531513899303651	2343	60	9	BIRC3	CCL11	CCL13	CCL2	CCL5	IL6	NLRP1	PSTPIP1	TNFAIP3
TRANSMEMBRANE_RECEPTOR_PROTEIN_PHOSPHATASE_ACTIVITY	TRANSMEMBRANE_RECEPTOR_PROTEIN_PHOSPHATASE_ACTIVITY	0.000940452200590518	0.00567172458248163	2343	19	5	PTPRC	PTPRN	PTPRN2	PTPRR	PTPRZ1
RESPONSE_TO_HYPOXIA	RESPONSE_TO_HYPOXIA	0.000945556513301374	0.00567333907980825	2343	28	6	ARNT2	BNIP3	CHRNA4	CHRNB2	MT3	PDIA2
SPHINGOLIPID_METABOLIC_PROCESS	SPHINGOLIPID_METABOLIC_PROCESS	0.000945556513301374	0.00567333907980825	2343	28	6	B4GALNT1	CERS1	SPHK1	ST8SIA3	ST8SIA5	UGCG
REACTOME_AMINO_ACID_AND_OLIGOPEPTIDE_SLC_TRANSPORTERS	REACTOME_AMINO_ACID_AND_OLIGOPEPTIDE_SLC_TRANSPORTERS	0.000951583241629809	0.00569493440016207	2343	49	8	SLC17A7	SLC1A2	SLC1A3	SLC1A7	SLC38A3	SLC6A14	SLC6A15	SLC7A11
ACTIN_CYTOSKELETON	ACTIN_CYTOSKELETON	0.000971796440143054	0.00578638184917666	2343	127	14	ACTN2	HAP1	LSP1	MYH7	MYL9	MYO3A	NEB	PALLD	SPTA1	SPTBN2	SPTBN4	SRCIN1	TNNT2	WIPF1
NEGATIVE_REGULATION_OF_TRANSCRIPTION_DNA_DEPENDENT	NEGATIVE_REGULATION_OF_TRANSCRIPTION_DNA_DEPENDENT	0.000971796440143054	0.00578638184917666	2343	127	14	ARID5A	ENO1	FST	GLI2	IRF8	JAZF1	KLF10	NDUFA13	PRDM1	SNAI2	SPI1	TP63	TWIST1	TWIST2
G_PROTEIN_SIGNALING_COUPLED_TO_CYCLIC_NUCLEOTIDE_SECOND_MESSENGER	G_PROTEIN_SIGNALING_COUPLED_TO_CYCLIC_NUCLEOTIDE_SECOND_MESSENGER	0.00104159891370026	0.00618630645959698	2343	100	12	ADCY7	ADRA1B	ADRA2A	CCL2	CCR2	GABBR2	GRM2	GRM3	GRM8	HRH3	NPY1R	PTGIR
REACTOME_GOLGI_ASSOCIATED_VESICLE_BIOGENESIS	REACTOME_GOLGI_ASSOCIATED_VESICLE_BIOGENESIS	0.00109143812837031	0.00646594406352715	2343	50	8	AP1M2	AP1S1	ARF1	DNAJC6	SH3GL2	SNX9	SORT1	TPD52L1
LIGAND_GATED_CHANNEL_ACTIVITY	LIGAND_GATED_CHANNEL_ACTIVITY	0.00110326017390421	0.00651951729969593	2343	39	7	CHRNA2	CHRNA4	CHRNB2	P2RX1	RYR3	SCNN1B	SCNN1G
KEGG_MELANOGENESIS	KEGG_MELANOGENESIS	0.00113740197874343	0.00665422703773588	2343	101	12	ADCY2	ADCY7	ADCY8	ASIP	CAMK2B	KIT	MITF	TCF7L1	WNT10A	WNT2	WNT5B	WNT9A
KEGG_PARKINSONS_DISEASE	KEGG_PARKINSONS_DISEASE	0.00113740197874343	0.00665422703773588	2343	101	12	COX5B	COX8A	CYC1	NDUFA4	NDUFA4L2	NDUFA6	NDUFA8	NDUFB8	NDUFS5	NDUFS8	SLC25A4	UCHL1
KEGG_TOLL_LIKE_RECEPTOR_SIGNALING_PATHWAY	KEGG_TOLL_LIKE_RECEPTOR_SIGNALING_PATHWAY	0.00113740197874343	0.00665422703773588	2343	101	12	CCL4	CCL5	CD40	CTSK	CXCL9	IFNAR2	IL12B	IL6	LBP	LY96	PIK3CG	TICAM2
NEGATIVE_REGULATION_OF_RNA_METABOLIC_PROCESS	NEGATIVE_REGULATION_OF_RNA_METABOLIC_PROCESS	0.00113237903342006	0.00665422703773588	2343	129	14	ARID5A	ENO1	FST	GLI2	IRF8	JAZF1	KLF10	NDUFA13	PRDM1	SNAI2	SPI1	TP63	TWIST1	TWIST2
AMINO_ACID_TRANSMEMBRANE_TRANSPORTER_ACTIVITY	AMINO_ACID_TRANSMEMBRANE_TRANSPORTER_ACTIVITY	0.0011500109463149	0.00667803386152169	2343	29	6	SLC1A2	SLC1A3	SLC1A7	SLC38A3	SLC6A14	SLC7A11
LIPID_RAFT	LIPID_RAFT	0.0011500109463149	0.00667803386152169	2343	29	6	CAV1	CD48	CD79A	LAX1	LCK	LYN
REACTOME_ANTIGEN_ACTIVATES_B_CELL_RECEPTOR_LEADING_TO_GENERATION_OF_SECOND_MESSENGERS	REACTOME_ANTIGEN_ACTIVATES_B_CELL_RECEPTOR_LEADING_TO_GENERATION_OF_SECOND_MESSENGERS	0.0011500109463149	0.00667803386152169	2343	29	6	BLK	CD19	CD79A	CD79B	LYN	PLCG2
KEGG_GAP_JUNCTION	KEGG_GAP_JUNCTION	0.00118565277649918	0.006868003490536	2343	88	11	ADCY2	ADCY7	ADCY8	LPAR1	MAP3K2	PDGFC	PDGFRA	PRKG1	PRKG2	TUBB2B	TUBB4A
DELAYED_RECTIFIER_POTASSIUM_CHANNEL_ACTIVITY	DELAYED_RECTIFIER_POTASSIUM_CHANNEL_ACTIVITY	0.00118918190420734	0.00687147967307986	2343	12	4	KCNA1	KCNA2	KCNA3	KCNH2
ATPASE_ACTIVITY_COUPLED_TO_TRANSMEMBRANE_MOVEMENT_OF_IONS_PHOSPHORYLATIVE_MECHANISM	ATPASE_ACTIVITY_COUPLED_TO_TRANSMEMBRANE_MOVEMENT_OF_IONS_PHOSPHORYLATIVE_MECHANISM	0.0012106188281091	0.00696105826162732	2343	20	5	ATP1A2	ATP1A3	ATP1B2	ATP2B3	ATP4A
REGULATION_OF_MAPKKK_CASCADE	REGULATION_OF_MAPKKK_CASCADE	0.0012106188281091	0.00696105826162732	2343	20	5	AMBP	CD27	MAPK8IP1	MAPK8IP2	TPD52L1
CYCLIC_NUCLEOTIDE_MEDIATED_SIGNALING	CYCLIC_NUCLEOTIDE_MEDIATED_SIGNALING	0.00124039520678252	0.00711483412007776	2343	102	12	ADCY7	ADRA1B	ADRA2A	CCL2	CCR2	GABBR2	GRM2	GRM3	GRM8	HRH3	NPY1R	PTGIR
BIOCARTA_NEUROTRANSMITTERS_PATHWAY	BIOCARTA_NEUROTRANSMITTERS_PATHWAY	0.00136102571008228	0.00778772272159274	2343	6	3	GAD1	HDC	PNMT
KEGG_CITRATE_CYCLE_TCA_CYCLE	KEGG_CITRATE_CYCLE_TCA_CYCLE	0.0013866625279841	0.00787678036477166	2343	30	6	ACO2	IDH1	MDH2	OGDHL	PC	PCK1
SKELETAL_MUSCLE_DEVELOPMENT	SKELETAL_MUSCLE_DEVELOPMENT	0.0013866625279841	0.00787678036477166	2343	30	6	ADAM12	FOXL2	IFRD1	IGFBP3	MBNL1	SVIL
TRANSPORT_VESICLE	TRANSPORT_VESICLE	0.0013866625279841	0.00787678036477166	2343	30	6	AP1S1	BGN	CRISPLD2	GOPC	NRSN1	SSPN
CARBOHYDRATE_METABOLIC_PROCESS	CARBOHYDRATE_METABOLIC_PROCESS	0.00141148168090471	0.00795994236394822	2343	177	17	ACO2	ALDOC	AMY1B	B3GAT1	B4GALNT1	CHST11	FUT3	FUT9	G6PD	GAD1	GAD2	GFPT2	IDH1	ST6GAL2	ST8SIA3	ST8SIA5	XYLT1
G_PROTEIN_SIGNALING_COUPLED_TO_CAMP_NUCLEOTIDE_SECOND_MESSENGER	G_PROTEIN_SIGNALING_COUPLED_TO_CAMP_NUCLEOTIDE_SECOND_MESSENGER	0.0014088450487283	0.00795994236394822	2343	64	9	ADCY7	ADRA1B	ADRA2A	CCR2	GABBR2	GRM2	GRM3	GRM8	NPY1R
REGULATION_OF_MAP_KINASE_ACTIVITY	REGULATION_OF_MAP_KINASE_ACTIVITY	0.0014088450487283	0.00795994236394822	2343	64	9	ADRA2A	ERBB2	GNG3	LAX1	MAP3K2	MAP4K1	MDFIC	S1PR2	TPD52L1
KEGG_AMYOTROPHIC_LATERAL_SCLEROSIS_ALS	KEGG_AMYOTROPHIC_LATERAL_SCLEROSIS_ALS	0.00142018753497703	0.00797071760061271	2343	52	8	GRIA1	GRIN2A	GRIN2B	GRIN2C	NEFL	NEFM	SLC1A2	TNFRSF1B
REACTOME_PHOSPHOLIPASE_C_MEDIATED_CASCADE	REACTOME_PHOSPHOLIPASE_C_MEDIATED_CASCADE	0.00142018753497703	0.00797071760061271	2343	52	8	ADCY2	ADCY7	ADCY8	FGF1	FGF10	FGF7	FGFR4	PRKAR1B
AMINE_TRANSMEMBRANE_TRANSPORTER_ACTIVITY	AMINE_TRANSMEMBRANE_TRANSPORTER_ACTIVITY	0.00149856298751751	0.00837054468741922	2343	41	7	SLC1A2	SLC1A3	SLC1A7	SLC22A3	SLC38A3	SLC6A14	SLC7A11
CARBOXYLIC_ACID_TRANSPORT	CARBOXYLIC_ACID_TRANSPORT	0.00149856298751751	0.00837054468741922	2343	41	7	AKR1C4	SLC16A7	SLC1A2	SLC1A3	SLC1A7	SLC25A1	SLC38A3
G_PROTEIN_COUPLED_RECEPTOR_ACTIVITY	G_PROTEIN_COUPLED_RECEPTOR_ACTIVITY	0.0015329302282474	0.00852758615735696	2343	163	16	ADRA1B	ADRA2A	AVPR1A	F2RL2	GABBR2	GRM2	GRM3	GRM8	GRPR	HPGD	HRH3	OPCML	PDGFRL	PTGER3	PTGFR	TAS2R43
NEURON_PROJECTION	NEURON_PROJECTION	0.00153411024863419	0.00852758615735696	2343	21	5	ACTN2	CDK5	NEFL	NEFM	NRSN1
VESICLE_MEDIATED_TRANSPORT	VESICLE_MEDIATED_TRANSPORT	0.00153758267031628	0.00852758615735696	2343	194	18	ADORA1	AP1M2	AP1S1	AP3B2	CCL5	CPLX2	CPNE6	FCN1	GULP1	LRMP	LRP8	LRPAP1	MAPK8IP1	OPTN	SNAP29	SPTBN2	SPTBN4	STAB2
CAMP_MEDIATED_SIGNALING	CAMP_MEDIATED_SIGNALING	0.00157496429116259	0.00870479306163887	2343	65	9	ADCY7	ADRA1B	ADRA2A	CCR2	GABBR2	GRM2	GRM3	GRM8	NPY1R
KEGG_LYSOSOME	KEGG_LYSOSOME	0.00157695526478965	0.00870479306163887	2343	119	13	ABCB9	AP1M2	AP1S1	AP3B2	CLTB	CTSG	CTSK	CTSZ	GNPTAB	HYAL1	IDS	LAMP3	SORT1
REACTOME_INTEGRIN_CELL_SURFACE_INTERACTIONS	REACTOME_INTEGRIN_CELL_SURFACE_INTERACTIONS	0.00160897950233629	0.00886071810441532	2343	78	10	COL1A1	COL1A2	FBN1	ITGA10	ITGA8	ITGAL	ITGAX	THBS1	TNC	VCAM1
POSITIVE_REGULATION_OF_T_CELL_PROLIFERATION	POSITIVE_REGULATION_OF_T_CELL_PROLIFERATION	0.0016605324486227	0.00912320638048914	2343	13	4	CD28	CD3E	IL12B	PTPRC
ORGANIC_ACID_TRANSPORT	ORGANIC_ACID_TRANSPORT	0.00173359472542534	0.0095023673501118	2343	42	7	AKR1C4	SLC16A7	SLC1A2	SLC1A3	SLC1A7	SLC25A1	SLC38A3
REACTOME_SEMAPHORIN_INTERACTIONS	REACTOME_SEMAPHORIN_INTERACTIONS	0.00175643088941603	0.0096050975910723	2343	66	9	CDK5	DPYSL5	ERBB2	MYL9	NRP1	PLXNC1	PTPRC	RAC2	SEMA3A
BIOCARTA_IL2_PATHWAY	BIOCARTA_IL2_PATHWAY	0.00191689431278225	0.0103857599487001	2343	22	5	IL2RA	IL2RB	IL2RG	JAK3	LCK
COFACTOR_BINDING	COFACTOR_BINDING	0.00191689431278225	0.0103857599487001	2343	22	5	ABAT	ACOT7	ALDH6A1	AOC3	HPGD
CYTOKINE_AND_CHEMOKINE_MEDIATED_SIGNALING_PATHWAY	CYTOKINE_AND_CHEMOKINE_MEDIATED_SIGNALING_PATHWAY	0.00191689431278225	0.0103857599487001	2343	22	5	CCR2	IL2RB	IL31RA	PTPRC	SOCS5
KEGG_GLYCOSAMINOGLYCAN_BIOSYNTHESIS_CHONDROITIN_SULFATE	KEGG_GLYCOSAMINOGLYCAN_BIOSYNTHESIS_CHONDROITIN_SULFATE	0.00191689431278225	0.0103857599487001	2343	22	5	B3GAT1	B3GAT3	CHST11	DSE	XYLT1
REACTOME_THROMBIN_SIGNALLING_THROUGH_PROTEINASE_ACTIVATED_RECEPTORS_PARS	REACTOME_THROMBIN_SIGNALLING_THROUGH_PROTEINASE_ACTIVATED_RECEPTORS_PARS	0.00196938440687314	0.0106455664021299	2343	32	6	F2	F2RL2	GNA15	GNB4	GNG2	GNG3
NEGATIVE_REGULATION_OF_TRANSCRIPTION_FROM_RNA_POLYMERASE_II_PROMOTER	NEGATIVE_REGULATION_OF_TRANSCRIPTION_FROM_RNA_POLYMERASE_II_PROMOTER	0.00214390937056343	0.0115623250191766	2343	81	10	ENO1	FST	GLI2	IRF8	JAZF1	KLF10	PRDM1	SNAI2	SPI1	TWIST1
LIPID_BIOSYNTHETIC_PROCESS	LIPID_BIOSYNTHETIC_PROCESS	0.00221419123994919	0.0119139739654147	2343	95	11	CD74	CERS1	CYP7B1	DHCR7	HPGD	PCYT1B	PCYT2	PTGDS	ST8SIA3	ST8SIA5	UGCG
CASPASE_REGULATOR_ACTIVITY	CASPASE_REGULATOR_ACTIVITY	0.00224748454840496	0.011956006237093	2343	14	4	CD27	FOXL2	TNFAIP8	TPD52L1
DEAMINASE_ACTIVITY	DEAMINASE_ACTIVITY	0.00224748454840496	0.011956006237093	2343	14	4	ADA	AMPD1	CRYM	GDA
MYELOID_LEUKOCYTE_DIFFERENTIATION	MYELOID_LEUKOCYTE_DIFFERENTIATION	0.00224748454840496	0.011956006237093	2343	14	4	IFI16	IL31RA	INHBA	RUNX1
REACTOME_CLASS_C_3_METABOTROPIC_GLUTAMATE_PHEROMONE_RECEPTORS	REACTOME_CLASS_C_3_METABOTROPIC_GLUTAMATE_PHEROMONE_RECEPTORS	0.00224748454840496	0.011956006237093	2343	14	4	GABBR2	GRM2	GRM3	GRM8
REACTOME_CRMPS_IN_SEMA3A_SIGNALING	REACTOME_CRMPS_IN_SEMA3A_SIGNALING	0.00224748454840496	0.011956006237093	2343	14	4	CDK5	DPYSL5	NRP1	SEMA3A
REACTOME_INTERFERON_SIGNALING	REACTOME_INTERFERON_SIGNALING	0.0022821981071841	0.012113205338131	2343	154	15	CAMK2B	CIITA	EIF4A2	GBP5	HLA-DPA1	HLA-DPB1	HLA-DQA1	HLA-DQA2	HLA-DRB1	IFNAR2	IRF4	IRF8	NCAM1	SOCS3	VCAM1
KEGG_HEDGEHOG_SIGNALING_PATHWAY	KEGG_HEDGEHOG_SIGNALING_PATHWAY	0.00231084395154915	0.0122375618743438	2343	56	8	BMP8A	GAS1	GLI2	WNT10A	WNT2	WNT5B	WNT9A	ZIC2
CALCIUM_CHANNEL_ACTIVITY	CALCIUM_CHANNEL_ACTIVITY	0.00232211369921561	0.0122695467080176	2343	33	6	CACNA1A	CACNA1S	CACNG2	CACNG4	MS4A2	RYR3
DNA_CATABOLIC_PROCESS	DNA_CATABOLIC_PROCESS	0.00236504533359062	0.0124403505663758	2343	23	5	BNIP3	CECR2	CIDEA	FOXL2	TPD52L1
KEGG_NITROGEN_METABOLISM	KEGG_NITROGEN_METABOLISM	0.00236504533359062	0.0124403505663758	2343	23	5	AMT	CA14	CA9	GLS2	GLUD2
KEGG_METABOLISM_OF_XENOBIOTICS_BY_CYTOCHROME_P450	KEGG_METABOLISM_OF_XENOBIOTICS_BY_CYTOCHROME_P450	0.00240304413262305	0.0126119497430284	2343	69	9	ADH1A	ADH1B	ADH1C	ADH4	ADH6	AKR1C4	CYP2C18	CYP2C9	CYP2S1
POSITIVE_REGULATION_OF_SIGNAL_TRANSDUCTION	POSITIVE_REGULATION_OF_SIGNAL_TRANSDUCTION	0.00245264371913166	0.0128435316184886	2343	125	13	ACVR2A	CD27	CD40	CDKN1C	FASLG	IL31RA	LYN	PTPRC	REL	TICAM2	TP63	TPD52L1	TRAT1
REACTOME_SIGNALING_BY_RHO_GTPASES	REACTOME_SIGNALING_BY_RHO_GTPASES	0.00256268373091559	0.0133898798056302	2343	111	12	ARHGAP15	ARHGAP25	ARHGAP28	ARHGAP30	ARHGDIG	DEPDC7	DLC1	RAC2	RASGRF1	RHOF	TAGAP	TIAM1
ENVELOPE	ENVELOPE	0.00258622969718327	0.0134148022506441	2343	156	15	ABCB6	ABCF2	BNIP3	DHCR7	NDUFA13	NDUFA6	NDUFS8	PARP1	PRICKLE1	PTGER3	RANGAP1	SLC25A1	SLC25A11	SP140	TIMM10
INORGANIC_CATION_TRANSMEMBRANE_TRANSPORTER_ACTIVITY	INORGANIC_CATION_TRANSMEMBRANE_TRANSPORTER_ACTIVITY	0.00259032626578934	0.0134148022506441	2343	57	8	ABCC8	ATP2B3	ATP4A	COX5B	COX8A	KCNA1	RHAG	SLC22A3
KEGG_ACUTE_MYELOID_LEUKEMIA	KEGG_ACUTE_MYELOID_LEUKEMIA	0.00259032626578934	0.0134148022506441	2343	57	8	KIT	PIK3CG	PIM1	PIM2	RUNX1	RUNX1T1	SPI1	TCF7L1
ORGANELLE_ENVELOPE	ORGANELLE_ENVELOPE	0.00258622969718327	0.0134148022506441	2343	156	15	ABCB6	ABCF2	BNIP3	DHCR7	NDUFA13	NDUFA6	NDUFS8	PARP1	PRICKLE1	PTGER3	RANGAP1	SLC25A1	SLC25A11	SP140	TIMM10
REACTOME_LIPID_DIGESTION_MOBILIZATION_AND_TRANSPORT	REACTOME_LIPID_DIGESTION_MOBILIZATION_AND_TRANSPORT	0.00261301285593491	0.013502484933972	2343	45	7	BMP1	CAV1	CETP	FABP4	HSPG2	PLIN1	SAR1B
REACTOME_DIABETES_PATHWAYS	REACTOME_DIABETES_PATHWAYS	0.00263138425626651	0.0135675328905522	2343	126	13	CCL2	CTSG	F2	IGF2	IGFBP1	IGFBP2	IGFBP3	IGFBP4	LEP	MMP1	MMP2	PCSK2	SNAP25
KINASE_BINDING	KINASE_BINDING	0.0026561848074829	0.0136653718384976	2343	70	9	AVPR1A	IRS1	LAX1	LCK	MAPK8IP1	MAPK8IP2	PTPRC	PTPRR	SIT1
REACTOME_ABC_FAMILY_PROTEINS_MEDIATED_TRANSPORT	REACTOME_ABC_FAMILY_PROTEINS_MEDIATED_TRANSPORT	0.00272033288935347	0.0139647723379064	2343	34	6	ABCA6	ABCB1	ABCB5	ABCB6	ABCC8	ABCC9
TRANSCRIPTION_ACTIVATOR_ACTIVITY	TRANSCRIPTION_ACTIVATOR_ACTIVITY	0.002813423669996	0.0144111177506782	2343	173	16	CIITA	FOXO1	GLI2	GLIS2	HIVEP3	IRF4	KLF6	MITF	NFATC1	NFATC2	POU2AF1	PRRX1	RUNX1	RUNX2	TGFB1I1	TP63
ATPASE_ACTIVITY_COUPLED_TO_TRANSMEMBRANE_MOVEMENT_OF_IONS	ATPASE_ACTIVITY_COUPLED_TO_TRANSMEMBRANE_MOVEMENT_OF_IONS	0.00288470456479388	0.014744045553391	2343	24	5	ATP1A2	ATP1A3	ATP1B2	ATP2B3	ATP4A
POSITIVE_REGULATION_OF_CELLULAR_PROTEIN_METABOLIC_PROCESS	POSITIVE_REGULATION_OF_CELLULAR_PROTEIN_METABOLIC_PROCESS	0.00292996676290688	0.0148781429129427	2343	71	9	CD28	IL12B	IL31RA	IL6	IRF4	LTB	LYN	SPN	TNFRSF8
REACTOME_TRANSCRIPTIONAL_REGULATION_OF_WHITE_ADIPOCYTE_DIFFERENTIATION	REACTOME_TRANSCRIPTIONAL_REGULATION_OF_WHITE_ADIPOCYTE_DIFFERENTIATION	0.00292996676290688	0.0148781429129427	2343	71	9	ADIPOQ	CD36	EGR2	FABP4	LEP	MED11	PCK1	PLIN1	PPARG
REGULATION_OF_CELLULAR_PROTEIN_METABOLIC_PROCESS	REGULATION_OF_CELLULAR_PROTEIN_METABOLIC_PROCESS	0.00292297233587031	0.0148781429129427	2343	158	15	CD28	CXCL12	EIF4A2	IGFBP3	IL12B	IL31RA	IL6	INHBA	IRF4	LTB	LYN	NDUFA13	SPN	TNFRSF8	TRAT1
GLYCOLIPID_METABOLIC_PROCESS	GLYCOLIPID_METABOLIC_PROCESS	0.00296305592919496	0.0149490950750352	2343	15	4	B4GALNT1	ST8SIA3	ST8SIA5	UGCG
LEUKOCYTE_MIGRATION	LEUKOCYTE_MIGRATION	0.00296305592919496	0.0149490950750352	2343	15	4	CD34	DOCK2	SAA1	SCG2
SH2_DOMAIN_BINDING	SH2_DOMAIN_BINDING	0.00296305592919496	0.0149490950750352	2343	15	4	IRS1	LAX1	LCK	SIT1
REGULATION_OF_CELL_ADHESION	REGULATION_OF_CELL_ADHESION	0.0031675593688347	0.0159465542473953	2343	35	6	ARHGDIG	CYTIP	DLL1	IL12B	SAA1	SPN
REACTOME_MUSCLE_CONTRACTION	REACTOME_MUSCLE_CONTRACTION	0.00336641273126971	0.016911358174644	2343	47	7	ACTN2	MYH8	MYL9	NEB	TCAP	TMOD1	TNNT2
REACTOME_G_BETA_GAMMA_SIGNALLING_THROUGH_PI3KGAMMA	REACTOME_G_BETA_GAMMA_SIGNALLING_THROUGH_PI3KGAMMA	0.00348204177626506	0.0174548504425595	2343	25	5	GNB4	GNG2	GNG3	PIK3CG	PIK3R6
CYTOKINE_PRODUCTION	CYTOKINE_PRODUCTION	0.00354406340130088	0.0176901547647912	2343	73	9	CD28	CIDEA	IL12B	IL6	INHBA	IRF4	LTB	SPN	TNFRSF8
POSITIVE_REGULATION_OF_PROTEIN_METABOLIC_PROCESS	POSITIVE_REGULATION_OF_PROTEIN_METABOLIC_PROCESS	0.00354406340130088	0.0176901547647912	2343	73	9	CD28	IL12B	IL31RA	IL6	IRF4	LTB	LYN	SPN	TNFRSF8
REACTOME_PROSTANOID_LIGAND_RECEPTORS	REACTOME_PROSTANOID_LIGAND_RECEPTORS	0.00357567734423454	0.0178100616763784	2343	8	3	PTGER3	PTGFR	PTGIR
SECRETION_BY_CELL	SECRETION_BY_CELL	0.0036906028018949	0.0183435469772149	2343	116	12	ACHE	AP3B2	BAIAP3	CCL5	CIDEA	CPLX2	HRH3	OPTN	RAB3A	SCG2	SERGEF	SNAP29
BIOCARTA_GATA3_PATHWAY	BIOCARTA_GATA3_PATHWAY	0.00381985223136652	0.0187476429598031	2343	16	4	MAF	NFATC1	NFATC2	PRKAR1B
BIOCARTA_IL22BP_PATHWAY	BIOCARTA_IL22BP_PATHWAY	0.00381985223136652	0.0187476429598031	2343	16	4	IL10RA	JAK3	SOCS3	STAT4
DENDRITE	DENDRITE	0.00381985223136652	0.0187476429598031	2343	16	4	ACTN2	BNIP3	CDK5	DNER
MICROTUBULE_BASED_MOVEMENT	MICROTUBULE_BASED_MOVEMENT	0.00381985223136652	0.0187476429598031	2343	16	4	DYNC1I1	KIF1A	KIF5A	NEFL
REGULATION_OF_T_CELL_PROLIFERATION	REGULATION_OF_T_CELL_PROLIFERATION	0.00381985223136652	0.0187476429598031	2343	16	4	CD28	CD3E	IL12B	PTPRC
SULFURIC_ESTER_HYDROLASE_ACTIVITY	SULFURIC_ESTER_HYDROLASE_ACTIVITY	0.00381985223136652	0.0187476429598031	2343	16	4	ARSI	IDS	SULF1	SULF2
BIOCARTA_BAD_PATHWAY	BIOCARTA_BAD_PATHWAY	0.0041632182156539	0.0203902086303216	2343	26	5	CSF2RB	IGF1	KIT	PIK3CG	PRKAR1B
HYDROLASE_ACTIVITY_HYDROLYZING_O_GLYCOSYL_COMPOUNDS	HYDROLASE_ACTIVITY_HYDROLYZING_O_GLYCOSYL_COMPOUNDS	0.00422334655413006	0.0205986923409337	2343	37	6	AMY1B	AMY2A	HYAL1	LCT	LYZ	MAN1A1
NEGATIVE_REGULATION_OF_SIGNAL_TRANSDUCTION	NEGATIVE_REGULATION_OF_SIGNAL_TRANSDUCTION	0.00422334655413006	0.0205986923409337	2343	37	6	AMBP	CIDEA	FRZB	PTPRC	THY1	TNFAIP3
MOLECULAR_ADAPTOR_ACTIVITY	MOLECULAR_ADAPTOR_ACTIVITY	0.00427481314453725	0.0208064556785983	2343	49	7	FCRL2	GRAP2	GRB7	IRS4	SKAP1	SNX9	TRAT1
REGULATION_OF_PROTEIN_KINASE_ACTIVITY	REGULATION_OF_PROTEIN_KINASE_ACTIVITY	0.00434256344829913	0.0210924510345958	2343	149	14	ADRA2A	CDKN1C	ERBB2	GAP43	GNG3	LATS2	LAX1	MAP3K2	MAP4K1	MDFIC	PTPRC	S1PR2	THY1	TPD52L1
ACTIN_BINDING	ACTIN_BINDING	0.00464947525709882	0.0223976775218764	2343	76	9	CCR5	CNN2	LSP1	SPTA1	SPTBN2	SPTBN4	SVIL	TNNT2	WIPF1
PROTEIN_HETERODIMERIZATION_ACTIVITY	PROTEIN_HETERODIMERIZATION_ACTIVITY	0.00464947525709882	0.0223976775218764	2343	76	9	ARNT2	BNIP3	CD3D	CD3E	CD3G	ERBB2	IL12B	PRMT8	TPD52L1
REACTOME_OPIOID_SIGNALLING	REACTOME_OPIOID_SIGNALLING	0.00464947525709882	0.0223976775218764	2343	76	9	ADCY2	ADCY7	ADCY8	CDK5	GNB4	GNG2	GNG3	PPP1R1B	PRKAR1B
REGULATION_OF_TRANSLATION	REGULATION_OF_TRANSLATION	0.004648274232496	0.0223976775218764	2343	90	10	CD28	EIF4A2	IL12B	IL6	INHBA	IRF4	LTB	NDUFA13	SPN	TNFRSF8
ACTIVATION_OF_MAPK_ACTIVITY	ACTIVATION_OF_MAPK_ACTIVITY	0.00483914417403011	0.0229810369074385	2343	38	6	ADRA2A	GNG3	MAP3K2	MAP4K1	MDFIC	S1PR2
BIOCARTA_ARAP_PATHWAY	BIOCARTA_ARAP_PATHWAY	0.00482996178299381	0.0229810369074385	2343	17	4	ARF1	CLTB	CYTH4	GPLD1
KEGG_ONE_CARBON_POOL_BY_FOLATE	KEGG_ONE_CARBON_POOL_BY_FOLATE	0.00482996178299381	0.0229810369074385	2343	17	4	ALDH1L1	AMT	MTHFS	SHMT2
MYOBLAST_DIFFERENTIATION	MYOBLAST_DIFFERENTIATION	0.00482996178299381	0.0229810369074385	2343	17	4	ADAM12	IFRD1	IGFBP3	MBNL1
NEUROTRANSMITTER_RECEPTOR_ACTIVITY	NEUROTRANSMITTER_RECEPTOR_ACTIVITY	0.00479303698437839	0.0229810369074385	2343	50	7	CHRNA2	CHRNA4	CHRNB2	GABRA2	GABRA3	GABRA4	GABRG2
REACTOME_PKA_MEDIATED_PHOSPHORYLATION_OF_CREB	REACTOME_PKA_MEDIATED_PHOSPHORYLATION_OF_CREB	0.00482996178299381	0.0229810369074385	2343	17	4	ADCY2	ADCY7	ADCY8	PRKAR1B
REACTOME_SYNTHESIS_SECRETION_AND_INACTIVATION_OF_GLP1	REACTOME_SYNTHESIS_SECRETION_AND_INACTIVATION_OF_GLP1	0.00482996178299381	0.0229810369074385	2343	17	4	DPP4	GRP	LEP	PAX6
KEGG_RETINOL_METABOLISM	KEGG_RETINOL_METABOLISM	0.00486329825230664	0.0230490862624472	2343	63	8	ADH1A	ADH1B	ADH1C	ADH4	ADH6	CYP2C18	CYP2C9	RPE65
AROMATIC_COMPOUND_METABOLIC_PROCESS	AROMATIC_COMPOUND_METABOLIC_PROCESS	0.00493435119203455	0.0231057642644971	2343	27	5	ALDH1L1	ALDH6A1	FAH	IDO1	QDPR
HYDRO_LYASE_ACTIVITY	HYDRO_LYASE_ACTIVITY	0.00493435119203455	0.0231057642644971	2343	27	5	CA11	CA14	CA9	CBS	ENO1
REACTOME_GLYCOLYSIS	REACTOME_GLYCOLYSIS	0.00493435119203455	0.0231057642644971	2343	27	5	ALDOC	ENO1	GPI	PFKFB4	PGAM2
REACTOME_IL_RECEPTOR_SHC_SIGNALING	REACTOME_IL_RECEPTOR_SHC_SIGNALING	0.00493435119203455	0.0231057642644971	2343	27	5	CSF2RB	IL2RA	IL2RB	IL2RG	JAK3
REACTOME_TRAFFICKING_OF_AMPA_RECEPTORS	REACTOME_TRAFFICKING_OF_AMPA_RECEPTORS	0.00493435119203455	0.0231057642644971	2343	27	5	CACNG2	CACNG4	CAMK2B	GRIA1	GRIA4
REGULATION_OF_KINASE_ACTIVITY	REGULATION_OF_KINASE_ACTIVITY	0.00488673468557698	0.0231057642644971	2343	151	14	ADRA2A	CDKN1C	ERBB2	GAP43	GNG3	LATS2	LAX1	MAP3K2	MAP4K1	MDFIC	PTPRC	S1PR2	THY1	TPD52L1
REACTOME_DIGESTION_OF_DIETARY_CARBOHYDRATE	REACTOME_DIGESTION_OF_DIETARY_CARBOHYDRATE	0.00519593463671315	0.0242339217847496	2343	9	3	AMY1B	AMY2A	LCT
REACTOME_SIGNALING_BY_ILS	REACTOME_SIGNALING_BY_ILS	0.00518834217032163	0.0242339217847496	2343	106	11	CSF2RB	IL2RA	IL2RB	IL2RG	IL6	IL7R	IRAK2	JAK3	LCK	LYN	SOCS3
REGULATION_OF_PROTEIN_METABOLIC_PROCESS	REGULATION_OF_PROTEIN_METABOLIC_PROCESS	0.0054810505937981	0.025512985502084	2343	169	15	CD28	CXCL12	EIF4A2	IGFBP3	IL12B	IL31RA	IL6	INHBA	IRF4	LTB	LYN	NDUFA13	SPN	TNFRSF8	TRAT1
HYDROLASE_ACTIVITY_ACTING_ON_ACID_ANHYDRIDESCATALYZING_TRANSMEMBRANE_MOVEMENT_OF_SUBSTANCES	HYDROLASE_ACTIVITY_ACTING_ON_ACID_ANHYDRIDESCATALYZING_TRANSMEMBRANE_MOVEMENT_OF_SUBSTANCES	0.00551839581041664	0.0255348255842947	2343	39	6	ABCG2	ATP1A2	ATP1A3	ATP1B2	ATP2B3	ATP4A
KEGG_TRYPTOPHAN_METABOLISM	KEGG_TRYPTOPHAN_METABOLISM	0.00551839581041664	0.0255348255842947	2343	39	6	AANAT	ALDH7A1	IDO1	IL4I1	KYNU	OGDHL
STRIATED_MUSCLE_DEVELOPMENT	STRIATED_MUSCLE_DEVELOPMENT	0.00551839581041664	0.0255348255842947	2343	39	6	ADAM12	FOXL2	IFRD1	IGFBP3	MBNL1	SVIL
CELL_PROJECTION	CELL_PROJECTION	0.00556765767512142	0.0257120569012497	2343	107	11	ACTN2	CACNA1A	CDK5	FAP	MYO3A	NEFL	NEFM	NRSN1	PCDH15	S100B	USH1C
MOTOR_ACTIVITY	MOTOR_ACTIVITY	0.00580148047002003	0.0266868101620921	2343	28	5	DYNC1I1	KIF5C	MYH13	MYH2	MYO3A
REACTOME_G_PROTEIN_BETA_GAMMA_SIGNALLING	REACTOME_G_PROTEIN_BETA_GAMMA_SIGNALLING	0.00580148047002003	0.0266868101620921	2343	28	5	GNB4	GNG2	GNG3	PIK3CG	PIK3R6
BIOCARTA_CCR5_PATHWAY	BIOCARTA_CCR5_PATHWAY	0.00600486822153758	0.0274074335558894	2343	18	4	CCL2	CCL4	CCR5	CXCL12
CARBON_CARBON_LYASE_ACTIVITY	CARBON_CARBON_LYASE_ACTIVITY	0.00600486822153758	0.0274074335558894	2343	18	4	ALDOC	GAD1	HDC	PCK1
REACTOME_FATTY_ACYL_COA_BIOSYNTHESIS	REACTOME_FATTY_ACYL_COA_BIOSYNTHESIS	0.00600486822153758	0.0274074335558894	2343	18	4	ACSL5	ACSL6	HSD17B12	SLC25A1
VOLTAGE_GATED_CALCIUM_CHANNEL_ACTIVITY	VOLTAGE_GATED_CALCIUM_CHANNEL_ACTIVITY	0.00600486822153758	0.0274074335558894	2343	18	4	CACNA1A	CACNA1S	CACNG2	CACNG4
REGULATION_OF_TRANSFERASE_ACTIVITY	REGULATION_OF_TRANSFERASE_ACTIVITY	0.00613994025511738	0.027969514249525	2343	155	14	ADRA2A	CDKN1C	ERBB2	GAP43	GNG3	LATS2	LAX1	MAP3K2	MAP4K1	MDFIC	PTPRC	S1PR2	THY1	TPD52L1
ATPASE_ACTIVITY_COUPLED_TO_MOVEMENT_OF_SUBSTANCES	ATPASE_ACTIVITY_COUPLED_TO_MOVEMENT_OF_SUBSTANCES	0.00626473985236603	0.0283727407213334	2343	40	6	ABCG2	ATP1A2	ATP1A3	ATP1B2	ATP2B3	ATP4A
KEGG_BLADDER_CANCER	KEGG_BLADDER_CANCER	0.00626473985236603	0.0283727407213334	2343	40	6	ERBB2	MMP1	MMP2	THBS1	VEGFB	VEGFC
PRIMARY_ACTIVE_TRANSMEMBRANE_TRANSPORTER_ACTIVITY	PRIMARY_ACTIVE_TRANSMEMBRANE_TRANSPORTER_ACTIVITY	0.00626473985236603	0.0283727407213334	2343	40	6	ABCG2	ATP1A2	ATP1A3	ATP1B2	ATP2B3	ATP4A
FEMALE_PREGNANCY	FEMALE_PREGNANCY	0.00663271950629321	0.0298663338997387	2343	53	7	AGT	COL16A1	EPYC	HPGD	IDO1	PZP	SFRP4
NEUROTRANSMITTER_BINDING	NEUROTRANSMITTER_BINDING	0.00663271950629321	0.0298663338997387	2343	53	7	CHRNA2	CHRNA4	CHRNB2	GABRA2	GABRA3	GABRA4	GABRG2
PROTEIN_COMPLEX_BINDING	PROTEIN_COMPLEX_BINDING	0.00663271950629321	0.0298663338997387	2343	53	7	ACTN2	ADAMTS5	AMBP	COL16A1	DOCK2	IRS1	THY1
KEGG_NEUROTROPHIN_SIGNALING_PATHWAY	KEGG_NEUROTROPHIN_SIGNALING_PATHWAY	0.00670315656960709	0.0301256806749008	2343	125	12	CAMK2B	FASLG	IRAK2	IRS1	IRS4	NTF3	NTRK2	NTRK3	PIK3CG	PLCG2	SHC4	SORT1
BONE_REMODELING	BONE_REMODELING	0.00677053662079192	0.0303123643365989	2343	29	5	ACHE	DSPP	GLI2	RUNX2	TWIST2
GENERATION_OF_A_SIGNAL_INVOLVED_IN_CELL_CELL_SIGNALING	GENERATION_OF_A_SIGNAL_INVOLVED_IN_CELL_CELL_SIGNALING	0.00677053662079192	0.0303123643365989	2343	29	5	BAIAP3	HRH3	INHBA	RAB3A	SNAP25
MICROSOME	MICROSOME	0.00708179874348294	0.031525426664537	2343	41	6	AADAC	CERS1	COMT	CYP2C9	FMO3	IRS1
REACTOME_IL_2_SIGNALING	REACTOME_IL_2_SIGNALING	0.00708179874348294	0.031525426664537	2343	41	6	CSF2RB	IL2RA	IL2RB	IL2RG	JAK3	LCK
SMALL_GTPASE_REGULATOR_ACTIVITY	SMALL_GTPASE_REGULATOR_ACTIVITY	0.00706798320454953	0.031525426664537	2343	67	8	ARHGDIG	CYTH4	DOCK2	RANGAP1	RUNDC3A	SERGEF	THY1	TIAM1
BIOCARTA_EPHA4_PATHWAY	BIOCARTA_EPHA4_PATHWAY	0.0071913667730478	0.0317720272119965	2343	10	3	L1CAM	LYN	SELP
ESTABLISHMENT_OF_VESICLE_LOCALIZATION	ESTABLISHMENT_OF_VESICLE_LOCALIZATION	0.0071913667730478	0.0317720272119965	2343	10	3	AP1M2	LRMP	SNAP29
INSULIN_LIKE_GROWTH_FACTOR_RECEPTOR_BINDING	INSULIN_LIKE_GROWTH_FACTOR_RECEPTOR_BINDING	0.0071913667730478	0.0317720272119965	2343	10	3	IGF1	IGF2	IRS1
REACTOME_ADENYLATE_CYCLASE_ACTIVATING_PATHWAY	REACTOME_ADENYLATE_CYCLASE_ACTIVATING_PATHWAY	0.0071913667730478	0.0317720272119965	2343	10	3	ADCY2	ADCY7	ADCY8
ANATOMICAL_STRUCTURE_FORMATION	ANATOMICAL_STRUCTURE_FORMATION	0.00734906433503723	0.0318959695202063	2343	54	7	GLI2	NPR1	RUNX1	SCG2	SERPINF1	SPHK1	THY1
BIOCARTA_TID_PATHWAY	BIOCARTA_TID_PATHWAY	0.00735537916045678	0.0318959695202063	2343	19	4	HSPA1A	TNFRSF1B	USH1C	WT1
ESTABLISHMENT_AND_OR_MAINTENANCE_OF_CELL_POLARITY	ESTABLISHMENT_AND_OR_MAINTENANCE_OF_CELL_POLARITY	0.00735537916045678	0.0318959695202063	2343	19	4	CCL4	CD3G	CRB1	SPN
POSITIVE_REGULATION_OF_HYDROLASE_ACTIVITY	POSITIVE_REGULATION_OF_HYDROLASE_ACTIVITY	0.00734906433503723	0.0318959695202063	2343	54	7	AVPR1A	F2	FOXL2	GNA15	LCK	THY1	TNNT2
REACTOME_CHONDROITIN_SULFATE_BIOSYNTHESIS	REACTOME_CHONDROITIN_SULFATE_BIOSYNTHESIS	0.00735537916045678	0.0318959695202063	2343	19	4	BGN	CHST11	NCAN	VCAN
REACTOME_DOWNSTREAM_SIGNALING_OF_ACTIVATED_FGFR	REACTOME_DOWNSTREAM_SIGNALING_OF_ACTIVATED_FGFR	0.00731405713683597	0.0318959695202063	2343	96	10	ADCY2	ADCY7	ADCY8	FGF1	FGF10	FGF7	FGFR4	FOXO1	NR4A1	PRKAR1B
REACTOME_PROSTACYCLIN_SIGNALLING_THROUGH_PROSTACYCLIN_RECEPTOR	REACTOME_PROSTACYCLIN_SIGNALLING_THROUGH_PROSTACYCLIN_RECEPTOR	0.00735537916045678	0.0318959695202063	2343	19	4	GNB4	GNG2	GNG3	PTGIR
REGULATION_OF_MYELOID_CELL_DIFFERENTIATION	REGULATION_OF_MYELOID_CELL_DIFFERENTIATION	0.00735537916045678	0.0318959695202063	2343	19	4	ACVR2A	INHBA	RUNX1	SPI1
REPRODUCTIVE_PROCESS	REPRODUCTIVE_PROCESS	0.00723887729866366	0.0318959695202063	2343	158	14	AGT	CCL2	CCL4	CD209	COL16A1	DMRT2	EPYC	FOXL2	HPGD	IDO1	MDFIC	PTGFR	PZP	SFRP4
T_CELL_PROLIFERATION	T_CELL_PROLIFERATION	0.00735537916045678	0.0318959695202063	2343	19	4	CD28	CD3E	IL12B	PTPRC
POSITIVE_REGULATION_OF_TRANSFERASE_ACTIVITY	POSITIVE_REGULATION_OF_TRANSFERASE_ACTIVITY	0.00764815601773717	0.0331043801062941	2343	82	9	ADRA2A	ERBB2	GAP43	GNG3	MAP3K2	MAP4K1	MDFIC	S1PR2	TPD52L1
KEGG_LONG_TERM_DEPRESSION	KEGG_LONG_TERM_DEPRESSION	0.00772112411129692	0.0333586688123436	2343	68	8	CACNA1A	GRIA1	GRID2	IGF1	LYN	PLA2G2D	PRKG1	PRKG2
PATTERN_SPECIFICATION_PROCESS	PATTERN_SPECIFICATION_PROCESS	0.00784731143935349	0.0337794360306849	2343	30	5	GLI2	PITX2	SMAD1	ZIC1	ZIC3
TISSUE_REMODELING	TISSUE_REMODELING	0.00784731143935349	0.0337794360306849	2343	30	5	ACHE	DSPP	GLI2	RUNX2	TWIST2
GROWTH_FACTOR_ACTIVITY	GROWTH_FACTOR_ACTIVITY	0.00812103420510843	0.0348298834464065	2343	55	7	CLEC11A	FGF1	FGF10	FGF7	IL12B	INHBA	PDGFC
KEGG_BASAL_CELL_CARCINOMA	KEGG_BASAL_CELL_CARCINOMA	0.00812103420510843	0.0348298834464065	2343	55	7	APC2	GLI2	TCF7L1	WNT10A	WNT2	WNT5B	WNT9A
GTPASE_ACTIVITY	GTPASE_ACTIVITY	0.00842482013102558	0.0360668394660328	2343	98	10	ARF1	ARL4C	GNA15	GNG3	NCF1	RAB3A	RAC2	RASL10A	RND2	SEPT4
B_CELL_ACTIVATION	B_CELL_ACTIVATION	0.00889156924354371	0.0377683273512696	2343	20	4	CD79A	INHBA	LAX1	PTPRC
KEGG_BIOSYNTHESIS_OF_UNSATURATED_FATTY_ACIDS	KEGG_BIOSYNTHESIS_OF_UNSATURATED_FATTY_ACIDS	0.00889156924354371	0.0377683273512696	2343	20	4	ACAA1	ACOT7	HSD17B12	SCD5
REACTOME_HS_GAG_DEGRADATION	REACTOME_HS_GAG_DEGRADATION	0.00889156924354371	0.0377683273512696	2343	20	4	GPC3	GPC5	HSPG2	IDS
REACTOME_IL_3_5_AND_GM_CSF_SIGNALING	REACTOME_IL_3_5_AND_GM_CSF_SIGNALING	0.00894239404738558	0.0377683273512696	2343	43	6	CSF2RB	IL2RA	IL2RB	IL2RG	JAK3	LYN
REACTOME_INCRETIN_SYNTHESIS_SECRETION_AND_INACTIVATION	REACTOME_INCRETIN_SYNTHESIS_SECRETION_AND_INACTIVATION	0.00889156924354371	0.0377683273512696	2343	20	4	DPP4	GRP	LEP	PAX6
REGULATION_OF_BODY_FLUID_LEVELS	REGULATION_OF_BODY_FLUID_LEVELS	0.00895106138418836	0.0377683273512696	2343	56	7	CD36	F12	F13A1	F2	F2RL2	GPI	NPR1
SH3_SH2_ADAPTOR_ACTIVITY	SH3_SH2_ADAPTOR_ACTIVITY	0.00894239404738558	0.0377683273512696	2343	43	6	FCRL2	GRAP2	GRB7	IRS4	SKAP1	SNX9
VESICULAR_FRACTION	VESICULAR_FRACTION	0.00894239404738558	0.0377683273512696	2343	43	6	AADAC	CERS1	COMT	CYP2C9	FMO3	IRS1
CARBON_OXYGEN_LYASE_ACTIVITY	CARBON_OXYGEN_LYASE_ACTIVITY	0.00903743050459973	0.0379960787881559	2343	31	5	CA11	CA14	CA9	CBS	ENO1
EXOPEPTIDASE_ACTIVITY	EXOPEPTIDASE_ACTIVITY	0.00903743050459973	0.0379960787881559	2343	31	5	AEBP1	CPA3	CPB1	DPP4	UCHL1
ACUTE_INFLAMMATORY_RESPONSE	ACUTE_INFLAMMATORY_RESPONSE	0.0095805812598328	0.039710324444466	2343	11	3	CFHR1	KRT1	LBP
BIOCARTA_IL4_PATHWAY	BIOCARTA_IL4_PATHWAY	0.0095805812598328	0.039710324444466	2343	11	3	IL2RG	IRS1	JAK3
CARBOXYPEPTIDASE_ACTIVITY	CARBOXYPEPTIDASE_ACTIVITY	0.0095805812598328	0.039710324444466	2343	11	3	AEBP1	CPA3	CPB1
NICOTINIC_ACETYLCHOLINE_ACTIVATED_CATION_SELECTIVE_CHANNEL_ACTIVITY	NICOTINIC_ACETYLCHOLINE_ACTIVATED_CATION_SELECTIVE_CHANNEL_ACTIVITY	0.0095805812598328	0.039710324444466	2343	11	3	CHRNA2	CHRNA4	CHRNB2
NICOTINIC_ACETYLCHOLINE_GATED_RECEPTOR_CHANNEL_COMPLEX	NICOTINIC_ACETYLCHOLINE_GATED_RECEPTOR_CHANNEL_COMPLEX	0.0095805812598328	0.039710324444466	2343	11	3	CHRNA2	CHRNA4	CHRNB2
REACTOME_IL_7_SIGNALING	REACTOME_IL_7_SIGNALING	0.0095805812598328	0.039710324444466	2343	11	3	IL2RG	IL7R	JAK3
STEROL_BINDING	STEROL_BINDING	0.0095805812598328	0.039710324444466	2343	11	3	CAV1	CETP	SYP
VESICLE_LOCALIZATION	VESICLE_LOCALIZATION	0.0095805812598328	0.039710324444466	2343	11	3	AP1M2	LRMP	SNAP29
MITOCHONDRIAL_ENVELOPE	MITOCHONDRIAL_ENVELOPE	0.00961220606018617	0.0397711383019343	2343	85	9	ABCB6	ABCF2	BNIP3	NDUFA13	NDUFA6	NDUFS8	SLC25A1	SLC25A11	TIMM10
MEMBRANE_LIPID_METABOLIC_PROCESS	MEMBRANE_LIPID_METABOLIC_PROCESS	0.00966064390951008	0.0399011806544202	2343	100	10	B4GALNT1	CERS1	CETP	PCYT1B	PCYT2	PLA2G2D	SPHK1	ST8SIA3	ST8SIA5	UGCG
KEGG_GLYCEROPHOSPHOLIPID_METABOLISM	KEGG_GLYCEROPHOSPHOLIPID_METABOLISM	0.00995349521621124	0.0409664908372484	2343	71	8	ACHE	CHKA	DGKB	DGKG	GPD1	PCYT1B	PCYT2	PLA2G2D
KEGG_MELANOMA	KEGG_MELANOMA	0.00995349521621124	0.0409664908372484	2343	71	8	FGF1	FGF10	FGF7	IGF1	MITF	PDGFC	PDGFRA	PIK3CG
KEGG_VALINE_LEUCINE_AND_ISOLEUCINE_DEGRADATION	KEGG_VALINE_LEUCINE_AND_ISOLEUCINE_DEGRADATION	0.0099929812544674	0.040985199340875	2343	44	6	ABAT	ACAA1	ALDH6A1	ALDH7A1	IL4I1	PCCB
RESPONSE_TO_OXIDATIVE_STRESS	RESPONSE_TO_OXIDATIVE_STRESS	0.0099929812544674	0.040985199340875	2343	44	6	CCL5	CYGB	GLRX2	NDUFA6	NDUFS8	PRDX2
KEGG_APOPTOSIS	KEGG_APOPTOSIS	0.0103446760215024	0.0422798082690674	2343	86	9	BIRC3	CASP10	CSF2RB	FAS	FASLG	IRAK2	PIK3CG	PRKAR1B	TNFRSF10C
LIPID_BINDING	LIPID_BINDING	0.0103446760215024	0.0422798082690674	2343	86	9	ACOT7	ALDH6A1	CAV1	CETP	FABP4	FABP7	S1PR2	SYP	THY1
REACTOME_FATTY_ACID_TRIACYLGLYCEROL_AND_KETONE_BODY_METABOLISM	REACTOME_FATTY_ACID_TRIACYLGLYCEROL_AND_KETONE_BODY_METABOLISM	0.0104136480962092	0.0424876842325334	2343	165	14	ACSL5	ACSL6	AGT	ANKRD1	BDH1	CD36	G0S2	GPD1	HSD17B12	MED11	NR1D1	PCCB	PPARG	SLC25A1
BASAL_LAMINA	BASAL_LAMINA	0.0106227360658754	0.0430413450959303	2343	21	4	LAMA4	SGCD	SNTG1	SSPN
EXCITATORY_EXTRACELLULAR_LIGAND_GATED_ION_CHANNEL_ACTIVITY	EXCITATORY_EXTRACELLULAR_LIGAND_GATED_ION_CHANNEL_ACTIVITY	0.0106227360658754	0.0430413450959303	2343	21	4	CHRNA2	CHRNA4	CHRNB2	P2RX1
MESODERM_DEVELOPMENT	MESODERM_DEVELOPMENT	0.0106227360658754	0.0430413450959303	2343	21	4	BMX	IKZF1	SNAI2	TIE1
RESPONSE_TO_DRUG	RESPONSE_TO_DRUG	0.0106227360658754	0.0430413450959303	2343	21	4	ABCB1	ABCG2	LCK	SCN11A
NEGATIVE_REGULATION_OF_CELL_PROLIFERATION	NEGATIVE_REGULATION_OF_CELL_PROLIFERATION	0.0106585074993729	0.0431118251612568	2343	149	13	ALOX15B	ATP8A2	CDKN1C	FABP7	IL6	KLF10	LST1	RUNX3	SCG2	TBX5	TGFB1I1	TNFRSF8	TNFRSF9
KEGG_ARACHIDONIC_ACID_METABOLISM	KEGG_ARACHIDONIC_ACID_METABOLISM	0.0107949413480137	0.0435136295574575	2343	58	7	ALOX12B	ALOX15B	CBR1	CYP2C18	CYP2C9	PLA2G2D	PTGDS
REGULATION_OF_GROWTH	REGULATION_OF_GROWTH	0.0107949413480137	0.0435136295574575	2343	58	7	ALOX15B	DLC1	ENO1	FAM107A	INHBA	NDUFA13	SPHK1
COATED_VESICLE	COATED_VESICLE	0.0111283610080878	0.0447806774013274	2343	45	6	AP1S1	AP3B2	GOPC	MT3	RAB3A	SVOP
TRANSCRIPTION_REPRESSOR_ACTIVITY	TRANSCRIPTION_REPRESSOR_ACTIVITY	0.0112326281062759	0.0451228519474715	2343	150	13	ARID5A	ELK3	ENO1	ERF	IFI16	JAZF1	MSC	NR1D1	RELB	SAP30	SKIL	TP63	TWIST2
POSITIVE_REGULATION_OF_TRANSCRIPTIONDNA_DEPENDENT	POSITIVE_REGULATION_OF_TRANSCRIPTIONDNA_DEPENDENT	0.011343190486548	0.0454891023614387	2343	118	11	CREB5	EHF	FOXO1	GLI2	INHBA	MDFIC	PLAGL1	RUNX1	SPI1	TBX5	TP63
RHODOPSIN_LIKE_RECEPTOR_ACTIVITY	RHODOPSIN_LIKE_RECEPTOR_ACTIVITY	0.0113849217332106	0.0455785433210105	2343	134	12	ADRA1B	ADRA2A	AVPR1A	F2RL2	GRPR	HPGD	HRH3	OPCML	PDGFRL	PTGER3	PTGFR	TAS2R43
MONOVALENT_INORGANIC_CATION_TRANSMEMBRANE_TRANSPORTER_ACTIVITY	MONOVALENT_INORGANIC_CATION_TRANSMEMBRANE_TRANSPORTER_ACTIVITY	0.0117792233284777	0.0469966971574978	2343	33	5	ABCC8	ATP4A	COX5B	COX8A	KCNA1
STRUCTURAL_CONSTITUENT_OF_MUSCLE	STRUCTURAL_CONSTITUENT_OF_MUSCLE	0.0117792233284777	0.0469966971574978	2343	33	5	ACTN2	MYH7	MYL9	NEB	TCAP
PROTEIN_BINDING_BRIDGING	PROTEIN_BINDING_BRIDGING	0.0118135647846972	0.0470536892782677	2343	59	7	ANXA1	FCRL2	GRAP2	GRB7	IRS4	SKAP1	SNX9
MEMBRANE_ORGANIZATION_AND_BIOGENESIS	MEMBRANE_ORGANIZATION_AND_BIOGENESIS	0.0120303388971357	0.0478358899197971	2343	135	12	ADAM12	ADORA1	AP1S1	BNIP3	CD2	FCN1	GULP1	LRMP	LRP8	NRCAM	SNAP29	STAB2
ANGIOGENESIS	ANGIOGENESIS	0.0123518900774531	0.0480763541915015	2343	46	6	NPR1	RUNX1	SCG2	SERPINF1	SPHK1	THY1
ARYLSULFATASE_ACTIVITY	ARYLSULFATASE_ACTIVITY	0.0123777143783746	0.0480763541915015	2343	12	3	ARSI	SULF1	SULF2
AXON	AXON	0.0123777143783746	0.0480763541915015	2343	12	3	CDK5	NEFL	NEFM
BIOCARTA_FIBRINOLYSIS_PATHWAY	BIOCARTA_FIBRINOLYSIS_PATHWAY	0.0123777143783746	0.0480763541915015	2343	12	3	F13A1	F2	PLAU
HYDROLASE_ACTIVITY_ACTING_ON_CARBON_NITROGEN_NOT_PEPTIDEBONDS	HYDROLASE_ACTIVITY_ACTING_ON_CARBON_NITROGEN_NOT_PEPTIDEBONDS	0.0123518900774531	0.0480763541915015	2343	46	6	ADA	AMPD1	ARG2	ASRGL1	GDA	GLS2
LEUKOCYTE_CHEMOTAXIS	LEUKOCYTE_CHEMOTAXIS	0.0123777143783746	0.0480763541915015	2343	12	3	DOCK2	SAA1	SCG2
N_METHYLTRANSFERASE_ACTIVITY	N_METHYLTRANSFERASE_ACTIVITY	0.0123777143783746	0.0480763541915015	2343	12	3	NNMT	PNMT	PRMT8
REACTOME_HIGHLY_CALCIUM_PERMEABLE_POSTSYNAPTIC_NICOTINIC_ACETYLCHOLINE_RECEPTORS	REACTOME_HIGHLY_CALCIUM_PERMEABLE_POSTSYNAPTIC_NICOTINIC_ACETYLCHOLINE_RECEPTORS	0.0123777143783746	0.0480763541915015	2343	12	3	CHRNA2	CHRNA4	CHRNB2
REACTOME_HORMONE_SENSITIVE_LIPASE_HSL_MEDIATED_TRIACYLGLYCEROL_HYDROLYSIS	REACTOME_HORMONE_SENSITIVE_LIPASE_HSL_MEDIATED_TRIACYLGLYCEROL_HYDROLYSIS	0.0123777143783746	0.0480763541915015	2343	12	3	CAV1	FABP4	PLIN1
REACTOME_PLATELET_ADHESION_TO_EXPOSED_COLLAGEN	REACTOME_PLATELET_ADHESION_TO_EXPOSED_COLLAGEN	0.0123777143783746	0.0480763541915015	2343	12	3	COL1A1	COL1A2	LYN
REACTOME_PRESYNAPTIC_NICOTINIC_ACETYLCHOLINE_RECEPTORS	REACTOME_PRESYNAPTIC_NICOTINIC_ACETYLCHOLINE_RECEPTORS	0.0123777143783746	0.0480763541915015	2343	12	3	CHRNA2	CHRNA4	CHRNB2
REGULATION_OF_CELL_GROWTH	REGULATION_OF_CELL_GROWTH	0.0123518900774531	0.0480763541915015	2343	46	6	DLC1	ENO1	FAM107A	INHBA	NDUFA13	SPHK1
SPHINGOID_METABOLIC_PROCESS	SPHINGOID_METABOLIC_PROCESS	0.0123777143783746	0.0480763541915015	2343	12	3	CERS1	SPHK1	UGCG
TYROSINE_PHOSPHORYLATION_OF_STAT_PROTEIN	TYROSINE_PHOSPHORYLATION_OF_STAT_PROTEIN	0.0123777143783746	0.0480763541915015	2343	12	3	F2	IL31RA	LYN
BIOCARTA_DC_PATHWAY	BIOCARTA_DC_PATHWAY	0.0125573675665627	0.0482153589380624	2343	22	4	CD2	CD40	IL12B	ITGAX
BIOCARTA_NOS1_PATHWAY	BIOCARTA_NOS1_PATHWAY	0.0125573675665627	0.0482153589380624	2343	22	4	GRIN2A	GRIN2B	GRIN2C	PRKAR1B
CALCIUM_INDEPENDENT_CELL_CELL_ADHESION	CALCIUM_INDEPENDENT_CELL_CELL_ADHESION	0.0125573675665627	0.0482153589380624	2343	22	4	CLDN1	CLDN11	CLDN14	CLDN7
EXTRACELLULAR_LIGAND_GATED_ION_CHANNEL_ACTIVITY	EXTRACELLULAR_LIGAND_GATED_ION_CHANNEL_ACTIVITY	0.0125573675665627	0.0482153589380624	2343	22	4	CHRNA2	CHRNA4	CHRNB2	P2RX1
MAINTENANCE_OF_LOCALIZATION	MAINTENANCE_OF_LOCALIZATION	0.0125573675665627	0.0482153589380624	2343	22	4	LCK	PDIA2	PTPRC	THY1
MUSCLE_CELL_DIFFERENTIATION	MUSCLE_CELL_DIFFERENTIATION	0.0125573675665627	0.0482153589380624	2343	22	4	ADAM12	IFRD1	IGFBP3	MBNL1
REACTOME_FGFR_LIGAND_BINDING_AND_ACTIVATION	REACTOME_FGFR_LIGAND_BINDING_AND_ACTIVATION	0.0125573675665627	0.0482153589380624	2343	22	4	FGF1	FGF10	FGF7	FGFR4
KEGG_PROSTATE_CANCER	KEGG_PROSTATE_CANCER	0.0127943433906467	0.0488852273525359	2343	89	9	CREB5	ERBB2	FOXO1	IGF1	NKX3-1	PDGFC	PDGFRA	PIK3CG	TCF7L1
POSITIVE_REGULATION_OF_RNA_METABOLIC_PROCESS	POSITIVE_REGULATION_OF_RNA_METABOLIC_PROCESS	0.0127608566068078	0.0488852273525359	2343	120	11	CREB5	EHF	FOXO1	GLI2	INHBA	MDFIC	PLAGL1	RUNX1	SPI1	TBX5	TP63
REACTOME_TRANSPORT_OF_GLUCOSE_AND_OTHER_SUGARS_BILE_SALTS_AND_ORGANIC_ACIDS_METAL_IONS_AND_AMINE_COMPOUNDS	REACTOME_TRANSPORT_OF_GLUCOSE_AND_OTHER_SUGARS_BILE_SALTS_AND_ORGANIC_ACIDS_METAL_IONS_AND_AMINE_COMPOUNDS	0.0127943433906467	0.0488852273525359	2343	89	9	RHAG	SLC10A6	SLC16A7	SLC22A3	SLC2A3	SLC30A8	SLC6A1	SLC6A14	SLC6A15
KEGG_BUTANOATE_METABOLISM	KEGG_BUTANOATE_METABOLISM	0.0133411009903957	0.050726455305459	2343	34	5	ABAT	ALDH7A1	BDH1	GAD1	GAD2
KEGG_CYSTEINE_AND_METHIONINE_METABOLISM	KEGG_CYSTEINE_AND_METHIONINE_METABOLISM	0.0133411009903957	0.050726455305459	2343	34	5	ADI1	AHCYL2	CBS	GOT1	IL4I1
KEGG_FRUCTOSE_AND_MANNOSE_METABOLISM	KEGG_FRUCTOSE_AND_MANNOSE_METABOLISM	0.0133411009903957	0.050726455305459	2343	34	5	ALDOC	HK2	MTMR7	PFKFB4	PMM1
REACTOME_HOST_INTERACTIONS_OF_HIV_FACTORS	REACTOME_HOST_INTERACTIONS_OF_HIV_FACTORS	0.0135181907228289	0.0513166269187001	2343	121	11	AP1M2	AP1S1	ARF1	CD247	CD28	CD8B	DOCK2	LCK	PSMB6	RANGAP1	SLC25A4
HEMOSTASIS	HEMOSTASIS	0.0136668379817726	0.0517135514600622	2343	47	6	CD36	F12	F13A1	F2	F2RL2	GPI
HYDROLASE_ACTIVITY_ACTING_ON_GLYCOSYL_BONDS	HYDROLASE_ACTIVITY_ACTING_ON_GLYCOSYL_BONDS	0.0136668379817726	0.0517135514600622	2343	47	6	AMY1B	AMY2A	HYAL1	LCT	LYZ	MAN1A1
REACTOME_PHOSPHOLIPID_METABOLISM	REACTOME_PHOSPHOLIPID_METABOLISM	0.0145336074991477	0.0549047394412245	2343	189	15	ACHE	ARF1	ARSI	CHKA	GPD1	INPP4B	MTMR7	PCYT1B	PCYT2	PIK3CG	PIK3R6	PLA2G2D	PLA2G4F	SPHK1	UGCG
ADHERENS_JUNCTION	ADHERENS_JUNCTION	0.0147031196156095	0.0549259850608597	2343	23	4	ACTN2	PTPRC	SRCIN1	ZYX
BIOCARTA_CASPASE_PATHWAY	BIOCARTA_CASPASE_PATHWAY	0.0147031196156095	0.0549259850608597	2343	23	4	BIRC3	CASP10	GZMB	PARP1
BIOCARTA_CTCF_PATHWAY	BIOCARTA_CTCF_PATHWAY	0.0147031196156095	0.0549259850608597	2343	23	4	CD79A	CD79B	PIK3CG	SMAD1
BIOCARTA_P53HYPOXIA_PATHWAY	BIOCARTA_P53HYPOXIA_PATHWAY	0.0147031196156095	0.0549259850608597	2343	23	4	ABCB1	HIC1	HSPA1A	IGFBP3
CONTRACTILE_FIBER_PART	CONTRACTILE_FIBER_PART	0.0147031196156095	0.0549259850608597	2343	23	4	MYL9	NEB	SVIL	TNNT2
REACTOME_EFFECTS_OF_PIP2_HYDROLYSIS	REACTOME_EFFECTS_OF_PIP2_HYDROLYSIS	0.0147031196156095	0.0549259850608597	2343	23	4	DGKB	DGKG	PRKCQ	TRPC7
REACTOME_THROMBOXANE_SIGNALLING_THROUGH_TP_RECEPTOR	REACTOME_THROMBOXANE_SIGNALLING_THROUGH_TP_RECEPTOR	0.0147031196156095	0.0549259850608597	2343	23	4	GNA15	GNB4	GNG2	GNG3
BIOCARTA_BCR_PATHWAY	BIOCARTA_BCR_PATHWAY	0.0150366912606558	0.0559050359706793	2343	35	5	CD79A	CD79B	LYN	NFATC1	NFATC2
ISOMERASE_ACTIVITY	ISOMERASE_ACTIVITY	0.0150366912606558	0.0559050359706793	2343	35	5	DSE	PDIA2	PGAM2	PMM1	PTGDS
KEGG_PRION_DISEASES	KEGG_PRION_DISEASES	0.0150366912606558	0.0559050359706793	2343	35	5	C6	CCL5	HSPA1A	IL6	NCAM1
MEMBRANE_LIPID_BIOSYNTHETIC_PROCESS	MEMBRANE_LIPID_BIOSYNTHETIC_PROCESS	0.0150763768340901	0.0559638924885686	2343	48	6	CERS1	PCYT1B	PCYT2	ST8SIA3	ST8SIA5	UGCG
PROTEIN_KINASE_BINDING	PROTEIN_KINASE_BINDING	0.0152841194133947	0.0566454093899273	2343	62	7	AVPR1A	LAX1	LCK	MAPK8IP1	MAPK8IP2	PTPRC	PTPRR
ACTIVATION_OF_JNK_ACTIVITY	ACTIVATION_OF_JNK_ACTIVITY	0.0155928689573002	0.0568025940587364	2343	13	3	MAP3K2	MAP4K1	MDFIC
BIOCARTA_D4GDI_PATHWAY	BIOCARTA_D4GDI_PATHWAY	0.0155928689573002	0.0568025940587364	2343	13	3	CASP10	GZMB	PARP1
CARBONATE_DEHYDRATASE_ACTIVITY	CARBONATE_DEHYDRATASE_ACTIVITY	0.0155928689573002	0.0568025940587364	2343	13	3	CA11	CA14	CA9
CELL_FATE_COMMITMENT	CELL_FATE_COMMITMENT	0.0155928689573002	0.0568025940587364	2343	13	3	GLI2	IFRD1	POU6F2
CORTICAL_ACTIN_CYTOSKELETON	CORTICAL_ACTIN_CYTOSKELETON	0.0155928689573002	0.0568025940587364	2343	13	3	SPTA1	SPTBN2	SPTBN4
FOCAL_ADHESION	FOCAL_ADHESION	0.0155928689573002	0.0568025940587364	2343	13	3	ACTN2	PTPRC	SRCIN1
NEUROTRANSMITTER_SECRETION	NEUROTRANSMITTER_SECRETION	0.0155928689573002	0.0568025940587364	2343	13	3	BAIAP3	HRH3	RAB3A
REACTOME_ADENYLATE_CYCLASE_INHIBITORY_PATHWAY	REACTOME_ADENYLATE_CYCLASE_INHIBITORY_PATHWAY	0.0155928689573002	0.0568025940587364	2343	13	3	ADCY2	ADCY7	ADCY8
REACTOME_EXTRINSIC_PATHWAY_FOR_APOPTOSIS	REACTOME_EXTRINSIC_PATHWAY_FOR_APOPTOSIS	0.0155928689573002	0.0568025940587364	2343	13	3	CASP10	FAS	FASLG
SENSORY_ORGAN_DEVELOPMENT	SENSORY_ORGAN_DEVELOPMENT	0.0155928689573002	0.0568025940587364	2343	13	3	FOXL2	THY1	ZIC1
STEROID_HORMONE_RECEPTOR_ACTIVITY	STEROID_HORMONE_RECEPTOR_ACTIVITY	0.0155928689573002	0.0568025940587364	2343	13	3	NR1D1	NR2E1	NR3C1
TRANSCRIPTION_COREPRESSOR_ACTIVITY	TRANSCRIPTION_COREPRESSOR_ACTIVITY	0.0156505224495044	0.0569242258395928	2343	92	9	ELK3	ENO1	ERF	JAZF1	MSC	NR1D1	RELB	SAP30	SKIL
GROWTH	GROWTH	0.0158045230341358	0.0573066631191386	2343	77	8	ALOX15B	DLC1	ENO1	FAM107A	GLI2	INHBA	NDUFA13	SPHK1
NEGATIVE_REGULATION_OF_CELL_CYCLE	NEGATIVE_REGULATION_OF_CELL_CYCLE	0.0158045230341358	0.0573066631191386	2343	77	8	ALOX15B	CDKN1C	GAS1	HPGD	INHBA	LATS2	PLAGL1	RUNX3
GTPASE_REGULATOR_ACTIVITY	GTPASE_REGULATOR_ACTIVITY	0.0159946755901119	0.0579066495901272	2343	124	11	ARHGDIG	CYTH4	DLC1	DOCK2	RANGAP1	RAP1GAP	RGS16	RUNDC3A	SERGEF	THY1	TIAM1
REACTOME_SIGNALING_BY_FGFR	REACTOME_SIGNALING_BY_FGFR	0.0160255000990717	0.0579288493565829	2343	108	10	ADCY2	ADCY7	ADCY8	FGF1	FGF10	FGF7	FGFR4	FOXO1	NR4A1	PRKAR1B
ENZYME_BINDING	ENZYME_BINDING	0.0167256061542269	0.0603665723658711	2343	175	14	ABAT	AVPR1A	CD40	IRS1	LAX1	LCK	LILRB1	MAPK8IP1	MAPK8IP2	NLRP1	PLAUR	PTPRC	PTPRR	SIT1
EXCRETION	EXCRETION	0.01687045407753	0.0606096252157508	2343	36	5	AQP4	AQP7	NPR1	SCNN1B	SCNN1G
REACTOME_TRIGLYCERIDE_BIOSYNTHESIS	REACTOME_TRIGLYCERIDE_BIOSYNTHESIS	0.01687045407753	0.0606096252157508	2343	36	5	ACSL5	ACSL6	GPD1	HSD17B12	SLC25A1
TRANSFORMING_GROWTH_FACTOR_BETA_RECEPTOR_SIGNALING_PATHWAY	TRANSFORMING_GROWTH_FACTOR_BETA_RECEPTOR_SIGNALING_PATHWAY	0.01687045407753	0.0606096252157508	2343	36	5	CDKN1C	CIDEA	HPGD	KLF10	SMAD7
ADAPTIVE_IMMUNE_RESPONSE_GO_0002460	ADAPTIVE_IMMUNE_RESPONSE_GO_0002460	0.0170668026257726	0.0610346325610709	2343	24	4	CD74	IL12B	PTPRC	SOCS5
PROTEIN_KINASE_INHIBITOR_ACTIVITY	PROTEIN_KINASE_INHIBITOR_ACTIVITY	0.0170668026257726	0.0610346325610709	2343	24	4	CDKN1C	MAPK8IP1	PPP1R1B	SOCS3
REGULATION_OF_NEUROTRANSMITTER_LEVELS	REGULATION_OF_NEUROTRANSMITTER_LEVELS	0.0170668026257726	0.0610346325610709	2343	24	4	BAIAP3	HRH3	RAB3A	SLC1A3
KEGG_TASTE_TRANSDUCTION	KEGG_TASTE_TRANSDUCTION	0.0181913719652167	0.0648585997422467	2343	50	6	ADCY8	CACNA1A	GNG3	SCNN1B	SCNN1G	TAS2R43
REACTOME_CYTOCHROME_P450_ARRANGED_BY_SUBSTRATE_TYPE	REACTOME_CYTOCHROME_P450_ARRANGED_BY_SUBSTRATE_TYPE	0.0181913719652167	0.0648585997422467	2343	50	6	CYP24A1	CYP2C18	CYP2C9	CYP2S1	CYP4F11	CYP7B1
CLATHRIN_COATED_VESICLE	CLATHRIN_COATED_VESICLE	0.0188465646280612	0.0670926261266034	2343	37	5	AP1S1	GOPC	MT3	RAB3A	SVOP
BIOCARTA_CLASSIC_PATHWAY	BIOCARTA_CLASSIC_PATHWAY	0.0192325192506353	0.0672421611952166	2343	14	3	C1R	C1S	C6
BIOCARTA_RANKL_PATHWAY	BIOCARTA_RANKL_PATHWAY	0.0192325192506353	0.0672421611952166	2343	14	3	FOSL2	IFNAR2	TNFSF11
CARBOXY_LYASE_ACTIVITY	CARBOXY_LYASE_ACTIVITY	0.0192325192506353	0.0672421611952166	2343	14	3	GAD1	HDC	PCK1
DYSTROPHIN_ASSOCIATED_GLYCOPROTEIN_COMPLEX	DYSTROPHIN_ASSOCIATED_GLYCOPROTEIN_COMPLEX	0.0192325192506353	0.0672421611952166	2343	14	3	SGCD	SNTG1	SSPN
FATTY_ACID_BIOSYNTHETIC_PROCESS	FATTY_ACID_BIOSYNTHETIC_PROCESS	0.0192325192506353	0.0672421611952166	2343	14	3	CD74	HPGD	PTGDS
MITOCHONDRIAL_RESPIRATORY_CHAIN_COMPLEX_I	MITOCHONDRIAL_RESPIRATORY_CHAIN_COMPLEX_I	0.0192325192506353	0.0672421611952166	2343	14	3	NDUFA13	NDUFA6	NDUFS8
NADH_DEHYDROGENASE_COMPLEX	NADH_DEHYDROGENASE_COMPLEX	0.0192325192506353	0.0672421611952166	2343	14	3	NDUFA13	NDUFA6	NDUFS8
REACTOME_EICOSANOID_LIGAND_BINDING_RECEPTORS	REACTOME_EICOSANOID_LIGAND_BINDING_RECEPTORS	0.0192325192506353	0.0672421611952166	2343	14	3	PTGER3	PTGFR	PTGIR
REACTOME_HYALURONAN_METABOLISM	REACTOME_HYALURONAN_METABOLISM	0.0192325192506353	0.0672421611952166	2343	14	3	HAS2	HYAL1	STAB2
REACTOME_METABOLISM_OF_POLYAMINES	REACTOME_METABOLISM_OF_POLYAMINES	0.0192325192506353	0.0672421611952166	2343	14	3	ADI1	GOT1	SMOX
REACTOME_SYNTHESIS_OF_VERY_LONG_CHAIN_FATTY_ACYL_COAS	REACTOME_SYNTHESIS_OF_VERY_LONG_CHAIN_FATTY_ACYL_COAS	0.0192325192506353	0.0672421611952166	2343	14	3	ACSL5	ACSL6	HSD17B12
RESPIRATORY_CHAIN_COMPLEX_I	RESPIRATORY_CHAIN_COMPLEX_I	0.0192325192506353	0.0672421611952166	2343	14	3	NDUFA13	NDUFA6	NDUFS8
ADAPTIVE_IMMUNE_RESPONSE	ADAPTIVE_IMMUNE_RESPONSE	0.0196543761209169	0.0681080744160577	2343	25	4	CD74	IL12B	PTPRC	SOCS5
CONTRACTILE_FIBER	CONTRACTILE_FIBER	0.0196543761209169	0.0681080744160577	2343	25	4	MYL9	NEB	SVIL	TNNT2
KINASE_INHIBITOR_ACTIVITY	KINASE_INHIBITOR_ACTIVITY	0.0196543761209169	0.0681080744160577	2343	25	4	CDKN1C	MAPK8IP1	PPP1R1B	SOCS3
PHOSPHATASE_REGULATOR_ACTIVITY	PHOSPHATASE_REGULATOR_ACTIVITY	0.0196543761209169	0.0681080744160577	2343	25	4	IGFBP3	PPP1R1B	PPP2R2B	PTN
REACTOME_ADP_SIGNALLING_THROUGH_P2RY1	REACTOME_ADP_SIGNALLING_THROUGH_P2RY1	0.0196543761209169	0.0681080744160577	2343	25	4	GNA15	GNB4	GNG2	GNG3
REACTOME_INHIBITION_OF_INSULIN_SECRETION_BY_ADRENALINE_NORADRENALINE	REACTOME_INHIBITION_OF_INSULIN_SECRETION_BY_ADRENALINE_NORADRENALINE	0.0196543761209169	0.0681080744160577	2343	25	4	ADRA2A	GNB4	GNG2	GNG3
MITOCHONDRIAL_PART	MITOCHONDRIAL_PART	0.0198060617801914	0.0685324792571224	2343	128	11	ABCB6	ABCF2	ALDH4A1	BNIP3	NDUFA13	NDUFA6	NDUFS8	NR3C1	SLC25A1	SLC25A11	TIMM10
ELECTRON_TRANSPORT_GO_0006118	ELECTRON_TRANSPORT_GO_0006118	0.0199026023107735	0.0687651031238211	2343	51	6	AOC3	CYP24A1	CYP4F11	GLUD2	LOXL1	NCF4
PROTEIN_KINASE_REGULATOR_ACTIVITY	PROTEIN_KINASE_REGULATOR_ACTIVITY	0.0209689010604901	0.0723427086586909	2343	38	5	CDKN1C	MAPK8IP1	MAPK8IP2	PPP1R1B	SOCS3
REACTOME_SIGNALING_BY_ERBB2	REACTOME_SIGNALING_BY_ERBB2	0.021410039736528	0.0737561721320041	2343	97	9	ADCY2	ADCY7	ADCY8	ERBB2	FOXO1	GRB7	NR4A1	NRG1	PRKAR1B
MICROTUBULE_BASED_PROCESS	MICROTUBULE_BASED_PROCESS	0.0223101943143603	0.0767444514098083	2343	82	8	AP1M2	CXCL12	DYNC1I1	KIF1A	KIF5A	LRMP	NEFL	SNAP29
REGULATION_OF_ANGIOGENESIS	REGULATION_OF_ANGIOGENESIS	0.0224709502855102	0.0771842596922502	2343	26	4	NPR1	RUNX1	SERPINF1	SPHK1
ACTIN_FILAMENT_BASED_PROCESS	ACTIN_FILAMENT_BASED_PROCESS	0.0225288431850416	0.0772699796960639	2343	114	10	ADRA2A	CXCL12	DOCK2	MYH7	PRKG1	RHOF	SPTA1	TNNT2	WASF3	WIPF1
KEGG_EPITHELIAL_CELL_SIGNALING_IN_HELICOBACTER_PYLORI_INFECTION	KEGG_EPITHELIAL_CELL_SIGNALING_IN_HELICOBACTER_PYLORI_INFECTION	0.0225828757197092	0.0773422283772815	2343	67	7	ATP6V0E2	ATP6V1G2	CCL5	IGSF5	LYN	PLCG2	PTPRZ1
BIOCARTA_FCER1_PATHWAY	BIOCARTA_FCER1_PATHWAY	0.0232410341855009	0.0786496840287987	2343	39	5	FCER1A	LYN	NFATC1	NFATC2	PIK3CG
COPPER_ION_BINDING	COPPER_ION_BINDING	0.0232998850809953	0.0786496840287987	2343	15	3	AOC3	LOX	MT3
KEGG_GLYCOSPHINGOLIPID_BIOSYNTHESIS_GANGLIO_SERIES	KEGG_GLYCOSPHINGOLIPID_BIOSYNTHESIS_GANGLIO_SERIES	0.0232998850809953	0.0786496840287987	2343	15	3	B4GALNT1	ST6GALNAC5	ST8SIA5
KEGG_PYRUVATE_METABOLISM	KEGG_PYRUVATE_METABOLISM	0.0232410341855009	0.0786496840287987	2343	39	5	ACYP2	ALDH7A1	MDH2	PC	PCK1
NEGATIVE_REGULATION_OF_CELL_MIGRATION	NEGATIVE_REGULATION_OF_CELL_MIGRATION	0.0232998850809953	0.0786496840287987	2343	15	3	ALOX15B	TBX5	THY1
POSITIVE_REGULATION_OF_JNK_ACTIVITY	POSITIVE_REGULATION_OF_JNK_ACTIVITY	0.0232998850809953	0.0786496840287987	2343	15	3	MAP3K2	MAP4K1	MDFIC
REACTOME_ACETYLCHOLINE_BINDING_AND_DOWNSTREAM_EVENTS	REACTOME_ACETYLCHOLINE_BINDING_AND_DOWNSTREAM_EVENTS	0.0232998850809953	0.0786496840287987	2343	15	3	CHRNA2	CHRNA4	CHRNB2
REGULATED_SECRETORY_PATHWAY	REGULATED_SECRETORY_PATHWAY	0.0232998850809953	0.0786496840287987	2343	15	3	BAIAP3	HRH3	RAB3A
SYNAPTIC_VESICLE	SYNAPTIC_VESICLE	0.0232998850809953	0.0786496840287987	2343	15	3	MT3	RAB3A	SVOP
VIRAL_REPRODUCTION	VIRAL_REPRODUCTION	0.0232410341855009	0.0786496840287987	2343	39	5	CCL2	CCL4	CD209	GFI1	MDFIC
VASCULATURE_DEVELOPMENT	VASCULATURE_DEVELOPMENT	0.0236459858197755	0.0797032797890709	2343	53	6	NPR1	RUNX1	SCG2	SERPINF1	SPHK1	THY1
REACTOME_TOLL_RECEPTOR_CASCADES	REACTOME_TOLL_RECEPTOR_CASCADES	0.0237748213780664	0.0800225695164186	2343	115	10	CNPY3	CTSK	DUSP4	IRAK2	LBP	LY96	PLCG2	S100B	SAA1	TICAM2
INTERPHASE	INTERPHASE	0.0242883226255926	0.081517031301345	2343	68	7	CDKN1C	GFI1	INHBA	LATS2	PTPRC	TPD52L1	USH1C
KEGG_ADHERENS_JUNCTION	KEGG_ADHERENS_JUNCTION	0.0242883226255926	0.081517031301345	2343	68	7	ACTN2	CTNNA2	ERBB2	RAC2	SNAI2	TCF7L1	WASF3
BIOCARTA_EDG1_PATHWAY	BIOCARTA_EDG1_PATHWAY	0.0255207936061146	0.0846842741159052	2343	27	4	PDGFRA	PIK3CG	SPHK1	SPHKAP
BIOCARTA_VIP_PATHWAY	BIOCARTA_VIP_PATHWAY	0.0255207936061146	0.0846842741159052	2343	27	4	EGR2	NFATC1	NFATC2	PRKAR1B
GOLGI_ASSOCIATED_VESICLE	GOLGI_ASSOCIATED_VESICLE	0.0255207936061146	0.0846842741159052	2343	27	4	AP1S1	AP3B2	GOPC	VPS45
REACTOME_AMINE_COMPOUND_SLC_TRANSPORTERS	REACTOME_AMINE_COMPOUND_SLC_TRANSPORTERS	0.0255207936061146	0.0846842741159052	2343	27	4	RHAG	SLC6A1	SLC6A14	SLC6A15
REACTOME_GAP_JUNCTION_TRAFFICKING	REACTOME_GAP_JUNCTION_TRAFFICKING	0.0255207936061146	0.0846842741159052	2343	27	4	CLTB	GJA5	GJB2	GJB6
REACTOME_PREFOLDIN_MEDIATED_TRANSFER_OF_SUBSTRATE_TO_CCT_TRIC	REACTOME_PREFOLDIN_MEDIATED_TRANSFER_OF_SUBSTRATE_TO_CCT_TRIC	0.0255207936061146	0.0846842741159052	2343	27	4	PFDN2	PFDN6	TUBB2B	TUBB4A
SECRETORY_PATHWAY	SECRETORY_PATHWAY	0.0253755574870579	0.0846842741159052	2343	84	8	AP3B2	BAIAP3	CCL5	CPLX2	HRH3	OPTN	RAB3A	SNAP29
SYNAPSE	SYNAPSE	0.0255207936061146	0.0846842741159052	2343	27	4	ACHE	CDK5	ERC2	PCDH15
NEGATIVE_REGULATION_OF_GROWTH	NEGATIVE_REGULATION_OF_GROWTH	0.0256662190902345	0.084862753462807	2343	40	5	ALOX15B	DLC1	ENO1	INHBA	NDUFA13
REACTOME_PI_3K_CASCADE	REACTOME_PI_3K_CASCADE	0.0256831010053678	0.084862753462807	2343	54	6	FGF1	FGF10	FGF7	FGFR4	FOXO1	NR4A1
REGULATION_OF_SECRETION	REGULATION_OF_SECRETION	0.0256662190902345	0.084862753462807	2343	40	5	ACHE	CIDEA	INHBA	SERGEF	SNAP25
KEGG_GNRH_SIGNALING_PATHWAY	KEGG_GNRH_SIGNALING_PATHWAY	0.0270063460922829	0.0891095470217942	2343	101	9	ADCY2	ADCY7	ADCY8	CACNA1S	CAMK2B	MAP3K2	MMP14	MMP2	PLA2G2D
BIOCARTA_ACH_PATHWAY	BIOCARTA_ACH_PATHWAY	0.0277952772770636	0.090683913237984	2343	16	3	FASLG	MUSK	PIK3CG
CELL_SUBSTRATE_ADHERENS_JUNCTION	CELL_SUBSTRATE_ADHERENS_JUNCTION	0.0277952772770636	0.090683913237984	2343	16	3	ACTN2	PTPRC	SRCIN1
COENZYME_BINDING	COENZYME_BINDING	0.0277952772770636	0.090683913237984	2343	16	3	ACOT7	ALDH6A1	HPGD
HYDROLASE_ACTIVITY_ACTING_ON_CARBON_NITROGEN_NOT_PEPTIDEBONDSIN_CYCLIC_AMIDINES	HYDROLASE_ACTIVITY_ACTING_ON_CARBON_NITROGEN_NOT_PEPTIDEBONDSIN_CYCLIC_AMIDINES	0.0277952772770636	0.090683913237984	2343	16	3	ADA	AMPD1	GDA
KEGG_PURINE_METABOLISM	KEGG_PURINE_METABOLISM	0.0278313800218877	0.090683913237984	2343	152	12	ADA	ADCY2	ADCY7	ADCY8	AK1	AMPD1	GDA	NME5	NPR1	PDE8B	POLR2J	POLR2L
MORPHOGENESIS_OF_AN_EPITHELIUM	MORPHOGENESIS_OF_AN_EPITHELIUM	0.0277952772770636	0.090683913237984	2343	16	3	CELSR1	EHF	GLI2
OXIDOREDUCTASE_ACTIVITY_ACTING_ON_THE_ALDEHYDE_OR_OXO_GROUP_OF_DONORSNAD_OR_NADP_AS_ACCEPTOR	OXIDOREDUCTASE_ACTIVITY_ACTING_ON_THE_ALDEHYDE_OR_OXO_GROUP_OF_DONORSNAD_OR_NADP_AS_ACCEPTOR	0.0277952772770636	0.090683913237984	2343	16	3	ALDH4A1	ALDH6A1	ALDH7A1
REACTOME_ACTIVATED_POINT_MUTANTS_OF_FGFR2	REACTOME_ACTIVATED_POINT_MUTANTS_OF_FGFR2	0.0277952772770636	0.090683913237984	2343	16	3	FGF1	FGF10	FGF7
REACTOME_REGULATION_OF_KIT_SIGNALING	REACTOME_REGULATION_OF_KIT_SIGNALING	0.0277952772770636	0.090683913237984	2343	16	3	KIT	LCK	LYN
BIOCARTA_INFLAM_PATHWAY	BIOCARTA_INFLAM_PATHWAY	0.0288073457954638	0.0930882000498044	2343	28	4	HLA-DRA	HLA-DRB1	IL12B	IL6
REACTOME_CA_DEPENDENT_EVENTS	REACTOME_CA_DEPENDENT_EVENTS	0.0288073457954638	0.0930882000498044	2343	28	4	ADCY2	ADCY7	ADCY8	PRKAR1B
REACTOME_LIPOPROTEIN_METABOLISM	REACTOME_LIPOPROTEIN_METABOLISM	0.0288073457954638	0.0930882000498044	2343	28	4	BMP1	CETP	HSPG2	SAR1B
REACTOME_SHC_MEDIATED_CASCADE	REACTOME_SHC_MEDIATED_CASCADE	0.0288073457954638	0.0930882000498044	2343	28	4	FGF1	FGF10	FGF7	FGFR4
REACTOME_TIGHT_JUNCTION_INTERACTIONS	REACTOME_TIGHT_JUNCTION_INTERACTIONS	0.0288073457954638	0.0930882000498044	2343	28	4	CLDN1	CLDN11	CLDN14	CLDN7
REGULATION_OF_CELL_MIGRATION	REGULATION_OF_CELL_MIGRATION	0.0288073457954638	0.0930882000498044	2343	28	4	ALOX15B	SPHK1	TBX5	THY1
REACTOME_HIV_INFECTION	REACTOME_HIV_INFECTION	0.0299949424143801	0.0967924826741895	2343	189	14	AP1M2	AP1S1	ARF1	CCR5	CD247	CD28	CD8B	DOCK2	LCK	POLR2J	POLR2L	PSMB6	RANGAP1	SLC25A4
MITOCHONDRIAL_INNER_MEMBRANE	MITOCHONDRIAL_INNER_MEMBRANE	0.0300994577782306	0.0969963295985289	2343	56	6	NDUFA13	NDUFA6	NDUFS8	SLC25A1	SLC25A11	TIMM10
ALCOHOL_METABOLIC_PROCESS	ALCOHOL_METABOLIC_PROCESS	0.0305056580128909	0.0981704714653524	2343	87	8	ADH1B	ADH4	ADH6	ALDOC	DHCR7	G6PD	GFPT2	SPHK1
BLOOD_COAGULATION	BLOOD_COAGULATION	0.0309871483805434	0.0994471273608137	2343	42	5	CD36	F12	F13A1	F2	F2RL2
REACTOME_REGULATION_OF_INSULIN_SECRETION_BY_GLUCAGON_LIKE_PEPTIDE1	REACTOME_REGULATION_OF_INSULIN_SECRETION_BY_GLUCAGON_LIKE_PEPTIDE1	0.0309871483805434	0.0994471273608137	2343	42	5	ADCY8	GNB4	GNG2	GNG3	PRKAR1B
ACETYLCHOLINE_BINDING	ACETYLCHOLINE_BINDING	0.0327164163115071	0.102473581664614	2343	17	3	CHRNA2	CHRNA4	CHRNB2
ANTIOXIDANT_ACTIVITY	ANTIOXIDANT_ACTIVITY	0.0327164163115071	0.102473581664614	2343	17	3	CYGB	GSR	PRDX2
BIOCARTA_CK1_PATHWAY	BIOCARTA_CK1_PATHWAY	0.0327164163115071	0.102473581664614	2343	17	3	CDK5	PPP1R1B	PRKAR1B
BIOCARTA_HDAC_PATHWAY	BIOCARTA_HDAC_PATHWAY	0.0323332352634112	0.102473581664614	2343	29	4	IGF1	NFATC1	NFATC2	PIK3CG
BIOCARTA_IL10_PATHWAY	BIOCARTA_IL10_PATHWAY	0.0327164163115071	0.102473581664614	2343	17	3	IL10RA	IL6	STAT4
BIOCARTA_PML_PATHWAY	BIOCARTA_PML_PATHWAY	0.0327164163115071	0.102473581664614	2343	17	3	FAS	FASLG	TNFRSF1B
CELL_MATRIX_JUNCTION	CELL_MATRIX_JUNCTION	0.0327164163115071	0.102473581664614	2343	17	3	ACTN2	PTPRC	SRCIN1
ICOSANOID_METABOLIC_PROCESS	ICOSANOID_METABOLIC_PROCESS	0.0327164163115071	0.102473581664614	2343	17	3	CD74	HPGD	PTGDS
INTEGRIN_BINDING	INTEGRIN_BINDING	0.0323332352634112	0.102473581664614	2343	29	4	ACTN2	ADAMTS5	COL16A1	THY1
NEGATIVE_REGULATION_OF_CELLULAR_BIOSYNTHETIC_PROCESS	NEGATIVE_REGULATION_OF_CELLULAR_BIOSYNTHETIC_PROCESS	0.0323332352634112	0.102473581664614	2343	29	4	GRM8	IL6	INHBA	NDUFA13
NEURON_APOPTOSIS	NEURON_APOPTOSIS	0.0327164163115071	0.102473581664614	2343	17	3	BNIP3	CDK5	NLRP1
NUCLEAR_ENVELOPE	NUCLEAR_ENVELOPE	0.0319899552937669	0.102473581664614	2343	72	7	BNIP3	DHCR7	PARP1	PRICKLE1	PTGER3	RANGAP1	SP140
PHAGOCYTOSIS	PHAGOCYTOSIS	0.0327164163115071	0.102473581664614	2343	17	3	ADORA1	FCN1	GULP1
REACTOME_INTRINSIC_PATHWAY	REACTOME_INTRINSIC_PATHWAY	0.0327164163115071	0.102473581664614	2343	17	3	F12	F2	SERPING1
REACTOME_NA_CL_DEPENDENT_NEUROTRANSMITTER_TRANSPORTERS	REACTOME_NA_CL_DEPENDENT_NEUROTRANSMITTER_TRANSPORTERS	0.0327164163115071	0.102473581664614	2343	17	3	SLC6A1	SLC6A14	SLC6A15
REGULATION_OF_ACTION_POTENTIAL	REGULATION_OF_ACTION_POTENTIAL	0.0327164163115071	0.102473581664614	2343	17	3	KCND2	MBP	PLP1
REGULATION_OF_JNK_ACTIVITY	REGULATION_OF_JNK_ACTIVITY	0.0327164163115071	0.102473581664614	2343	17	3	MAP3K2	MAP4K1	MDFIC
RESPONSE_TO_ORGANIC_SUBSTANCE	RESPONSE_TO_ORGANIC_SUBSTANCE	0.0323332352634112	0.102473581664614	2343	29	4	ABAT	CHRNA4	CHRNB2	GLRX2
BIOCARTA_BIOPEPTIDES_PATHWAY	BIOCARTA_BIOPEPTIDES_PATHWAY	0.0338877739506957	0.10552935985319	2343	43	5	AGT	CAMK2B	CDK5	F2	STAT4
COAGULATION	COAGULATION	0.0338877739506957	0.10552935985319	2343	43	5	CD36	F12	F13A1	F2	F2RL2
MITOCHONDRIAL_MEMBRANE_PART	MITOCHONDRIAL_MEMBRANE_PART	0.0338877739506957	0.10552935985319	2343	43	5	BNIP3	NDUFA13	NDUFA6	NDUFS8	TIMM10
REACTOME_SIGNALING_BY_FGFR_IN_DISEASE	REACTOME_SIGNALING_BY_FGFR_IN_DISEASE	0.0339169383330373	0.10552935985319	2343	122	10	ADCY2	ADCY7	ADCY8	FGF1	FGF10	FGF7	FGFR4	FOXO1	NR4A1	PRKAR1B
REACTOME_SIGNALING_BY_THE_B_CELL_RECEPTOR_BCR	REACTOME_SIGNALING_BY_THE_B_CELL_RECEPTOR_BCR	0.0339169383330373	0.10552935985319	2343	122	10	BLK	CD19	CD79A	CD79B	FOXO1	LYN	NR4A1	PLCG2	PSMB6	REL
BIOCARTA_FAS_PATHWAY	BIOCARTA_FAS_PATHWAY	0.0361003004671124	0.111435927494534	2343	30	4	CASP10	FAS	FASLG	PARP1
MONOOXYGENASE_ACTIVITY	MONOOXYGENASE_ACTIVITY	0.0361003004671124	0.111435927494534	2343	30	4	CYP2C18	CYP7B1	FMO1	FMO2
NEGATIVE_REGULATION_OF_BIOSYNTHETIC_PROCESS	NEGATIVE_REGULATION_OF_BIOSYNTHETIC_PROCESS	0.0361003004671124	0.111435927494534	2343	30	4	GRM8	IL6	INHBA	NDUFA13
REACTOME_DAG_AND_IP3_SIGNALING	REACTOME_DAG_AND_IP3_SIGNALING	0.0361003004671124	0.111435927494534	2343	30	4	ADCY2	ADCY7	ADCY8	PRKAR1B
REACTOME_REGULATION_OF_BETA_CELL_DEVELOPMENT	REACTOME_REGULATION_OF_BETA_CELL_DEVELOPMENT	0.0361003004671124	0.111435927494534	2343	30	4	FGF10	FOXO1	NEUROD1	PAX6
VIRAL_INFECTIOUS_CYCLE	VIRAL_INFECTIOUS_CYCLE	0.0361003004671124	0.111435927494534	2343	30	4	CCL2	CCL4	CD209	MDFIC
REACTOME_DOWNSTREAM_SIGNAL_TRANSDUCTION	REACTOME_DOWNSTREAM_SIGNAL_TRANSDUCTION	0.0363048360085287	0.111920033214203	2343	90	8	ADCY2	ADCY7	ADCY8	FOXO1	GRB7	NR4A1	PDGFRA	PRKAR1B
REACTOME_G_ALPHA1213_SIGNALLING_EVENTS	REACTOME_G_ALPHA1213_SIGNALLING_EVENTS	0.0363907325410558	0.112037609634274	2343	74	7	ADRA1B	GNB4	GNG2	GNG3	RAC2	RASGRF1	TIAM1
KEGG_AMINO_SUGAR_AND_NUCLEOTIDE_SUGAR_METABOLISM	KEGG_AMINO_SUGAR_AND_NUCLEOTIDE_SUGAR_METABOLISM	0.0369512089117506	0.113465361396554	2343	44	5	CYB5R1	GFPT2	GPI	HK2	PMM1
NEGATIVE_REGULATION_OF_CELLULAR_PROTEIN_METABOLIC_PROCESS	NEGATIVE_REGULATION_OF_CELLULAR_PROTEIN_METABOLIC_PROCESS	0.0369512089117506	0.113465361396554	2343	44	5	IGFBP3	IL6	INHBA	NDUFA13	TRAT1
ACTIN_FILAMENT	ACTIN_FILAMENT	0.038058725929501	0.115505525265989	2343	18	3	ACTN2	MYO3A	PALLD
BIOCARTA_CARDIACEGF_PATHWAY	BIOCARTA_CARDIACEGF_PATHWAY	0.038058725929501	0.115505525265989	2343	18	3	ADAM12	AGT	AGTR1
ESTABLISHMENT_OF_ORGANELLE_LOCALIZATION	ESTABLISHMENT_OF_ORGANELLE_LOCALIZATION	0.038058725929501	0.115505525265989	2343	18	3	AP1M2	LRMP	SNAP29
KEGG_PHENYLALANINE_METABOLISM	KEGG_PHENYLALANINE_METABOLISM	0.038058725929501	0.115505525265989	2343	18	3	AOC3	GOT1	IL4I1
LIPOPROTEIN_BINDING	LIPOPROTEIN_BINDING	0.038058725929501	0.115505525265989	2343	18	3	APOBR	LRPAP1	STAB2
REACTOME_GAP_JUNCTION_ASSEMBLY	REACTOME_GAP_JUNCTION_ASSEMBLY	0.038058725929501	0.115505525265989	2343	18	3	GJA5	GJB2	GJB6
REACTOME_RIP_MEDIATED_NFKB_ACTIVATION_VIA_DAI	REACTOME_RIP_MEDIATED_NFKB_ACTIVATION_VIA_DAI	0.038058725929501	0.115505525265989	2343	18	3	S100B	SAA1	ZBP1
REACTOME_SYNTHESIS_OF_PC	REACTOME_SYNTHESIS_OF_PC	0.038058725929501	0.115505525265989	2343	18	3	ACHE	CHKA	PCYT1B
STEROID_BINDING	STEROID_BINDING	0.038058725929501	0.115505525265989	2343	18	3	CAV1	CETP	SYP
KEGG_VEGF_SIGNALING_PATHWAY	KEGG_VEGF_SIGNALING_PATHWAY	0.0387334796490622	0.117098895949356	2343	75	7	NFATC1	NFATC2	PIK3CG	PLA2G2D	PLCG2	RAC2	SPHK1
MITOCHONDRIAL_MEMBRANE	MITOCHONDRIAL_MEMBRANE	0.0387334796490622	0.117098895949356	2343	75	7	BNIP3	NDUFA13	NDUFA6	NDUFS8	SLC25A1	SLC25A11	TIMM10
REACTOME_SIGNALING_BY_SCF_KIT	REACTOME_SIGNALING_BY_SCF_KIT	0.0387334796490622	0.117098895949356	2343	75	7	FOXO1	GRAP2	GRB7	KIT	LCK	LYN	NR4A1
REACTOME_POST_TRANSLATIONAL_PROTEIN_MODIFICATION	REACTOME_POST_TRANSLATIONAL_PROTEIN_MODIFICATION	0.0391552686561375	0.118221699185712	2343	178	13	ARSI	F2	GALNT14	GALNT9	GFPT2	MAN1A1	MGAT4C	MUC12	MUC7	PLAUR	PMM1	SAR1B	ST8SIA3
BIOCARTA_NO1_PATHWAY	BIOCARTA_NO1_PATHWAY	0.0401096145356328	0.120076542999638	2343	31	4	CAV1	PRKAR1B	PRKG1	PRKG2
KINASE_REGULATOR_ACTIVITY	KINASE_REGULATOR_ACTIVITY	0.0401790648997085	0.120076542999638	2343	45	5	CDKN1C	MAPK8IP1	MAPK8IP2	PPP1R1B	SOCS3
REACTOME_AMINO_ACID_TRANSPORT_ACROSS_THE_PLASMA_MEMBRANE	REACTOME_AMINO_ACID_TRANSPORT_ACROSS_THE_PLASMA_MEMBRANE	0.0401096145356328	0.120076542999638	2343	31	4	SLC38A3	SLC6A14	SLC6A15	SLC7A11
REACTOME_CD28_CO_STIMULATION	REACTOME_CD28_CO_STIMULATION	0.0401096145356328	0.120076542999638	2343	31	4	CD28	GRAP2	LCK	LYN
REACTOME_NUCLEOTIDE_BINDING_DOMAIN_LEUCINE_RICH_REPEAT_CONTAINING_RECEPTOR_NLR_SIGNALING_PATHWAYS	REACTOME_NUCLEOTIDE_BINDING_DOMAIN_LEUCINE_RICH_REPEAT_CONTAINING_RECEPTOR_NLR_SIGNALING_PATHWAYS	0.0401790648997085	0.120076542999638	2343	45	5	BIRC3	IRAK2	NLRP1	PSTPIP1	TNFAIP3
REACTOME_SEMA4D_IN_SEMAPHORIN_SIGNALING	REACTOME_SEMA4D_IN_SEMAPHORIN_SIGNALING	0.0401096145356328	0.120076542999638	2343	31	4	ERBB2	MYL9	PTPRC	RAC2
REACTOME_SIGNAL_AMPLIFICATION	REACTOME_SIGNAL_AMPLIFICATION	0.0401096145356328	0.120076542999638	2343	31	4	GNA15	GNB4	GNG2	GNG3
TIGHT_JUNCTION	TIGHT_JUNCTION	0.0401096145356328	0.120076542999638	2343	31	4	CLDN1	CLDN11	CLDN14	CLDN7
REGULATION_OF_HYDROLASE_ACTIVITY	REGULATION_OF_HYDROLASE_ACTIVITY	0.0411727282146392	0.122889593373465	2343	76	7	AVPR1A	F2	FOXL2	GNA15	LCK	THY1	TNNT2
CYCLASE_ACTIVITY	CYCLASE_ACTIVITY	0.0420223549776795	0.124948599211199	2343	8	2	ADCY7	ADCY8
PHOSPHORUS_OXYGEN_LYASE_ACTIVITY	PHOSPHORUS_OXYGEN_LYASE_ACTIVITY	0.0420223549776795	0.124948599211199	2343	8	2	ADCY7	ADCY8
REACTOME_ELEVATION_OF_CYTOSOLIC_CA2_LEVELS	REACTOME_ELEVATION_OF_CYTOSOLIC_CA2_LEVELS	0.0420223549776795	0.124948599211199	2343	8	2	P2RX1	TRPC7
RNA_POLYMERASE_II_TRANSCRIPTION_FACTOR_ACTIVITY	RNA_POLYMERASE_II_TRANSCRIPTION_FACTOR_ACTIVITY	0.0422051770866214	0.125333348664828	2343	180	13	CIITA	ERF	HOXA1	HOXD10	HOXD9	IRF4	IRF8	MAF	NEUROD1	NKX3-2	RUNX2	SOX21	TBX5
ATPASE_ACTIVITY_COUPLED	ATPASE_ACTIVITY_COUPLED	0.0428033201496103	0.126948911594167	2343	93	8	ABCG2	ATP1A2	ATP1A3	ATP1B2	ATP2B3	ATP4A	MYH7	MYO3A
BIOCARTA_COMP_PATHWAY	BIOCARTA_COMP_PATHWAY	0.0438156034486967	0.128972905508962	2343	19	3	C1R	C1S	C6
BIOCARTA_KERATINOCYTE_PATHWAY	BIOCARTA_KERATINOCYTE_PATHWAY	0.0435726228048616	0.128972905508962	2343	46	5	FAS	FASLG	HOXA7	PRKCQ	TNFRSF1B
CELL_RECOGNITION	CELL_RECOGNITION	0.0438156034486967	0.128972905508962	2343	19	3	CD209	OPCML	VCAN
INTEGRIN_COMPLEX	INTEGRIN_COMPLEX	0.0438156034486967	0.128972905508962	2343	19	3	ITGA10	ITGA8	ITGAX
MYOFIBRIL	MYOFIBRIL	0.0438156034486967	0.128972905508962	2343	19	3	NEB	SVIL	TNNT2
RAS_GUANYL_NUCLEOTIDE_EXCHANGE_FACTOR_ACTIVITY	RAS_GUANYL_NUCLEOTIDE_EXCHANGE_FACTOR_ACTIVITY	0.0438156034486967	0.128972905508962	2343	19	3	DOCK2	SERGEF	TIAM1
CELLULAR_PROTEIN_COMPLEX_ASSEMBLY	CELLULAR_PROTEIN_COMPLEX_ASSEMBLY	0.0443615126221368	0.129927726106783	2343	32	4	CD3E	MAPK8IP2	NDUFS5	NDUFS8
KEGG_PROPANOATE_METABOLISM	KEGG_PROPANOATE_METABOLISM	0.0443615126221368	0.129927726106783	2343	32	4	ABAT	ALDH6A1	ALDH7A1	PCCB
PROTEIN_SECRETION	PROTEIN_SECRETION	0.0443615126221368	0.129927726106783	2343	32	4	ACHE	CIDEA	SCG2	SERGEF
REACTOME_FORMATION_OF_FIBRIN_CLOT_CLOTTING_CASCADE	REACTOME_FORMATION_OF_FIBRIN_CLOT_CLOTTING_CASCADE	0.0443615126221368	0.129927726106783	2343	32	4	F12	F13A1	F2	SERPING1
ATPASE_ACTIVITY	ATPASE_ACTIVITY	0.0453259021998045	0.132586741347558	2343	111	9	ABCG2	ATP1A2	ATP1A3	ATP1B2	ATP2B3	ATP4A	MYH7	MYO3A	WRNIP1
INTERPHASE_OF_MITOTIC_CELL_CYCLE	INTERPHASE_OF_MITOTIC_CELL_CYCLE	0.0462160551394635	0.135022248265481	2343	62	6	CDKN1C	GFI1	INHBA	LATS2	TPD52L1	USH1C
MICROTUBULE_ASSOCIATED_COMPLEX	MICROTUBULE_ASSOCIATED_COMPLEX	0.0471328352838007	0.136848553930441	2343	47	5	DYNC1I1	KIF5A	KIF5C	MAP1B	MAP2
MITOCHONDRION_ORGANIZATION_AND_BIOGENESIS	MITOCHONDRION_ORGANIZATION_AND_BIOGENESIS	0.0471328352838007	0.136848553930441	2343	47	5	BNIP3	NDUFS5	NDUFS8	SLC25A1	SLC25A4
NEGATIVE_REGULATION_OF_PROTEIN_METABOLIC_PROCESS	NEGATIVE_REGULATION_OF_PROTEIN_METABOLIC_PROCESS	0.0471328352838007	0.136848553930441	2343	47	5	IGFBP3	IL6	INHBA	NDUFA13	TRAT1
REACTOME_PI_METABOLISM	REACTOME_PI_METABOLISM	0.0471328352838007	0.136848553930441	2343	47	5	ARF1	INPP4B	MTMR7	PIK3CG	PIK3R6
SECONDARY_ACTIVE_TRANSMEMBRANE_TRANSPORTER_ACTIVITY	SECONDARY_ACTIVE_TRANSMEMBRANE_TRANSPORTER_ACTIVITY	0.0471328352838007	0.136848553930441	2343	47	5	SLC16A7	SLC17A7	SLC25A11	SLC4A4	SLC7A11
REACTOME_TRANSPORT_TO_THE_GOLGI_AND_SUBSEQUENT_MODIFICATION	REACTOME_TRANSPORT_TO_THE_GOLGI_AND_SUBSEQUENT_MODIFICATION	0.0488556214902277	0.1415003555754	2343	33	4	MAN1A1	MGAT4C	SAR1B	ST8SIA3
RECEPTOR_SIGNALING_PROTEIN_SERINE_THREONINE_KINASE_ACTIVITY	RECEPTOR_SIGNALING_PROTEIN_SERINE_THREONINE_KINASE_ACTIVITY	0.0488556214902277	0.1415003555754	2343	33	4	ACVR2A	IRAK2	MAP4K1	MAPK4
KEGG_FC_EPSILON_RI_SIGNALING_PATHWAY	KEGG_FC_EPSILON_RI_SIGNALING_PATHWAY	0.0490796699428949	0.141799144933536	2343	79	7	FCER1A	LYN	MS4A2	PIK3CG	PLA2G2D	PLCG2	RAC2
REACTOME_GLYCEROPHOSPHOLIPID_BIOSYNTHESIS	REACTOME_GLYCEROPHOSPHOLIPID_BIOSYNTHESIS	0.0490796699428949	0.141799144933536	2343	79	7	ACHE	CHKA	GPD1	PCYT1B	PCYT2	PLA2G2D	PLA2G4F
BIOCARTA_CYTOKINE_PATHWAY	BIOCARTA_CYTOKINE_PATHWAY	0.0499786683084295	0.14333735434178	2343	20	3	IL12B	IL16	IL6
BIOCARTA_GCR_PATHWAY	BIOCARTA_GCR_PATHWAY	0.0499786683084295	0.14333735434178	2343	20	3	ANXA1	NR3C1	PIK3CG
CORTICAL_CYTOSKELETON	CORTICAL_CYTOSKELETON	0.0499786683084295	0.14333735434178	2343	20	3	SPTA1	SPTBN2	SPTBN4
OXYGEN_AND_REACTIVE_OXYGEN_SPECIES_METABOLIC_PROCESS	OXYGEN_AND_REACTIVE_OXYGEN_SPECIES_METABOLIC_PROCESS	0.0499786683084295	0.14333735434178	2343	20	3	BNIP3	MT3	NDUFA13
REACTOME_G_BETA_GAMMA_SIGNALLING_THROUGH_PLC_BETA	REACTOME_G_BETA_GAMMA_SIGNALLING_THROUGH_PLC_BETA	0.0499786683084295	0.14333735434178	2343	20	3	GNB4	GNG2	GNG3
REACTOME_REGULATION_OF_GENE_EXPRESSION_IN_BETA_CELLS	REACTOME_REGULATION_OF_GENE_EXPRESSION_IN_BETA_CELLS	0.0499786683084295	0.14333735434178	2343	20	3	FOXO1	NEUROD1	PAX6
HETEROPHILIC_CELL_ADHESION	HETEROPHILIC_CELL_ADHESION	0.0525441893608127	0.149881781622343	2343	9	2	CADM3	CD209
ORGANELLE_INNER_MEMBRANE	ORGANELLE_INNER_MEMBRANE	0.052580011199995	0.149881781622343	2343	64	6	NDUFA13	NDUFA6	NDUFS8	SLC25A1	SLC25A11	TIMM10
PHOTORECEPTOR_CELL_MAINTENANCE	PHOTORECEPTOR_CELL_MAINTENANCE	0.0525441893608127	0.149881781622343	2343	9	2	PCDH15	USH1C
REACTOME_TRYPTOPHAN_CATABOLISM	REACTOME_TRYPTOPHAN_CATABOLISM	0.0525441893608127	0.149881781622343	2343	9	2	IDO1	KYNU
REGULATION_OF_TYROSINE_PHOSPHORYLATION_OF_STAT_PROTEIN	REGULATION_OF_TYROSINE_PHOSPHORYLATION_OF_STAT_PROTEIN	0.0525441893608127	0.149881781622343	2343	9	2	IL31RA	LYN
APICAL_JUNCTION_COMPLEX	APICAL_JUNCTION_COMPLEX	0.0535908908902053	0.151840857522248	2343	34	4	CLDN1	CLDN11	CLDN14	CLDN7
APICOLATERAL_PLASMA_MEMBRANE	APICOLATERAL_PLASMA_MEMBRANE	0.0535908908902053	0.151840857522248	2343	34	4	CLDN1	CLDN11	CLDN14	CLDN7
NEGATIVE_REGULATION_OF_TRANSFERASE_ACTIVITY	NEGATIVE_REGULATION_OF_TRANSFERASE_ACTIVITY	0.0535908908902053	0.151840857522248	2343	34	4	LATS2	LAX1	PTPRC	THY1
REACTOME_SIGNAL_TRANSDUCTION_BY_L1	REACTOME_SIGNAL_TRANSDUCTION_BY_L1	0.0535908908902053	0.151840857522248	2343	34	4	L1CAM	NCAM1	NRP1	SH3GL2
VIRAL_REPRODUCTIVE_PROCESS	VIRAL_REPRODUCTIVE_PROCESS	0.0535908908902053	0.151840857522248	2343	34	4	CCL2	CCL4	CD209	MDFIC
REACTOME_NGF_SIGNALLING_VIA_TRKA_FROM_THE_PLASMA_MEMBRANE	REACTOME_NGF_SIGNALLING_VIA_TRKA_FROM_THE_PLASMA_MEMBRANE	0.0553788084916217	0.15671735189547	2343	133	10	ADCY2	ADCY7	ADCY8	DUSP4	FOXO1	IRS1	NR4A1	NTRK2	PRKAR1B	SH3GL2
KEGG_GLIOMA	KEGG_GLIOMA	0.0559518539386046	0.158148252216827	2343	65	6	CAMK2B	IGF1	PDGFRA	PIK3CG	PLCG2	SHC4
BIOCARTA_IGF1_PATHWAY	BIOCARTA_IGF1_PATHWAY	0.0565379903488554	0.158848054321455	2343	21	3	IGF1	IRS1	PIK3CG
KEGG_GLYCOSAMINOGLYCAN_DEGRADATION	KEGG_GLYCOSAMINOGLYCAN_DEGRADATION	0.0565379903488554	0.158848054321455	2343	21	3	HS3ST3A1	HYAL1	IDS
PROTEIN_HOMOOLIGOMERIZATION	PROTEIN_HOMOOLIGOMERIZATION	0.0565379903488554	0.158848054321455	2343	21	3	ACTN2	GOPC	TP63
REACTOME_ADP_SIGNALLING_THROUGH_P2RY12	REACTOME_ADP_SIGNALLING_THROUGH_P2RY12	0.0565379903488554	0.158848054321455	2343	21	3	GNB4	GNG2	GNG3
REACTOME_CTLA4_INHIBITORY_SIGNALING	REACTOME_CTLA4_INHIBITORY_SIGNALING	0.0565379903488554	0.158848054321455	2343	21	3	CTLA4	LCK	LYN
BIOCARTA_AGR_PATHWAY	BIOCARTA_AGR_PATHWAY	0.0585656263262763	0.164151683824903	2343	35	4	LAMA4	MUSK	NRG1	NRG3
METHYLTRANSFERASE_ACTIVITY	METHYLTRANSFERASE_ACTIVITY	0.0585656263262763	0.164151683824903	2343	35	4	GAMT	NNMT	PNMT	PRMT8
NUCLEOBASENUCLEOSIDE_AND_NUCLEOTIDE_METABOLIC_PROCESS	NUCLEOBASENUCLEOSIDE_AND_NUCLEOTIDE_METABOLIC_PROCESS	0.0588180883000425	0.164466311265673	2343	50	5	ADCY7	ALDH6A1	GRM8	NME5	NUDT3
REACTOME_PROTEIN_FOLDING	REACTOME_PROTEIN_FOLDING	0.0588180883000425	0.164466311265673	2343	50	5	PFDN2	PFDN6	SPHK1	TUBB2B	TUBB4A
REACTOME_CLASS_B_2_SECRETIN_FAMILY_RECEPTORS	REACTOME_CLASS_B_2_SECRETIN_FAMILY_RECEPTORS	0.0610262584697246	0.170437621869017	2343	83	7	GNB4	GNG2	GNG3	RAMP1	WNT10A	WNT2	WNT9A
ACTIN_FILAMENT_BASED_MOVEMENT	ACTIN_FILAMENT_BASED_MOVEMENT	0.0638823950077539	0.171867085651595	2343	10	2	MYH7	TNNT2
ANTIPORTER_ACTIVITY	ANTIPORTER_ACTIVITY	0.0638823950077539	0.171867085651595	2343	10	2	SLC25A11	SLC7A11
BIOCARTA_AKT_PATHWAY	BIOCARTA_AKT_PATHWAY	0.0634822992092174	0.171867085651595	2343	22	3	FASLG	FOXO1	PIK3CG
BIOCARTA_GLYCOLYSIS_PATHWAY	BIOCARTA_GLYCOLYSIS_PATHWAY	0.0638823950077539	0.171867085651595	2343	10	2	ENO1	GPI
BIOCARTA_SODD_PATHWAY	BIOCARTA_SODD_PATHWAY	0.0638823950077539	0.171867085651595	2343	10	2	BIRC3	TNFRSF1B
CELL_SOMA	CELL_SOMA	0.0638823950077539	0.171867085651595	2343	10	2	CDK5	NRSN1
COFACTOR_CATABOLIC_PROCESS	COFACTOR_CATABOLIC_PROCESS	0.0638823950077539	0.171867085651595	2343	10	2	ACO2	ALDH1L1
DEFENSE_RESPONSE_TO_VIRUS	DEFENSE_RESPONSE_TO_VIRUS	0.0638823950077539	0.171867085651595	2343	10	2	BNIP3	PTPRC
FOCAL_ADHESION_FORMATION	FOCAL_ADHESION_FORMATION	0.0638823950077539	0.171867085651595	2343	10	2	ACTN2	THY1
KEGG_TAURINE_AND_HYPOTAURINE_METABOLISM	KEGG_TAURINE_AND_HYPOTAURINE_METABOLISM	0.0638823950077539	0.171867085651595	2343	10	2	GAD1	GAD2
MICROVILLUS	MICROVILLUS	0.0638823950077539	0.171867085651595	2343	10	2	PCDH15	USH1C
MONOCARBOXYLIC_ACID_TRANSPORT	MONOCARBOXYLIC_ACID_TRANSPORT	0.0638823950077539	0.171867085651595	2343	10	2	AKR1C4	SLC16A7
NUCLEOBASENUCLEOSIDENUCLEOTIDE_AND_NUCLEIC_ACID_TRANSMEMBRANE_TRANSPORTER_ACTIVITY	NUCLEOBASENUCLEOSIDENUCLEOTIDE_AND_NUCLEIC_ACID_TRANSMEMBRANE_TRANSPORTER_ACTIVITY	0.0638823950077539	0.171867085651595	2343	10	2	SLC23A1	SLC25A4
OXIDOREDUCTASE_ACTIVITY_ACTING_ON_THE_ALDEHYDE_OR_OXO_GROUP_OF_DONORS	OXIDOREDUCTASE_ACTIVITY_ACTING_ON_THE_ALDEHYDE_OR_OXO_GROUP_OF_DONORS	0.0634822992092174	0.171867085651595	2343	22	3	ALDH4A1	ALDH6A1	ALDH7A1
PERIPHERAL_NERVOUS_SYSTEM_DEVELOPMENT	PERIPHERAL_NERVOUS_SYSTEM_DEVELOPMENT	0.0638823950077539	0.171867085651595	2343	10	2	EGR2	UGT8
POSITIVE_REGULATION_OF_ANGIOGENESIS	POSITIVE_REGULATION_OF_ANGIOGENESIS	0.0638823950077539	0.171867085651595	2343	10	2	RUNX1	SPHK1
POSITIVE_REGULATION_OF_EPITHELIAL_CELL_PROLIFERATION	POSITIVE_REGULATION_OF_EPITHELIAL_CELL_PROLIFERATION	0.0638823950077539	0.171867085651595	2343	10	2	ERBB2	FGF10
REACTOME_ACETYLCHOLINE_NEUROTRANSMITTER_RELEASE_CYCLE	REACTOME_ACETYLCHOLINE_NEUROTRANSMITTER_RELEASE_CYCLE	0.0638823950077539	0.171867085651595	2343	10	2	RAB3A	SNAP25
REACTOME_FRS2_MEDIATED_CASCADE	REACTOME_FRS2_MEDIATED_CASCADE	0.0637775228573695	0.171867085651595	2343	36	4	FGF1	FGF10	FGF7	FGFR4
REACTOME_HYALURONAN_UPTAKE_AND_DEGRADATION	REACTOME_HYALURONAN_UPTAKE_AND_DEGRADATION	0.0638823950077539	0.171867085651595	2343	10	2	HYAL1	STAB2
REACTOME_IKK_COMPLEX_RECRUITMENT_MEDIATED_BY_RIP1	REACTOME_IKK_COMPLEX_RECRUITMENT_MEDIATED_BY_RIP1	0.0638823950077539	0.171867085651595	2343	10	2	LY96	TICAM2
REACTOME_IL_6_SIGNALING	REACTOME_IL_6_SIGNALING	0.0638823950077539	0.171867085651595	2343	10	2	IL6	SOCS3
REACTOME_METABOLISM_OF_VITAMINS_AND_COFACTORS	REACTOME_METABOLISM_OF_VITAMINS_AND_COFACTORS	0.0630480324293108	0.171867085651595	2343	51	5	NMNAT2	PANK1	SLC19A3	SLC23A1	SLC2A3
REACTOME_NEF_MEDIATED_DOWNREGULATION_OF_MHC_CLASS_I_COMPLEX_CELL_SURFACE_EXPRESSION	REACTOME_NEF_MEDIATED_DOWNREGULATION_OF_MHC_CLASS_I_COMPLEX_CELL_SURFACE_EXPRESSION	0.0638823950077539	0.171867085651595	2343	10	2	AP1M2	AP1S1
REACTOME_NOREPINEPHRINE_NEUROTRANSMITTER_RELEASE_CYCLE	REACTOME_NOREPINEPHRINE_NEUROTRANSMITTER_RELEASE_CYCLE	0.0638823950077539	0.171867085651595	2343	10	2	RAB3A	SNAP25
REACTOME_PECAM1_INTERACTIONS	REACTOME_PECAM1_INTERACTIONS	0.0638823950077539	0.171867085651595	2343	10	2	LCK	LYN
REACTOME_SYNTHESIS_OF_PE	REACTOME_SYNTHESIS_OF_PE	0.0638823950077539	0.171867085651595	2343	10	2	CHKA	PCYT2
REGULATION_OF_CELLULAR_PH	REGULATION_OF_CELLULAR_PH	0.0638823950077539	0.171867085651595	2343	10	2	ATP1A2	ATP1A3
REGULATION_OF_PROTEIN_SECRETION	REGULATION_OF_PROTEIN_SECRETION	0.0634822992092174	0.171867085651595	2343	22	3	ACHE	CIDEA	SERGEF
S_ADENOSYLMETHIONINE_DEPENDENT_METHYLTRANSFERASE_ACTIVITY	S_ADENOSYLMETHIONINE_DEPENDENT_METHYLTRANSFERASE_ACTIVITY	0.0634822992092174	0.171867085651595	2343	22	3	NNMT	PNMT	PRMT8
SPERMATID_DEVELOPMENT	SPERMATID_DEVELOPMENT	0.0638823950077539	0.171867085651595	2343	10	2	H1FNT	NME5
TRANSFERASE_ACTIVITY_TRANSFERRING_ONE_CARBON_GROUPS	TRANSFERASE_ACTIVITY_TRANSFERRING_ONE_CARBON_GROUPS	0.0637775228573695	0.171867085651595	2343	36	4	GAMT	NNMT	PNMT	PRMT8
KEGG_SMALL_CELL_LUNG_CANCER	KEGG_SMALL_CELL_LUNG_CANCER	0.0642672312863308	0.172704380982511	2343	84	7	BIRC3	LAMA4	LAMB3	LAMC2	LAMC3	PIK3CG	TRAF4
KEGG_ENDOMETRIAL_CANCER	KEGG_ENDOMETRIAL_CANCER	0.067444636339761	0.181035602806727	2343	52	5	APC2	CTNNA2	ERBB2	PIK3CG	TCF7L1
REACTOME_G_ALPHA_S_SIGNALLING_EVENTS	REACTOME_G_ALPHA_S_SIGNALLING_EVENTS	0.0676439307273014	0.18136304169857	2343	120	9	ADCY2	ADCY7	ADCY8	GNB4	GNG2	GNG3	PDE8B	PTGIR	RAMP1
CELL_MATRIX_ADHESION	CELL_MATRIX_ADHESION	0.0692236996124372	0.184964463884713	2343	37	4	ACTN2	COL17A1	ITGA10	THY1
CYSTEINE_TYPE_ENDOPEPTIDASE_ACTIVITY	CYSTEINE_TYPE_ENDOPEPTIDASE_ACTIVITY	0.0692236996124372	0.184964463884713	2343	37	4	CAPN6	CASP10	CTSK	UCHL1
REACTOME_NEGATIVE_REGULATION_OF_FGFR_SIGNALING	REACTOME_NEGATIVE_REGULATION_OF_FGFR_SIGNALING	0.0692236996124372	0.184964463884713	2343	37	4	FGF1	FGF10	FGF7	FGFR4
ACTIN_POLYMERIZATION_AND_OR_DEPOLYMERIZATION	ACTIN_POLYMERIZATION_AND_OR_DEPOLYMERIZATION	0.0707991761482585	0.18704376941871	2343	23	3	CXCL12	WASF3	WIPF1
AMINE_BINDING	AMINE_BINDING	0.0707991761482585	0.18704376941871	2343	23	3	CHRNA2	CHRNA4	CHRNB2
BIOCARTA_INTRINSIC_PATHWAY	BIOCARTA_INTRINSIC_PATHWAY	0.0707991761482585	0.18704376941871	2343	23	3	F12	F2	SERPING1
BIOCARTA_RAC1_PATHWAY	BIOCARTA_RAC1_PATHWAY	0.0707991761482585	0.18704376941871	2343	23	3	CDK5	PDGFRA	PIK3CG
INDUCTION_OF_APOPTOSIS_BY_INTRACELLULAR_SIGNALS	INDUCTION_OF_APOPTOSIS_BY_INTRACELLULAR_SIGNALS	0.0707991761482585	0.18704376941871	2343	23	3	CIDEA	IFI16	LGALS12
KEGG_LONG_TERM_POTENTIATION	KEGG_LONG_TERM_POTENTIATION	0.0707120065381717	0.18704376941871	2343	69	6	ADCY8	CAMK2B	GRIA1	GRIN2A	GRIN2B	GRIN2C
MITOCHONDRIAL_RESPIRATORY_CHAIN	MITOCHONDRIAL_RESPIRATORY_CHAIN	0.0707991761482585	0.18704376941871	2343	23	3	NDUFA13	NDUFA6	NDUFS8
NEGATIVE_REGULATION_OF_TRANSLATION	NEGATIVE_REGULATION_OF_TRANSLATION	0.0707991761482585	0.18704376941871	2343	23	3	IL6	INHBA	NDUFA13
REACTOME_SULFUR_AMINO_ACID_METABOLISM	REACTOME_SULFUR_AMINO_ACID_METABOLISM	0.0707991761482585	0.18704376941871	2343	23	3	ADI1	CBS	GOT1
REACTOME_TAK1_ACTIVATES_NFKB_BY_PHOSPHORYLATION_AND_ACTIVATION_OF_IKKS_COMPLEX	REACTOME_TAK1_ACTIVATES_NFKB_BY_PHOSPHORYLATION_AND_ACTIVATION_OF_IKKS_COMPLEX	0.0707991761482585	0.18704376941871	2343	23	3	IRAK2	S100B	SAA1
KEGG_ERBB_SIGNALING_PATHWAY	KEGG_ERBB_SIGNALING_PATHWAY	0.0710562705916192	0.187511823181033	2343	86	7	CAMK2B	ERBB2	NRG1	NRG3	PIK3CG	PLCG2	SHC4
WOUND_HEALING	WOUND_HEALING	0.0720069957689261	0.189807204577416	2343	53	5	CD36	F12	F13A1	F2	F2RL2
ACTIN_CYTOSKELETON_ORGANIZATION_AND_BIOGENESIS	ACTIN_CYTOSKELETON_ORGANIZATION_AND_BIOGENESIS	0.0729621990963687	0.192109224556769	2343	104	8	ADRA2A	CXCL12	DOCK2	PRKG1	RHOF	SPTA1	WASF3	WIPF1
AMINE_TRANSPORT	AMINE_TRANSPORT	0.0749007347361957	0.193460851525994	2343	38	4	SLC1A2	SLC1A3	SLC22A3	SLC38A3
BIOCARTA_SET_PATHWAY	BIOCARTA_SET_PATHWAY	0.0759494647295141	0.193460851525994	2343	11	2	GZMA	GZMB
BIOCARTA_VITCB_PATHWAY	BIOCARTA_VITCB_PATHWAY	0.0759494647295141	0.193460851525994	2343	11	2	SLC23A1	SLC2A3
CELL_SUBSTRATE_ADHESION	CELL_SUBSTRATE_ADHESION	0.0749007347361957	0.193460851525994	2343	38	4	ACTN2	COL17A1	ITGA10	THY1
CELLULAR_MONOVALENT_INORGANIC_CATION_HOMEOSTASIS	CELLULAR_MONOVALENT_INORGANIC_CATION_HOMEOSTASIS	0.0759494647295141	0.193460851525994	2343	11	2	ATP1A2	ATP1A3
CERAMIDE_METABOLIC_PROCESS	CERAMIDE_METABOLIC_PROCESS	0.0759494647295141	0.193460851525994	2343	11	2	CERS1	UGCG
CYCLIC_NUCLEOTIDE_METABOLIC_PROCESS	CYCLIC_NUCLEOTIDE_METABOLIC_PROCESS	0.0759494647295141	0.193460851525994	2343	11	2	ADCY7	GRM8
ENDOTHELIAL_CELL_MIGRATION	ENDOTHELIAL_CELL_MIGRATION	0.0759494647295141	0.193460851525994	2343	11	2	PRSS3	SCG2
INTERLEUKIN_2_PRODUCTION	INTERLEUKIN_2_PRODUCTION	0.0759494647295141	0.193460851525994	2343	11	2	CD28	IRF4
MONOCARBOXYLIC_ACID_METABOLIC_PROCESS	MONOCARBOXYLIC_ACID_METABOLIC_PROCESS	0.074604449192258	0.193460851525994	2343	87	7	ALDH1L1	ALOX15B	CD74	CYP7B1	HPGD	IGF1	PTGDS
MONOCARBOXYLIC_ACID_TRANSMEMBRANE_TRANSPORTER_ACTIVITY	MONOCARBOXYLIC_ACID_TRANSMEMBRANE_TRANSPORTER_ACTIVITY	0.0759494647295141	0.193460851525994	2343	11	2	AKR1C4	SLC16A7
NEGATIVE_REGULATION_OF_RESPONSE_TO_STIMULUS	NEGATIVE_REGULATION_OF_RESPONSE_TO_STIMULUS	0.0759494647295141	0.193460851525994	2343	11	2	LEP	PTPRC
NON_MEMBRANE_SPANNING_PROTEIN_TYROSINE_KINASE_ACTIVITY	NON_MEMBRANE_SPANNING_PROTEIN_TYROSINE_KINASE_ACTIVITY	0.0759494647295141	0.193460851525994	2343	11	2	ERBB2	ITK
OLIGOSACCHARIDE_METABOLIC_PROCESS	OLIGOSACCHARIDE_METABOLIC_PROCESS	0.0759494647295141	0.193460851525994	2343	11	2	ST6GAL2	ST8SIA3
PHOSPHATASE_INHIBITOR_ACTIVITY	PHOSPHATASE_INHIBITOR_ACTIVITY	0.0759494647295141	0.193460851525994	2343	11	2	PPP1R1B	PTN
POSITIVE_REGULATION_OF_MAPKKK_CASCADE	POSITIVE_REGULATION_OF_MAPKKK_CASCADE	0.0759494647295141	0.193460851525994	2343	11	2	CD27	TPD52L1
REACTOME_BILE_SALT_AND_ORGANIC_ANION_SLC_TRANSPORTERS	REACTOME_BILE_SALT_AND_ORGANIC_ANION_SLC_TRANSPORTERS	0.0759494647295141	0.193460851525994	2343	11	2	SLC10A6	SLC16A7
REACTOME_CD28_DEPENDENT_VAV1_PATHWAY	REACTOME_CD28_DEPENDENT_VAV1_PATHWAY	0.0759494647295141	0.193460851525994	2343	11	2	CD28	LCK
REACTOME_DSCAM_INTERACTIONS	REACTOME_DSCAM_INTERACTIONS	0.0759494647295141	0.193460851525994	2343	11	2	DSCAM	DSCAML1
REACTOME_KERATAN_SULFATE_DEGRADATION	REACTOME_KERATAN_SULFATE_DEGRADATION	0.0759494647295141	0.193460851525994	2343	11	2	KERA	LUM
REACTOME_NETRIN1_SIGNALING	REACTOME_NETRIN1_SIGNALING	0.0749007347361957	0.193460851525994	2343	38	4	PRKCQ	SLIT3	TRPC7	UNC5D
REACTOME_NUCLEAR_SIGNALING_BY_ERBB4	REACTOME_NUCLEAR_SIGNALING_BY_ERBB4	0.0749007347361957	0.193460851525994	2343	38	4	CXCL12	GFAP	NRG1	S100B
REACTOME_PASSIVE_TRANSPORT_BY_AQUAPORINS	REACTOME_PASSIVE_TRANSPORT_BY_AQUAPORINS	0.0759494647295141	0.193460851525994	2343	11	2	AQP4	AQP7
REACTOME_TRANSPORT_OF_ORGANIC_ANIONS	REACTOME_TRANSPORT_OF_ORGANIC_ANIONS	0.0759494647295141	0.193460851525994	2343	11	2	SLCO1A2	SLCO1C1
REGULATION_OF_INTERFERON_GAMMA_BIOSYNTHETIC_PROCESS	REGULATION_OF_INTERFERON_GAMMA_BIOSYNTHETIC_PROCESS	0.0759494647295141	0.193460851525994	2343	11	2	IL12B	INHBA
REGULATION_OF_JAK_STAT_CASCADE	REGULATION_OF_JAK_STAT_CASCADE	0.0759494647295141	0.193460851525994	2343	11	2	IL31RA	LYN
SMALL_GTPASE_MEDIATED_SIGNAL_TRANSDUCTION	SMALL_GTPASE_MEDIATED_SIGNAL_TRANSDUCTION	0.074604449192258	0.193460851525994	2343	87	7	ADRA2A	ARHGDIG	GRAP2	IGF1	LCK	RASL10A	RUNDC3A
SPERM_MOTILITY	SPERM_MOTILITY	0.0759494647295141	0.193460851525994	2343	11	2	ATP1A2	ATP1A3
SPERMATID_DIFFERENTIATION	SPERMATID_DIFFERENTIATION	0.0759494647295141	0.193460851525994	2343	11	2	H1FNT	NME5
UBIQUITIN_BINDING	UBIQUITIN_BINDING	0.0759494647295141	0.193460851525994	2343	11	2	CIITA	UCHL1
REACTOME_SIGNALING_BY_EGFR_IN_CANCER	REACTOME_SIGNALING_BY_EGFR_IN_CANCER	0.0762118149839718	0.193918566108891	2343	105	8	ADAM12	ADCY2	ADCY7	ADCY8	FOXO1	NR4A1	PRKAR1B	SH3GL2
CELLULAR_CARBOHYDRATE_METABOLIC_PROCESS	CELLULAR_CARBOHYDRATE_METABOLIC_PROCESS	0.076381165062303	0.194138909248281	2343	123	9	ACO2	ALDOC	CHST11	G6PD	GAD1	GAD2	GFPT2	IDH1	XYLT1
CALMODULIN_BINDING	CALMODULIN_BINDING	0.0784752295086136	0.198386733218974	2343	24	3	MYO3A	RGS16	SPHK1
CELL_CORTEX_PART	CELL_CORTEX_PART	0.0784752295086136	0.198386733218974	2343	24	3	SPTA1	SPTBN2	SPTBN4
REACTOME_DARPP_32_EVENTS	REACTOME_DARPP_32_EVENTS	0.0784752295086136	0.198386733218974	2343	24	3	CDK5	PPP1R1B	PRKAR1B
REACTOME_GROWTH_HORMONE_RECEPTOR_SIGNALING	REACTOME_GROWTH_HORMONE_RECEPTOR_SIGNALING	0.0784752295086136	0.198386733218974	2343	24	3	IRS1	LYN	SOCS3
REGULATION_OF_HEART_CONTRACTION	REGULATION_OF_HEART_CONTRACTION	0.0784752295086136	0.198386733218974	2343	24	3	KCNH2	MYH7	TNNT2
REACTOME_NFKB_AND_MAP_KINASES_ACTIVATION_MEDIATED_BY_TLR4_SIGNALING_REPERTOIRE	REACTOME_NFKB_AND_MAP_KINASES_ACTIVATION_MEDIATED_BY_TLR4_SIGNALING_REPERTOIRE	0.0788545516251146	0.199131085158793	2343	71	6	DUSP4	IRAK2	LY96	S100B	SAA1	TICAM2
CYTOSOL	CYTOSOL	0.0797106646722406	0.201076579915136	2343	199	13	CIDEC	HPGD	IDH1	LCP1	NCF1	NCF4	NEFL	PRICKLE1	RAP1GAP	SERPINB9	SPHK1	THY1	ZFP36
CELL_CORTEX	CELL_CORTEX	0.0808047005134179	0.203617430079998	2343	39	4	CYTIP	SPTA1	SPTBN2	SPTBN4
KEGG_CYTOSOLIC_DNA_SENSING_PATHWAY	KEGG_CYTOSOLIC_DNA_SENSING_PATHWAY	0.081623960370168	0.205240955014377	2343	55	5	CCL4	CCL5	IL33	IL6	ZBP1
PROTEIN_FOLDING	PROTEIN_FOLDING	0.081623960370168	0.205240955014377	2343	55	5	FKBP5	GLRX2	HSPA4L	LRPAP1	PDIA2
PROTEIN_DOMAIN_SPECIFIC_BINDING	PROTEIN_DOMAIN_SPECIFIC_BINDING	0.083114969473419	0.208766293773705	2343	72	6	CD3E	IRS1	LAX1	LCK	PTPN12	SIT1
B_CELL_DIFFERENTIATION	B_CELL_DIFFERENTIATION	0.088663814799742	0.215997206147658	2343	12	2	CD79A	INHBA
BIOCARTA_PLCE_PATHWAY	BIOCARTA_PLCE_PATHWAY	0.088663814799742	0.215997206147658	2343	12	2	PRKAR1B	RAP2B
DEFENSE_RESPONSE_TO_BACTERIUM	DEFENSE_RESPONSE_TO_BACTERIUM	0.0864962549705722	0.215997206147658	2343	25	3	CAMP	SPN	STAB2
DNA_DIRECTED_RNA_POLYMERASEII_CORE_COMPLEX	DNA_DIRECTED_RNA_POLYMERASEII_CORE_COMPLEX	0.088663814799742	0.215997206147658	2343	12	2	POLR2J	POLR2L
EXOCYTOSIS	EXOCYTOSIS	0.0864962549705722	0.215997206147658	2343	25	3	CCL5	CPLX2	SNAP29
INTERFERON_GAMMA_BIOSYNTHETIC_PROCESS	INTERFERON_GAMMA_BIOSYNTHETIC_PROCESS	0.088663814799742	0.215997206147658	2343	12	2	IL12B	INHBA
INWARD_RECTIFIER_POTASSIUM_CHANNEL_ACTIVITY	INWARD_RECTIFIER_POTASSIUM_CHANNEL_ACTIVITY	0.088663814799742	0.215997206147658	2343	12	2	KCNJ10	KCNJ15
KEGG_PATHOGENIC_ESCHERICHIA_COLI_INFECTION	KEGG_PATHOGENIC_ESCHERICHIA_COLI_INFECTION	0.0866753821929071	0.215997206147658	2343	56	5	ARPC5L	CLDN1	LY96	TUBB2B	TUBB4A
LIPID_KINASE_ACTIVITY	LIPID_KINASE_ACTIVITY	0.088663814799742	0.215997206147658	2343	12	2	PIK3CG	SPHK1
NEGATIVE_REGULATION_OF_CYTOKINE_BIOSYNTHETIC_PROCESS	NEGATIVE_REGULATION_OF_CYTOKINE_BIOSYNTHETIC_PROCESS	0.088663814799742	0.215997206147658	2343	12	2	IL6	INHBA
NEGATIVE_REGULATION_OF_PHOSPHATE_METABOLIC_PROCESS	NEGATIVE_REGULATION_OF_PHOSPHATE_METABOLIC_PROCESS	0.088663814799742	0.215997206147658	2343	12	2	IGFBP3	INHBA
NEGATIVE_REGULATION_OF_PHOSPHORYLATION	NEGATIVE_REGULATION_OF_PHOSPHORYLATION	0.088663814799742	0.215997206147658	2343	12	2	IGFBP3	INHBA
NEUTRAL_AMINO_ACID_TRANSMEMBRANE_TRANSPORTER_ACTIVITY	NEUTRAL_AMINO_ACID_TRANSMEMBRANE_TRANSPORTER_ACTIVITY	0.088663814799742	0.215997206147658	2343	12	2	SLC38A3	SLC7A11
ORGANELLE_LOCALIZATION	ORGANELLE_LOCALIZATION	0.0864962549705722	0.215997206147658	2343	25	3	AP1M2	LRMP	SNAP29
OXIDOREDUCTASE_ACTIVITY_ACTING_ON_NADH_OR_NADPH	OXIDOREDUCTASE_ACTIVITY_ACTING_ON_NADH_OR_NADPH	0.0864962549705722	0.215997206147658	2343	25	3	NDUFA13	NDUFS8	NQO2
OXIDOREDUCTASE_ACTIVITY_ACTING_ON_PEROXIDE_AS_ACCEPTOR	OXIDOREDUCTASE_ACTIVITY_ACTING_ON_PEROXIDE_AS_ACCEPTOR	0.088663814799742	0.215997206147658	2343	12	2	CYGB	PRDX2
PHOSPHOLIPID_TRANSPORTER_ACTIVITY	PHOSPHOLIPID_TRANSPORTER_ACTIVITY	0.088663814799742	0.215997206147658	2343	12	2	CETP	PITPNM1
POSITIVE_REGULATION_OF_PEPTIDYL_TYROSINE_PHOSPHORYLATION	POSITIVE_REGULATION_OF_PEPTIDYL_TYROSINE_PHOSPHORYLATION	0.088663814799742	0.215997206147658	2343	12	2	IL31RA	LYN
REACTOME_DOWNREGULATION_OF_ERBB2_ERBB3_SIGNALING	REACTOME_DOWNREGULATION_OF_ERBB2_ERBB3_SIGNALING	0.088663814799742	0.215997206147658	2343	12	2	ERBB2	NRG1
REACTOME_FGFR4_LIGAND_BINDING_AND_ACTIVATION	REACTOME_FGFR4_LIGAND_BINDING_AND_ACTIVATION	0.088663814799742	0.215997206147658	2343	12	2	FGF1	FGFR4
REACTOME_RECEPTOR_LIGAND_BINDING_INITIATES_THE_SECOND_PROTEOLYTIC_CLEAVAGE_OF_NOTCH_RECEPTOR	REACTOME_RECEPTOR_LIGAND_BINDING_INITIATES_THE_SECOND_PROTEOLYTIC_CLEAVAGE_OF_NOTCH_RECEPTOR	0.088663814799742	0.215997206147658	2343	12	2	DLL1	DLL4
REACTOME_REVERSIBLE_HYDRATION_OF_CARBON_DIOXIDE	REACTOME_REVERSIBLE_HYDRATION_OF_CARBON_DIOXIDE	0.088663814799742	0.215997206147658	2343	12	2	CA14	CA9
REACTOME_SIGNALING_BY_NOTCH2	REACTOME_SIGNALING_BY_NOTCH2	0.088663814799742	0.215997206147658	2343	12	2	DLL1	DLL4
REACTOME_SIGNALING_BY_NOTCH3	REACTOME_SIGNALING_BY_NOTCH3	0.088663814799742	0.215997206147658	2343	12	2	DLL1	DLL4
REACTOME_SIGNALING_BY_NOTCH4	REACTOME_SIGNALING_BY_NOTCH4	0.088663814799742	0.215997206147658	2343	12	2	DLL1	DLL4
REACTOME_TANDEM_PORE_DOMAIN_POTASSIUM_CHANNELS	REACTOME_TANDEM_PORE_DOMAIN_POTASSIUM_CHANNELS	0.088663814799742	0.215997206147658	2343	12	2	KCNK10	KCNK9
RHO_GUANYL_NUCLEOTIDE_EXCHANGE_FACTOR_ACTIVITY	RHO_GUANYL_NUCLEOTIDE_EXCHANGE_FACTOR_ACTIVITY	0.088663814799742	0.215997206147658	2343	12	2	DOCK2	TIAM1
SMALL_CONJUGATING_PROTEIN_BINDING	SMALL_CONJUGATING_PROTEIN_BINDING	0.088663814799742	0.215997206147658	2343	12	2	CIITA	UCHL1
VITAMIN_BINDING	VITAMIN_BINDING	0.088663814799742	0.215997206147658	2343	12	2	ABAT	PC
REACTOME_PLC_BETA_MEDIATED_EVENTS	REACTOME_PLC_BETA_MEDIATED_EVENTS	0.0932753941105692	0.226760699050151	2343	41	4	ADCY2	ADCY7	ADCY8	PRKAR1B
UDP_GLYCOSYLTRANSFERASE_ACTIVITY	UDP_GLYCOSYLTRANSFERASE_ACTIVITY	0.0932753941105692	0.226760699050151	2343	41	4	B4GALNT1	UGCG	UGT8	XYLT1
AMINO_ACID_TRANSPORT	AMINO_ACID_TRANSPORT	0.0948473816686238	0.229393770509888	2343	26	3	SLC1A2	SLC1A3	SLC38A3
KEGG_PENTOSE_PHOSPHATE_PATHWAY	KEGG_PENTOSE_PHOSPHATE_PATHWAY	0.0948473816686238	0.229393770509888	2343	26	3	ALDOC	G6PD	GPI
PEPTIDYL_TYROSINE_PHOSPHORYLATION	PEPTIDYL_TYROSINE_PHOSPHORYLATION	0.0948473816686238	0.229393770509888	2343	26	3	F2	IL31RA	LYN
REACTOME_ACTIVATED_NOTCH1_TRANSMITS_SIGNAL_TO_THE_NUCLEUS	REACTOME_ACTIVATED_NOTCH1_TRANSMITS_SIGNAL_TO_THE_NUCLEUS	0.0948473816686238	0.229393770509888	2343	26	3	DLL1	DLL4	DNER
REACTOME_SEMA4D_INDUCED_CELL_MIGRATION_AND_GROWTH_CONE_COLLAPSE	REACTOME_SEMA4D_INDUCED_CELL_MIGRATION_AND_GROWTH_CONE_COLLAPSE	0.0948473816686238	0.229393770509888	2343	26	3	ERBB2	MYL9	RAC2
BIOCARTA_HIVNEF_PATHWAY	BIOCARTA_HIVNEF_PATHWAY	0.097254235464143	0.234730901644938	2343	58	5	BIRC3	FAS	FASLG	PARP1	TNFRSF1B
SEQUENCE_SPECIFIC_DNA_BINDING	SEQUENCE_SPECIFIC_DNA_BINDING	0.097254235464143	0.234730901644938	2343	58	5	ELK3	FOXD1	FOXO1	GLI2	TBX5
ANCHORED_TO_MEMBRANE	ANCHORED_TO_MEMBRANE	0.10194944131655	0.240133925028741	2343	13	2	GAS1	NTNG1
ANCHORED_TO_PLASMA_MEMBRANE	ANCHORED_TO_PLASMA_MEMBRANE	0.10194944131655	0.240133925028741	2343	13	2	GAS1	NTNG1
BIOCARTA_ACE2_PATHWAY	BIOCARTA_ACE2_PATHWAY	0.10194944131655	0.240133925028741	2343	13	2	AGT	AGTR1
BIOCARTA_GRANULOCYTES_PATHWAY	BIOCARTA_GRANULOCYTES_PATHWAY	0.10194944131655	0.240133925028741	2343	13	2	ITGAL	SELP
CYTOCHROME_C_OXIDASE_ACTIVITY	CYTOCHROME_C_OXIDASE_ACTIVITY	0.10194944131655	0.240133925028741	2343	13	2	COX5B	COX8A
G2_M_TRANSITION_OF_MITOTIC_CELL_CYCLE	G2_M_TRANSITION_OF_MITOTIC_CELL_CYCLE	0.10194944131655	0.240133925028741	2343	13	2	TPD52L1	USH1C
GLAND_DEVELOPMENT	GLAND_DEVELOPMENT	0.10194944131655	0.240133925028741	2343	13	2	ERBB2	GLI2
INOSITOL_OR_PHOSPHATIDYLINOSITOL_PHOSPHODIESTERASE_ACTIVITY	INOSITOL_OR_PHOSPHATIDYLINOSITOL_PHOSPHODIESTERASE_ACTIVITY	0.10194944131655	0.240133925028741	2343	13	2	CCR5	F2RL2
KEGG_CIRCADIAN_RHYTHM_MAMMAL	KEGG_CIRCADIAN_RHYTHM_MAMMAL	0.10194944131655	0.240133925028741	2343	13	2	BHLHE40	NR1D1
NEGATIVE_REGULATION_OF_ANGIOGENESIS	NEGATIVE_REGULATION_OF_ANGIOGENESIS	0.10194944131655	0.240133925028741	2343	13	2	NPR1	SERPINF1
NEGATIVE_REGULATION_OF_SECRETION	NEGATIVE_REGULATION_OF_SECRETION	0.10194944131655	0.240133925028741	2343	13	2	CIDEA	SERGEF
POSITIVE_REGULATION_OF_CELL_ADHESION	POSITIVE_REGULATION_OF_CELL_ADHESION	0.10194944131655	0.240133925028741	2343	13	2	IL12B	SAA1
PROTEIN_TETRAMERIZATION	PROTEIN_TETRAMERIZATION	0.10194944131655	0.240133925028741	2343	13	2	ACTN2	TP63
REACTOME_ADVANCED_GLYCOSYLATION_ENDPRODUCT_RECEPTOR_SIGNALING	REACTOME_ADVANCED_GLYCOSYLATION_ENDPRODUCT_RECEPTOR_SIGNALING	0.10194944131655	0.240133925028741	2343	13	2	S100B	SAA1
REACTOME_PI3K_EVENTS_IN_ERBB2_SIGNALING	REACTOME_PI3K_EVENTS_IN_ERBB2_SIGNALING	0.0998320515558351	0.240133925028741	2343	42	4	ERBB2	FOXO1	NR4A1	NRG1
REACTOME_PURINE_SALVAGE	REACTOME_PURINE_SALVAGE	0.10194944131655	0.240133925028741	2343	13	2	ADA	AMPD1
REACTOME_SEMA3A_PLEXIN_REPULSION_SIGNALING_BY_INHIBITING_INTEGRIN_ADHESION	REACTOME_SEMA3A_PLEXIN_REPULSION_SIGNALING_BY_INHIBITING_INTEGRIN_ADHESION	0.10194944131655	0.240133925028741	2343	13	2	NRP1	SEMA3A
REACTOME_SYNTHESIS_SECRETION_AND_INACTIVATION_OF_GIP	REACTOME_SYNTHESIS_SECRETION_AND_INACTIVATION_OF_GIP	0.10194944131655	0.240133925028741	2343	13	2	DPP4	PAX6
REACTOME_TRAFFICKING_AND_PROCESSING_OF_ENDOSOMAL_TLR	REACTOME_TRAFFICKING_AND_PROCESSING_OF_ENDOSOMAL_TLR	0.10194944131655	0.240133925028741	2343	13	2	CNPY3	CTSK
REGULATION_OF_HOMEOSTATIC_PROCESS	REGULATION_OF_HOMEOSTATIC_PROCESS	0.10194944131655	0.240133925028741	2343	13	2	GLRX2	THY1
REGULATION_OF_PH	REGULATION_OF_PH	0.10194944131655	0.240133925028741	2343	13	2	ATP1A2	ATP1A3
RESPIRATORY_GASEOUS_EXCHANGE	RESPIRATORY_GASEOUS_EXCHANGE	0.10194944131655	0.240133925028741	2343	13	2	COX5B	CSF2RB
STRIATED_MUSCLE_CONTRACTION_GO_0006941	STRIATED_MUSCLE_CONTRACTION_GO_0006941	0.10194944131655	0.240133925028741	2343	13	2	DTNA	PGAM2
TRANS_GOLGI_NETWORK_TRANSPORT_VESICLE	TRANS_GOLGI_NETWORK_TRANSPORT_VESICLE	0.10194944131655	0.240133925028741	2343	13	2	AP1S1	GOPC
CYTOPLASMIC_VESICLE_MEMBRANE	CYTOPLASMIC_VESICLE_MEMBRANE	0.103513205176437	0.241393617638094	2343	27	3	AP1S1	ECE2	SELP
CYTOPLASMIC_VESICLE_PART	CYTOPLASMIC_VESICLE_PART	0.103513205176437	0.241393617638094	2343	27	3	AP1S1	ECE2	SELP
G1_S_TRANSITION_OF_MITOTIC_CELL_CYCLE	G1_S_TRANSITION_OF_MITOTIC_CELL_CYCLE	0.103513205176437	0.241393617638094	2343	27	3	GFI1	INHBA	LATS2
GTPASE_ACTIVATOR_ACTIVITY	GTPASE_ACTIVATOR_ACTIVITY	0.102776999947232	0.241393617638094	2343	59	5	DLC1	RANGAP1	RAP1GAP	RGS16	THY1
HETEROCYCLE_METABOLIC_PROCESS	HETEROCYCLE_METABOLIC_PROCESS	0.103513205176437	0.241393617638094	2343	27	3	ALDH1L1	ALDH6A1	IDO1
HYDROGEN_ION_TRANSMEMBRANE_TRANSPORTER_ACTIVITY	HYDROGEN_ION_TRANSMEMBRANE_TRANSPORTER_ACTIVITY	0.103513205176437	0.241393617638094	2343	27	3	ATP4A	COX5B	COX8A
KEGG_HISTIDINE_METABOLISM	KEGG_HISTIDINE_METABOLISM	0.103513205176437	0.241393617638094	2343	27	3	ALDH7A1	CNDP1	HDC
NEGATIVE_REGULATION_OF_CELL_DIFFERENTIATION	NEGATIVE_REGULATION_OF_CELL_DIFFERENTIATION	0.103513205176437	0.241393617638094	2343	27	3	INHBA	SOCS5	TWIST2
REACTOME_BILE_ACID_AND_BILE_SALT_METABOLISM	REACTOME_BILE_ACID_AND_BILE_SALT_METABOLISM	0.103513205176437	0.241393617638094	2343	27	3	AKR1C4	CYP7B1	SLCO1A2
REACTOME_G_PROTEIN_ACTIVATION	REACTOME_G_PROTEIN_ACTIVATION	0.103513205176437	0.241393617638094	2343	27	3	GNB4	GNG2	GNG3
BIOPOLYMER_CATABOLIC_PROCESS	BIOPOLYMER_CATABOLIC_PROCESS	0.105272996615502	0.24525367433959	2343	113	8	BNIP3	CECR2	CIDEA	FOXL2	HSPA1B	RNF144B	TPD52L1	ZFP36
HORMONE_ACTIVITY	HORMONE_ACTIVITY	0.106595567207644	0.247842617115097	2343	43	4	CHGB	GRP	IGF1	INHBA
REACTOME_SIGNALING_BY_FGFR_MUTANTS	REACTOME_SIGNALING_BY_FGFR_MUTANTS	0.106595567207644	0.247842617115097	2343	43	4	FGF1	FGF10	FGF7	FGFR4
KEGG_PEROXISOME	KEGG_PEROXISOME	0.111266531154265	0.258446813948421	2343	78	6	ACAA1	ACSL5	ACSL6	DAO	IDH1	PIPOX
LIPID_TRANSPORT	LIPID_TRANSPORT	0.112477908302154	0.260486843906075	2343	28	3	CAV1	CETP	CHKA
MEMBRANE_FUSION	MEMBRANE_FUSION	0.112477908302154	0.260486843906075	2343	28	3	ADAM12	LRMP	SNAP29
PEPTIDYL_TYROSINE_MODIFICATION	PEPTIDYL_TYROSINE_MODIFICATION	0.112477908302154	0.260486843906075	2343	28	3	F2	IL31RA	LYN
BIOCARTA_CD40_PATHWAY	BIOCARTA_CD40_PATHWAY	0.115735594994202	0.260571694679845	2343	14	2	CD40	TNFAIP3
BIOCARTA_CELL2CELL_PATHWAY	BIOCARTA_CELL2CELL_PATHWAY	0.115735594994202	0.260571694679845	2343	14	2	ACTN2	CTNNA2
BIOCARTA_NUCLEARRS_PATHWAY	BIOCARTA_NUCLEARRS_PATHWAY	0.115735594994202	0.260571694679845	2343	14	2	ABCB1	PPARG
BIOCARTA_PLATELETAPP_PATHWAY	BIOCARTA_PLATELETAPP_PATHWAY	0.115735594994202	0.260571694679845	2343	14	2	F2	PLAU
BIOCARTA_STEM_PATHWAY	BIOCARTA_STEM_PATHWAY	0.115735594994202	0.260571694679845	2343	14	2	CD8A	IL6
CIRCADIAN_RHYTHM	CIRCADIAN_RHYTHM	0.115735594994202	0.260571694679845	2343	14	2	AANAT	PTGDS
DNA_DAMAGE_RESPONSESIGNAL_TRANSDUCTION_RESULTING_IN_INDUCTION_OF_APOPTOSIS	DNA_DAMAGE_RESPONSESIGNAL_TRANSDUCTION_RESULTING_IN_INDUCTION_OF_APOPTOSIS	0.115735594994202	0.260571694679845	2343	14	2	CIDEA	IFI16
G_PROTEIN_SIGNALING_COUPLED_TO_IP3_SECOND_MESSENGERPHOSPHOLIPASE_C_ACTIVATING	G_PROTEIN_SIGNALING_COUPLED_TO_IP3_SECOND_MESSENGERPHOSPHOLIPASE_C_ACTIVATING	0.113560003037234	0.260571694679845	2343	44	4	AGTR1	AVPR1A	GAP43	GNA15
GOLGI_APPARATUS_PART	GOLGI_APPARATUS_PART	0.115646132526344	0.260571694679845	2343	97	7	AP1S1	AP3B2	BNIP3	CAV1	GOPC	RBFOX1	VPS45
INTERFERON_GAMMA_PRODUCTION	INTERFERON_GAMMA_PRODUCTION	0.115735594994202	0.260571694679845	2343	14	2	IL12B	INHBA
KINESIN_COMPLEX	KINESIN_COMPLEX	0.115735594994202	0.260571694679845	2343	14	2	KIF5A	KIF5C
LEARNING_AND_OR_MEMORY	LEARNING_AND_OR_MEMORY	0.115735594994202	0.260571694679845	2343	14	2	ADCY8	S100B
MONOVALENT_INORGANIC_CATION_HOMEOSTASIS	MONOVALENT_INORGANIC_CATION_HOMEOSTASIS	0.115735594994202	0.260571694679845	2343	14	2	ATP1A2	ATP1A3
PHOSPHOLIPASE_C_ACTIVATION	PHOSPHOLIPASE_C_ACTIVATION	0.115735594994202	0.260571694679845	2343	14	2	AVPR1A	GNA15
POST_GOLGI_VESICLE_MEDIATED_TRANSPORT	POST_GOLGI_VESICLE_MEDIATED_TRANSPORT	0.115735594994202	0.260571694679845	2343	14	2	AP3B2	OPTN
REACTOME_ACTIVATION_OF_IRF3_IRF7_MEDIATED_BY_TBK1_IKK_EPSILON	REACTOME_ACTIVATION_OF_IRF3_IRF7_MEDIATED_BY_TBK1_IKK_EPSILON	0.115735594994202	0.260571694679845	2343	14	2	LY96	TICAM2
REACTOME_COMMON_PATHWAY	REACTOME_COMMON_PATHWAY	0.115735594994202	0.260571694679845	2343	14	2	F13A1	F2
REACTOME_FGFR1_LIGAND_BINDING_AND_ACTIVATION	REACTOME_FGFR1_LIGAND_BINDING_AND_ACTIVATION	0.115735594994202	0.260571694679845	2343	14	2	FGF1	FGF10
REACTOME_N_GLYCAN_ANTENNAE_ELONGATION	REACTOME_N_GLYCAN_ANTENNAE_ELONGATION	0.115735594994202	0.260571694679845	2343	14	2	MGAT4C	ST8SIA3
REACTOME_SEMA3A_PAK_DEPENDENT_AXON_REPULSION	REACTOME_SEMA3A_PAK_DEPENDENT_AXON_REPULSION	0.115735594994202	0.260571694679845	2343	14	2	NRP1	SEMA3A
REACTOME_SYNTHESIS_OF_SUBSTRATES_IN_N_GLYCAN_BIOSYTHESIS	REACTOME_SYNTHESIS_OF_SUBSTRATES_IN_N_GLYCAN_BIOSYTHESIS	0.115735594994202	0.260571694679845	2343	14	2	GFPT2	PMM1
REACTOME_TRAF6_MEDIATED_INDUCTION_OF_TAK1_COMPLEX	REACTOME_TRAF6_MEDIATED_INDUCTION_OF_TAK1_COMPLEX	0.115735594994202	0.260571694679845	2343	14	2	LY96	TICAM2
REACTOME_VIRAL_MESSENGER_RNA_SYNTHESIS	REACTOME_VIRAL_MESSENGER_RNA_SYNTHESIS	0.115735594994202	0.260571694679845	2343	14	2	POLR2J	POLR2L
REGULATION_OF_HORMONE_SECRETION	REGULATION_OF_HORMONE_SECRETION	0.115735594994202	0.260571694679845	2343	14	2	INHBA	SNAP25
REGULATION_OF_IMMUNE_EFFECTOR_PROCESS	REGULATION_OF_IMMUNE_EFFECTOR_PROCESS	0.115735594994202	0.260571694679845	2343	14	2	IL12B	PTPRC
REGULATION_OF_NEUROGENESIS	REGULATION_OF_NEUROGENESIS	0.115735594994202	0.260571694679845	2343	14	2	SERPINF1	THY1
REGULATION_OF_RESPONSE_TO_EXTERNAL_STIMULUS	REGULATION_OF_RESPONSE_TO_EXTERNAL_STIMULUS	0.115735594994202	0.260571694679845	2343	14	2	LEP	SCG2
REGULATION_OF_TRANSFORMING_GROWTH_FACTOR_BETA_RECEPTOR_SIGNALING_PATHWAY	REGULATION_OF_TRANSFORMING_GROWTH_FACTOR_BETA_RECEPTOR_SIGNALING_PATHWAY	0.115735594994202	0.260571694679845	2343	14	2	CDKN1C	CIDEA
SARCOMERE	SARCOMERE	0.115735594994202	0.260571694679845	2343	14	2	NEB	TNNT2
PEPTIDYL_AMINO_ACID_MODIFICATION	PEPTIDYL_AMINO_ACID_MODIFICATION	0.120246033047994	0.270467107891269	2343	62	5	F2	IL31RA	LYN	MAP4K1	PRMT8
REACTOME_MITOCHONDRIAL_PROTEIN_IMPORT	REACTOME_MITOCHONDRIAL_PROTEIN_IMPORT	0.12071911895309	0.271271123624472	2343	45	4	ACO2	CYC1	SLC25A4	TIMM10
KEGG_LINOLEIC_ACID_METABOLISM	KEGG_LINOLEIC_ACID_METABOLISM	0.121725370575856	0.271710484653622	2343	29	3	CYP2C18	CYP2C9	PLA2G2D
KEGG_THYROID_CANCER	KEGG_THYROID_CANCER	0.121725370575856	0.271710484653622	2343	29	3	PPARG	RET	TCF7L1
REACTOME_ASPARAGINE_N_LINKED_GLYCOSYLATION	REACTOME_ASPARAGINE_N_LINKED_GLYCOSYLATION	0.121604525174851	0.271710484653622	2343	80	6	GFPT2	MAN1A1	MGAT4C	PMM1	SAR1B	ST8SIA3
REACTOME_COMPLEMENT_CASCADE	REACTOME_COMPLEMENT_CASCADE	0.121725370575856	0.271710484653622	2343	29	3	C1S	C6	CR1
REGULATION_OF_PROTEIN_AMINO_ACID_PHOSPHORYLATION	REGULATION_OF_PROTEIN_AMINO_ACID_PHOSPHORYLATION	0.121725370575856	0.271710484653622	2343	29	3	IGFBP3	IL31RA	LYN
RHYTHMIC_PROCESS	RHYTHMIC_PROCESS	0.121725370575856	0.271710484653622	2343	29	3	AANAT	FOXL2	PTGDS
VESICLE_MEMBRANE	VESICLE_MEMBRANE	0.121725370575856	0.271710484653622	2343	29	3	AP1S1	ECE2	SELP
KEGG_INSULIN_SIGNALING_PATHWAY	KEGG_INSULIN_SIGNALING_PATHWAY	0.125814379686768	0.280570850518211	2343	137	9	FOXO1	HK2	IRS1	IRS4	PCK1	PIK3CG	PRKAR1B	SHC4	SOCS3
GUANYL_NUCLEOTIDE_EXCHANGE_FACTOR_ACTIVITY	GUANYL_NUCLEOTIDE_EXCHANGE_FACTOR_ACTIVITY	0.12806640430054	0.285321732658183	2343	46	4	CYTH4	DOCK2	SERGEF	TIAM1
BIOCARTA_ERYTH_PATHWAY	BIOCARTA_ERYTH_PATHWAY	0.129956473442388	0.285466186044796	2343	15	2	IGF1	IL6
BIOCARTA_HSP27_PATHWAY	BIOCARTA_HSP27_PATHWAY	0.129956473442388	0.285466186044796	2343	15	2	FAS	FASLG
BIOCARTA_LONGEVITY_PATHWAY	BIOCARTA_LONGEVITY_PATHWAY	0.129956473442388	0.285466186044796	2343	15	2	IGF1	PIK3CG
CALCIUM_MEDIATED_SIGNALING	CALCIUM_MEDIATED_SIGNALING	0.129956473442388	0.285466186044796	2343	15	2	SPHK1	TRAT1
ENERGY_RESERVE_METABOLIC_PROCESS	ENERGY_RESERVE_METABOLIC_PROCESS	0.129956473442388	0.285466186044796	2343	15	2	GFPT2	LEP
PHOSPHOLIPASE_C_ACTIVITY	PHOSPHOLIPASE_C_ACTIVITY	0.129956473442388	0.285466186044796	2343	15	2	CCR5	F2RL2
REACTOME_ACYL_CHAIN_REMODELLING_OF_PI	REACTOME_ACYL_CHAIN_REMODELLING_OF_PI	0.129956473442388	0.285466186044796	2343	15	2	PLA2G2D	PLA2G4F
REACTOME_ACYL_CHAIN_REMODELLING_OF_PS	REACTOME_ACYL_CHAIN_REMODELLING_OF_PS	0.129956473442388	0.285466186044796	2343	15	2	PLA2G2D	PLA2G4F
REACTOME_AMINE_DERIVED_HORMONES	REACTOME_AMINE_DERIVED_HORMONES	0.129956473442388	0.285466186044796	2343	15	2	AANAT	PNMT
REACTOME_HDL_MEDIATED_LIPID_TRANSPORT	REACTOME_HDL_MEDIATED_LIPID_TRANSPORT	0.129956473442388	0.285466186044796	2343	15	2	BMP1	CETP
REACTOME_TRAFFICKING_OF_GLUR2_CONTAINING_AMPA_RECEPTORS	REACTOME_TRAFFICKING_OF_GLUR2_CONTAINING_AMPA_RECEPTORS	0.129956473442388	0.285466186044796	2343	15	2	GRIA1	GRIA4
REACTOME_XENOBIOTICS	REACTOME_XENOBIOTICS	0.129956473442388	0.285466186044796	2343	15	2	CYP2C18	CYP2C9
SH3_DOMAIN_BINDING	SH3_DOMAIN_BINDING	0.129956473442388	0.285466186044796	2343	15	2	CD3E	PTPN12
TUBE_MORPHOGENESIS	TUBE_MORPHOGENESIS	0.129956473442388	0.285466186044796	2343	15	2	CELSR1	GLI2
VOLTAGE_GATED_CALCIUM_CHANNEL_COMPLEX	VOLTAGE_GATED_CALCIUM_CHANNEL_COMPLEX	0.129956473442388	0.285466186044796	2343	15	2	CACNA1S	CACNG2
POSITIVE_REGULATION_OF_CASPASE_ACTIVITY	POSITIVE_REGULATION_OF_CASPASE_ACTIVITY	0.131239267254605	0.287476490176753	2343	30	3	F2	FOXL2	LCK
REACTOME_NOD1_2_SIGNALING_PATHWAY	REACTOME_NOD1_2_SIGNALING_PATHWAY	0.131239267254605	0.287476490176753	2343	30	3	BIRC3	IRAK2	TNFAIP3
REACTOME_SYNTHESIS_OF_PIPS_AT_THE_PLASMA_MEMBRANE	REACTOME_SYNTHESIS_OF_PIPS_AT_THE_PLASMA_MEMBRANE	0.131239267254605	0.287476490176753	2343	30	3	INPP4B	PIK3CG	PIK3R6
NUCLEOTIDYLTRANSFERASE_ACTIVITY	NUCLEOTIDYLTRANSFERASE_ACTIVITY	0.13559510839512	0.296464235130431	2343	47	4	PCYT1B	PCYT2	POLR2J	POLR2L
PHOSPHOINOSITIDE_MEDIATED_SIGNALING	PHOSPHOINOSITIDE_MEDIATED_SIGNALING	0.13559510839512	0.296464235130431	2343	47	4	AGTR1	AVPR1A	GAP43	GNA15
REGULATION_OF_CELL_CYCLE	REGULATION_OF_CELL_CYCLE	0.137009042448475	0.299276735180748	2343	179	11	ALOX15B	CD28	CDKN1C	GAS1	HPGD	INHBA	LATS2	PLAGL1	PTPRC	RUNX3	SPHK1
POSITIVE_REGULATION_OF_TRANSCRIPTION_FROM_RNA_POLYMERASE_II_PROMOTER	POSITIVE_REGULATION_OF_TRANSCRIPTION_FROM_RNA_POLYMERASE_II_PROMOTER	0.138999826209071	0.303342876545564	2343	65	5	FOXO1	GLI2	INHBA	PLAGL1	RUNX1
EXTRACELLULAR_STRUCTURE_ORGANIZATION_AND_BIOGENESIS	EXTRACELLULAR_STRUCTURE_ORGANIZATION_AND_BIOGENESIS	0.141003158617352	0.306290194552136	2343	31	3	ACHE	COL5A2	NRCAM
REACTOME_ACTIVATION_OF_KAINATE_RECEPTORS_UPON_GLUTAMATE_BINDING	REACTOME_ACTIVATION_OF_KAINATE_RECEPTORS_UPON_GLUTAMATE_BINDING	0.141003158617352	0.306290194552136	2343	31	3	GNB4	GNG2	GNG3
REACTOME_LATENT_INFECTION_OF_HOMO_SAPIENS_WITH_MYCOBACTERIUM_TUBERCULOSIS	REACTOME_LATENT_INFECTION_OF_HOMO_SAPIENS_WITH_MYCOBACTERIUM_TUBERCULOSIS	0.141003158617352	0.306290194552136	2343	31	3	ATP6V1G2	CAMP	NCF4
REACTOME_TRANSPORT_OF_VITAMINS_NUCLEOSIDES_AND_RELATED_MOLECULES	REACTOME_TRANSPORT_OF_VITAMINS_NUCLEOSIDES_AND_RELATED_MOLECULES	0.141003158617352	0.306290194552136	2343	31	3	SLC28A3	SLCO1A2	SLCO1C1
RESPONSE_TO_BACTERIUM	RESPONSE_TO_BACTERIUM	0.141003158617352	0.306290194552136	2343	31	3	CAMP	SPN	STAB2
ANION_CATION_SYMPORTER_ACTIVITY	ANION_CATION_SYMPORTER_ACTIVITY	0.144550930037434	0.308849254888725	2343	16	2	SLC17A7	SLC4A4
BIOCARTA_SHH_PATHWAY	BIOCARTA_SHH_PATHWAY	0.144550930037434	0.308849254888725	2343	16	2	GLI2	PRKAR1B
CELL_MATURATION	CELL_MATURATION	0.144550930037434	0.308849254888725	2343	16	2	ADAM12	NRCAM
DRUG_BINDING	DRUG_BINDING	0.144550930037434	0.308849254888725	2343	16	2	FKBP5	NFATC1
KEGG_GLYOXYLATE_AND_DICARBOXYLATE_METABOLISM	KEGG_GLYOXYLATE_AND_DICARBOXYLATE_METABOLISM	0.144550930037434	0.308849254888725	2343	16	2	ACO2	MDH2
KEGG_PRIMARY_BILE_ACID_BIOSYNTHESIS	KEGG_PRIMARY_BILE_ACID_BIOSYNTHESIS	0.144550930037434	0.308849254888725	2343	16	2	AKR1C4	CYP7B1
KEGG_STEROID_BIOSYNTHESIS	KEGG_STEROID_BIOSYNTHESIS	0.144550930037434	0.308849254888725	2343	16	2	DHCR7	TM7SF2
LIPID_HOMEOSTASIS	LIPID_HOMEOSTASIS	0.144550930037434	0.308849254888725	2343	16	2	CAV1	CETP
MICROTUBULE_MOTOR_ACTIVITY	MICROTUBULE_MOTOR_ACTIVITY	0.144550930037434	0.308849254888725	2343	16	2	DYNC1I1	KIF5C
MYOSIN_COMPLEX	MYOSIN_COMPLEX	0.144550930037434	0.308849254888725	2343	16	2	MYH7	MYL9
POSITIVE_REGULATION_OF_CELL_CYCLE	POSITIVE_REGULATION_OF_CELL_CYCLE	0.144550930037434	0.308849254888725	2343	16	2	CD28	SPHK1
REACTOME_ACYL_CHAIN_REMODELLING_OF_PG	REACTOME_ACYL_CHAIN_REMODELLING_OF_PG	0.144550930037434	0.308849254888725	2343	16	2	PLA2G2D	PLA2G4F
REACTOME_CHYLOMICRON_MEDIATED_LIPID_TRANSPORT	REACTOME_CHYLOMICRON_MEDIATED_LIPID_TRANSPORT	0.144550930037434	0.308849254888725	2343	16	2	HSPG2	SAR1B
REACTOME_INFLAMMASOMES	REACTOME_INFLAMMASOMES	0.144550930037434	0.308849254888725	2343	16	2	NLRP1	PSTPIP1
REACTOME_NUCLEOTIDE_LIKE_PURINERGIC_RECEPTORS	REACTOME_NUCLEOTIDE_LIKE_PURINERGIC_RECEPTORS	0.144550930037434	0.308849254888725	2343	16	2	ADORA1	P2RY10
REACTOME_RAP1_SIGNALLING	REACTOME_RAP1_SIGNALLING	0.144550930037434	0.308849254888725	2343	16	2	PRKG1	RAP1GAP
REGULATION_OF_PHOSPHORYLATION	REGULATION_OF_PHOSPHORYLATION	0.143298270026279	0.308849254888725	2343	48	4	IGFBP3	IL31RA	INHBA	LYN
RNA_POLYMERASE_ACTIVITY	RNA_POLYMERASE_ACTIVITY	0.144550930037434	0.308849254888725	2343	16	2	POLR2J	POLR2L
REACTOME_PPARA_ACTIVATES_GENE_EXPRESSION	REACTOME_PPARA_ACTIVATES_GENE_EXPRESSION	0.144910846241716	0.309336528919987	2343	103	7	AGT	ANKRD1	CD36	G0S2	MED11	NR1D1	PPARG
ENDOSOME	ENDOSOME	0.145520234287483	0.31007308777333	2343	66	5	AVPR1A	CCR5	CD79A	DNER	SYT3
RAS_PROTEIN_SIGNAL_TRANSDUCTION	RAS_PROTEIN_SIGNAL_TRANSDUCTION	0.145520234287483	0.31007308777333	2343	66	5	ADRA2A	ARHGDIG	GRAP2	IGF1	LCK
ENZYME_ACTIVATOR_ACTIVITY	ENZYME_ACTIVATOR_ACTIVITY	0.148997476351873	0.317194264538561	2343	123	8	DLC1	IGFBP3	MAPK8IP2	RANGAP1	RAP1GAP	RGS16	THY1	TPD52L1
BIOCARTA_PDGF_PATHWAY	BIOCARTA_PDGF_PATHWAY	0.151000570272029	0.321167124078133	2343	32	3	PDGFRA	PIK3CG	STAT4
BIOCARTA_ARF_PATHWAY	BIOCARTA_ARF_PATHWAY	0.159462198534224	0.334613879929598	2343	17	2	PIK3CG	TWIST1
BIOCARTA_TNFR2_PATHWAY	BIOCARTA_TNFR2_PATHWAY	0.159462198534224	0.334613879929598	2343	17	2	TNFAIP3	TNFRSF1B
CHROMATIN_REMODELING_COMPLEX	CHROMATIN_REMODELING_COMPLEX	0.159462198534224	0.334613879929598	2343	17	2	ACTL6B	NAP1L2
CYSTEINE_TYPE_PEPTIDASE_ACTIVITY	CYSTEINE_TYPE_PEPTIDASE_ACTIVITY	0.159199237843993	0.334613879929598	2343	50	4	CAPN6	CASP10	CTSK	UCHL1
DNA_DIRECTED_RNA_POLYMERASE_COMPLEX	DNA_DIRECTED_RNA_POLYMERASE_COMPLEX	0.159462198534224	0.334613879929598	2343	17	2	POLR2J	POLR2L
DOUBLE_STRANDED_RNA_BINDING	DOUBLE_STRANDED_RNA_BINDING	0.159462198534224	0.334613879929598	2343	17	2	LRRFIP1	MBNL1
HORMONE_SECRETION	HORMONE_SECRETION	0.159462198534224	0.334613879929598	2343	17	2	INHBA	SNAP25
LIPASE_ACTIVITY	LIPASE_ACTIVITY	0.159199237843993	0.334613879929598	2343	50	4	AADAC	CCR5	F2RL2	PLA2G2D
NEGATIVE_REGULATION_OF_CELL_ADHESION	NEGATIVE_REGULATION_OF_CELL_ADHESION	0.159462198534224	0.334613879929598	2343	17	2	ARHGDIG	SPN
NUCLEAR_DNA_DIRECTED_RNA_POLYMERASE_COMPLEX	NUCLEAR_DNA_DIRECTED_RNA_POLYMERASE_COMPLEX	0.159462198534224	0.334613879929598	2343	17	2	POLR2J	POLR2L
REACTOME_PI3K_CASCADE	REACTOME_PI3K_CASCADE	0.158941714623724	0.334613879929598	2343	68	5	FGF1	FGF10	FGF7	FGFR4	IRS1
REACTOME_POST_CHAPERONIN_TUBULIN_FOLDING_PATHWAY	REACTOME_POST_CHAPERONIN_TUBULIN_FOLDING_PATHWAY	0.159462198534224	0.334613879929598	2343	17	2	TUBB2B	TUBB4A
REACTOME_TIE2_SIGNALING	REACTOME_TIE2_SIGNALING	0.159462198534224	0.334613879929598	2343	17	2	DOK2	GRB7
REGULATION_OF_PEPTIDYL_TYROSINE_PHOSPHORYLATION	REGULATION_OF_PEPTIDYL_TYROSINE_PHOSPHORYLATION	0.159462198534224	0.334613879929598	2343	17	2	IL31RA	LYN
RNA_POLYMERASE_COMPLEX	RNA_POLYMERASE_COMPLEX	0.159462198534224	0.334613879929598	2343	17	2	POLR2J	POLR2L
CARBOXYLESTERASE_ACTIVITY	CARBOXYLESTERASE_ACTIVITY	0.161215065150209	0.337386746514176	2343	33	3	ACHE	PLA2G2D	PON2
REACTOME_GLUCAGON_TYPE_LIGAND_RECEPTORS	REACTOME_GLUCAGON_TYPE_LIGAND_RECEPTORS	0.161215065150209	0.337386746514176	2343	33	3	GNB4	GNG2	GNG3
REACTOME_PURINE_METABOLISM	REACTOME_PURINE_METABOLISM	0.161215065150209	0.337386746514176	2343	33	3	ADA	AMPD1	GDA
KEGG_PANCREATIC_CANCER	KEGG_PANCREATIC_CANCER	0.165834660567908	0.346745199369261	2343	69	5	ERBB2	PIK3CG	RAC2	VEGFB	VEGFC
KEGG_MTOR_SIGNALING_PATHWAY	KEGG_MTOR_SIGNALING_PATHWAY	0.16738231915588	0.349047929546396	2343	51	4	IGF1	PIK3CG	VEGFB	VEGFC
REACTOME_O_LINKED_GLYCOSYLATION_OF_MUCINS	REACTOME_O_LINKED_GLYCOSYLATION_OF_MUCINS	0.16738231915588	0.349047929546396	2343	51	4	GALNT14	GALNT9	MUC12	MUC7
REACTOME_SIGNALING_BY_ERBB4	REACTOME_SIGNALING_BY_ERBB4	0.167324357308882	0.349047929546396	2343	88	6	CXCL12	FOXO1	GFAP	NR4A1	NRG1	S100B
ESTABLISHMENT_OF_PROTEIN_LOCALIZATION	ESTABLISHMENT_OF_PROTEIN_LOCALIZATION	0.168210162142032	0.350462735688462	2343	187	11	ACHE	AP1M2	CD3G	CD74	CIDEA	F2	OPTN	PPP1R10	SCG2	SERGEF	VPS45
AMINE_RECEPTOR_ACTIVITY	AMINE_RECEPTOR_ACTIVITY	0.171630307820532	0.356638354426013	2343	34	3	ADRA1B	ADRA2A	HRH3
BASOLATERAL_PLASMA_MEMBRANE	BASOLATERAL_PLASMA_MEMBRANE	0.171630307820532	0.356638354426013	2343	34	3	ACTN2	PTPRC	SRCIN1
REACTOME_BMAL1_CLOCK_NPAS2_ACTIVATES_CIRCADIAN_EXPRESSION	REACTOME_BMAL1_CLOCK_NPAS2_ACTIVATES_CIRCADIAN_EXPRESSION	0.171630307820532	0.356638354426013	2343	34	3	BHLHE40	NR1D1	NR3C1
ACTIVATION_OF_NF_KAPPAB_TRANSCRIPTION_FACTOR	ACTIVATION_OF_NF_KAPPAB_TRANSCRIPTION_FACTOR	0.174637632609815	0.35844259501542	2343	18	2	NLRC3	PRKCQ
CELL_CYCLE_PHASE	CELL_CYCLE_PHASE	0.173592670587426	0.35844259501542	2343	168	10	CD28	CDKN1C	GFI1	INHBA	LATS2	MPHOSPH6	PIM2	PTPRC	TPD52L1	USH1C
DEVELOPMENTAL_MATURATION	DEVELOPMENTAL_MATURATION	0.174637632609815	0.35844259501542	2343	18	2	ADAM12	NRCAM
NUCLEOTIDE_BIOSYNTHETIC_PROCESS	NUCLEOTIDE_BIOSYNTHETIC_PROCESS	0.174637632609815	0.35844259501542	2343	18	2	ADCY7	GRM8
PHOSPHOTRANSFERASE_ACTIVITY_PHOSPHATE_GROUP_AS_ACCEPTOR	PHOSPHOTRANSFERASE_ACTIVITY_PHOSPHATE_GROUP_AS_ACCEPTOR	0.174637632609815	0.35844259501542	2343	18	2	AK1	NME5
PROTEIN_C_TERMINUS_BINDING	PROTEIN_C_TERMINUS_BINDING	0.172843478914883	0.35844259501542	2343	70	5	BAIAP3	LCK	NEFL	OPTN	RBFOX1
REACTOME_BOTULINUM_NEUROTOXICITY	REACTOME_BOTULINUM_NEUROTOXICITY	0.174637632609815	0.35844259501542	2343	18	2	SNAP25	SYT2
REACTOME_METABOLISM_OF_NUCLEOTIDES	REACTOME_METABOLISM_OF_NUCLEOTIDES	0.172843478914883	0.35844259501542	2343	70	5	ADA	AK1	AMPD1	GDA	GSR
REACTOME_MICRORNA_MIRNA_BIOGENESIS	REACTOME_MICRORNA_MIRNA_BIOGENESIS	0.174637632609815	0.35844259501542	2343	18	2	POLR2J	POLR2L
REACTOME_N_GLYCAN_ANTENNAE_ELONGATION_IN_THE_MEDIAL_TRANS_GOLGI	REACTOME_N_GLYCAN_ANTENNAE_ELONGATION_IN_THE_MEDIAL_TRANS_GOLGI	0.174637632609815	0.35844259501542	2343	18	2	MGAT4C	ST8SIA3
REACTOME_SIGNALING_BY_NODAL	REACTOME_SIGNALING_BY_NODAL	0.174637632609815	0.35844259501542	2343	18	2	ACVR2A	GDF1
REACTOME_SYNTHESIS_AND_INTERCONVERSION_OF_NUCLEOTIDE_DI_AND_TRIPHOSPHATES	REACTOME_SYNTHESIS_AND_INTERCONVERSION_OF_NUCLEOTIDE_DI_AND_TRIPHOSPHATES	0.174637632609815	0.35844259501542	2343	18	2	AK1	GSR
SYNAPTOGENESIS	SYNAPTOGENESIS	0.174637632609815	0.35844259501542	2343	18	2	ACHE	NRCAM
TUBE_DEVELOPMENT	TUBE_DEVELOPMENT	0.174637632609815	0.35844259501542	2343	18	2	CELSR1	GLI2
KEGG_STARCH_AND_SUCROSE_METABOLISM	KEGG_STARCH_AND_SUCROSE_METABOLISM	0.175710459390557	0.360329316197768	2343	52	4	AMY1B	AMY2A	GPI	HK2
BIOCARTA_GPCR_PATHWAY	BIOCARTA_GPCR_PATHWAY	0.182230121710619	0.373372808325861	2343	35	3	NFATC1	NFATC2	PRKAR1B
KEGG_VIBRIO_CHOLERAE_INFECTION	KEGG_VIBRIO_CHOLERAE_INFECTION	0.184176048257629	0.376373701404527	2343	53	4	ARF1	ATP6V0E2	ATP6V1G2	PLCG2
PEPTIDE_RECEPTOR_ACTIVITY	PEPTIDE_RECEPTOR_ACTIVITY	0.184176048257629	0.376373701404527	2343	53	4	AVPR1A	F2RL2	GRPR	OPCML
PERINUCLEAR_REGION_OF_CYTOPLASM	PERINUCLEAR_REGION_OF_CYTOPLASM	0.184176048257629	0.376373701404527	2343	53	4	ACHE	CYFIP2	DYNC1I1	TPD52L1
REACTOME_RIG_I_MDA5_MEDIATED_INDUCTION_OF_IFN_ALPHA_BETA_PATHWAYS	REACTOME_RIG_I_MDA5_MEDIATED_INDUCTION_OF_IFN_ALPHA_BETA_PATHWAYS	0.187191380755679	0.382202766973736	2343	72	5	CASP10	NLRC5	S100B	SAA1	TNFAIP3
BIOCARTA_CALCINEURIN_PATHWAY	BIOCARTA_CALCINEURIN_PATHWAY	0.190028459569946	0.383324820422265	2343	19	2	NFATC1	NFATC2
BIOCARTA_MEF2D_PATHWAY	BIOCARTA_MEF2D_PATHWAY	0.190028459569946	0.383324820422265	2343	19	2	NFATC1	NFATC2
BIOCARTA_TGFB_PATHWAY	BIOCARTA_TGFB_PATHWAY	0.190028459569946	0.383324820422265	2343	19	2	SKIL	SMAD7
INORGANIC_ANION_TRANSMEMBRANE_TRANSPORTER_ACTIVITY	INORGANIC_ANION_TRANSMEMBRANE_TRANSPORTER_ACTIVITY	0.190028459569946	0.383324820422265	2343	19	2	SLC17A7	SLC4A4
INSULIN_RECEPTOR_SIGNALING_PATHWAY	INSULIN_RECEPTOR_SIGNALING_PATHWAY	0.190028459569946	0.383324820422265	2343	19	2	IGF2	IRS1
INTRAMOLECULAR_OXIDOREDUCTASE_ACTIVITY	INTRAMOLECULAR_OXIDOREDUCTASE_ACTIVITY	0.190028459569946	0.383324820422265	2343	19	2	PDIA2	PTGDS
POSITIVE_REGULATION_OF_PROTEIN_AMINO_ACID_PHOSPHORYLATION	POSITIVE_REGULATION_OF_PROTEIN_AMINO_ACID_PHOSPHORYLATION	0.190028459569946	0.383324820422265	2343	19	2	IL31RA	LYN
REACTOME_ABORTIVE_ELONGATION_OF_HIV1_TRANSCRIPT_IN_THE_ABSENCE_OF_TAT	REACTOME_ABORTIVE_ELONGATION_OF_HIV1_TRANSCRIPT_IN_THE_ABSENCE_OF_TAT	0.190028459569946	0.383324820422265	2343	19	2	POLR2J	POLR2L
REACTOME_CGMP_EFFECTS	REACTOME_CGMP_EFFECTS	0.190028459569946	0.383324820422265	2343	19	2	PRKG1	PRKG2
REACTOME_INSULIN_SYNTHESIS_AND_PROCESSING	REACTOME_INSULIN_SYNTHESIS_AND_PROCESSING	0.190028459569946	0.383324820422265	2343	19	2	PCSK2	SNAP25
REACTOME_SYNTHESIS_OF_BILE_ACIDS_AND_BILE_SALTS	REACTOME_SYNTHESIS_OF_BILE_ACIDS_AND_BILE_SALTS	0.190028459569946	0.383324820422265	2343	19	2	AKR1C4	CYP7B1
REGULATION_OF_MUSCLE_CONTRACTION	REGULATION_OF_MUSCLE_CONTRACTION	0.190028459569946	0.383324820422265	2343	19	2	MYL9	SPHK1
TRANSFERASE_ACTIVITY_TRANSFERRING_GLYCOSYL_GROUPS	TRANSFERASE_ACTIVITY_TRANSFERRING_GLYCOSYL_GROUPS	0.188749524681629	0.383324820422265	2343	111	7	B4GALNT1	FUT9	PARP1	ST6GAL2	UGCG	UGT8	XYLT1
VIRAL_GENOME_REPLICATION	VIRAL_GENOME_REPLICATION	0.190028459569946	0.383324820422265	2343	19	2	CCL2	CCL4
KEGG_INOSITOL_PHOSPHATE_METABOLISM	KEGG_INOSITOL_PHOSPHATE_METABOLISM	0.192771418213758	0.387317856580912	2343	54	4	ALDH6A1	INPP4B	PIK3CG	PLCG2
KEGG_SPHINGOLIPID_METABOLISM	KEGG_SPHINGOLIPID_METABOLISM	0.192998539788187	0.387317856580912	2343	36	3	SPHK1	UGCG	UGT8
REACTOME_ACTIVATED_TLR4_SIGNALLING	REACTOME_ACTIVATED_TLR4_SIGNALLING	0.192533612718147	0.387317856580912	2343	92	6	DUSP4	IRAK2	LY96	S100B	SAA1	TICAM2
REACTOME_IRON_UPTAKE_AND_TRANSPORT	REACTOME_IRON_UPTAKE_AND_TRANSPORT	0.192998539788187	0.387317856580912	2343	36	3	ABCG2	ATP6V1G2	TF
REACTOME_PI3K_AKT_ACTIVATION	REACTOME_PI3K_AKT_ACTIVATION	0.192998539788187	0.387317856580912	2343	36	3	FOXO1	IRS1	NR4A1
REACTOME_PI3K_EVENTS_IN_ERBB4_SIGNALING	REACTOME_PI3K_EVENTS_IN_ERBB4_SIGNALING	0.192998539788187	0.387317856580912	2343	36	3	FOXO1	NR4A1	NRG1
REACTOME_TRIF_MEDIATED_TLR3_SIGNALING	REACTOME_TRIF_MEDIATED_TLR3_SIGNALING	0.194521593254046	0.390040733140164	2343	73	5	DUSP4	IRAK2	S100B	SAA1	ZBP1
MITOTIC_CELL_CYCLE	MITOTIC_CELL_CYCLE	0.198579612645351	0.397837550184451	2343	153	9	CD28	CDKN1C	GFI1	INHBA	LATS2	MPHOSPH6	SPHK1	TPD52L1	USH1C
MACROMOLECULE_CATABOLIC_PROCESS	MACROMOLECULE_CATABOLIC_PROCESS	0.200085129544909	0.400511701290406	2343	133	8	BNIP3	CECR2	CIDEA	FOXL2	HSPA1B	RNF144B	TPD52L1	ZFP36
I_KAPPAB_KINASE_NF_KAPPAB_CASCADE	I_KAPPAB_KINASE_NF_KAPPAB_CASCADE	0.200473895033747	0.400947790067493	2343	113	7	CD40	FASLG	IRAK2	NLRC3	REL	TICAM2	TNFAIP3
CELL_CYCLE_ARREST_GO_0007050	CELL_CYCLE_ARREST_GO_0007050	0.201488865887764	0.402291812232081	2343	55	4	CDKN1C	GAS1	INHBA	PLAGL1
KEGG_STEROID_HORMONE_BIOSYNTHESIS	KEGG_STEROID_HORMONE_BIOSYNTHESIS	0.201488865887764	0.402291812232081	2343	55	4	AKR1C4	COMT	CYP7B1	HSD17B12
BIOCARTA_FMLP_PATHWAY	BIOCARTA_FMLP_PATHWAY	0.203919849215459	0.404392194640293	2343	37	3	GNA15	NFATC1	NFATC2
BIOCARTA_PAR1_PATHWAY	BIOCARTA_PAR1_PATHWAY	0.203919849215459	0.404392194640293	2343	37	3	ARHGEF15	F2	PIK3CG
COENZYME_METABOLIC_PROCESS	COENZYME_METABOLIC_PROCESS	0.203919849215459	0.404392194640293	2343	37	3	ACO2	ALDH1L1	GLRX2
ENERGY_DERIVATION_BY_OXIDATION_OF_ORGANIC_COMPOUNDS	ENERGY_DERIVATION_BY_OXIDATION_OF_ORGANIC_COMPOUNDS	0.203919849215459	0.404392194640293	2343	37	3	ACO2	GFPT2	LEP
REACTOME_AMINE_LIGAND_BINDING_RECEPTORS	REACTOME_AMINE_LIGAND_BINDING_RECEPTORS	0.203919849215459	0.404392194640293	2343	37	3	ADRA1B	ADRA2A	HRH3
REACTOME_APOPTOTIC_CLEAVAGE_OF_CELLULAR_PROTEINS	REACTOME_APOPTOTIC_CLEAVAGE_OF_CELLULAR_PROTEINS	0.203919849215459	0.404392194640293	2343	37	3	BMX	DSG3	PRKCQ
REACTOME_TRANSCRIPTIONAL_ACTIVITY_OF_SMAD2_SMAD3_SMAD4_HETEROTRIMER	REACTOME_TRANSCRIPTIONAL_ACTIVITY_OF_SMAD2_SMAD3_SMAD4_HETEROTRIMER	0.203919849215459	0.404392194640293	2343	37	3	PARP1	SKIL	SMAD7
SULFUR_METABOLIC_PROCESS	SULFUR_METABOLIC_PROCESS	0.203919849215459	0.404392194640293	2343	37	3	ADI1	CHST11	GLRX2
NEGATIVE_REGULATION_OF_TRANSPORT	NEGATIVE_REGULATION_OF_TRANSPORT	0.205589547487893	0.404964801348947	2343	20	2	CRYAB	TRAT1
POSITIVE_REGULATION_OF_SECRETION	POSITIVE_REGULATION_OF_SECRETION	0.205589547487893	0.404964801348947	2343	20	2	ACHE	INHBA
REACTOME_CITRIC_ACID_CYCLE_TCA_CYCLE	REACTOME_CITRIC_ACID_CYCLE_TCA_CYCLE	0.205589547487893	0.404964801348947	2343	20	2	ACO2	MDH2
REACTOME_DOWNREGULATION_OF_SMAD2_3_SMAD4_TRANSCRIPTIONAL_ACTIVITY	REACTOME_DOWNREGULATION_OF_SMAD2_3_SMAD4_TRANSCRIPTIONAL_ACTIVITY	0.205589547487893	0.404964801348947	2343	20	2	PARP1	SKIL
REACTOME_ENOS_ACTIVATION_AND_REGULATION	REACTOME_ENOS_ACTIVATION_AND_REGULATION	0.205589547487893	0.404964801348947	2343	20	2	CAV1	PRKG2
REACTOME_SIGNALING_BY_HIPPO	REACTOME_SIGNALING_BY_HIPPO	0.205589547487893	0.404964801348947	2343	20	2	LATS2	SAV1
REGULATION_OF_DNA_REPLICATION	REGULATION_OF_DNA_REPLICATION	0.205589547487893	0.404964801348947	2343	20	2	GLI2	WRNIP1
TRANSFERASE_ACTIVITY_TRANSFERRING_PENTOSYL_GROUPS	TRANSFERASE_ACTIVITY_TRANSFERRING_PENTOSYL_GROUPS	0.205589547487893	0.404964801348947	2343	20	2	PARP1	XYLT1
TRANSLATION	TRANSLATION	0.210613660310083	0.414513126751221	2343	176	10	CD28	EIF4A2	IL12B	IL6	INHBA	IRF4	LTB	NDUFA13	SPN	TNFRSF8
BIOCARTA_INTEGRIN_PATHWAY	BIOCARTA_INTEGRIN_PATHWAY	0.214978630456538	0.422749259891902	2343	38	3	ACTN2	CAV1	ZYX
KEGG_PHOSPHATIDYLINOSITOL_SIGNALING_SYSTEM	KEGG_PHOSPHATIDYLINOSITOL_SIGNALING_SYSTEM	0.217082758168142	0.426529439415796	2343	76	5	DGKB	DGKG	INPP4B	PIK3CG	PLCG2
BIOCARTA_PPARA_PATHWAY	BIOCARTA_PPARA_PATHWAY	0.219259122068597	0.430445104914585	2343	57	4	CD36	HSPA1A	PIK3CG	PRKAR1B
DETECTION_OF_STIMULUS_INVOLVED_IN_SENSORY_PERCEPTION	DETECTION_OF_STIMULUS_INVOLVED_IN_SENSORY_PERCEPTION	0.221279185081476	0.430448564014214	2343	21	2	PITPNM1	TAS2R43
HYDROLASE_ACTIVITY_ACTING_ON_CARBON_NITROGEN_NOT_PEPTIDEBONDSIN_LINEAR_AMIDES	HYDROLASE_ACTIVITY_ACTING_ON_CARBON_NITROGEN_NOT_PEPTIDEBONDSIN_LINEAR_AMIDES	0.221279185081476	0.430448564014214	2343	21	2	ASRGL1	GLS2
MITOCHONDRIAL_TRANSPORT	MITOCHONDRIAL_TRANSPORT	0.221279185081476	0.430448564014214	2343	21	2	BNIP3	SLC25A1
REACTOME_ACYL_CHAIN_REMODELLING_OF_PE	REACTOME_ACYL_CHAIN_REMODELLING_OF_PE	0.221279185081476	0.430448564014214	2343	21	2	PLA2G2D	PLA2G4F
REACTOME_CD28_DEPENDENT_PI3K_AKT_SIGNALING	REACTOME_CD28_DEPENDENT_PI3K_AKT_SIGNALING	0.221279185081476	0.430448564014214	2343	21	2	CD28	LCK
REACTOME_CHOLESTEROL_BIOSYNTHESIS	REACTOME_CHOLESTEROL_BIOSYNTHESIS	0.221279185081476	0.430448564014214	2343	21	2	DHCR7	TM7SF2
REACTOME_FORMATION_OF_TUBULIN_FOLDING_INTERMEDIATES_BY_CCT_TRIC	REACTOME_FORMATION_OF_TUBULIN_FOLDING_INTERMEDIATES_BY_CCT_TRIC	0.221279185081476	0.430448564014214	2343	21	2	TUBB2B	TUBB4A
REACTOME_PEROXISOMAL_LIPID_METABOLISM	REACTOME_PEROXISOMAL_LIPID_METABOLISM	0.221279185081476	0.430448564014214	2343	21	2	ACAA1	IDH1
REACTOME_REGULATORY_RNA_PATHWAYS	REACTOME_REGULATORY_RNA_PATHWAYS	0.221279185081476	0.430448564014214	2343	21	2	POLR2J	POLR2L
REACTOME_TERMINATION_OF_O_GLYCAN_BIOSYNTHESIS	REACTOME_TERMINATION_OF_O_GLYCAN_BIOSYNTHESIS	0.221279185081476	0.430448564014214	2343	21	2	MUC12	MUC7
REACTOME_TRAF6_MEDIATED_NFKB_ACTIVATION	REACTOME_TRAF6_MEDIATED_NFKB_ACTIVATION	0.221279185081476	0.430448564014214	2343	21	2	S100B	SAA1
KEGG_LYSINE_DEGRADATION	KEGG_LYSINE_DEGRADATION	0.226159791285132	0.439214296651423	2343	39	3	ALDH7A1	OGDHL	PIPOX
PROTEIN_OLIGOMERIZATION	PROTEIN_OLIGOMERIZATION	0.226159791285132	0.439214296651423	2343	39	3	ACTN2	GOPC	TP63
REACTOME_BINDING_AND_ENTRY_OF_HIV_VIRION	REACTOME_BINDING_AND_ENTRY_OF_HIV_VIRION	0.227821775834464	0.442076001743302	2343	6	1	CCR5
ANION_TRANSMEMBRANE_TRANSPORTER_ACTIVITY	ANION_TRANSMEMBRANE_TRANSPORTER_ACTIVITY	0.237425213522088	0.45655700895313	2343	59	4	SLC17A7	SLC25A11	SLC4A4	SLCO1A2
BIOCARTA_HER2_PATHWAY	BIOCARTA_HER2_PATHWAY	0.237058873668701	0.45655700895313	2343	22	2	IL6	PIK3CG
BIOCARTA_IL6_PATHWAY	BIOCARTA_IL6_PATHWAY	0.237058873668701	0.45655700895313	2343	22	2	IL6	JAK3
BIOCARTA_INSULIN_PATHWAY	BIOCARTA_INSULIN_PATHWAY	0.237058873668701	0.45655700895313	2343	22	2	IRS1	PIK3CG
KEGG_NICOTINATE_AND_NICOTINAMIDE_METABOLISM	KEGG_NICOTINATE_AND_NICOTINAMIDE_METABOLISM	0.237058873668701	0.45655700895313	2343	22	2	NMNAT2	NNMT
MRNA_BINDING	MRNA_BINDING	0.237058873668701	0.45655700895313	2343	22	2	ZFP36	ZFP36L1
REACTOME_ACYL_CHAIN_REMODELLING_OF_PC	REACTOME_ACYL_CHAIN_REMODELLING_OF_PC	0.237058873668701	0.45655700895313	2343	22	2	PLA2G2D	PLA2G4F
REACTOME_GRB2_EVENTS_IN_ERBB2_SIGNALING	REACTOME_GRB2_EVENTS_IN_ERBB2_SIGNALING	0.237058873668701	0.45655700895313	2343	22	2	ERBB2	NRG1
REGULATION_OF_BLOOD_PRESSURE	REGULATION_OF_BLOOD_PRESSURE	0.237058873668701	0.45655700895313	2343	22	2	AGT	CHGA
SYNAPSE_ORGANIZATION_AND_BIOGENESIS	SYNAPSE_ORGANIZATION_AND_BIOGENESIS	0.237058873668701	0.45655700895313	2343	22	2	ACHE	NRCAM
TRANSFERASE_ACTIVITY_TRANSFERRING_ACYL_GROUPS	TRANSFERASE_ACTIVITY_TRANSFERRING_ACYL_GROUPS	0.237425213522088	0.45655700895313	2343	59	4	AANAT	CERS1	F13A1	TGM5
REACTOME_P75_NTR_RECEPTOR_MEDIATED_SIGNALLING	REACTOME_P75_NTR_RECEPTOR_MEDIATED_SIGNALLING	0.240402317081668	0.461903223483696	2343	79	5	LINGO1	MAG	RASGRF1	SORCS3	TIAM1
BIOCARTA_CHREBP2_PATHWAY	BIOCARTA_CHREBP2_PATHWAY	0.248830691004321	0.477315454698396	2343	41	3	PPP2R2B	PPP2R2C	PRKAR1B
REACTOME_PYRUVATE_METABOLISM_AND_CITRIC_ACID_TCA_CYCLE	REACTOME_PYRUVATE_METABOLISM_AND_CITRIC_ACID_TCA_CYCLE	0.248830691004321	0.477315454698396	2343	41	3	ACO2	IDH1	MDH2
ACTIN_FILAMENT_ORGANIZATION	ACTIN_FILAMENT_ORGANIZATION	0.25289313057541	0.480783860883235	2343	23	2	RHOF	SPTA1
AMINO_ACID_DERIVATIVE_METABOLIC_PROCESS	AMINO_ACID_DERIVATIVE_METABOLIC_PROCESS	0.25289313057541	0.480783860883235	2343	23	2	GAMT	IDO1
BIOCARTA_IGF1R_PATHWAY	BIOCARTA_IGF1R_PATHWAY	0.25289313057541	0.480783860883235	2343	23	2	IRS1	PRKAR1B
BIOCARTA_NFKB_PATHWAY	BIOCARTA_NFKB_PATHWAY	0.25289313057541	0.480783860883235	2343	23	2	TNFAIP3	TNFRSF1B
BIOCARTA_PTDINS_PATHWAY	BIOCARTA_PTDINS_PATHWAY	0.25289313057541	0.480783860883235	2343	23	2	ARF1	LYN
INNATE_IMMUNE_RESPONSE	INNATE_IMMUNE_RESPONSE	0.25289313057541	0.480783860883235	2343	23	2	IL12B	KRT1
REACTOME_NITRIC_OXIDE_STIMULATES_GUANYLATE_CYCLASE	REACTOME_NITRIC_OXIDE_STIMULATES_GUANYLATE_CYCLASE	0.25289313057541	0.480783860883235	2343	23	2	PRKG1	PRKG2
REACTOME_YAP1_AND_WWTR1_TAZ_STIMULATED_GENE_EXPRESSION	REACTOME_YAP1_AND_WWTR1_TAZ_STIMULATED_GENE_EXPRESSION	0.25289313057541	0.480783860883235	2343	23	2	RUNX2	TBX5
REGULATION_OF_G_PROTEIN_COUPLED_RECEPTOR_PROTEIN_SIGNALING_PATHWAY	REGULATION_OF_G_PROTEIN_COUPLED_RECEPTOR_PROTEIN_SIGNALING_PATHWAY	0.25289313057541	0.480783860883235	2343	23	2	RAMP1	RGS16
RNA_CATABOLIC_PROCESS	RNA_CATABOLIC_PROCESS	0.25289313057541	0.480783860883235	2343	23	2	HSPA1B	ZFP36
STEROID_BIOSYNTHETIC_PROCESS	STEROID_BIOSYNTHETIC_PROCESS	0.25289313057541	0.480783860883235	2343	23	2	CYP7B1	DHCR7
REACTOME_APOPTOSIS	REACTOME_APOPTOSIS	0.257135512202963	0.488453369739393	2343	143	8	BMX	CASP10	DSG3	FAS	FASLG	GZMB	PRKCQ	PSMB6
PHOSPHOLIPASE_ACTIVITY	PHOSPHOLIPASE_ACTIVITY	0.260292124808051	0.493650222150112	2343	42	3	CCR5	F2RL2	PLA2G2D
REGULATION_OF_PROTEIN_MODIFICATION_PROCESS	REGULATION_OF_PROTEIN_MODIFICATION_PROCESS	0.260292124808051	0.493650222150112	2343	42	3	IGFBP3	IL31RA	LYN
REACTOME_MYD88_MAL_CASCADE_INITIATED_ON_PLASMA_MEMBRANE	REACTOME_MYD88_MAL_CASCADE_INITIATED_ON_PLASMA_MEMBRANE	0.264353671828188	0.500948072785888	2343	82	5	DUSP4	IRAK2	LY96	S100B	SAA1
KEGG_COLORECTAL_CANCER	KEGG_COLORECTAL_CANCER	0.265283388227917	0.502304139453344	2343	62	4	APC2	PIK3CG	RAC2	TCF7L1
BIOCARTA_EIF4_PATHWAY	BIOCARTA_EIF4_PATHWAY	0.268749303399664	0.505602137751092	2343	24	2	EIF4A2	IRS1
KEGG_DORSO_VENTRAL_AXIS_FORMATION	KEGG_DORSO_VENTRAL_AXIS_FORMATION	0.268749303399664	0.505602137751092	2343	24	2	FMN2	PIWIL2
N_ACYLTRANSFERASE_ACTIVITY	N_ACYLTRANSFERASE_ACTIVITY	0.268749303399664	0.505602137751092	2343	24	2	AANAT	CERS1
ORGANELLE_OUTER_MEMBRANE	ORGANELLE_OUTER_MEMBRANE	0.268749303399664	0.505602137751092	2343	24	2	BNIP3	DHCR7
POSITIVE_REGULATION_OF_TRANSCRIPTION_FACTOR_ACTIVITY	POSITIVE_REGULATION_OF_TRANSCRIPTION_FACTOR_ACTIVITY	0.268749303399664	0.505602137751092	2343	24	2	NLRC3	PRKCQ
REACTOME_ACTIVATION_OF_GENES_BY_ATF4	REACTOME_ACTIVATION_OF_GENES_BY_ATF4	0.268749303399664	0.505602137751092	2343	24	2	CCL2	IGFBP1
REACTOME_ELONGATION_ARREST_AND_RECOVERY	REACTOME_ELONGATION_ARREST_AND_RECOVERY	0.268749303399664	0.505602137751092	2343	24	2	POLR2J	POLR2L
REACTOME_REGULATION_OF_IFNA_SIGNALING	REACTOME_REGULATION_OF_IFNA_SIGNALING	0.268749303399664	0.505602137751092	2343	24	2	IFNAR2	SOCS3
KEGG_GLYCEROLIPID_METABOLISM	KEGG_GLYCEROLIPID_METABOLISM	0.271819366628082	0.510968136305673	2343	43	3	ALDH7A1	DGKB	DGKG
FATTY_ACID_METABOLIC_PROCESS	FATTY_ACID_METABOLIC_PROCESS	0.2747019868214	0.515560688866403	2343	63	4	ALOX15B	CD74	HPGD	PTGDS
REACTOME_INTERFERON_ALPHA_BETA_SIGNALING	REACTOME_INTERFERON_ALPHA_BETA_SIGNALING	0.2747019868214	0.515560688866403	2343	63	4	IFNAR2	IRF4	IRF8	SOCS3
REACTOME_INSULIN_RECEPTOR_SIGNALLING_CASCADE	REACTOME_INSULIN_RECEPTOR_SIGNALLING_CASCADE	0.280609706017159	0.526227314401482	2343	84	5	FGF1	FGF10	FGF7	FGFR4	IRS1
ACTIN_FILAMENT_BINDING	ACTIN_FILAMENT_BINDING	0.284597394567412	0.526550069128665	2343	25	2	SPTA1	SVIL
CELL_PROJECTION_BIOGENESIS	CELL_PROJECTION_BIOGENESIS	0.284597394567412	0.526550069128665	2343	25	2	ACTN2	THBS4
EXTRINSIC_TO_MEMBRANE	EXTRINSIC_TO_MEMBRANE	0.284597394567412	0.526550069128665	2343	25	2	APC2	PLAUR
GOLGI_MEMBRANE	GOLGI_MEMBRANE	0.283399320061558	0.526550069128665	2343	44	3	AP1S1	BNIP3	CAV1
KEGG_GLYCOSPHINGOLIPID_BIOSYNTHESIS_LACTO_AND_NEOLACTO_SERIES	KEGG_GLYCOSPHINGOLIPID_BIOSYNTHESIS_LACTO_AND_NEOLACTO_SERIES	0.284597394567412	0.526550069128665	2343	25	2	FUT3	FUT9
KEGG_MATURITY_ONSET_DIABETES_OF_THE_YOUNG	KEGG_MATURITY_ONSET_DIABETES_OF_THE_YOUNG	0.284597394567412	0.526550069128665	2343	25	2	NEUROD1	PAX6
KEGG_SELENOAMINO_ACID_METABOLISM	KEGG_SELENOAMINO_ACID_METABOLISM	0.284597394567412	0.526550069128665	2343	25	2	AHCYL2	CBS
KEGG_VASOPRESSIN_REGULATED_WATER_REABSORPTION	KEGG_VASOPRESSIN_REGULATED_WATER_REABSORPTION	0.283399320061558	0.526550069128665	2343	44	3	AQP4	CREB5	DYNC1I1
NUCLEOBASENUCLEOSIDENUCLEOTIDE_KINASE_ACTIVITY	NUCLEOBASENUCLEOSIDENUCLEOTIDE_KINASE_ACTIVITY	0.284597394567412	0.526550069128665	2343	25	2	AK1	NME5
OUTER_MEMBRANE	OUTER_MEMBRANE	0.284597394567412	0.526550069128665	2343	25	2	BNIP3	DHCR7
POSITIVE_REGULATION_OF_PHOSPHORYLATION	POSITIVE_REGULATION_OF_PHOSPHORYLATION	0.284597394567412	0.526550069128665	2343	25	2	IL31RA	LYN
REACTOME_KERATAN_SULFATE_BIOSYNTHESIS	REACTOME_KERATAN_SULFATE_BIOSYNTHESIS	0.284597394567412	0.526550069128665	2343	25	2	KERA	LUM
REACTOME_SIGNALING_BY_INSULIN_RECEPTOR	REACTOME_SIGNALING_BY_INSULIN_RECEPTOR	0.282609764622852	0.526550069128665	2343	105	6	ATP6V1G2	FGF1	FGF10	FGF7	FGFR4	IRS1
REACTOME_SYNTHESIS_OF_PA	REACTOME_SYNTHESIS_OF_PA	0.284597394567412	0.526550069128665	2343	25	2	GPD1	PLA2G2D
REACTOME_TRANSFERRIN_ENDOCYTOSIS_AND_RECYCLING	REACTOME_TRANSFERRIN_ENDOCYTOSIS_AND_RECYCLING	0.284597394567412	0.526550069128665	2343	25	2	ATP6V1G2	TF
REGULATION_OF_CYTOKINE_PRODUCTION	REGULATION_OF_CYTOKINE_PRODUCTION	0.284597394567412	0.526550069128665	2343	25	2	CIDEA	IL12B
REGULATION_OF_DNA_METABOLIC_PROCESS	REGULATION_OF_DNA_METABOLIC_PROCESS	0.283399320061558	0.526550069128665	2343	44	3	GLI2	IL7R	WRNIP1
CELL_CYCLE_PROCESS	CELL_CYCLE_PROCESS	0.287419826776752	0.531352965814233	2343	191	10	CD28	CDKN1C	GFI1	INHBA	LATS2	MPHOSPH6	PIM2	PTPRC	TPD52L1	USH1C
KEGG_PROGESTERONE_MEDIATED_OOCYTE_MATURATION	KEGG_PROGESTERONE_MEDIATED_OOCYTE_MATURATION	0.288810312087047	0.533503143430088	2343	85	5	ADCY2	ADCY7	ADCY8	IGF1	PIK3CG
BIOCARTA_KREB_PATHWAY	BIOCARTA_KREB_PATHWAY	0.29158571029308	0.537783078889595	2343	8	1	ACO2
REACTOME_CREATION_OF_C4_AND_C2_ACTIVATORS	REACTOME_CREATION_OF_C4_AND_C2_ACTIVATORS	0.29158571029308	0.537783078889595	2343	8	1	C1S
KEGG_P53_SIGNALING_PATHWAY	KEGG_P53_SIGNALING_PATHWAY	0.293694347409262	0.541246613528773	2343	65	4	FAS	IGF1	IGFBP3	THBS1
REACTOME_FACTORS_INVOLVED_IN_MEGAKARYOCYTE_DEVELOPMENT_AND_PLATELET_PRODUCTION	REACTOME_FACTORS_INVOLVED_IN_MEGAKARYOCYTE_DEVELOPMENT_AND_PLATELET_PRODUCTION	0.295856042577305	0.544802414353498	2343	128	7	CDK5	DOCK2	DOCK3	EHD2	KIF5A	PRKAR1B	VPS45
CASPASE_ACTIVATION	CASPASE_ACTIVATION	0.30040989564231	0.549307572234497	2343	26	2	F2	LCK
DEVELOPMENT_OF_PRIMARY_SEXUAL_CHARACTERISTICS	DEVELOPMENT_OF_PRIMARY_SEXUAL_CHARACTERISTICS	0.30040989564231	0.549307572234497	2343	26	2	DMRT2	FOXL2
KEGG_GALACTOSE_METABOLISM	KEGG_GALACTOSE_METABOLISM	0.30040989564231	0.549307572234497	2343	26	2	HK2	LCT
KEGG_O_GLYCAN_BIOSYNTHESIS	KEGG_O_GLYCAN_BIOSYNTHESIS	0.30040989564231	0.549307572234497	2343	26	2	GALNT14	GALNT9
POSITIVE_REGULATION_OF_DNA_BINDING	POSITIVE_REGULATION_OF_DNA_BINDING	0.30040989564231	0.549307572234497	2343	26	2	NLRC3	PRKCQ
POSITIVE_REGULATION_OF_PHOSPHATE_METABOLIC_PROCESS	POSITIVE_REGULATION_OF_PHOSPHATE_METABOLIC_PROCESS	0.30040989564231	0.549307572234497	2343	26	2	IL31RA	LYN
REACTOME_MYOGENESIS	REACTOME_MYOGENESIS	0.30040989564231	0.549307572234497	2343	26	2	CDH2	CDON
REACTOME_PTM_GAMMA_CARBOXYLATION_HYPUSINE_FORMATION_AND_ARYLSULFATASE_ACTIVATION	REACTOME_PTM_GAMMA_CARBOXYLATION_HYPUSINE_FORMATION_AND_ARYLSULFATASE_ACTIVATION	0.30040989564231	0.549307572234497	2343	26	2	ARSI	F2
REACTOME_RECYCLING_PATHWAY_OF_L1	REACTOME_RECYCLING_PATHWAY_OF_L1	0.30040989564231	0.549307572234497	2343	26	2	L1CAM	SH3GL2
KEGG_RENAL_CELL_CARCINOMA	KEGG_RENAL_CELL_CARCINOMA	0.303253967610667	0.554076174466218	2343	66	4	ARNT2	PIK3CG	VEGFB	VEGFC
GTP_BINDING	GTP_BINDING	0.306667213272443	0.559876484309067	2343	46	3	GEM	NCF1	RAP2B
GAMETE_GENERATION	GAMETE_GENERATION	0.312076282763913	0.569308677577091	2343	109	6	ABCB9	H1FNT	HOXA10	NLRP14	NME5	OAZ3
BIOCARTA_CREB_PATHWAY	BIOCARTA_CREB_PATHWAY	0.31616163087958	0.574082961333974	2343	27	2	CAMK2B	PRKAR1B
BIOCARTA_GSK3_PATHWAY	BIOCARTA_GSK3_PATHWAY	0.31616163087958	0.574082961333974	2343	27	2	LBP	LY96
INDUCTION_OF_APOPTOSIS_BY_EXTRACELLULAR_SIGNALS	INDUCTION_OF_APOPTOSIS_BY_EXTRACELLULAR_SIGNALS	0.31616163087958	0.574082961333974	2343	27	2	ADORA1	NDUFA13
POSITIVE_REGULATION_OF_PROTEIN_MODIFICATION_PROCESS	POSITIVE_REGULATION_OF_PROTEIN_MODIFICATION_PROCESS	0.31616163087958	0.574082961333974	2343	27	2	IL31RA	LYN
REACTOME_PERK_REGULATED_GENE_EXPRESSION	REACTOME_PERK_REGULATED_GENE_EXPRESSION	0.31616163087958	0.574082961333974	2343	27	2	CCL2	IGFBP1
REACTOME_PIP3_ACTIVATES_AKT_SIGNALING	REACTOME_PIP3_ACTIVATES_AKT_SIGNALING	0.31616163087958	0.574082961333974	2343	27	2	FOXO1	NR4A1
GUANYL_NUCLEOTIDE_BINDING	GUANYL_NUCLEOTIDE_BINDING	0.318331220423169	0.57757543937568	2343	47	3	GEM	NCF1	RAP2B
BIOCARTA_FEEDER_PATHWAY	BIOCARTA_FEEDER_PATHWAY	0.321465900409613	0.578342793221589	2343	9	1	LCT
BIOCARTA_FREE_PATHWAY	BIOCARTA_FREE_PATHWAY	0.321465900409613	0.578342793221589	2343	9	1	GSR
INTERCALATED_DISC	INTERCALATED_DISC	0.321465900409613	0.578342793221589	2343	9	1	GJB2
PROTEIN_PHOSPHATASE_BINDING	PROTEIN_PHOSPHATASE_BINDING	0.321465900409613	0.578342793221589	2343	9	1	LILRB1
REACTOME_COPI_MEDIATED_TRANSPORT	REACTOME_COPI_MEDIATED_TRANSPORT	0.321465900409613	0.578342793221589	2343	9	1	ARF1
REACTOME_IRAK2_MEDIATED_ACTIVATION_OF_TAK1_COMPLEX_UPON_TLR7_8_OR_9_STIMULATION	REACTOME_IRAK2_MEDIATED_ACTIVATION_OF_TAK1_COMPLEX_UPON_TLR7_8_OR_9_STIMULATION	0.321465900409613	0.578342793221589	2343	9	1	IRAK2
REACTOME_ROLE_OF_SECOND_MESSENGERS_IN_NETRIN1_SIGNALING	REACTOME_ROLE_OF_SECOND_MESSENGERS_IN_NETRIN1_SIGNALING	0.321465900409613	0.578342793221589	2343	9	1	TRPC7
REGULATION_OF_ENDOTHELIAL_CELL_PROLIFERATION	REGULATION_OF_ENDOTHELIAL_CELL_PROLIFERATION	0.321465900409613	0.578342793221589	2343	9	1	SCG2
SMALL_CONJUGATING_PROTEIN_SPECIFIC_PROTEASE_ACTIVITY	SMALL_CONJUGATING_PROTEIN_SPECIFIC_PROTEASE_ACTIVITY	0.321465900409613	0.578342793221589	2343	9	1	UCHL1
TRIACYLGLYCEROL_METABOLIC_PROCESS	TRIACYLGLYCEROL_METABOLIC_PROCESS	0.321465900409613	0.578342793221589	2343	9	1	CETP
UNFOLDED_PROTEIN_RESPONSE	UNFOLDED_PROTEIN_RESPONSE	0.321465900409613	0.578342793221589	2343	9	1	DERL3
PROTEIN_PROCESSING	PROTEIN_PROCESSING	0.330000083782961	0.592787286795427	2343	48	3	ECE2	MYO3A	PRSS3
UBIQUITIN_PROTEIN_LIGASE_ACTIVITY	UBIQUITIN_PROTEIN_LIGASE_ACTIVITY	0.330000083782961	0.592787286795427	2343	48	3	BIRC3	FBXO2	RNF144B
BIOCARTA_ERK_PATHWAY	BIOCARTA_ERK_PATHWAY	0.331829609539382	0.593800353912578	2343	28	2	PDGFRA	PTPRR
BIOCARTA_GH_PATHWAY	BIOCARTA_GH_PATHWAY	0.331829609539382	0.593800353912578	2343	28	2	IRS1	PIK3CG
LIPID_TRANSPORTER_ACTIVITY	LIPID_TRANSPORTER_ACTIVITY	0.331829609539382	0.593800353912578	2343	28	2	CETP	PITPNM1
POSITIVE_REGULATION_OF_BINDING	POSITIVE_REGULATION_OF_BINDING	0.331829609539382	0.593800353912578	2343	28	2	NLRC3	PRKCQ
REACTOME_BIOSYNTHESIS_OF_THE_N_GLYCAN_PRECURSOR_DOLICHOL_LIPID_LINKED_OLIGOSACCHARIDE_LLO_AND_TRANSFER_TO_A_NASCENT_PROTEIN	REACTOME_BIOSYNTHESIS_OF_THE_N_GLYCAN_PRECURSOR_DOLICHOL_LIPID_LINKED_OLIGOSACCHARIDE_LLO_AND_TRANSFER_TO_A_NASCENT_PROTEIN	0.331829609539382	0.593800353912578	2343	28	2	GFPT2	PMM1
AMINO_ACID_DERIVATIVE_BIOSYNTHETIC_PROCESS	AMINO_ACID_DERIVATIVE_BIOSYNTHETIC_PROCESS	0.350086289898709	0.605233924909632	2343	10	1	GAMT
AMYLOID_PRECURSOR_PROTEIN_METABOLIC_PROCESS	AMYLOID_PRECURSOR_PROTEIN_METABOLIC_PROCESS	0.350086289898709	0.605233924909632	2343	10	1	ACHE
BIOCARTA_DNAFRAGMENT_PATHWAY	BIOCARTA_DNAFRAGMENT_PATHWAY	0.350086289898709	0.605233924909632	2343	10	1	GZMB
BIOCARTA_ETC_PATHWAY	BIOCARTA_ETC_PATHWAY	0.350086289898709	0.605233924909632	2343	10	1	SLC25A4
BIOCARTA_RANMS_PATHWAY	BIOCARTA_RANMS_PATHWAY	0.350086289898709	0.605233924909632	2343	10	1	RANGAP1
BODY_FLUID_SECRETION	BODY_FLUID_SECRETION	0.350086289898709	0.605233924909632	2343	10	1	NPR1
EPITHELIAL_CELL_DIFFERENTIATION	EPITHELIAL_CELL_DIFFERENTIATION	0.350086289898709	0.605233924909632	2343	10	1	EHF
EPITHELIAL_TO_MESENCHYMAL_TRANSITION	EPITHELIAL_TO_MESENCHYMAL_TRANSITION	0.350086289898709	0.605233924909632	2343	10	1	S100A4
FUCOSYLTRANSFERASE_ACTIVITY	FUCOSYLTRANSFERASE_ACTIVITY	0.350086289898709	0.605233924909632	2343	10	1	FUT9
G_PROTEIN_SIGNALING_ADENYLATE_CYCLASE_INHIBITING_PATHWAY	G_PROTEIN_SIGNALING_ADENYLATE_CYCLASE_INHIBITING_PATHWAY	0.350086289898709	0.605233924909632	2343	10	1	NPY1R
GENE_SILENCING	GENE_SILENCING	0.350086289898709	0.605233924909632	2343	10	1	SCMH1
HISTONE_METHYLTRANSFERASE_ACTIVITY	HISTONE_METHYLTRANSFERASE_ACTIVITY	0.350086289898709	0.605233924909632	2343	10	1	PRMT8
KEGG_GLUTATHIONE_METABOLISM	KEGG_GLUTATHIONE_METABOLISM	0.341662997124428	0.605233924909632	2343	49	3	G6PD	GSR	IDH1
KEGG_LIMONENE_AND_PINENE_DEGRADATION	KEGG_LIMONENE_AND_PINENE_DEGRADATION	0.350086289898709	0.605233924909632	2343	10	1	ALDH7A1
KEGG_RNA_POLYMERASE	KEGG_RNA_POLYMERASE	0.347392886499643	0.605233924909632	2343	29	2	POLR2J	POLR2L
LYSOSOMAL_MEMBRANE	LYSOSOMAL_MEMBRANE	0.350086289898709	0.605233924909632	2343	10	1	LAMP3
MONOSACCHARIDE_TRANSMEMBRANE_TRANSPORTER_ACTIVITY	MONOSACCHARIDE_TRANSMEMBRANE_TRANSPORTER_ACTIVITY	0.350086289898709	0.605233924909632	2343	10	1	SLC2A3
NEGATIVE_REGULATION_OF_MYELOID_CELL_DIFFERENTIATION	NEGATIVE_REGULATION_OF_MYELOID_CELL_DIFFERENTIATION	0.350086289898709	0.605233924909632	2343	10	1	INHBA
NEUTRAL_AMINO_ACID_TRANSPORT	NEUTRAL_AMINO_ACID_TRANSPORT	0.350086289898709	0.605233924909632	2343	10	1	SLC38A3
NUCLEAR_ENVELOPE_ENDOPLASMIC_RETICULUM_NETWORK	NUCLEAR_ENVELOPE_ENDOPLASMIC_RETICULUM_NETWORK	0.34714720796588	0.605233924909632	2343	92	5	AADAC	DERL3	DHCR7	LRMP	SRP9
NUCLEAR_MEMBRANE	NUCLEAR_MEMBRANE	0.341662997124428	0.605233924909632	2343	49	3	DHCR7	PRICKLE1	RANGAP1
NUCLEAR_SPECK	NUCLEAR_SPECK	0.350086289898709	0.605233924909632	2343	10	1	GLIS2
NUCLEOSOME_ASSEMBLY	NUCLEOSOME_ASSEMBLY	0.350086289898709	0.605233924909632	2343	10	1	NAP1L2
ORGANIC_ANION_TRANSMEMBRANE_TRANSPORTER_ACTIVITY	ORGANIC_ANION_TRANSMEMBRANE_TRANSPORTER_ACTIVITY	0.350086289898709	0.605233924909632	2343	10	1	SLCO1A2
OXIDOREDUCTASE_ACTIVITY_ACTING_ON_SULFUR_GROUP_OF_DONORS	OXIDOREDUCTASE_ACTIVITY_ACTING_ON_SULFUR_GROUP_OF_DONORS	0.350086289898709	0.605233924909632	2343	10	1	GSR
PATTERN_RECOGNITION_RECEPTOR_ACTIVITY	PATTERN_RECOGNITION_RECEPTOR_ACTIVITY	0.350086289898709	0.605233924909632	2343	10	1	MARCO
POSITIVE_REGULATION_OF_CELL_MIGRATION	POSITIVE_REGULATION_OF_CELL_MIGRATION	0.350086289898709	0.605233924909632	2343	10	1	SPHK1
POSITIVE_REGULATION_OF_DEFENSE_RESPONSE	POSITIVE_REGULATION_OF_DEFENSE_RESPONSE	0.350086289898709	0.605233924909632	2343	10	1	IL12B
PROTEIN_AMINO_ACID_ADP_RIBOSYLATION	PROTEIN_AMINO_ACID_ADP_RIBOSYLATION	0.350086289898709	0.605233924909632	2343	10	1	PARP1
RAS_GTPASE_ACTIVATOR_ACTIVITY	RAS_GTPASE_ACTIVATOR_ACTIVITY	0.347392886499643	0.605233924909632	2343	29	2	RANGAP1	THY1
REACTOME_FORMATION_OF_THE_HIV1_EARLY_ELONGATION_COMPLEX	REACTOME_FORMATION_OF_THE_HIV1_EARLY_ELONGATION_COMPLEX	0.347392886499643	0.605233924909632	2343	29	2	POLR2J	POLR2L
REACTOME_FORMATION_OF_TRANSCRIPTION_COUPLED_NER_TC_NER_REPAIR_COMPLEX	REACTOME_FORMATION_OF_TRANSCRIPTION_COUPLED_NER_TC_NER_REPAIR_COMPLEX	0.347392886499643	0.605233924909632	2343	29	2	POLR2J	POLR2L
REACTOME_GAMMA_CARBOXYLATION_TRANSPORT_AND_AMINO_TERMINAL_CLEAVAGE_OF_PROTEINS	REACTOME_GAMMA_CARBOXYLATION_TRANSPORT_AND_AMINO_TERMINAL_CLEAVAGE_OF_PROTEINS	0.350086289898709	0.605233924909632	2343	10	1	F2
REACTOME_GAP_JUNCTION_DEGRADATION	REACTOME_GAP_JUNCTION_DEGRADATION	0.350086289898709	0.605233924909632	2343	10	1	CLTB
REACTOME_KERATAN_SULFATE_KERATIN_METABOLISM	REACTOME_KERATAN_SULFATE_KERATIN_METABOLISM	0.347392886499643	0.605233924909632	2343	29	2	KERA	LUM
REACTOME_MRNA_CAPPING	REACTOME_MRNA_CAPPING	0.347392886499643	0.605233924909632	2343	29	2	POLR2J	POLR2L
REACTOME_OPSINS	REACTOME_OPSINS	0.350086289898709	0.605233924909632	2343	10	1	RGR
REACTOME_PURINE_CATABOLISM	REACTOME_PURINE_CATABOLISM	0.350086289898709	0.605233924909632	2343	10	1	GDA
REACTOME_REGULATION_OF_INSULIN_SECRETION_BY_ACETYLCHOLINE	REACTOME_REGULATION_OF_INSULIN_SECRETION_BY_ACETYLCHOLINE	0.350086289898709	0.605233924909632	2343	10	1	GNA15
REACTOME_SYNTHESIS_OF_BILE_ACIDS_AND_BILE_SALTS_VIA_24_HYDROXYCHOLESTEROL	REACTOME_SYNTHESIS_OF_BILE_ACIDS_AND_BILE_SALTS_VIA_24_HYDROXYCHOLESTEROL	0.350086289898709	0.605233924909632	2343	10	1	AKR1C4
REACTOME_SYNTHESIS_OF_PIPS_AT_THE_LATE_ENDOSOME_MEMBRANE	REACTOME_SYNTHESIS_OF_PIPS_AT_THE_LATE_ENDOSOME_MEMBRANE	0.350086289898709	0.605233924909632	2343	10	1	MTMR7
REGULATION_OF_AXONOGENESIS	REGULATION_OF_AXONOGENESIS	0.350086289898709	0.605233924909632	2343	10	1	THY1
RESPONSE_TO_NUTRIENT_LEVELS	RESPONSE_TO_NUTRIENT_LEVELS	0.347392886499643	0.605233924909632	2343	29	2	LEP	PPARG
SIALYLTRANSFERASE_ACTIVITY	SIALYLTRANSFERASE_ACTIVITY	0.350086289898709	0.605233924909632	2343	10	1	ST6GAL2
STEROID_HORMONE_RECEPTOR_BINDING	STEROID_HORMONE_RECEPTOR_BINDING	0.350086289898709	0.605233924909632	2343	10	1	TGFB1I1
SUPEROXIDE_METABOLIC_PROCESS	SUPEROXIDE_METABOLIC_PROCESS	0.350086289898709	0.605233924909632	2343	10	1	MT3
SMALL_CONJUGATING_PROTEIN_LIGASE_ACTIVITY	SMALL_CONJUGATING_PROTEIN_LIGASE_ACTIVITY	0.353309620057222	0.610356677948632	2343	50	3	BIRC3	FBXO2	RNF144B
REGULATION_OF_I_KAPPAB_KINASE_NF_KAPPAB_CASCADE	REGULATION_OF_I_KAPPAB_KINASE_NF_KAPPAB_CASCADE	0.355561765543885	0.613795365685028	2343	93	5	CD40	FASLG	REL	TICAM2	TNFAIP3
KEGG_ETHER_LIPID_METABOLISM	KEGG_ETHER_LIPID_METABOLISM	0.362832430731432	0.62588594301172	2343	30	2	ENPP6	PLA2G2D
LIGASE_ACTIVITY	LIGASE_ACTIVITY	0.363983860995146	0.627410828724917	2343	94	5	BIRC3	FBXO2	PC	PCCB	RNF144B
REACTOME_APOPTOTIC_EXECUTION_PHASE	REACTOME_APOPTOTIC_EXECUTION_PHASE	0.364930076363556	0.627658327821776	2343	51	3	BMX	DSG3	PRKCQ
REACTOME_CIRCADIAN_CLOCK	REACTOME_CIRCADIAN_CLOCK	0.364930076363556	0.627658327821776	2343	51	3	BHLHE40	NR1D1	NR3C1
SMALL_PROTEIN_CONJUGATING_ENZYME_ACTIVITY	SMALL_PROTEIN_CONJUGATING_ENZYME_ACTIVITY	0.364930076363556	0.627658327821776	2343	51	3	BIRC3	FBXO2	RNF144B
ADP_BINDING	ADP_BINDING	0.377499972415628	0.632284624994262	2343	11	1	MYO3A
ALDO_KETO_REDUCTASE_ACTIVITY	ALDO_KETO_REDUCTASE_ACTIVITY	0.377499972415628	0.632284624994262	2343	11	1	AKR1C4
ANION_TRANSPORT	ANION_TRANSPORT	0.378131001222058	0.632284624994262	2343	31	2	SLC17A7	SLCO1A2
BILE_ACID_METABOLIC_PROCESS	BILE_ACID_METABOLIC_PROCESS	0.377499972415628	0.632284624994262	2343	11	1	CYP7B1
BIOCARTA_CDK5_PATHWAY	BIOCARTA_CDK5_PATHWAY	0.377499972415628	0.632284624994262	2343	11	1	CDK5
BIOCARTA_LEPTIN_PATHWAY	BIOCARTA_LEPTIN_PATHWAY	0.377499972415628	0.632284624994262	2343	11	1	LEP
BIOCARTA_P35ALZHEIMERS_PATHWAY	BIOCARTA_P35ALZHEIMERS_PATHWAY	0.377499972415628	0.632284624994262	2343	11	1	CDK5
CALCIUM_ION_TRANSMEMBRANE_TRANSPORTER_ACTIVITY	CALCIUM_ION_TRANSMEMBRANE_TRANSPORTER_ACTIVITY	0.377499972415628	0.632284624994262	2343	11	1	ATP2B3
CATION_TRANSPORTING_ATPASE_ACTIVITY	CATION_TRANSPORTING_ATPASE_ACTIVITY	0.377499972415628	0.632284624994262	2343	11	1	ATP2B3
CELLULAR_PROTEIN_COMPLEX_DISASSEMBLY	CELLULAR_PROTEIN_COMPLEX_DISASSEMBLY	0.377499972415628	0.632284624994262	2343	11	1	NRG1
DEACETYLASE_ACTIVITY	DEACETYLASE_ACTIVITY	0.377499972415628	0.632284624994262	2343	11	1	AADAC
DEVELOPMENTAL_GROWTH	DEVELOPMENTAL_GROWTH	0.377499972415628	0.632284624994262	2343	11	1	GLI2
ENDOTHELIAL_CELL_PROLIFERATION	ENDOTHELIAL_CELL_PROLIFERATION	0.377499972415628	0.632284624994262	2343	11	1	SCG2
INTERCELLULAR_JUNCTION_ASSEMBLY	INTERCELLULAR_JUNCTION_ASSEMBLY	0.377499972415628	0.632284624994262	2343	11	1	GJA5
KEGG_FOLATE_BIOSYNTHESIS	KEGG_FOLATE_BIOSYNTHESIS	0.377499972415628	0.632284624994262	2343	11	1	QDPR
LATE_ENDOSOME	LATE_ENDOSOME	0.377499972415628	0.632284624994262	2343	11	1	CD79A
MAINTENANCE_OF_CELLULAR_PROTEIN_LOCALIZATION	MAINTENANCE_OF_CELLULAR_PROTEIN_LOCALIZATION	0.377499972415628	0.632284624994262	2343	11	1	PDIA2
MITOCHONDRIAL_MEMBRANE_ORGANIZATION_AND_BIOGENESIS	MITOCHONDRIAL_MEMBRANE_ORGANIZATION_AND_BIOGENESIS	0.377499972415628	0.632284624994262	2343	11	1	BNIP3
MONOSACCHARIDE_BINDING	MONOSACCHARIDE_BINDING	0.377499972415628	0.632284624994262	2343	11	1	CD209
NEGATIVE_REGULATION_OF_HYDROLASE_ACTIVITY	NEGATIVE_REGULATION_OF_HYDROLASE_ACTIVITY	0.377499972415628	0.632284624994262	2343	11	1	TNNT2
NEGATIVE_REGULATION_OF_INTRACELLULAR_TRANSPORT	NEGATIVE_REGULATION_OF_INTRACELLULAR_TRANSPORT	0.377499972415628	0.632284624994262	2343	11	1	CRYAB
POSITIVE_REGULATION_OF_DNA_METABOLIC_PROCESS	POSITIVE_REGULATION_OF_DNA_METABOLIC_PROCESS	0.377499972415628	0.632284624994262	2343	11	1	GLI2
PROTEIN_IMPORT_INTO_NUCLEUS_TRANSLOCATION	PROTEIN_IMPORT_INTO_NUCLEUS_TRANSLOCATION	0.377499972415628	0.632284624994262	2343	11	1	F2
REACTOME_APOPTOTIC_CLEAVAGE_OF_CELL_ADHESION_PROTEINS	REACTOME_APOPTOTIC_CLEAVAGE_OF_CELL_ADHESION_PROTEINS	0.377499972415628	0.632284624994262	2343	11	1	DSG3
REACTOME_GLYCOPROTEIN_HORMONES	REACTOME_GLYCOPROTEIN_HORMONES	0.377499972415628	0.632284624994262	2343	11	1	INHBA
REACTOME_NEGATIVE_REGULATORS_OF_RIG_I_MDA5_SIGNALING	REACTOME_NEGATIVE_REGULATORS_OF_RIG_I_MDA5_SIGNALING	0.378131001222058	0.632284624994262	2343	31	2	NLRC5	TNFAIP3
REACTOME_RECYCLING_OF_BILE_ACIDS_AND_SALTS	REACTOME_RECYCLING_OF_BILE_ACIDS_AND_SALTS	0.377499972415628	0.632284624994262	2343	11	1	SLCO1A2
REACTOME_SIGNALING_BY_ACTIVATED_POINT_MUTANTS_OF_FGFR1	REACTOME_SIGNALING_BY_ACTIVATED_POINT_MUTANTS_OF_FGFR1	0.377499972415628	0.632284624994262	2343	11	1	FGF1
REACTOME_SIGNALING_BY_FGFR3_MUTANTS	REACTOME_SIGNALING_BY_FGFR3_MUTANTS	0.377499972415628	0.632284624994262	2343	11	1	FGF1
REACTOME_THE_NLRP3_INFLAMMASOME	REACTOME_THE_NLRP3_INFLAMMASOME	0.377499972415628	0.632284624994262	2343	11	1	PSTPIP1
REACTOME_VITAMIN_B5_PANTOTHENATE_METABOLISM	REACTOME_VITAMIN_B5_PANTOTHENATE_METABOLISM	0.377499972415628	0.632284624994262	2343	11	1	PANK1
REGULATION_OF_GENE_SPECIFIC_TRANSCRIPTION	REGULATION_OF_GENE_SPECIFIC_TRANSCRIPTION	0.377499972415628	0.632284624994262	2343	11	1	SPI1
REGULATION_OF_VIRAL_REPRODUCTION	REGULATION_OF_VIRAL_REPRODUCTION	0.377499972415628	0.632284624994262	2343	11	1	MDFIC
RIBONUCLEOPROTEIN_BINDING	RIBONUCLEOPROTEIN_BINDING	0.377499972415628	0.632284624994262	2343	11	1	SRP9
SENSORY_PERCEPTION_OF_TASTE	SENSORY_PERCEPTION_OF_TASTE	0.377499972415628	0.632284624994262	2343	11	1	TAS2R43
SUGAR_TRANSMEMBRANE_TRANSPORTER_ACTIVITY	SUGAR_TRANSMEMBRANE_TRANSPORTER_ACTIVITY	0.377499972415628	0.632284624994262	2343	11	1	SLC2A3
SYMPORTER_ACTIVITY	SYMPORTER_ACTIVITY	0.378131001222058	0.632284624994262	2343	31	2	SLC17A7	SLC4A4
U12_DEPENDENT_SPLICEOSOME	U12_DEPENDENT_SPLICEOSOME	0.377499972415628	0.632284624994262	2343	11	1	SNRNP25
VACUOLAR_MEMBRANE	VACUOLAR_MEMBRANE	0.377499972415628	0.632284624994262	2343	11	1	LAMP3
PHOSPHOLIPID_METABOLIC_PROCESS	PHOSPHOLIPID_METABOLIC_PROCESS	0.380376320096033	0.635133698893446	2343	74	4	CETP	PCYT1B	PCYT2	PLA2G2D
REACTOME_ANTIGEN_PROCESSING_CROSS_PRESENTATION	REACTOME_ANTIGEN_PROCESSING_CROSS_PRESENTATION	0.380376320096033	0.635133698893446	2343	74	4	CD36	MRC2	NCF4	PSMB6
COFACTOR_METABOLIC_PROCESS	COFACTOR_METABOLIC_PROCESS	0.388055285028975	0.647494807025588	2343	53	3	ACO2	ALDH1L1	GLRX2
ACETYLGALACTOSAMINYLTRANSFERASE_ACTIVITY	ACETYLGALACTOSAMINYLTRANSFERASE_ACTIVITY	0.403757804926163	0.654154565163521	2343	12	1	B4GALNT1
BIOCARTA_AKAP13_PATHWAY	BIOCARTA_AKAP13_PATHWAY	0.403757804926163	0.654154565163521	2343	12	1	LPAR1
BIOCARTA_CFTR_PATHWAY	BIOCARTA_CFTR_PATHWAY	0.403757804926163	0.654154565163521	2343	12	1	PRKAR1B
BIOCARTA_LECTIN_PATHWAY	BIOCARTA_LECTIN_PATHWAY	0.403757804926163	0.654154565163521	2343	12	1	C6
BIOCARTA_RAB_PATHWAY	BIOCARTA_RAB_PATHWAY	0.403757804926163	0.654154565163521	2343	12	1	RAB3A
DNA_DAMAGE_RESPONSESIGNAL_TRANSDUCTION_BY_P53_CLASS_MEDIATOR	DNA_DAMAGE_RESPONSESIGNAL_TRANSDUCTION_BY_P53_CLASS_MEDIATOR	0.403757804926163	0.654154565163521	2343	12	1	IFI16
ESTABLISHMENT_AND_OR_MAINTENANCE_OF_CHROMATIN_ARCHITECTURE	ESTABLISHMENT_AND_OR_MAINTENANCE_OF_CHROMATIN_ARCHITECTURE	0.399611515551913	0.654154565163521	2343	76	4	BNIP3	H1FNT	NAP1L2	PRMT8
GLYCOPROTEIN_CATABOLIC_PROCESS	GLYCOPROTEIN_CATABOLIC_PROCESS	0.403757804926163	0.654154565163521	2343	12	1	ADAMTS9
HORMONE_BINDING	HORMONE_BINDING	0.403757804926163	0.654154565163521	2343	12	1	NPR1
HORMONE_METABOLIC_PROCESS	HORMONE_METABOLIC_PROCESS	0.39327302995206	0.654154565163521	2343	32	2	AKR1C4	ECE2
INOSITOL_OR_PHOSPHATIDYLINOSITOL_PHOSPHATASE_ACTIVITY	INOSITOL_OR_PHOSPHATIDYLINOSITOL_PHOSPHATASE_ACTIVITY	0.403757804926163	0.654154565163521	2343	12	1	INPP4B
INTRA_GOLGI_VESICLE_MEDIATED_TRANSPORT	INTRA_GOLGI_VESICLE_MEDIATED_TRANSPORT	0.403757804926163	0.654154565163521	2343	12	1	OPTN
ISOPRENOID_METABOLIC_PROCESS	ISOPRENOID_METABOLIC_PROCESS	0.403757804926163	0.654154565163521	2343	12	1	RARRES2
KEGG_NON_SMALL_CELL_LUNG_CANCER	KEGG_NON_SMALL_CELL_LUNG_CANCER	0.399542571312224	0.654154565163521	2343	54	3	ERBB2	PIK3CG	PLCG2
KINASE_ACTIVATOR_ACTIVITY	KINASE_ACTIVATOR_ACTIVITY	0.403757804926163	0.654154565163521	2343	12	1	MAPK8IP2
LOW_DENSITY_LIPOPROTEIN_BINDING	LOW_DENSITY_LIPOPROTEIN_BINDING	0.403757804926163	0.654154565163521	2343	12	1	STAB2
MAINTENANCE_OF_CELLULAR_LOCALIZATION	MAINTENANCE_OF_CELLULAR_LOCALIZATION	0.403757804926163	0.654154565163521	2343	12	1	PDIA2
MALE_GONAD_DEVELOPMENT	MALE_GONAD_DEVELOPMENT	0.403757804926163	0.654154565163521	2343	12	1	DMRT2
MAP_KINASE_ACTIVITY	MAP_KINASE_ACTIVITY	0.403757804926163	0.654154565163521	2343	12	1	MAPK4
METALLOEXOPEPTIDASE_ACTIVITY	METALLOEXOPEPTIDASE_ACTIVITY	0.403757804926163	0.654154565163521	2343	12	1	CPA3
NEUROPEPTIDE_HORMONE_ACTIVITY	NEUROPEPTIDE_HORMONE_ACTIVITY	0.403757804926163	0.654154565163521	2343	12	1	GRP
NOTCH_SIGNALING_PATHWAY	NOTCH_SIGNALING_PATHWAY	0.403757804926163	0.654154565163521	2343	12	1	TP63
NUCLEAR_BODY	NUCLEAR_BODY	0.39327302995206	0.654154565163521	2343	32	2	GLIS2	SPTBN4
NUCLEAR_MATRIX	NUCLEAR_MATRIX	0.403757804926163	0.654154565163521	2343	12	1	SPTBN4
PHOSPHATASE_BINDING	PHOSPHATASE_BINDING	0.403757804926163	0.654154565163521	2343	12	1	LILRB1
POSITIVE_REGULATION_OF_PROTEIN_SECRETION	POSITIVE_REGULATION_OF_PROTEIN_SECRETION	0.403757804926163	0.654154565163521	2343	12	1	ACHE
PROTEIN_COMPLEX_DISASSEMBLY	PROTEIN_COMPLEX_DISASSEMBLY	0.403757804926163	0.654154565163521	2343	12	1	NRG1
REACTOME_ALPHA_LINOLENIC_ACID_ALA_METABOLISM	REACTOME_ALPHA_LINOLENIC_ACID_ALA_METABOLISM	0.403757804926163	0.654154565163521	2343	12	1	ACAA1
REACTOME_ERKS_ARE_INACTIVATED	REACTOME_ERKS_ARE_INACTIVATED	0.403757804926163	0.654154565163521	2343	12	1	DUSP4
REACTOME_FACILITATIVE_NA_INDEPENDENT_GLUCOSE_TRANSPORTERS	REACTOME_FACILITATIVE_NA_INDEPENDENT_GLUCOSE_TRANSPORTERS	0.403757804926163	0.654154565163521	2343	12	1	SLC2A3
REACTOME_FGFR2C_LIGAND_BINDING_AND_ACTIVATION	REACTOME_FGFR2C_LIGAND_BINDING_AND_ACTIVATION	0.403757804926163	0.654154565163521	2343	12	1	FGF1
REACTOME_NFKB_ACTIVATION_THROUGH_FADD_RIP1_PATHWAY_MEDIATED_BY_CASPASE_8_AND10	REACTOME_NFKB_ACTIVATION_THROUGH_FADD_RIP1_PATHWAY_MEDIATED_BY_CASPASE_8_AND10	0.403757804926163	0.654154565163521	2343	12	1	CASP10
REACTOME_P2Y_RECEPTORS	REACTOME_P2Y_RECEPTORS	0.403757804926163	0.654154565163521	2343	12	1	P2RY10
REACTOME_SYNTHESIS_OF_PIPS_AT_THE_EARLY_ENDOSOME_MEMBRANE	REACTOME_SYNTHESIS_OF_PIPS_AT_THE_EARLY_ENDOSOME_MEMBRANE	0.403757804926163	0.654154565163521	2343	12	1	INPP4B
REACTOME_THE_ACTIVATION_OF_ARYLSULFATASES	REACTOME_THE_ACTIVATION_OF_ARYLSULFATASES	0.403757804926163	0.654154565163521	2343	12	1	ARSI
REACTOME_TRAF6_MEDIATED_INDUCTION_OF_NFKB_AND_MAP_KINASES_UPON_TLR7_8_OR_9_ACTIVATION	REACTOME_TRAF6_MEDIATED_INDUCTION_OF_NFKB_AND_MAP_KINASES_UPON_TLR7_8_OR_9_ACTIVATION	0.399611515551913	0.654154565163521	2343	76	4	DUSP4	IRAK2	S100B	SAA1
REGULATION_OF_ACTIN_POLYMERIZATION_AND_OR_DEPOLYMERIZATION	REGULATION_OF_ACTIN_POLYMERIZATION_AND_OR_DEPOLYMERIZATION	0.403757804926163	0.654154565163521	2343	12	1	CXCL12
REGULATION_OF_LIPID_METABOLIC_PROCESS	REGULATION_OF_LIPID_METABOLIC_PROCESS	0.403757804926163	0.654154565163521	2343	12	1	CIDEA
REGULATION_OF_NEURON_APOPTOSIS	REGULATION_OF_NEURON_APOPTOSIS	0.403757804926163	0.654154565163521	2343	12	1	CDK5
RESPONSE_TO_HORMONE_STIMULUS	RESPONSE_TO_HORMONE_STIMULUS	0.39327302995206	0.654154565163521	2343	32	2	LATS2	LYN
SINGLE_STRANDED_RNA_BINDING	SINGLE_STRANDED_RNA_BINDING	0.403757804926163	0.654154565163521	2343	12	1	ZFP36
SMOOTH_MUSCLE_CONTRACTION_GO_0006939	SMOOTH_MUSCLE_CONTRACTION_GO_0006939	0.403757804926163	0.654154565163521	2343	12	1	SPHK1
BIOCARTA_AT1R_PATHWAY	BIOCARTA_AT1R_PATHWAY	0.408244511552179	0.658694376961081	2343	33	2	AGT	AGTR1
BIOCARTA_DEATH_PATHWAY	BIOCARTA_DEATH_PATHWAY	0.408244511552179	0.658694376961081	2343	33	2	BIRC3	CASP10
BIOCARTA_IL1R_PATHWAY	BIOCARTA_IL1R_PATHWAY	0.408244511552179	0.658694376961081	2343	33	2	IL6	IRAK2
DNA_DAMAGE_RESPONSESIGNAL_TRANSDUCTION	DNA_DAMAGE_RESPONSESIGNAL_TRANSDUCTION	0.408244511552179	0.658694376961081	2343	33	2	CIDEA	IFI16
RECEPTOR_MEDIATED_ENDOCYTOSIS	RECEPTOR_MEDIATED_ENDOCYTOSIS	0.408244511552179	0.658694376961081	2343	33	2	AP1S1	STAB2
RESPONSE_TO_EXTRACELLULAR_STIMULUS	RESPONSE_TO_EXTRACELLULAR_STIMULUS	0.408244511552179	0.658694376961081	2343	33	2	LEP	PPARG
ACID_AMINO_ACID_LIGASE_ACTIVITY	ACID_AMINO_ACID_LIGASE_ACTIVITY	0.42232618479306	0.675768532869348	2343	56	3	BIRC3	FBXO2	RNF144B
BIOCARTA_AGPCR_PATHWAY	BIOCARTA_AGPCR_PATHWAY	0.428908501893631	0.675768532869348	2343	13	1	PRKAR1B
BIOCARTA_CARM1_PATHWAY	BIOCARTA_CARM1_PATHWAY	0.428908501893631	0.675768532869348	2343	13	1	PRKAR1B
BIOCARTA_CBL_PATHWAY	BIOCARTA_CBL_PATHWAY	0.428908501893631	0.675768532869348	2343	13	1	PDGFRA
BIOCARTA_EXTRINSIC_PATHWAY	BIOCARTA_EXTRINSIC_PATHWAY	0.428908501893631	0.675768532869348	2343	13	1	F2
CORNIFIED_ENVELOPE	CORNIFIED_ENVELOPE	0.428908501893631	0.675768532869348	2343	13	1	ANXA1
ENDORIBONUCLEASE_ACTIVITY	ENDORIBONUCLEASE_ACTIVITY	0.428908501893631	0.675768532869348	2343	13	1	RNASE8
EXTRINSIC_TO_PLASMA_MEMBRANE	EXTRINSIC_TO_PLASMA_MEMBRANE	0.428908501893631	0.675768532869348	2343	13	1	APC2
G1_PHASE_OF_MITOTIC_CELL_CYCLE	G1_PHASE_OF_MITOTIC_CELL_CYCLE	0.428908501893631	0.675768532869348	2343	13	1	CDKN1C
HOMOPHILIC_CELL_ADHESION	HOMOPHILIC_CELL_ADHESION	0.428908501893631	0.675768532869348	2343	13	1	CADM3
INTERCELLULAR_JUNCTION_ASSEMBLY_AND_MAINTENANCE	INTERCELLULAR_JUNCTION_ASSEMBLY_AND_MAINTENANCE	0.428908501893631	0.675768532869348	2343	13	1	GJA5
KEGG_SULFUR_METABOLISM	KEGG_SULFUR_METABOLISM	0.428908501893631	0.675768532869348	2343	13	1	CHST11
MACROMOLECULAR_COMPLEX_DISASSEMBLY	MACROMOLECULAR_COMPLEX_DISASSEMBLY	0.428908501893631	0.675768532869348	2343	13	1	NRG1
MAINTENANCE_OF_PROTEIN_LOCALIZATION	MAINTENANCE_OF_PROTEIN_LOCALIZATION	0.428908501893631	0.675768532869348	2343	13	1	PDIA2
MICROTUBULE_CYTOSKELETON	MICROTUBULE_CYTOSKELETON	0.426398650799759	0.675768532869348	2343	147	7	DYNC1I1	KIF5A	KIF5C	LATS2	LCK	MAP1B	MAP2
NUCLEOTIDE_KINASE_ACTIVITY	NUCLEOTIDE_KINASE_ACTIVITY	0.428908501893631	0.675768532869348	2343	13	1	AK1
PHOSPHATE_TRANSMEMBRANE_TRANSPORTER_ACTIVITY	PHOSPHATE_TRANSMEMBRANE_TRANSPORTER_ACTIVITY	0.428908501893631	0.675768532869348	2343	13	1	SLC17A7
PHOSPHOLIPASE_A2_ACTIVITY	PHOSPHOLIPASE_A2_ACTIVITY	0.428908501893631	0.675768532869348	2343	13	1	PLA2G2D
PHOTOTRANSDUCTION	PHOTOTRANSDUCTION	0.428908501893631	0.675768532869348	2343	13	1	PITPNM1
POTASSIUM_CHANNEL_REGULATOR_ACTIVITY	POTASSIUM_CHANNEL_REGULATOR_ACTIVITY	0.428908501893631	0.675768532869348	2343	13	1	ADRA2A
PRODUCTION_OF_MOLECULAR_MEDIATOR_OF_IMMUNE_RESPONSE	PRODUCTION_OF_MOLECULAR_MEDIATOR_OF_IMMUNE_RESPONSE	0.428908501893631	0.675768532869348	2343	13	1	PTPRC
PROTEIN_METHYLTRANSFERASE_ACTIVITY	PROTEIN_METHYLTRANSFERASE_ACTIVITY	0.428908501893631	0.675768532869348	2343	13	1	PRMT8
PROTEIN_PHOSPHATASE_TYPE_2A_REGULATOR_ACTIVITY	PROTEIN_PHOSPHATASE_TYPE_2A_REGULATOR_ACTIVITY	0.428908501893631	0.675768532869348	2343	13	1	PPP2R2B
REACTOME_INITIAL_TRIGGERING_OF_COMPLEMENT	REACTOME_INITIAL_TRIGGERING_OF_COMPLEMENT	0.428908501893631	0.675768532869348	2343	13	1	C1S
REACTOME_ORGANIC_CATION_ANION_ZWITTERION_TRANSPORT	REACTOME_ORGANIC_CATION_ANION_ZWITTERION_TRANSPORT	0.428908501893631	0.675768532869348	2343	13	1	SLC22A3
REACTOME_PEPTIDE_HORMONE_BIOSYNTHESIS	REACTOME_PEPTIDE_HORMONE_BIOSYNTHESIS	0.428908501893631	0.675768532869348	2343	13	1	INHBA
REACTOME_REGULATION_OF_COMPLEMENT_CASCADE	REACTOME_REGULATION_OF_COMPLEMENT_CASCADE	0.428908501893631	0.675768532869348	2343	13	1	CR1
REACTOME_REGULATION_OF_IFNG_SIGNALING	REACTOME_REGULATION_OF_IFNG_SIGNALING	0.428908501893631	0.675768532869348	2343	13	1	SOCS3
REACTOME_RETROGRADE_NEUROTROPHIN_SIGNALLING	REACTOME_RETROGRADE_NEUROTROPHIN_SIGNALLING	0.428908501893631	0.675768532869348	2343	13	1	SH3GL2
REACTOME_SIGNAL_ATTENUATION	REACTOME_SIGNAL_ATTENUATION	0.428908501893631	0.675768532869348	2343	13	1	IRS1
REACTOME_TETRAHYDROBIOPTERIN_BH4_SYNTHESIS_RECYCLING_SALVAGE_AND_REGULATION	REACTOME_TETRAHYDROBIOPTERIN_BH4_SYNTHESIS_RECYCLING_SALVAGE_AND_REGULATION	0.428908501893631	0.675768532869348	2343	13	1	PRKG2
REGULATION_OF_ACTIN_FILAMENT_LENGTH	REGULATION_OF_ACTIN_FILAMENT_LENGTH	0.428908501893631	0.675768532869348	2343	13	1	CXCL12
SYNAPSE_PART	SYNAPSE_PART	0.428908501893631	0.675768532869348	2343	13	1	ERC2
VACUOLAR_PART	VACUOLAR_PART	0.428908501893631	0.675768532869348	2343	13	1	LAMP3
VITAMIN_TRANSPORT	VITAMIN_TRANSPORT	0.428908501893631	0.675768532869348	2343	13	1	TCN1
CHROMATIN	CHROMATIN	0.437627007017213	0.688265964439604	2343	35	2	H1FNT	MAF
DNA_PACKAGING	DNA_PACKAGING	0.437627007017213	0.688265964439604	2343	35	2	H1FNT	NAP1L2
TRANSFERASE_ACTIVITY_TRANSFERRING_HEXOSYL_GROUPS	TRANSFERASE_ACTIVITY_TRANSFERRING_HEXOSYL_GROUPS	0.437720724187506	0.688265964439604	2343	80	4	B4GALNT1	FUT9	UGCG	UGT8
REGULATION_OF_BINDING	REGULATION_OF_BINDING	0.444806479216012	0.698939049056105	2343	58	3	NLRC3	PRKCQ	PRMT8
ACTIN_FILAMENT_POLYMERIZATION	ACTIN_FILAMENT_POLYMERIZATION	0.452998725501279	0.700088939411068	2343	14	1	WASF3
BIOCARTA_CACAM_PATHWAY	BIOCARTA_CACAM_PATHWAY	0.452998725501279	0.700088939411068	2343	14	1	CAMK2B
BIOCARTA_DREAM_PATHWAY	BIOCARTA_DREAM_PATHWAY	0.452998725501279	0.700088939411068	2343	14	1	PRKAR1B
BIOCARTA_PS1_PATHWAY	BIOCARTA_PS1_PATHWAY	0.452998725501279	0.700088939411068	2343	14	1	DLL1
EMBRYO_IMPLANTATION	EMBRYO_IMPLANTATION	0.452998725501279	0.700088939411068	2343	14	1	SFRP4
ENDOCYTIC_VESICLE	ENDOCYTIC_VESICLE	0.452998725501279	0.700088939411068	2343	14	1	TF
ER_NUCLEAR_SIGNALING_PATHWAY	ER_NUCLEAR_SIGNALING_PATHWAY	0.452998725501279	0.700088939411068	2343	14	1	DERL3
INACTIVATION_OF_MAPK_ACTIVITY	INACTIVATION_OF_MAPK_ACTIVITY	0.452998725501279	0.700088939411068	2343	14	1	LAX1
INTRINSIC_TO_GOLGI_MEMBRANE	INTRINSIC_TO_GOLGI_MEMBRANE	0.452998725501279	0.700088939411068	2343	14	1	BNIP3
KEGG_GLYCOSPHINGOLIPID_BIOSYNTHESIS_GLOBO_SERIES	KEGG_GLYCOSPHINGOLIPID_BIOSYNTHESIS_GLOBO_SERIES	0.452998725501279	0.700088939411068	2343	14	1	FUT9
NEUROPEPTIDE_SIGNALING_PATHWAY	NEUROPEPTIDE_SIGNALING_PATHWAY	0.452998725501279	0.700088939411068	2343	14	1	GRP
NUCLEAR_CHROMATIN	NUCLEAR_CHROMATIN	0.452998725501279	0.700088939411068	2343	14	1	H1FNT
OVULATION_CYCLE	OVULATION_CYCLE	0.452998725501279	0.700088939411068	2343	14	1	FOXL2
PML_BODY	PML_BODY	0.452998725501279	0.700088939411068	2343	14	1	SPTBN4
PROTEIN_TRANSPORTER_ACTIVITY	PROTEIN_TRANSPORTER_ACTIVITY	0.452998725501279	0.700088939411068	2343	14	1	RAMP1
REACTOME_AMYLOIDS	REACTOME_AMYLOIDS	0.447144786789823	0.700088939411068	2343	81	4	HIST1H4J	HSPG2	LYZ	SAA1
REACTOME_FORMATION_OF_RNA_POL_II_ELONGATION_COMPLEX_	REACTOME_FORMATION_OF_RNA_POL_II_ELONGATION_COMPLEX_	0.452016916854214	0.700088939411068	2343	36	2	POLR2J	POLR2L
REACTOME_GAB1_SIGNALOSOME	REACTOME_GAB1_SIGNALOSOME	0.452016916854214	0.700088939411068	2343	36	2	FOXO1	NR4A1
REACTOME_MITOCHONDRIAL_FATTY_ACID_BETA_OXIDATION	REACTOME_MITOCHONDRIAL_FATTY_ACID_BETA_OXIDATION	0.452998725501279	0.700088939411068	2343	14	1	PCCB
REACTOME_PLATELET_AGGREGATION_PLUG_FORMATION	REACTOME_PLATELET_AGGREGATION_PLUG_FORMATION	0.452016916854214	0.700088939411068	2343	36	2	ADRA2A	F2
REACTOME_SOS_MEDIATED_SIGNALLING	REACTOME_SOS_MEDIATED_SIGNALLING	0.452998725501279	0.700088939411068	2343	14	1	IRS1
REGIONALIZATION	REGIONALIZATION	0.452998725501279	0.700088939411068	2343	14	1	GLI2
REGULATION_OF_CELLULAR_COMPONENT_SIZE	REGULATION_OF_CELLULAR_COMPONENT_SIZE	0.452998725501279	0.700088939411068	2343	14	1	CXCL12
RNA_POLYMERASE_II_TRANSCRIPTION_FACTOR_ACTIVITYENHANCER_BINDING	RNA_POLYMERASE_II_TRANSCRIPTION_FACTOR_ACTIVITYENHANCER_BINDING	0.452998725501279	0.700088939411068	2343	14	1	IRF8
S_PHASE	S_PHASE	0.452998725501279	0.700088939411068	2343	14	1	PTPRC
RESPONSE_TO_RADIATION	RESPONSE_TO_RADIATION	0.455916189878186	0.704133891674934	2343	59	3	CCL11	IL12B	PITPNM1
REACTOME_REGULATION_OF_MRNA_STABILITY_BY_PROTEINS_THAT_BIND_AU_RICH_ELEMENTS	REACTOME_REGULATION_OF_MRNA_STABILITY_BY_PROTEINS_THAT_BIND_AU_RICH_ELEMENTS	0.456518690121189	0.704600557252835	2343	82	4	HSPA1B	PSMB6	ZFP36	ZFP36L1
BIOCARTA_MET_PATHWAY	BIOCARTA_MET_PATHWAY	0.466193892147857	0.717367243146378	2343	37	2	MAP4K1	PIK3CG
ENDOPLASMIC_RETICULUM_MEMBRANE	ENDOPLASMIC_RETICULUM_MEMBRANE	0.465838322444579	0.717367243146378	2343	83	4	AADAC	DERL3	LRMP	SRP9
LYSOSOME	LYSOSOME	0.466930852636197	0.717367243146378	2343	60	3	HLA-DRA	LAMP3	VPS45
LYTIC_VACUOLE	LYTIC_VACUOLE	0.466930852636197	0.717367243146378	2343	60	3	HLA-DRA	LAMP3	VPS45
MAGNESIUM_ION_BINDING	MAGNESIUM_ION_BINDING	0.466930852636197	0.717367243146378	2343	60	3	DYRK3	MAST1	SPHK1
REACTOME_GLUCOSE_TRANSPORT	REACTOME_GLUCOSE_TRANSPORT	0.466193892147857	0.717367243146378	2343	37	2	HK2	SLC2A3
REACTOME_GLYCOSPHINGOLIPID_METABOLISM	REACTOME_GLYCOSPHINGOLIPID_METABOLISM	0.466193892147857	0.717367243146378	2343	37	2	ARSI	UGCG
AEROBIC_RESPIRATION	AEROBIC_RESPIRATION	0.476073172076915	0.719631225317295	2343	15	1	ACO2
BIOCARTA_AKAPCENTROSOME_PATHWAY	BIOCARTA_AKAPCENTROSOME_PATHWAY	0.476073172076915	0.719631225317295	2343	15	1	MAP2
BIOCARTA_IL3_PATHWAY	BIOCARTA_IL3_PATHWAY	0.476073172076915	0.719631225317295	2343	15	1	CSF2RB
BIOCARTA_PITX2_PATHWAY	BIOCARTA_PITX2_PATHWAY	0.476073172076915	0.719631225317295	2343	15	1	PITX2
BIOCARTA_TALL1_PATHWAY	BIOCARTA_TALL1_PATHWAY	0.476073172076915	0.719631225317295	2343	15	1	TNFRSF13B
CARBOHYDRATE_KINASE_ACTIVITY	CARBOHYDRATE_KINASE_ACTIVITY	0.476073172076915	0.719631225317295	2343	15	1	HK2
CYTOPLASM_ORGANIZATION_AND_BIOGENESIS	CYTOPLASM_ORGANIZATION_AND_BIOGENESIS	0.476073172076915	0.719631225317295	2343	15	1	GJA5
G1_PHASE	G1_PHASE	0.476073172076915	0.719631225317295	2343	15	1	CDKN1C
KEGG_RIBOFLAVIN_METABOLISM	KEGG_RIBOFLAVIN_METABOLISM	0.476073172076915	0.719631225317295	2343	15	1	MTMR7
KERATINOCYTE_DIFFERENTIATION	KERATINOCYTE_DIFFERENTIATION	0.476073172076915	0.719631225317295	2343	15	1	ANXA1
PEPTIDE_BINDING	PEPTIDE_BINDING	0.47509975326595	0.719631225317295	2343	84	4	AVPR1A	F2RL2	GRPR	OPCML
POSITIVE_REGULATION_OF_CYTOKINE_PRODUCTION	POSITIVE_REGULATION_OF_CYTOKINE_PRODUCTION	0.476073172076915	0.719631225317295	2343	15	1	IL12B
PROTEIN_TRANSPORT	PROTEIN_TRANSPORT	0.474404659097313	0.719631225317295	2343	154	7	AP1M2	CD3G	CD74	F2	OPTN	PPP1R10	VPS45
PROTEOGLYCAN_BIOSYNTHETIC_PROCESS	PROTEOGLYCAN_BIOSYNTHETIC_PROCESS	0.476073172076915	0.719631225317295	2343	15	1	CHST11
REACTOME_EARLY_PHASE_OF_HIV_LIFE_CYCLE	REACTOME_EARLY_PHASE_OF_HIV_LIFE_CYCLE	0.476073172076915	0.719631225317295	2343	15	1	CCR5
REACTOME_ENDOGENOUS_STEROLS	REACTOME_ENDOGENOUS_STEROLS	0.476073172076915	0.719631225317295	2343	15	1	CYP7B1
REACTOME_OTHER_SEMAPHORIN_INTERACTIONS	REACTOME_OTHER_SEMAPHORIN_INTERACTIONS	0.476073172076915	0.719631225317295	2343	15	1	PLXNC1
REACTOME_SYNTHESIS_OF_BILE_ACIDS_AND_BILE_SALTS_VIA_7ALPHA_HYDROXYCHOLESTEROL	REACTOME_SYNTHESIS_OF_BILE_ACIDS_AND_BILE_SALTS_VIA_7ALPHA_HYDROXYCHOLESTEROL	0.476073172076915	0.719631225317295	2343	15	1	AKR1C4
REACTOME_SYNTHESIS_SECRETION_AND_DEACYLATION_OF_GHRELIN	REACTOME_SYNTHESIS_SECRETION_AND_DEACYLATION_OF_GHRELIN	0.476073172076915	0.719631225317295	2343	15	1	LEP
REACTOME_ZINC_TRANSPORTERS	REACTOME_ZINC_TRANSPORTERS	0.476073172076915	0.719631225317295	2343	15	1	SLC30A8
REGULATION_OF_GTPASE_ACTIVITY	REGULATION_OF_GTPASE_ACTIVITY	0.476073172076915	0.719631225317295	2343	15	1	THY1
REGULATION_OF_MEMBRANE_POTENTIAL	REGULATION_OF_MEMBRANE_POTENTIAL	0.476073172076915	0.719631225317295	2343	15	1	BNIP3
RESPONSE_TO_ABIOTIC_STIMULUS	RESPONSE_TO_ABIOTIC_STIMULUS	0.47509975326595	0.719631225317295	2343	84	4	CCL11	GLRX2	IL12B	PITPNM1
TASTE_RECEPTOR_ACTIVITY	TASTE_RECEPTOR_ACTIVITY	0.476073172076915	0.719631225317295	2343	15	1	TAS2R43
VESICLE_COAT	VESICLE_COAT	0.476073172076915	0.719631225317295	2343	15	1	AP1S1
REACTOME_SIGNALING_BY_TGF_BETA_RECEPTOR_COMPLEX	REACTOME_SIGNALING_BY_TGF_BETA_RECEPTOR_COMPLEX	0.477844889522209	0.721844243927304	2343	61	3	PARP1	SKIL	SMAD7
KEGG_SNARE_INTERACTIONS_IN_VESICULAR_TRANSPORT	KEGG_SNARE_INTERACTIONS_IN_VESICULAR_TRANSPORT	0.480150295575153	0.724393950751967	2343	38	2	SNAP25	SNAP29
RHO_PROTEIN_SIGNAL_TRANSDUCTION	RHO_PROTEIN_SIGNAL_TRANSDUCTION	0.480150295575153	0.724393950751967	2343	38	2	ADRA2A	ARHGDIG
BIOCARTA_BCELLSURVIVAL_PATHWAY	BIOCARTA_BCELLSURVIVAL_PATHWAY	0.498174654879547	0.741101927931146	2343	16	1	PIK3CG
BIOCARTA_CDC42RAC_PATHWAY	BIOCARTA_CDC42RAC_PATHWAY	0.498174654879547	0.741101927931146	2343	16	1	PDGFRA
BIOCARTA_EIF_PATHWAY	BIOCARTA_EIF_PATHWAY	0.498174654879547	0.741101927931146	2343	16	1	EIF4A2
BIOCARTA_MAPK_PATHWAY	BIOCARTA_MAPK_PATHWAY	0.493433185402537	0.741101927931146	2343	86	4	MAP3K2	MAP4K1	MAP4K4	MAPK4
BIOCARTA_P53_PATHWAY	BIOCARTA_P53_PATHWAY	0.498174654879547	0.741101927931146	2343	16	1	TIMP3
BIOCARTA_RELA_PATHWAY	BIOCARTA_RELA_PATHWAY	0.498174654879547	0.741101927931146	2343	16	1	TNFRSF1B
CARBOHYDRATE_TRANSMEMBRANE_TRANSPORTER_ACTIVITY	CARBOHYDRATE_TRANSMEMBRANE_TRANSPORTER_ACTIVITY	0.498174654879547	0.741101927931146	2343	16	1	SLC2A3
CHROMATIN_ASSEMBLY	CHROMATIN_ASSEMBLY	0.498174654879547	0.741101927931146	2343	16	1	NAP1L2
COATED_MEMBRANE	COATED_MEMBRANE	0.498174654879547	0.741101927931146	2343	16	1	AP1S1
COATED_VESICLE_MEMBRANE	COATED_VESICLE_MEMBRANE	0.498174654879547	0.741101927931146	2343	16	1	AP1S1
DNA_REPLICATION_INITIATION	DNA_REPLICATION_INITIATION	0.498174654879547	0.741101927931146	2343	16	1	WRNIP1
GALACTOSYLTRANSFERASE_ACTIVITY	GALACTOSYLTRANSFERASE_ACTIVITY	0.498174654879547	0.741101927931146	2343	16	1	UGT8
KEGG_OOCYTE_MEIOSIS	KEGG_OOCYTE_MEIOSIS	0.496744639401194	0.741101927931146	2343	110	5	ADCY2	ADCY7	ADCY8	CAMK2B	IGF1
KEGG_PANTOTHENATE_AND_COA_BIOSYNTHESIS	KEGG_PANTOTHENATE_AND_COA_BIOSYNTHESIS	0.498174654879547	0.741101927931146	2343	16	1	PANK1
MEMBRANE_COAT	MEMBRANE_COAT	0.498174654879547	0.741101927931146	2343	16	1	AP1S1
PHOSPHOLIPID_BIOSYNTHETIC_PROCESS	PHOSPHOLIPID_BIOSYNTHETIC_PROCESS	0.493879512023262	0.741101927931146	2343	39	2	PCYT1B	PCYT2
REACTOME_JNK_C_JUN_KINASES_PHOSPHORYLATION_AND_ACTIVATION_MEDIATED_BY_ACTIVATED_HUMAN_TAK1	REACTOME_JNK_C_JUN_KINASES_PHOSPHORYLATION_AND_ACTIVATION_MEDIATED_BY_ACTIVATED_HUMAN_TAK1	0.498174654879547	0.741101927931146	2343	16	1	IRAK2
REACTOME_PLATELET_SENSITIZATION_BY_LDL	REACTOME_PLATELET_SENSITIZATION_BY_LDL	0.498174654879547	0.741101927931146	2343	16	1	LRP8
REACTOME_PROTEOLYTIC_CLEAVAGE_OF_SNARE_COMPLEX_PROTEINS	REACTOME_PROTEOLYTIC_CLEAVAGE_OF_SNARE_COMPLEX_PROTEINS	0.498174654879547	0.741101927931146	2343	16	1	SNAP25
REGULATION_OF_CATABOLIC_PROCESS	REGULATION_OF_CATABOLIC_PROCESS	0.498174654879547	0.741101927931146	2343	16	1	CIDEA
REGULATION_OF_CYTOKINE_SECRETION	REGULATION_OF_CYTOKINE_SECRETION	0.498174654879547	0.741101927931146	2343	16	1	CIDEA
THIOLESTER_HYDROLASE_ACTIVITY	THIOLESTER_HYDROLASE_ACTIVITY	0.498174654879547	0.741101927931146	2343	16	1	UCHL1
DNA_DIRECTED_RNA_POLYMERASEII_HOLOENZYME	DNA_DIRECTED_RNA_POLYMERASEII_HOLOENZYME	0.499350657183979	0.741910476094753	2343	63	3	MED11	POLR2J	POLR2L
SEXUAL_REPRODUCTION	SEXUAL_REPRODUCTION	0.499292571843471	0.741910476094753	2343	134	6	ABCB9	H1FNT	HOXA10	NLRP14	NME5	OAZ3
POSITIVE_REGULATION_OF_I_KAPPAB_KINASE_NF_KAPPAB_CASCADE	POSITIVE_REGULATION_OF_I_KAPPAB_KINASE_NF_KAPPAB_CASCADE	0.502498217096425	0.746114441334312	2343	87	4	CD40	FASLG	REL	TICAM2
NUCLEOTIDE_METABOLIC_PROCESS	NUCLEOTIDE_METABOLIC_PROCESS	0.507375876018715	0.751454422436809	2343	40	2	ADCY7	GRM8
PHOSPHORIC_DIESTER_HYDROLASE_ACTIVITY	PHOSPHORIC_DIESTER_HYDROLASE_ACTIVITY	0.507375876018715	0.751454422436809	2343	40	2	CCR5	F2RL2
REACTOME_RNA_POL_II_TRANSCRIPTION_PRE_INITIATION_AND_PROMOTER_OPENING	REACTOME_RNA_POL_II_TRANSCRIPTION_PRE_INITIATION_AND_PROMOTER_OPENING	0.507375876018715	0.751454422436809	2343	40	2	POLR2J	POLR2L
REGULATION_OF_TRANSCRIPTION_FACTOR_ACTIVITY	REGULATION_OF_TRANSCRIPTION_FACTOR_ACTIVITY	0.507375876018715	0.751454422436809	2343	40	2	NLRC3	PRKCQ
REACTOME_SPHINGOLIPID_METABOLISM	REACTOME_SPHINGOLIPID_METABOLISM	0.509933082066822	0.754765306327296	2343	64	3	ARSI	SPHK1	UGCG
APICAL_PART_OF_CELL	APICAL_PART_OF_CELL	0.519344183401129	0.761012775926952	2343	17	1	USH1C
BIOCARTA_41BB_PATHWAY	BIOCARTA_41BB_PATHWAY	0.519344183401129	0.761012775926952	2343	17	1	TNFRSF9
BIOCARTA_ERK5_PATHWAY	BIOCARTA_ERK5_PATHWAY	0.519344183401129	0.761012775926952	2343	17	1	PIK3CG
BIOCARTA_HCMV_PATHWAY	BIOCARTA_HCMV_PATHWAY	0.519344183401129	0.761012775926952	2343	17	1	PIK3CG
BIOGENIC_AMINE_METABOLIC_PROCESS	BIOGENIC_AMINE_METABOLIC_PROCESS	0.519344183401129	0.761012775926952	2343	17	1	IDO1
EARLY_ENDOSOME	EARLY_ENDOSOME	0.519344183401129	0.761012775926952	2343	17	1	DNER
INTERACTION_WITH_HOST	INTERACTION_WITH_HOST	0.519344183401129	0.761012775926952	2343	17	1	CD209
NEGATIVE_REGULATION_OF_MAP_KINASE_ACTIVITY	NEGATIVE_REGULATION_OF_MAP_KINASE_ACTIVITY	0.519344183401129	0.761012775926952	2343	17	1	LAX1
REACTOME_ACTIVATED_TAK1_MEDIATES_P38_MAPK_ACTIVATION	REACTOME_ACTIVATED_TAK1_MEDIATES_P38_MAPK_ACTIVATION	0.519344183401129	0.761012775926952	2343	17	1	IRAK2
REACTOME_BRANCHED_CHAIN_AMINO_ACID_CATABOLISM	REACTOME_BRANCHED_CHAIN_AMINO_ACID_CATABOLISM	0.519344183401129	0.761012775926952	2343	17	1	ALDH6A1
REACTOME_DEADENYLATION_OF_MRNA	REACTOME_DEADENYLATION_OF_MRNA	0.519344183401129	0.761012775926952	2343	17	1	EIF4A2
REACTOME_DESTABILIZATION_OF_MRNA_BY_BRF1	REACTOME_DESTABILIZATION_OF_MRNA_BY_BRF1	0.519344183401129	0.761012775926952	2343	17	1	ZFP36L1
REACTOME_DESTABILIZATION_OF_MRNA_BY_TRISTETRAPROLIN_TTP	REACTOME_DESTABILIZATION_OF_MRNA_BY_TRISTETRAPROLIN_TTP	0.519344183401129	0.761012775926952	2343	17	1	ZFP36
REACTOME_RNA_POL_III_CHAIN_ELONGATION	REACTOME_RNA_POL_III_CHAIN_ELONGATION	0.519344183401129	0.761012775926952	2343	17	1	POLR2L
REACTOME_SYNTHESIS_OF_PIPS_AT_THE_GOLGI_MEMBRANE	REACTOME_SYNTHESIS_OF_PIPS_AT_THE_GOLGI_MEMBRANE	0.519344183401129	0.761012775926952	2343	17	1	ARF1
RESPONSE_TO_NUTRIENT	RESPONSE_TO_NUTRIENT	0.519344183401129	0.761012775926952	2343	17	1	PPARG
GLYCOPROTEIN_METABOLIC_PROCESS	GLYCOPROTEIN_METABOLIC_PROCESS	0.520408793138101	0.761476795328088	2343	89	4	ACHE	ADAMTS9	FUT9	ST8SIA3
NUCLEAR_MEMBRANE_PART	NUCLEAR_MEMBRANE_PART	0.520634603455351	0.761476795328088	2343	41	2	DHCR7	RANGAP1
REACTOME_MRNA_SPLICING_MINOR_PATHWAY	REACTOME_MRNA_SPLICING_MINOR_PATHWAY	0.520634603455351	0.761476795328088	2343	41	2	POLR2J	POLR2L
LIGASE_ACTIVITY_FORMING_CARBON_NITROGEN_BONDS	LIGASE_ACTIVITY_FORMING_CARBON_NITROGEN_BONDS	0.530736355172567	0.775767906065323	2343	66	3	BIRC3	FBXO2	RNF144B
REGULATION_OF_CYCLIN_DEPENDENT_PROTEIN_KINASE_ACTIVITY	REGULATION_OF_CYCLIN_DEPENDENT_PROTEIN_KINASE_ACTIVITY	0.533651727387716	0.77905846450005	2343	42	2	CDKN1C	LATS2
UNFOLDED_PROTEIN_BINDING	UNFOLDED_PROTEIN_BINDING	0.533651727387716	0.77905846450005	2343	42	2	HSPA1B	LRPAP1
BIOCARTA_NGF_PATHWAY	BIOCARTA_NGF_PATHWAY	0.53962103933003	0.780969129098242	2343	18	1	PIK3CG
BIOCARTA_PTEN_PATHWAY	BIOCARTA_PTEN_PATHWAY	0.53962103933003	0.780969129098242	2343	18	1	FASLG
BIOCARTA_UCALPAIN_PATHWAY	BIOCARTA_UCALPAIN_PATHWAY	0.53962103933003	0.780969129098242	2343	18	1	ACTN2
CYTOKINE_SECRETION	CYTOKINE_SECRETION	0.53962103933003	0.780969129098242	2343	18	1	CIDEA
DETECTION_OF_CHEMICAL_STIMULUS	DETECTION_OF_CHEMICAL_STIMULUS	0.53962103933003	0.780969129098242	2343	18	1	TAS2R43
INORGANIC_ANION_TRANSPORT	INORGANIC_ANION_TRANSPORT	0.53962103933003	0.780969129098242	2343	18	1	SLC17A7
INOSITOL_OR_PHOSPHATIDYLINOSITOL_KINASE_ACTIVITY	INOSITOL_OR_PHOSPHATIDYLINOSITOL_KINASE_ACTIVITY	0.53962103933003	0.780969129098242	2343	18	1	PIK3CG
MEDIATOR_COMPLEX	MEDIATOR_COMPLEX	0.53962103933003	0.780969129098242	2343	18	1	MED11
MITOCHONDRIAL_OUTER_MEMBRANE	MITOCHONDRIAL_OUTER_MEMBRANE	0.53962103933003	0.780969129098242	2343	18	1	BNIP3
REACTOME_ABCA_TRANSPORTERS_IN_LIPID_HOMEOSTASIS	REACTOME_ABCA_TRANSPORTERS_IN_LIPID_HOMEOSTASIS	0.53962103933003	0.780969129098242	2343	18	1	ABCA6
REACTOME_REGULATION_OF_SIGNALING_BY_CBL	REACTOME_REGULATION_OF_SIGNALING_BY_CBL	0.53962103933003	0.780969129098242	2343	18	1	LYN
SECRETORY_GRANULE	SECRETORY_GRANULE	0.53962103933003	0.780969129098242	2343	18	1	SELP
SPINDLE_POLE	SPINDLE_POLE	0.53962103933003	0.780969129098242	2343	18	1	LATS2
SULFUR_COMPOUND_BIOSYNTHETIC_PROCESS	SULFUR_COMPOUND_BIOSYNTHETIC_PROCESS	0.53962103933003	0.780969129098242	2343	18	1	CHST11
REGULATION_OF_TRANSPORT	REGULATION_OF_TRANSPORT	0.540949934047945	0.78240970732212	2343	67	3	CRYAB	SNAP25	TRAT1
DIGESTION	DIGESTION	0.546424037668673	0.789353936188859	2343	43	2	AMY1B	PRSS3
REACTOME_NRAGE_SIGNALS_DEATH_THROUGH_JNK	REACTOME_NRAGE_SIGNALS_DEATH_THROUGH_JNK	0.546424037668673	0.789353936188859	2343	43	2	RASGRF1	TIAM1
REACTOME_SIGNALING_BY_NOTCH1	REACTOME_SIGNALING_BY_NOTCH1	0.551033820279465	0.795034035901369	2343	68	3	DLL1	DLL4	DNER
VACUOLE	VACUOLE	0.551033820279465	0.795034035901369	2343	68	3	HLA-DRA	LAMP3	VPS45
ADENYLATE_CYCLASE_ACTIVATION	ADENYLATE_CYCLASE_ACTIVATION	0.559042849316701	0.796788897021253	2343	19	1	ADCY7
BIOCARTA_MTA3_PATHWAY	BIOCARTA_MTA3_PATHWAY	0.559042849316701	0.796788897021253	2343	19	1	SNAI2
CARBOHYDRATE_TRANSPORT	CARBOHYDRATE_TRANSPORT	0.559042849316701	0.796788897021253	2343	19	1	SLC2A3
CELL_PROJECTION_PART	CELL_PROJECTION_PART	0.559042849316701	0.796788897021253	2343	19	1	ACTN2
CELLULAR_RESPIRATION	CELLULAR_RESPIRATION	0.559042849316701	0.796788897021253	2343	19	1	ACO2
CYTOKINESIS	CYTOKINESIS	0.559042849316701	0.796788897021253	2343	19	1	SEPT4
DETECTION_OF_ABIOTIC_STIMULUS	DETECTION_OF_ABIOTIC_STIMULUS	0.559042849316701	0.796788897021253	2343	19	1	PITPNM1
INTRACELLULAR_PROTEIN_TRANSPORT	INTRACELLULAR_PROTEIN_TRANSPORT	0.556114610985819	0.796788897021253	2343	142	6	AP1M2	CD74	F2	OPTN	PPP1R10	VPS45
KEGG_ALPHA_LINOLENIC_ACID_METABOLISM	KEGG_ALPHA_LINOLENIC_ACID_METABOLISM	0.559042849316701	0.796788897021253	2343	19	1	PLA2G2D
MICROTUBULE_ORGANIZING_CENTER_PART	MICROTUBULE_ORGANIZING_CENTER_PART	0.559042849316701	0.796788897021253	2343	19	1	LCK
MITOCHONDRIAL_LUMEN	MITOCHONDRIAL_LUMEN	0.558949024221393	0.796788897021253	2343	44	2	ALDH4A1	NR3C1
MITOCHONDRIAL_MATRIX	MITOCHONDRIAL_MATRIX	0.558949024221393	0.796788897021253	2343	44	2	ALDH4A1	NR3C1
PROTEIN_POLYMERIZATION	PROTEIN_POLYMERIZATION	0.559042849316701	0.796788897021253	2343	19	1	WASF3
REACTOME_DOWNSTREAM_SIGNALING_EVENTS_OF_B_CELL_RECEPTOR_BCR	REACTOME_DOWNSTREAM_SIGNALING_EVENTS_OF_B_CELL_RECEPTOR_BCR	0.555272369267174	0.796788897021253	2343	93	4	FOXO1	NR4A1	PSMB6	REL
REACTOME_NEPHRIN_INTERACTIONS	REACTOME_NEPHRIN_INTERACTIONS	0.559042849316701	0.796788897021253	2343	19	1	ACTN2
REACTOME_RNA_POL_III_TRANSCRIPTION_TERMINATION	REACTOME_RNA_POL_III_TRANSCRIPTION_TERMINATION	0.559042849316701	0.796788897021253	2343	19	1	POLR2L
REACTOME_TRANSCRIPTION_COUPLED_NER_TC_NER	REACTOME_TRANSCRIPTION_COUPLED_NER_TC_NER	0.558949024221393	0.796788897021253	2343	44	2	POLR2J	POLR2L
REGULATION_OF_DEFENSE_RESPONSE	REGULATION_OF_DEFENSE_RESPONSE	0.559042849316701	0.796788897021253	2343	19	1	IL12B
RHO_GTPASE_ACTIVATOR_ACTIVITY	RHO_GTPASE_ACTIVATOR_ACTIVITY	0.559042849316701	0.796788897021253	2343	19	1	THY1
TRANSCRIPTION_FROM_RNA_POLYMERASE_III_PROMOTER	TRANSCRIPTION_FROM_RNA_POLYMERASE_III_PROMOTER	0.559042849316701	0.796788897021253	2343	19	1	POLR2L
ENDOPLASMIC_RETICULUM_PART	ENDOPLASMIC_RETICULUM_PART	0.563774080745931	0.803044319022438	2343	94	4	AADAC	DERL3	LRMP	SRP9
BIOCARTA_ACTINY_PATHWAY	BIOCARTA_ACTINY_PATHWAY	0.577645654676113	0.817837480911382	2343	20	1	WASF3
BIOCARTA_AMI_PATHWAY	BIOCARTA_AMI_PATHWAY	0.577645654676113	0.817837480911382	2343	20	1	F2
BIOCARTA_IGF1MTOR_PATHWAY	BIOCARTA_IGF1MTOR_PATHWAY	0.577645654676113	0.817837480911382	2343	20	1	IGF1
HISTONE_DEACETYLASE_COMPLEX	HISTONE_DEACETYLASE_COMPLEX	0.577645654676113	0.817837480911382	2343	20	1	SAP30
PHOSPHOINOSITIDE_BINDING	PHOSPHOINOSITIDE_BINDING	0.577645654676113	0.817837480911382	2343	20	1	THY1
PROTEOGLYCAN_METABOLIC_PROCESS	PROTEOGLYCAN_METABOLIC_PROCESS	0.577645654676113	0.817837480911382	2343	20	1	CHST11
REACTOME_SHC1_EVENTS_IN_ERBB4_SIGNALING	REACTOME_SHC1_EVENTS_IN_ERBB4_SIGNALING	0.577645654676113	0.817837480911382	2343	20	1	NRG1
SENSORY_PERCEPTION_OF_CHEMICAL_STIMULUS	SENSORY_PERCEPTION_OF_CHEMICAL_STIMULUS	0.577645654676113	0.817837480911382	2343	20	1	TAS2R43
STEROID_HORMONE_RECEPTOR_SIGNALING_PATHWAY	STEROID_HORMONE_RECEPTOR_SIGNALING_PATHWAY	0.577645654676113	0.817837480911382	2343	20	1	IGF1
TRANS_GOLGI_NETWORK	TRANS_GOLGI_NETWORK	0.577645654676113	0.817837480911382	2343	20	1	RBFOX1
STEROID_METABOLIC_PROCESS	STEROID_METABOLIC_PROCESS	0.580480110612788	0.821354848912907	2343	71	3	AKR1C4	CYP7B1	DHCR7
GLYCEROPHOSPHOLIPID_METABOLIC_PROCESS	GLYCEROPHOSPHOLIPID_METABOLIC_PROCESS	0.583250169677389	0.823783803770713	2343	46	2	CETP	PCYT1B
PHOSPHOLIPID_BINDING	PHOSPHOLIPID_BINDING	0.583250169677389	0.823783803770713	2343	46	2	CETP	THY1
RESPONSE_TO_LIGHT_STIMULUS	RESPONSE_TO_LIGHT_STIMULUS	0.583250169677389	0.823783803770713	2343	46	2	IL12B	PITPNM1
BIOCARTA_MITOCHONDRIA_PATHWAY	BIOCARTA_MITOCHONDRIA_PATHWAY	0.595463978155844	0.832514000449112	2343	21	1	BIRC3
BIOCARTA_TFF_PATHWAY	BIOCARTA_TFF_PATHWAY	0.595463978155844	0.832514000449112	2343	21	1	PIK3CG
CELL_DIVISION	CELL_DIVISION	0.595463978155844	0.832514000449112	2343	21	1	SEPT4
CYTOSOLIC_PART	CYTOSOLIC_PART	0.595463978155844	0.832514000449112	2343	21	1	NEFL
DETECTION_OF_STIMULUS	DETECTION_OF_STIMULUS	0.595024345199799	0.832514000449112	2343	47	2	PITPNM1	TAS2R43
DOUBLE_STRAND_BREAK_REPAIR	DOUBLE_STRAND_BREAK_REPAIR	0.595463978155844	0.832514000449112	2343	21	1	SETX
EPIDERMAL_GROWTH_FACTOR_RECEPTOR_SIGNALING_PATHWAY	EPIDERMAL_GROWTH_FACTOR_RECEPTOR_SIGNALING_PATHWAY	0.595463978155844	0.832514000449112	2343	21	1	GRB7
INTRACELLULAR_RECEPTOR_MEDIATED_SIGNALING_PATHWAY	INTRACELLULAR_RECEPTOR_MEDIATED_SIGNALING_PATHWAY	0.595463978155844	0.832514000449112	2343	21	1	IGF1
KEGG_NOTCH_SIGNALING_PATHWAY	KEGG_NOTCH_SIGNALING_PATHWAY	0.595024345199799	0.832514000449112	2343	47	2	DLL1	DLL4
LEADING_EDGE	LEADING_EDGE	0.595024345199799	0.832514000449112	2343	47	2	FAP	S100B
N_ACETYLTRANSFERASE_ACTIVITY	N_ACETYLTRANSFERASE_ACTIVITY	0.595463978155844	0.832514000449112	2343	21	1	AANAT
PROTEIN_IMPORT_INTO_NUCLEUS	PROTEIN_IMPORT_INTO_NUCLEUS	0.595024345199799	0.832514000449112	2343	47	2	F2	PPP1R10
REACTOME_ANTIGEN_PRESENTATION_FOLDING_ASSEMBLY_AND_PEPTIDE_LOADING_OF_CLASS_I_MHC	REACTOME_ANTIGEN_PRESENTATION_FOLDING_ASSEMBLY_AND_PEPTIDE_LOADING_OF_CLASS_I_MHC	0.595463978155844	0.832514000449112	2343	21	1	SAR1B
REACTOME_CROSS_PRESENTATION_OF_SOLUBLE_EXOGENOUS_ANTIGENS_ENDOSOMES	REACTOME_CROSS_PRESENTATION_OF_SOLUBLE_EXOGENOUS_ANTIGENS_ENDOSOMES	0.595024345199799	0.832514000449112	2343	47	2	MRC2	PSMB6
REACTOME_ERK_MAPK_TARGETS	REACTOME_ERK_MAPK_TARGETS	0.595463978155844	0.832514000449112	2343	21	1	DUSP4
REGULATION_OF_DNA_BINDING	REGULATION_OF_DNA_BINDING	0.595024345199799	0.832514000449112	2343	47	2	NLRC3	PRKCQ
UBIQUITIN_CYCLE	UBIQUITIN_CYCLE	0.595024345199799	0.832514000449112	2343	47	2	RNF144B	UCHL1
KEGG_CHRONIC_MYELOID_LEUKEMIA	KEGG_CHRONIC_MYELOID_LEUKEMIA	0.599417453087146	0.837542194724506	2343	73	3	PIK3CG	RUNX1	SHC4
CARBOHYDRATE_BIOSYNTHETIC_PROCESS	CARBOHYDRATE_BIOSYNTHETIC_PROCESS	0.606547139174444	0.845489951576497	2343	48	2	CHST11	XYLT1
GOLGI_VESICLE_TRANSPORT	GOLGI_VESICLE_TRANSPORT	0.606547139174444	0.845489951576497	2343	48	2	AP3B2	OPTN
INTEGRAL_TO_ORGANELLE_MEMBRANE	INTEGRAL_TO_ORGANELLE_MEMBRANE	0.606547139174444	0.845489951576497	2343	48	2	BNIP3	DERL3
REACTOME_REGULATION_OF_ORNITHINE_DECARBOXYLASE_ODC	REACTOME_REGULATION_OF_ORNITHINE_DECARBOXYLASE_ODC	0.606547139174444	0.845489951576497	2343	48	2	OAZ3	PSMB6
BIOCARTA_CHEMICAL_PATHWAY	BIOCARTA_CHEMICAL_PATHWAY	0.612530887893327	0.849791521583528	2343	22	1	PARP1
BIOCARTA_SPPA_PATHWAY	BIOCARTA_SPPA_PATHWAY	0.612530887893327	0.849791521583528	2343	22	1	F2
DI___TRI_VALENT_INORGANIC_CATION_TRANSMEMBRANE_TRANSPORTER_ACTIVITY	DI___TRI_VALENT_INORGANIC_CATION_TRANSMEMBRANE_TRANSPORTER_ACTIVITY	0.612530887893327	0.849791521583528	2343	22	1	ATP2B3
OXYGEN_BINDING	OXYGEN_BINDING	0.612530887893327	0.849791521583528	2343	22	1	CYP2C18
REACTOME_CIRCADIAN_REPRESSION_OF_EXPRESSION_BY_REV_ERBA	REACTOME_CIRCADIAN_REPRESSION_OF_EXPRESSION_BY_REV_ERBA	0.612530887893327	0.849791521583528	2343	22	1	NR1D1
REACTOME_DOWNREGULATION_OF_TGF_BETA_RECEPTOR_SIGNALING	REACTOME_DOWNREGULATION_OF_TGF_BETA_RECEPTOR_SIGNALING	0.612530887893327	0.849791521583528	2343	22	1	SMAD7
REACTOME_METAL_ION_SLC_TRANSPORTERS	REACTOME_METAL_ION_SLC_TRANSPORTERS	0.612530887893327	0.849791521583528	2343	22	1	SLC30A8
REACTOME_REGULATION_OF_HYPOXIA_INDUCIBLE_FACTOR_HIF_BY_OXYGEN	REACTOME_REGULATION_OF_HYPOXIA_INDUCIBLE_FACTOR_HIF_BY_OXYGEN	0.612530887893327	0.849791521583528	2343	22	1	CA9
NUCLEAR_IMPORT	NUCLEAR_IMPORT	0.617818804793594	0.855104965218744	2343	49	2	F2	PPP1R10
REACTOME_MAP_KINASE_ACTIVATION_IN_TLR_CASCADE	REACTOME_MAP_KINASE_ACTIVATION_IN_TLR_CASCADE	0.617818804793594	0.855104965218744	2343	49	2	DUSP4	IRAK2
REACTOME_NUCLEOTIDE_EXCISION_REPAIR	REACTOME_NUCLEOTIDE_EXCISION_REPAIR	0.617818804793594	0.855104965218744	2343	49	2	POLR2J	POLR2L
TRANSFERASE_ACTIVITY_TRANSFERRING_GROUPS_OTHER_THAN_AMINO_ACYL_GROUPS	TRANSFERASE_ACTIVITY_TRANSFERRING_GROUPS_OTHER_THAN_AMINO_ACYL_GROUPS	0.617818804793594	0.855104965218744	2343	49	2	AANAT	CERS1
DNA_REPLICATION	DNA_REPLICATION	0.620665181870879	0.858538040488846	2343	101	4	ACHE	GLI2	IGF1	WRNIP1
BIOCARTA_CCR3_PATHWAY	BIOCARTA_CCR3_PATHWAY	0.628878058680505	0.859759863440831	2343	23	1	CCL11
BIOCARTA_GLEEVEC_PATHWAY	BIOCARTA_GLEEVEC_PATHWAY	0.628878058680505	0.859759863440831	2343	23	1	PIK3CG
BIOCARTA_MTOR_PATHWAY	BIOCARTA_MTOR_PATHWAY	0.628878058680505	0.859759863440831	2343	23	1	EIF4A2
BIOCARTA_NTHI_PATHWAY	BIOCARTA_NTHI_PATHWAY	0.628878058680505	0.859759863440831	2343	23	1	NR3C1
BIOCARTA_PGC1A_PATHWAY	BIOCARTA_PGC1A_PATHWAY	0.628878058680505	0.859759863440831	2343	23	1	CAMK2B
BIOCARTA_RAS_PATHWAY	BIOCARTA_RAS_PATHWAY	0.628878058680505	0.859759863440831	2343	23	1	PIK3CG
CHANNEL_REGULATOR_ACTIVITY	CHANNEL_REGULATOR_ACTIVITY	0.628878058680505	0.859759863440831	2343	23	1	ADRA2A
DETECTION_OF_EXTERNAL_STIMULUS	DETECTION_OF_EXTERNAL_STIMULUS	0.628878058680505	0.859759863440831	2343	23	1	PITPNM1
FEEDING_BEHAVIOR	FEEDING_BEHAVIOR	0.628878058680505	0.859759863440831	2343	23	1	LEP
HISTONE_MODIFICATION	HISTONE_MODIFICATION	0.628878058680505	0.859759863440831	2343	23	1	PRMT8
INTEGRAL_TO_ENDOPLASMIC_RETICULUM_MEMBRANE	INTEGRAL_TO_ENDOPLASMIC_RETICULUM_MEMBRANE	0.628878058680505	0.859759863440831	2343	23	1	DERL3
INTRINSIC_TO_ENDOPLASMIC_RETICULUM_MEMBRANE	INTRINSIC_TO_ENDOPLASMIC_RETICULUM_MEMBRANE	0.628878058680505	0.859759863440831	2343	23	1	DERL3
INTRINSIC_TO_ORGANELLE_MEMBRANE	INTRINSIC_TO_ORGANELLE_MEMBRANE	0.628840020824275	0.859759863440831	2343	50	2	BNIP3	DERL3
KEGG_PROTEIN_EXPORT	KEGG_PROTEIN_EXPORT	0.628878058680505	0.859759863440831	2343	23	1	SRP9
OXIDOREDUCTASE_ACTIVITY_ACTING_ON_THE_CH_CH_GROUP_OF_DONORS	OXIDOREDUCTASE_ACTIVITY_ACTING_ON_THE_CH_CH_GROUP_OF_DONORS	0.628878058680505	0.859759863440831	2343	23	1	DHCR7
REACTOME_INSULIN_RECEPTOR_RECYCLING	REACTOME_INSULIN_RECEPTOR_RECYCLING	0.628878058680505	0.859759863440831	2343	23	1	ATP6V1G2
REACTOME_RNA_POL_III_TRANSCRIPTION_INITIATION_FROM_TYPE_2_PROMOTER	REACTOME_RNA_POL_III_TRANSCRIPTION_INITIATION_FROM_TYPE_2_PROMOTER	0.628878058680505	0.859759863440831	2343	23	1	POLR2L
REACTOME_RORA_ACTIVATES_CIRCADIAN_EXPRESSION	REACTOME_RORA_ACTIVATES_CIRCADIAN_EXPRESSION	0.628878058680505	0.859759863440831	2343	23	1	NR1D1
REGULATION_OF_MITOTIC_CELL_CYCLE	REGULATION_OF_MITOTIC_CELL_CYCLE	0.628878058680505	0.859759863440831	2343	23	1	SPHK1
TRANSLATION_INITIATION_FACTOR_ACTIVITY	TRANSLATION_INITIATION_FACTOR_ACTIVITY	0.628878058680505	0.859759863440831	2343	23	1	EIF4A2
REACTOME_DESTABILIZATION_OF_MRNA_BY_AUF1_HNRNP_D0	REACTOME_DESTABILIZATION_OF_MRNA_BY_AUF1_HNRNP_D0	0.63961185529206	0.873925109210934	2343	51	2	HSPA1B	PSMB6
BIOCARTA_CXCR4_PATHWAY	BIOCARTA_CXCR4_PATHWAY	0.644535830649238	0.875046908971708	2343	24	1	CXCL12
BIOCARTA_ECM_PATHWAY	BIOCARTA_ECM_PATHWAY	0.644535830649238	0.875046908971708	2343	24	1	PIK3CG
BIOCARTA_TPO_PATHWAY	BIOCARTA_TPO_PATHWAY	0.644535830649238	0.875046908971708	2343	24	1	PIK3CG
COVALENT_CHROMATIN_MODIFICATION	COVALENT_CHROMATIN_MODIFICATION	0.644535830649238	0.875046908971708	2343	24	1	PRMT8
ENDONUCLEASE_ACTIVITY	ENDONUCLEASE_ACTIVITY	0.644535830649238	0.875046908971708	2343	24	1	RNASE8
ER_GOLGI_INTERMEDIATE_COMPARTMENT	ER_GOLGI_INTERMEDIATE_COMPARTMENT	0.644535830649238	0.875046908971708	2343	24	1	MAN1A1
PROTEIN_SERINE_THREONINE_PHOSPHATASE_ACTIVITY	PROTEIN_SERINE_THREONINE_PHOSPHATASE_ACTIVITY	0.644535830649238	0.875046908971708	2343	24	1	LCK
REACTOME_CYTOSOLIC_TRNA_AMINOACYLATION	REACTOME_CYTOSOLIC_TRNA_AMINOACYLATION	0.644535830649238	0.875046908971708	2343	24	1	HARS
REACTOME_KINESINS	REACTOME_KINESINS	0.644535830649238	0.875046908971708	2343	24	1	KIF5A
REACTOME_NUCLEAR_EVENTS_KINASE_AND_TRANSCRIPTION_FACTOR_ACTIVATION	REACTOME_NUCLEAR_EVENTS_KINASE_AND_TRANSCRIPTION_FACTOR_ACTIVATION	0.644535830649238	0.875046908971708	2343	24	1	DUSP4
REACTOME_SMOOTH_MUSCLE_CONTRACTION	REACTOME_SMOOTH_MUSCLE_CONTRACTION	0.644535830649238	0.875046908971708	2343	24	1	MYL9
REACTOME_RNA_POL_II_PRE_TRANSCRIPTION_EVENTS	REACTOME_RNA_POL_II_PRE_TRANSCRIPTION_EVENTS	0.650135731468858	0.882139054960059	2343	52	2	POLR2J	POLR2L
ACETYLTRANSFERASE_ACTIVITY	ACETYLTRANSFERASE_ACTIVITY	0.659533265485981	0.887193257356715	2343	25	1	AANAT
AUXILIARY_TRANSPORT_PROTEIN_ACTIVITY	AUXILIARY_TRANSPORT_PROTEIN_ACTIVITY	0.659533265485981	0.887193257356715	2343	25	1	ADRA2A
BIOCARTA_MCALPAIN_PATHWAY	BIOCARTA_MCALPAIN_PATHWAY	0.659533265485981	0.887193257356715	2343	25	1	PRKAR1B
CHROMATIN_REMODELING	CHROMATIN_REMODELING	0.659533265485981	0.887193257356715	2343	25	1	BNIP3
DNA_HELICASE_ACTIVITY	DNA_HELICASE_ACTIVITY	0.659533265485981	0.887193257356715	2343	25	1	SETX
G_PROTEIN_SIGNALING_ADENYLATE_CYCLASE_ACTIVATING_PATHWAY	G_PROTEIN_SIGNALING_ADENYLATE_CYCLASE_ACTIVATING_PATHWAY	0.659533265485981	0.887193257356715	2343	25	1	ADCY7
KEGG_ASCORBATE_AND_ALDARATE_METABOLISM	KEGG_ASCORBATE_AND_ALDARATE_METABOLISM	0.659533265485981	0.887193257356715	2343	25	1	ALDH7A1
KEGG_GLYCOSYLPHOSPHATIDYLINOSITOL_GPI_ANCHOR_BIOSYNTHESIS	KEGG_GLYCOSYLPHOSPHATIDYLINOSITOL_GPI_ANCHOR_BIOSYNTHESIS	0.659533265485981	0.887193257356715	2343	25	1	GPLD1
LAMELLIPODIUM	LAMELLIPODIUM	0.659533265485981	0.887193257356715	2343	25	1	FAP
ONE_CARBON_COMPOUND_METABOLIC_PROCESS	ONE_CARBON_COMPOUND_METABOLIC_PROCESS	0.659533265485981	0.887193257356715	2343	25	1	PRMT8
REACTOME_EGFR_DOWNREGULATION	REACTOME_EGFR_DOWNREGULATION	0.659533265485981	0.887193257356715	2343	25	1	SH3GL2
REACTOME_TGF_BETA_RECEPTOR_SIGNALING_ACTIVATES_SMADS	REACTOME_TGF_BETA_RECEPTOR_SIGNALING_ACTIVATES_SMADS	0.659533265485981	0.887193257356715	2343	25	1	SMAD7
REGULATION_OF_ANATOMICAL_STRUCTURE_MORPHOGENESIS	REGULATION_OF_ANATOMICAL_STRUCTURE_MORPHOGENESIS	0.659533265485981	0.887193257356715	2343	25	1	THY1
REGULATION_OF_INTRACELLULAR_TRANSPORT	REGULATION_OF_INTRACELLULAR_TRANSPORT	0.659533265485981	0.887193257356715	2343	25	1	CRYAB
RIBONUCLEASE_ACTIVITY	RIBONUCLEASE_ACTIVITY	0.659533265485981	0.887193257356715	2343	25	1	RNASE8
ACTIVATION_OF_PROTEIN_KINASE_ACTIVITY	ACTIVATION_OF_PROTEIN_KINASE_ACTIVITY	0.673898200279727	0.901348448036625	2343	26	1	GAP43
CHROMATIN_ASSEMBLY_OR_DISASSEMBLY	CHROMATIN_ASSEMBLY_OR_DISASSEMBLY	0.673898200279727	0.901348448036625	2343	26	1	NAP1L2
CHROMATIN_MODIFICATION	CHROMATIN_MODIFICATION	0.670446889293702	0.901348448036625	2343	54	2	BNIP3	PRMT8
PROTEIN_TARGETING	PROTEIN_TARGETING	0.672644234522601	0.901348448036625	2343	108	4	AP1M2	F2	OPTN	PPP1R10
REACTOME_ASSOCIATION_OF_TRIC_CCT_WITH_TARGET_PROTEINS_DURING_BIOSYNTHESIS	REACTOME_ASSOCIATION_OF_TRIC_CCT_WITH_TARGET_PROTEINS_DURING_BIOSYNTHESIS	0.673898200279727	0.901348448036625	2343	26	1	SPHK1
REACTOME_POST_TRANSLATIONAL_MODIFICATION_SYNTHESIS_OF_GPI_ANCHORED_PROTEINS	REACTOME_POST_TRANSLATIONAL_MODIFICATION_SYNTHESIS_OF_GPI_ANCHORED_PROTEINS	0.673898200279727	0.901348448036625	2343	26	1	PLAUR
REACTOME_RNA_POL_III_TRANSCRIPTION_INITIATION_FROM_TYPE_3_PROMOTER	REACTOME_RNA_POL_III_TRANSCRIPTION_INITIATION_FROM_TYPE_3_PROMOTER	0.673898200279727	0.901348448036625	2343	26	1	POLR2L
REACTOME_SMAD2_SMAD3_SMAD4_HETEROTRIMER_REGULATES_TRANSCRIPTION	REACTOME_SMAD2_SMAD3_SMAD4_HETEROTRIMER_REGULATES_TRANSCRIPTION	0.673898200279727	0.901348448036625	2343	26	1	SMAD7
RESPONSE_TO_UV	RESPONSE_TO_UV	0.673898200279727	0.901348448036625	2343	26	1	IL12B
SECONDARY_METABOLIC_PROCESS	SECONDARY_METABOLIC_PROCESS	0.673898200279727	0.901348448036625	2343	26	1	RARRES2
REACTOME_HIV_LIFE_CYCLE	REACTOME_HIV_LIFE_CYCLE	0.679652048301251	0.908526327814663	2343	109	4	CCR5	POLR2J	POLR2L	RANGAP1
CALCIUM_ION_TRANSPORT	CALCIUM_ION_TRANSPORT	0.68765729910281	0.917658716550166	2343	27	1	RYR3
GLUCOSE_METABOLIC_PROCESS	GLUCOSE_METABOLIC_PROCESS	0.68765729910281	0.917658716550166	2343	27	1	G6PD
REACTOME_SPHINGOLIPID_DE_NOVO_BIOSYNTHESIS	REACTOME_SPHINGOLIPID_DE_NOVO_BIOSYNTHESIS	0.68765729910281	0.917658716550166	2343	27	1	SPHK1
DNA_DEPENDENT_DNA_REPLICATION	DNA_DEPENDENT_DNA_REPLICATION	0.689790825930998	0.919982534186539	2343	56	2	GLI2	WRNIP1
KEGG_RNA_DEGRADATION	KEGG_RNA_DEGRADATION	0.699106576391116	0.931877288757704	2343	57	2	ENO1	MPHOSPH6
BIOCARTA_PROTEASOME_PATHWAY	BIOCARTA_PROTEASOME_PATHWAY	0.700836102419974	0.93206434029323	2343	28	1	PSMB6
DOUBLE_STRANDED_DNA_BINDING	DOUBLE_STRANDED_DNA_BINDING	0.700836102419974	0.93206434029323	2343	28	1	IFI16
NUCLEAR_HORMONE_RECEPTOR_BINDING	NUCLEAR_HORMONE_RECEPTOR_BINDING	0.700836102419974	0.93206434029323	2343	28	1	TGFB1I1
SULFOTRANSFERASE_ACTIVITY	SULFOTRANSFERASE_ACTIVITY	0.700836102419974	0.93206434029323	2343	28	1	CHST11
REACTOME_CELL_DEATH_SIGNALLING_VIA_NRAGE_NRIF_AND_NADE	REACTOME_CELL_DEATH_SIGNALLING_VIA_NRAGE_NRIF_AND_NADE	0.708188722718799	0.941309203115185	2343	58	2	RASGRF1	TIAM1
RESPONSE_TO_ENDOGENOUS_STIMULUS	RESPONSE_TO_ENDOGENOUS_STIMULUS	0.709225197205191	0.942153064916976	2343	193	7	CIDEA	IFI16	LATS2	LYN	PARP1	SETX	WRNIP1
BIOCARTA_TNFR1_PATHWAY	BIOCARTA_TNFR1_PATHWAY	0.713459074417129	0.942971824553568	2343	29	1	PARP1
BIOCARTA_VEGF_PATHWAY	BIOCARTA_VEGF_PATHWAY	0.713459074417129	0.942971824553568	2343	29	1	PIK3CG
HEMATOPOIETIN_INTERFERON_CLASSD200_DOMAIN_CYTOKINE_RECEPTOR_BINDING	HEMATOPOIETIN_INTERFERON_CLASSD200_DOMAIN_CYTOKINE_RECEPTOR_BINDING	0.713459074417129	0.942971824553568	2343	29	1	IL12B
HORMONE_RECEPTOR_BINDING	HORMONE_RECEPTOR_BINDING	0.713459074417129	0.942971824553568	2343	29	1	TGFB1I1
NEGATIVE_REGULATION_OF_CELLULAR_COMPONENT_ORGANIZATION_AND_BIOGENESIS	NEGATIVE_REGULATION_OF_CELLULAR_COMPONENT_ORGANIZATION_AND_BIOGENESIS	0.713459074417129	0.942971824553568	2343	29	1	THY1
REACTOME_INTRINSIC_PATHWAY_FOR_APOPTOSIS	REACTOME_INTRINSIC_PATHWAY_FOR_APOPTOSIS	0.713459074417129	0.942971824553568	2343	29	1	GZMB
REACTOME_SIGNALING_BY_FGFR1_MUTANTS	REACTOME_SIGNALING_BY_FGFR1_MUTANTS	0.713459074417129	0.942971824553568	2343	29	1	FGF1
REACTOME_STEROID_HORMONES	REACTOME_STEROID_HORMONES	0.713459074417129	0.942971824553568	2343	29	1	CYP24A1
REGULATION_OF_CYTOSKELETON_ORGANIZATION_AND_BIOGENESIS	REGULATION_OF_CYTOSKELETON_ORGANIZATION_AND_BIOGENESIS	0.713459074417129	0.942971824553568	2343	29	1	CXCL12
GLYCEROPHOSPHOLIPID_BIOSYNTHETIC_PROCESS	GLYCEROPHOSPHOLIPID_BIOSYNTHETIC_PROCESS	0.725549648337325	0.955184890572034	2343	30	1	PCYT1B
NUCLEAR_PORE	NUCLEAR_PORE	0.725549648337325	0.955184890572034	2343	30	1	RANGAP1
PROTEIN_AMINO_ACID_AUTOPHOSPHORYLATION	PROTEIN_AMINO_ACID_AUTOPHOSPHORYLATION	0.725549648337325	0.955184890572034	2343	30	1	MYO3A
PROTEIN_AMINO_ACID_N_LINKED_GLYCOSYLATION	PROTEIN_AMINO_ACID_N_LINKED_GLYCOSYLATION	0.725549648337325	0.955184890572034	2343	30	1	ST8SIA3
REACTOME_MAPK_TARGETS_NUCLEAR_EVENTS_MEDIATED_BY_MAP_KINASES	REACTOME_MAPK_TARGETS_NUCLEAR_EVENTS_MEDIATED_BY_MAP_KINASES	0.725549648337325	0.955184890572034	2343	30	1	DUSP4
REGULATION_OF_GENE_EXPRESSION_EPIGENETIC	REGULATION_OF_GENE_EXPRESSION_EPIGENETIC	0.725549648337325	0.955184890572034	2343	30	1	IGF2
REGULATION_OF_TRANSLATIONAL_INITIATION	REGULATION_OF_TRANSLATIONAL_INITIATION	0.725549648337325	0.955184890572034	2343	30	1	EIF4A2
PROTEIN_IMPORT	PROTEIN_IMPORT	0.734065534237883	0.965854034392638	2343	61	2	F2	PPP1R10
BIOCARTA_EGF_PATHWAY	BIOCARTA_EGF_PATHWAY	0.737130269907834	0.966633657464381	2343	31	1	STAT4
BIOCARTA_MYOSIN_PATHWAY	BIOCARTA_MYOSIN_PATHWAY	0.737130269907834	0.966633657464381	2343	31	1	ARHGEF15
NUCLEOBASENUCLEOSIDENUCLEOTIDE_AND_NUCLEIC_ACID_TRANSPORT	NUCLEOBASENUCLEOSIDENUCLEOTIDE_AND_NUCLEIC_ACID_TRANSPORT	0.737130269907834	0.966633657464381	2343	31	1	SLC23A1
PROTEIN_AUTOPROCESSING	PROTEIN_AUTOPROCESSING	0.737130269907834	0.966633657464381	2343	31	1	MYO3A
REACTOME_INTERACTIONS_OF_VPR_WITH_HOST_CELLULAR_PROTEINS	REACTOME_INTERACTIONS_OF_VPR_WITH_HOST_CELLULAR_PROTEINS	0.737130269907834	0.966633657464381	2343	31	1	SLC25A4
RUFFLE	RUFFLE	0.737130269907834	0.966633657464381	2343	31	1	S100B
REACTOME_ACTIVATION_OF_NF_KAPPAB_IN_B_CELLS	REACTOME_ACTIVATION_OF_NF_KAPPAB_IN_B_CELLS	0.742245948664065	0.972798321545194	2343	62	2	PSMB6	REL
DI___TRI_VALENT_INORGANIC_CATION_TRANSPORT	DI___TRI_VALENT_INORGANIC_CATION_TRANSPORT	0.748222438938665	0.979536742048052	2343	32	1	RYR3
TRANSFERASE_ACTIVITY_TRANSFERRING_SULFUR_CONTAINING_GROUPS	TRANSFERASE_ACTIVITY_TRANSFERRING_SULFUR_CONTAINING_GROUPS	0.748222438938665	0.979536742048052	2343	32	1	CHST11
CHROMOSOME_ORGANIZATION_AND_BIOGENESIS	CHROMOSOME_ORGANIZATION_AND_BIOGENESIS	0.755517598051919	0.98853557447284	2343	121	4	BNIP3	H1FNT	NAP1L2	PRMT8
LIPOPROTEIN_METABOLIC_PROCESS	LIPOPROTEIN_METABOLIC_PROCESS	0.758846749169493	0.990130407981997	2343	33	1	CETP
MEIOTIC_CELL_CYCLE	MEIOTIC_CELL_CYCLE	0.758846749169493	0.990130407981997	2343	33	1	PIM2
MICROTUBULE_BINDING	MICROTUBULE_BINDING	0.758846749169493	0.990130407981997	2343	33	1	DYNC1I1
NUCLEAR_CHROMOSOME_PART	NUCLEAR_CHROMOSOME_PART	0.758846749169493	0.990130407981997	2343	33	1	H1FNT
REACTOME_RNA_POL_III_TRANSCRIPTION	REACTOME_RNA_POL_III_TRANSCRIPTION	0.758846749169493	0.990130407981997	2343	33	1	POLR2L
REACTOME_LATE_PHASE_OF_HIV_LIFE_CYCLE	REACTOME_LATE_PHASE_OF_HIV_LIFE_CYCLE	0.763147719029781	0.995188743103872	2343	94	3	POLR2J	POLR2L	RANGAP1
TRANSCRIPTION_COACTIVATOR_ACTIVITY	TRANSCRIPTION_COACTIVATOR_ACTIVITY	0.766704716354399	0.999271813648567	2343	123	4	CIITA	POU2AF1	PRRX1	TGFB1I1
3_5_CYCLIC_NUCLEOTIDE_PHOSPHODIESTERASE_ACTIVITY	3_5_CYCLIC_NUCLEOTIDE_PHOSPHODIESTERASE_ACTIVITY	1	1	2343	13	0
3_5_EXONUCLEASE_ACTIVITY	3_5_EXONUCLEASE_ACTIVITY	1	1	2343	12	0
ACETYLGLUCOSAMINYLTRANSFERASE_ACTIVITY	ACETYLGLUCOSAMINYLTRANSFERASE_ACTIVITY	1	1	2343	15	0
ACTIN_FILAMENT_BUNDLE_FORMATION	ACTIN_FILAMENT_BUNDLE_FORMATION	1	1	2343	12	0
AGING	AGING	1	1	2343	13	0
AMINE_BIOSYNTHETIC_PROCESS	AMINE_BIOSYNTHETIC_PROCESS	1	1	2343	15	0
AMINO_SUGAR_METABOLIC_PROCESS	AMINO_SUGAR_METABOLIC_PROCESS	1	1	2343	18	0
AMINOPEPTIDASE_ACTIVITY	AMINOPEPTIDASE_ACTIVITY	1	1	2343	14	0
ANDROGEN_RECEPTOR_SIGNALING_PATHWAY	ANDROGEN_RECEPTOR_SIGNALING_PATHWAY	1	1	2343	12	0
ANION_CHANNEL_ACTIVITY	ANION_CHANNEL_ACTIVITY	1	1	2343	20	0
APICAL_PLASMA_MEMBRANE	APICAL_PLASMA_MEMBRANE	1	1	2343	14	0
APOPTOTIC_MITOCHONDRIAL_CHANGES	APOPTOTIC_MITOCHONDRIAL_CHANGES	1	1	2343	11	0
ATP_DEPENDENT_DNA_HELICASE_ACTIVITY	ATP_DEPENDENT_DNA_HELICASE_ACTIVITY	1	1	2343	11	0
ATP_DEPENDENT_HELICASE_ACTIVITY	ATP_DEPENDENT_HELICASE_ACTIVITY	1	1	2343	27	0
ATP_DEPENDENT_RNA_HELICASE_ACTIVITY	ATP_DEPENDENT_RNA_HELICASE_ACTIVITY	1	1	2343	17	0
BASE_EXCISION_REPAIR	BASE_EXCISION_REPAIR	1	1	2343	17	0
BETA_TUBULIN_BINDING	BETA_TUBULIN_BINDING	1	1	2343	10	0
BIOCARTA_AHSP_PATHWAY	BIOCARTA_AHSP_PATHWAY	1	1	2343	13	0
BIOCARTA_AKAP95_PATHWAY	BIOCARTA_AKAP95_PATHWAY	1	1	2343	12	0
BIOCARTA_ALK_PATHWAY	BIOCARTA_ALK_PATHWAY	0.797047657426869	1	2343	37	1	SMAD1
BIOCARTA_ARENRF2_PATHWAY	BIOCARTA_ARENRF2_PATHWAY	1	1	2343	13	0
BIOCARTA_ATM_PATHWAY	BIOCARTA_ATM_PATHWAY	1	1	2343	19	0
BIOCARTA_ATRBRCA_PATHWAY	BIOCARTA_ATRBRCA_PATHWAY	1	1	2343	20	0
BIOCARTA_BARR_MAPK_PATHWAY	BIOCARTA_BARR_MAPK_PATHWAY	1	1	2343	12	0
BIOCARTA_BARRESTIN_PATHWAY	BIOCARTA_BARRESTIN_PATHWAY	1	1	2343	10	0
BIOCARTA_BARRESTIN_SRC_PATHWAY	BIOCARTA_BARRESTIN_SRC_PATHWAY	1	1	2343	15	0
BIOCARTA_CARM_ER_PATHWAY	BIOCARTA_CARM_ER_PATHWAY	1	1	2343	35	0
BIOCARTA_CDMAC_PATHWAY	BIOCARTA_CDMAC_PATHWAY	1	1	2343	16	0
BIOCARTA_CELLCYCLE_PATHWAY	BIOCARTA_CELLCYCLE_PATHWAY	1	1	2343	23	0
BIOCARTA_CERAMIDE_PATHWAY	BIOCARTA_CERAMIDE_PATHWAY	1	1	2343	22	0
BIOCARTA_EGFR_SMRTE_PATHWAY	BIOCARTA_EGFR_SMRTE_PATHWAY	1	1	2343	11	0
BIOCARTA_EIF2_PATHWAY	BIOCARTA_EIF2_PATHWAY	1	1	2343	11	0
BIOCARTA_EPO_PATHWAY	BIOCARTA_EPO_PATHWAY	1	1	2343	19	0
BIOCARTA_EPONFKB_PATHWAY	BIOCARTA_EPONFKB_PATHWAY	1	1	2343	11	0
BIOCARTA_ETS_PATHWAY	BIOCARTA_ETS_PATHWAY	1	1	2343	18	0
BIOCARTA_G1_PATHWAY	BIOCARTA_G1_PATHWAY	1	1	2343	28	0
BIOCARTA_G2_PATHWAY	BIOCARTA_G2_PATHWAY	1	1	2343	24	0
BIOCARTA_HIF_PATHWAY	BIOCARTA_HIF_PATHWAY	1	1	2343	15	0
BIOCARTA_MAL_PATHWAY	BIOCARTA_MAL_PATHWAY	1	1	2343	19	0
BIOCARTA_MCM_PATHWAY	BIOCARTA_MCM_PATHWAY	1	1	2343	18	0
BIOCARTA_MPR_PATHWAY	BIOCARTA_MPR_PATHWAY	0.769022926438708	1	2343	34	1	PRKAR1B
BIOCARTA_NDKDYNAMIN_PATHWAY	BIOCARTA_NDKDYNAMIN_PATHWAY	1	1	2343	19	0
BIOCARTA_NKCELLS_PATHWAY	BIOCARTA_NKCELLS_PATHWAY	1	1	2343	20	0
BIOCARTA_P27_PATHWAY	BIOCARTA_P27_PATHWAY	1	1	2343	13	0
BIOCARTA_P38MAPK_PATHWAY	BIOCARTA_P38MAPK_PATHWAY	1	1	2343	39	0
BIOCARTA_PARKIN_PATHWAY	BIOCARTA_PARKIN_PATHWAY	1	1	2343	11	0
BIOCARTA_PTC1_PATHWAY	BIOCARTA_PTC1_PATHWAY	1	1	2343	11	0
BIOCARTA_PYK2_PATHWAY	BIOCARTA_PYK2_PATHWAY	1	1	2343	29	0
BIOCARTA_RACCYCD_PATHWAY	BIOCARTA_RACCYCD_PATHWAY	1	1	2343	26	0
BIOCARTA_RARRXR_PATHWAY	BIOCARTA_RARRXR_PATHWAY	1	1	2343	15	0
BIOCARTA_RB_PATHWAY	BIOCARTA_RB_PATHWAY	1	1	2343	13	0
BIOCARTA_RHO_PATHWAY	BIOCARTA_RHO_PATHWAY	1	1	2343	32	0
BIOCARTA_RNA_PATHWAY	BIOCARTA_RNA_PATHWAY	1	1	2343	10	0
BIOCARTA_SALMONELLA_PATHWAY	BIOCARTA_SALMONELLA_PATHWAY	1	1	2343	13	0
BIOCARTA_SARS_PATHWAY	BIOCARTA_SARS_PATHWAY	1	1	2343	10	0
BIOCARTA_SKP2E2F_PATHWAY	BIOCARTA_SKP2E2F_PATHWAY	1	1	2343	10	0
BIOCARTA_SPRY_PATHWAY	BIOCARTA_SPRY_PATHWAY	1	1	2343	18	0
BIOCARTA_SRCRPTP_PATHWAY	BIOCARTA_SRCRPTP_PATHWAY	1	1	2343	11	0
BIOCARTA_STRESS_PATHWAY	BIOCARTA_STRESS_PATHWAY	1	1	2343	25	0
BIOCARTA_TEL_PATHWAY	BIOCARTA_TEL_PATHWAY	1	1	2343	18	0
BIOCARTA_TOLL_PATHWAY	BIOCARTA_TOLL_PATHWAY	0.797047657426869	1	2343	37	1	LY96
BIOCARTA_TRKA_PATHWAY	BIOCARTA_TRKA_PATHWAY	1	1	2343	12	0
BIOCARTA_VDR_PATHWAY	BIOCARTA_VDR_PATHWAY	1	1	2343	12	0
BIOCARTA_WNT_PATHWAY	BIOCARTA_WNT_PATHWAY	1	1	2343	26	0
BIOPOLYMER_BIOSYNTHETIC_PROCESS	BIOPOLYMER_BIOSYNTHETIC_PROCESS	1	1	2343	14	0
BRUSH_BORDER	BRUSH_BORDER	1	1	2343	10	0
CARBOHYDRATE_CATABOLIC_PROCESS	CARBOHYDRATE_CATABOLIC_PROCESS	1	1	2343	24	0
CDC42_PROTEIN_SIGNAL_TRANSDUCTION	CDC42_PROTEIN_SIGNAL_TRANSDUCTION	1	1	2343	12	0
CELL_CYCLE_CHECKPOINT_GO_0000075	CELL_CYCLE_CHECKPOINT_GO_0000075	1	1	2343	47	0
CELLULAR_CARBOHYDRATE_CATABOLIC_PROCESS	CELLULAR_CARBOHYDRATE_CATABOLIC_PROCESS	1	1	2343	23	0
CELLULAR_LIPID_CATABOLIC_PROCESS	CELLULAR_LIPID_CATABOLIC_PROCESS	1	1	2343	35	0
CELLULAR_MACROMOLECULE_CATABOLIC_PROCESS	CELLULAR_MACROMOLECULE_CATABOLIC_PROCESS	0.798524974912207	1	2343	100	3	HSPA1B	RNF144B	ZFP36
CELLULAR_POLYSACCHARIDE_METABOLIC_PROCESS	CELLULAR_POLYSACCHARIDE_METABOLIC_PROCESS	1	1	2343	16	0
CELLULAR_PROTEIN_CATABOLIC_PROCESS	CELLULAR_PROTEIN_CATABOLIC_PROCESS	0.902498439372353	1	2343	54	1	RNF144B
CELLULAR_RESPONSE_TO_EXTRACELLULAR_STIMULUS	CELLULAR_RESPONSE_TO_EXTRACELLULAR_STIMULUS	1	1	2343	12	0
CELLULAR_RESPONSE_TO_NUTRIENT_LEVELS	CELLULAR_RESPONSE_TO_NUTRIENT_LEVELS	1	1	2343	10	0
CELLULAR_RESPONSE_TO_STIMULUS	CELLULAR_RESPONSE_TO_STIMULUS	1	1	2343	19	0
CELLULAR_RESPONSE_TO_STRESS	CELLULAR_RESPONSE_TO_STRESS	1	1	2343	10	0
CENTROSOME	CENTROSOME	0.910556609998893	1	2343	56	1	LCK
CENTROSOME_CYCLE	CENTROSOME_CYCLE	1	1	2343	11	0
CENTROSOME_ORGANIZATION_AND_BIOGENESIS	CENTROSOME_ORGANIZATION_AND_BIOGENESIS	1	1	2343	15	0
CHAPERONE_BINDING	CHAPERONE_BINDING	1	1	2343	11	0
CHLORIDE_CHANNEL_ACTIVITY	CHLORIDE_CHANNEL_ACTIVITY	1	1	2343	19	0
CHROMATIN_BINDING	CHROMATIN_BINDING	1	1	2343	32	0
CHROMOSOMAL_PART	CHROMOSOMAL_PART	0.910678397853671	1	2343	94	2	H1FNT	MAF
CHROMOSOME	CHROMOSOME	0.964435438029101	1	2343	120	2	H1FNT	MAF
CHROMOSOME_CONDENSATION	CHROMOSOME_CONDENSATION	1	1	2343	10	0
CHROMOSOME_SEGREGATION	CHROMOSOME_SEGREGATION	1	1	2343	32	0
CHROMOSOMEPERICENTRIC_REGION	CHROMOSOMEPERICENTRIC_REGION	1	1	2343	30	0
COENZYME_BIOSYNTHETIC_PROCESS	COENZYME_BIOSYNTHETIC_PROCESS	1	1	2343	10	0
COFACTOR_BIOSYNTHETIC_PROCESS	COFACTOR_BIOSYNTHETIC_PROCESS	1	1	2343	21	0
COFACTOR_TRANSPORT	COFACTOR_TRANSPORT	1	1	2343	11	0
COFACTOR_TRANSPORTER_ACTIVITY	COFACTOR_TRANSPORTER_ACTIVITY	1	1	2343	10	0
CONDENSED_CHROMOSOME	CONDENSED_CHROMOSOME	1	1	2343	32	0
CONDENSED_NUCLEAR_CHROMOSOME	CONDENSED_NUCLEAR_CHROMOSOME	1	1	2343	16	0
CYCLIC_NUCLEOTIDE_PHOSPHODIESTERASE_ACTIVITY	CYCLIC_NUCLEOTIDE_PHOSPHODIESTERASE_ACTIVITY	1	1	2343	14	0
DAMAGED_DNA_BINDING	DAMAGED_DNA_BINDING	1	1	2343	21	0
DEOXYRIBONUCLEASE_ACTIVITY	DEOXYRIBONUCLEASE_ACTIVITY	1	1	2343	21	0
DETECTION_OF_BIOTIC_STIMULUS	DETECTION_OF_BIOTIC_STIMULUS	1	1	2343	10	0
DNA_DAMAGE_CHECKPOINT	DNA_DAMAGE_CHECKPOINT	1	1	2343	19	0
DNA_DEPENDENT_ATPASE_ACTIVITY	DNA_DEPENDENT_ATPASE_ACTIVITY	1	1	2343	22	0
DNA_DIRECTED_DNA_POLYMERASE_ACTIVITY	DNA_DIRECTED_DNA_POLYMERASE_ACTIVITY	1	1	2343	14	0
DNA_INTEGRITY_CHECKPOINT	DNA_INTEGRITY_CHECKPOINT	1	1	2343	23	0
DNA_MODIFICATION	DNA_MODIFICATION	1	1	2343	11	0
DNA_POLYMERASE_ACTIVITY	DNA_POLYMERASE_ACTIVITY	1	1	2343	18	0
DNA_RECOMBINATION	DNA_RECOMBINATION	0.862326283009793	1	2343	46	1	IL7R
DNA_REPAIR	DNA_REPAIR	0.895611915927251	1	2343	123	3	PARP1	SETX	WRNIP1
ENDODEOXYRIBONUCLEASE_ACTIVITY	ENDODEOXYRIBONUCLEASE_ACTIVITY	1	1	2343	10	0
ENDONUCLEASE_ACTIVITY_GO_0016893	ENDONUCLEASE_ACTIVITY_GO_0016893	1	1	2343	11	0
ENDOPLASMIC_RETICULUM_LUMEN	ENDOPLASMIC_RETICULUM_LUMEN	1	1	2343	13	0
ENDOSOME_TRANSPORT	ENDOSOME_TRANSPORT	1	1	2343	23	0
ER_TO_GOLGI_VESICLE_MEDIATED_TRANSPORT	ER_TO_GOLGI_VESICLE_MEDIATED_TRANSPORT	1	1	2343	18	0
EUKARYOTIC_TRANSLATION_INITIATION_FACTOR_3_COMPLEX	EUKARYOTIC_TRANSLATION_INITIATION_FACTOR_3_COMPLEX	1	1	2343	10	0
EXONUCLEASE_ACTIVITY	EXONUCLEASE_ACTIVITY	1	1	2343	18	0
FATTY_ACID_BETA_OXIDATION	FATTY_ACID_BETA_OXIDATION	1	1	2343	11	0
FATTY_ACID_OXIDATION	FATTY_ACID_OXIDATION	1	1	2343	18	0
FEMALE_GAMETE_GENERATION	FEMALE_GAMETE_GENERATION	1	1	2343	16	0
GENERAL_RNA_POLYMERASE_II_TRANSCRIPTION_FACTOR_ACTIVITY	GENERAL_RNA_POLYMERASE_II_TRANSCRIPTION_FACTOR_ACTIVITY	1	1	2343	32	0
GLIOGENESIS	GLIOGENESIS	1	1	2343	11	0
GLUCAN_METABOLIC_PROCESS	GLUCAN_METABOLIC_PROCESS	1	1	2343	10	0
GLUCOSAMINE_METABOLIC_PROCESS	GLUCOSAMINE_METABOLIC_PROCESS	1	1	2343	12	0
GLUCOSE_CATABOLIC_PROCESS	GLUCOSE_CATABOLIC_PROCESS	1	1	2343	11	0
GLUTATHIONE_TRANSFERASE_ACTIVITY	GLUTATHIONE_TRANSFERASE_ACTIVITY	1	1	2343	14	0
GLYCOPROTEIN_BIOSYNTHETIC_PROCESS	GLYCOPROTEIN_BIOSYNTHETIC_PROCESS	0.81877618787989	1	2343	73	2	FUT9	ST8SIA3
GOLGI_STACK	GOLGI_STACK	1	1	2343	13	0
GTPASE_BINDING	GTPASE_BINDING	1	1	2343	34	0
HELICASE_ACTIVITY	HELICASE_ACTIVITY	0.889030416807584	1	2343	51	1	SETX
HEME_BIOSYNTHETIC_PROCESS	HEME_BIOSYNTHETIC_PROCESS	1	1	2343	10	0
HEME_METABOLIC_PROCESS	HEME_METABOLIC_PROCESS	1	1	2343	11	0
HETEROGENEOUS_NUCLEAR_RIBONUCLEOPROTEIN_COMPLEX	HETEROGENEOUS_NUCLEAR_RIBONUCLEOPROTEIN_COMPLEX	1	1	2343	13	0
HISTONE_ACETYLTRANSFERASE_ACTIVITY	HISTONE_ACETYLTRANSFERASE_ACTIVITY	1	1	2343	16	0
HISTONE_DEACETYLASE_BINDING	HISTONE_DEACETYLASE_BINDING	1	1	2343	10	0
HYDROLASE_ACTIVITY_HYDROLYZING_N_GLYCOSYL_COMPOUNDS	HYDROLASE_ACTIVITY_HYDROLYZING_N_GLYCOSYL_COMPOUNDS	1	1	2343	10	0
INSOLUBLE_FRACTION	INSOLUBLE_FRACTION	1	1	2343	15	0
INTEGRAL_TO_GOLGI_MEMBRANE	INTEGRAL_TO_GOLGI_MEMBRANE	1	1	2343	9	0
INTEGRATOR_COMPLEX	INTEGRATOR_COMPLEX	1	1	2343	11	0
INTERLEUKIN_1_SECRETION	INTERLEUKIN_1_SECRETION	1	1	2343	10	0
INTERLEUKIN_8_BIOSYNTHETIC_PROCESS	INTERLEUKIN_8_BIOSYNTHETIC_PROCESS	1	1	2343	10	0
INTERLEUKIN_8_PRODUCTION	INTERLEUKIN_8_PRODUCTION	1	1	2343	12	0
KEGG_AMINOACYL_TRNA_BIOSYNTHESIS	KEGG_AMINOACYL_TRNA_BIOSYNTHESIS	0.829199356755596	1	2343	41	1	HARS
KEGG_BASAL_TRANSCRIPTION_FACTORS	KEGG_BASAL_TRANSCRIPTION_FACTORS	1	1	2343	35	0
KEGG_BASE_EXCISION_REPAIR	KEGG_BASE_EXCISION_REPAIR	0.778769865245222	1	2343	35	1	PARP1
KEGG_CELL_CYCLE	KEGG_CELL_CYCLE	0.995246932261935	1	2343	124	1	CDKN1C
KEGG_DNA_REPLICATION	KEGG_DNA_REPLICATION	1	1	2343	36	0
KEGG_DRUG_METABOLISM_OTHER_ENZYMES	KEGG_DRUG_METABOLISM_OTHER_ENZYMES	1	1	2343	51	0
KEGG_GLYCOSAMINOGLYCAN_BIOSYNTHESIS_KERATAN_SULFATE	KEGG_GLYCOSAMINOGLYCAN_BIOSYNTHESIS_KERATAN_SULFATE	1	1	2343	14	0
KEGG_HOMOLOGOUS_RECOMBINATION	KEGG_HOMOLOGOUS_RECOMBINATION	1	1	2343	26	0
KEGG_MISMATCH_REPAIR	KEGG_MISMATCH_REPAIR	1	1	2343	23	0
KEGG_N_GLYCAN_BIOSYNTHESIS	KEGG_N_GLYCAN_BIOSYNTHESIS	0.862326283009793	1	2343	46	1	MAN1A1
KEGG_NON_HOMOLOGOUS_END_JOINING	KEGG_NON_HOMOLOGOUS_END_JOINING	1	1	2343	12	0
KEGG_NUCLEOTIDE_EXCISION_REPAIR	KEGG_NUCLEOTIDE_EXCISION_REPAIR	1	1	2343	44	0
KEGG_OTHER_GLYCAN_DEGRADATION	KEGG_OTHER_GLYCAN_DEGRADATION	1	1	2343	16	0
KEGG_PENTOSE_AND_GLUCURONATE_INTERCONVERSIONS	KEGG_PENTOSE_AND_GLUCURONATE_INTERCONVERSIONS	1	1	2343	27	0
KEGG_PORPHYRIN_AND_CHLOROPHYLL_METABOLISM	KEGG_PORPHYRIN_AND_CHLOROPHYLL_METABOLISM	1	1	2343	41	0
KEGG_PROTEASOME	KEGG_PROTEASOME	0.856259410980827	1	2343	45	1	PSMB6
KEGG_PYRIMIDINE_METABOLISM	KEGG_PYRIMIDINE_METABOLISM	0.775467302821793	1	2343	96	3	NME5	POLR2J	POLR2L
KEGG_REGULATION_OF_AUTOPHAGY	KEGG_REGULATION_OF_AUTOPHAGY	1	1	2343	34	0
KEGG_RIBOSOME	KEGG_RIBOSOME	1	1	2343	88	0
KEGG_RIG_I_LIKE_RECEPTOR_SIGNALING_PATHWAY	KEGG_RIG_I_LIKE_RECEPTOR_SIGNALING_PATHWAY	0.793655431048337	1	2343	69	2	CASP10	IL12B
KEGG_SPLICEOSOME	KEGG_SPLICEOSOME	0.968098409169748	1	2343	123	2	HSPA1A	HSPA1B
KEGG_TERPENOID_BACKBONE_BIOSYNTHESIS	KEGG_TERPENOID_BACKBONE_BIOSYNTHESIS	1	1	2343	15	0
KEGG_UBIQUITIN_MEDIATED_PROTEOLYSIS	KEGG_UBIQUITIN_MEDIATED_PROTEOLYSIS	0.802716651210082	1	2343	130	4	AIRE	BIRC3	FBXO2	SOCS3
KEGG_VALINE_LEUCINE_AND_ISOLEUCINE_BIOSYNTHESIS	KEGG_VALINE_LEUCINE_AND_ISOLEUCINE_BIOSYNTHESIS	1	1	2343	11	0
KINETOCHORE	KINETOCHORE	1	1	2343	24	0
LIGASE_ACTIVITY_FORMING_CARBON_OXYGEN_BONDS	LIGASE_ACTIVITY_FORMING_CARBON_OXYGEN_BONDS	1	1	2343	14	0
LIPID_CATABOLIC_PROCESS	LIPID_CATABOLIC_PROCESS	0.805612450990429	1	2343	38	1	CIDEA
LIPOPROTEIN_BIOSYNTHETIC_PROCESS	LIPOPROTEIN_BIOSYNTHETIC_PROCESS	1	1	2343	26	0
LYSOSOMAL_TRANSPORT	LYSOSOMAL_TRANSPORT	1	1	2343	10	0
LYSOSOME_ORGANIZATION_AND_BIOGENESIS	LYSOSOME_ORGANIZATION_AND_BIOGENESIS	1	1	2343	11	0
M_PHASE	M_PHASE	0.856059604097803	1	2343	112	3	CD28	MPHOSPH6	PIM2
M_PHASE_OF_MITOTIC_CELL_CYCLE	M_PHASE_OF_MITOTIC_CELL_CYCLE	0.878457909208612	1	2343	85	2	CD28	MPHOSPH6
MANNOSYLTRANSFERASE_ACTIVITY	MANNOSYLTRANSFERASE_ACTIVITY	1	1	2343	10	0
MAP_KINASE_KINASE_KINASE_ACTIVITY	MAP_KINASE_KINASE_KINASE_ACTIVITY	1	1	2343	9	0
MEIOSIS_I	MEIOSIS_I	1	1	2343	18	0
MEIOTIC_RECOMBINATION	MEIOTIC_RECOMBINATION	1	1	2343	16	0
MICROBODY	MICROBODY	0.868137194701314	1	2343	47	1	PIPOX
MICROBODY_MEMBRANE	MICROBODY_MEMBRANE	1	1	2343	13	0
MICROBODY_PART	MICROBODY_PART	1	1	2343	14	0
MICROTUBULE	MICROTUBULE	1	1	2343	31	0
MICROTUBULE_CYTOSKELETON_ORGANIZATION_AND_BIOGENESIS	MICROTUBULE_CYTOSKELETON_ORGANIZATION_AND_BIOGENESIS	1	1	2343	35	0
MICROTUBULE_ORGANIZING_CENTER	MICROTUBULE_ORGANIZING_CENTER	0.939333875041519	1	2343	65	1	LCK
MICROTUBULE_ORGANIZING_CENTER_ORGANIZATION_AND_BIOGENESIS	MICROTUBULE_ORGANIZING_CENTER_ORGANIZATION_AND_BIOGENESIS	1	1	2343	16	0
MICROTUBULE_POLYMERIZATION_OR_DEPOLYMERIZATION	MICROTUBULE_POLYMERIZATION_OR_DEPOLYMERIZATION	1	1	2343	11	0
MITOCHONDRIAL_RIBOSOME	MITOCHONDRIAL_RIBOSOME	1	1	2343	22	0
MITOCHONDRIAL_SMALL_RIBOSOMAL_SUBUNIT	MITOCHONDRIAL_SMALL_RIBOSOMAL_SUBUNIT	1	1	2343	11	0
MITOSIS	MITOSIS	0.970866036909924	1	2343	82	1	CD28
MITOTIC_CELL_CYCLE_CHECKPOINT	MITOTIC_CELL_CYCLE_CHECKPOINT	1	1	2343	21	0
MITOTIC_SISTER_CHROMATID_SEGREGATION	MITOTIC_SISTER_CHROMATID_SEGREGATION	1	1	2343	16	0
MITOTIC_SPINDLE_ORGANIZATION_AND_BIOGENESIS	MITOTIC_SPINDLE_ORGANIZATION_AND_BIOGENESIS	1	1	2343	10	0
MRNA_METABOLIC_PROCESS	MRNA_METABOLIC_PROCESS	0.874278395551857	1	2343	84	2	HSPA1B	ZFP36
MRNA_PROCESSING_GO_0006397	MRNA_PROCESSING_GO_0006397	1	1	2343	73	0
MRNA_SPLICE_SITE_SELECTION	MRNA_SPLICE_SITE_SELECTION	1	1	2343	13	0
N_ACETYLGLUCOSAMINE_METABOLIC_PROCESS	N_ACETYLGLUCOSAMINE_METABOLIC_PROCESS	1	1	2343	11	0
N_TERMINAL_PROTEIN_AMINO_ACID_MODIFICATION	N_TERMINAL_PROTEIN_AMINO_ACID_MODIFICATION	1	1	2343	11	0
NEGATIVE_REGULATION_OF_BINDING	NEGATIVE_REGULATION_OF_BINDING	1	1	2343	18	0
NEGATIVE_REGULATION_OF_CYTOSKELETON_ORGANIZATION_AND_BIOGENESIS	NEGATIVE_REGULATION_OF_CYTOSKELETON_ORGANIZATION_AND_BIOGENESIS	1	1	2343	11	0
NEGATIVE_REGULATION_OF_DNA_BINDING	NEGATIVE_REGULATION_OF_DNA_BINDING	1	1	2343	17	0
NEGATIVE_REGULATION_OF_DNA_METABOLIC_PROCESS	NEGATIVE_REGULATION_OF_DNA_METABOLIC_PROCESS	1	1	2343	18	0
NEGATIVE_REGULATION_OF_DNA_REPLICATION	NEGATIVE_REGULATION_OF_DNA_REPLICATION	1	1	2343	13	0
[truncated: 347 more rows]
[truncated: 5 more columns]
