# Supplementary material for: Metastatic breast cancers have reduced immune cell recruitment but harbor increased macrophages relative to their matched primary tumors
Source: J Immunother Cancer. 2019 Oct 18;7:265. doi: 10.1186/s40425-019-0755-1 (PMC6798422; doi:10.1186/s40425-019-0755-1)
Supplement: Supplementary file 4 — Additional file 4: Table S5. Pathway enrichment analysis of differentially expressed genes in paired comparison of ER- Brain METs versus matched PBTs. [file 40425_2019_755_MOESM4_ESM.csv]

	Pathway	Path_pval	Path_qval	TotalNumOfDEGenes	NumOfGenesInPath	NumOfDEGenesInPath	DEgenes
KEGG_CELL_ADHESION_MOLECULES_CAMS	KEGG_CELL_ADHESION_MOLECULES_CAMS	7.11612149054896e-43	1.66944210168279e-39	3255	128	63	CADM3	CD2	CD226	CD274	CD28	CD34	CD4	CD40	CD40LG	CD6	CD80	CD86	CD8A	CD8B	CDH15	CDH2	CLDN11	CLDN20	CLDN5	CNTN2	CTLA4	HLA-A	HLA-B	HLA-DMA	HLA-DMB	HLA-DOA	HLA-DPA1	HLA-DPB1	HLA-DQA1	HLA-DQA2	HLA-DQB1	HLA-DRA	HLA-DRB1	HLA-DRB5	HLA-F	HLA-G	ICAM1	ICAM2	ICOS	ITGA4	ITGAL	ITGAM	ITGB7
REACTOME_IMMUNOREGULATORY_INTERACTIONS_BETWEEN_A_LYMPHOID_AND_A_NON_LYMPHOID_CELL	REACTOME_IMMUNOREGULATORY_INTERACTIONS_BETWEEN_A_LYMPHOID_AND_A_NON_LYMPHOID_CELL	4.47502553466952e-38	5.24920495216734e-35	3255	60	42	B2M	C3	CD19	CD200R1	CD226	CD247	CD34	CD3D	CD3E	CD3G	CD40	CD40LG	CD81	CD8A	CD8B	CD96	CXADR	HCST	HLA-A	HLA-B	HLA-F	HLA-G	HLA-K	ICAM1	ICAM2	ITGAL	ITGB7	KIR2DL3	KIR2DL4	KIR3DL1	KIR3DL2	KLRC1	KLRD1	KLRK1	LILRB1	LILRB2	LILRB4	LILRB5	SELL	TYROBP	ULBP1	VCAM1
KEGG_GRAFT_VERSUS_HOST_DISEASE	KEGG_GRAFT_VERSUS_HOST_DISEASE	6.55181962132217e-31	5.12352294387393e-28	3255	37	30	CD28	CD80	CD86	FAS	FASLG	GZMB	HLA-A	HLA-B	HLA-DMA	HLA-DMB	HLA-DOA	HLA-DPA1	HLA-DPB1	HLA-DQA1	HLA-DQA2	HLA-DQB1	HLA-DRA	HLA-DRB1	HLA-DRB5	HLA-F	HLA-G	IFNG	IL6	KIR2DL3	KIR3DL1	KIR3DL2	KLRC1	KLRD1	PRF1	TNF
REACTOME_INTERFERON_GAMMA_SIGNALING	REACTOME_INTERFERON_GAMMA_SIGNALING	1.29991439879471e-30	7.62399794893098e-28	3255	60	37	B2M	CAMK2B	CIITA	GBP1	GBP2	GBP4	GBP5	GBP6	GBP7	HLA-A	HLA-B	HLA-DPA1	HLA-DPB1	HLA-DQA1	HLA-DQA2	HLA-DRB1	HLA-DRB5	HLA-F	HLA-G	HLA-K	ICAM1	IFNG	IRF1	IRF2	IRF4	IRF7	IRF8	IRF9	JAK2	NCAM1	OAS2	OAS3	PML	PTAFR	SP100	STAT1	VCAM1
KEGG_ALLOGRAFT_REJECTION	KEGG_ALLOGRAFT_REJECTION	1.26841375734567e-28	5.95139734946587e-26	3255	35	28	CD28	CD40	CD40LG	CD80	CD86	FAS	FASLG	GZMB	HLA-A	HLA-B	HLA-DMA	HLA-DMB	HLA-DOA	HLA-DPA1	HLA-DPB1	HLA-DQA1	HLA-DQA2	HLA-DQB1	HLA-DRA	HLA-DRB1	HLA-DRB5	HLA-F	HLA-G	IFNG	IL12B	IL5	PRF1	TNF
KEGG_TYPE_I_DIABETES_MELLITUS	KEGG_TYPE_I_DIABETES_MELLITUS	1.59542750616123e-28	6.23812154909039e-26	3255	41	30	CD28	CD80	CD86	CPE	FAS	FASLG	GAD2	GZMB	HLA-A	HLA-B	HLA-DMA	HLA-DMB	HLA-DOA	HLA-DPA1	HLA-DPB1	HLA-DQA1	HLA-DQA2	HLA-DQB1	HLA-DRA	HLA-DRB1	HLA-DRB5	HLA-F	HLA-G	IFNG	IL12B	LTA	PRF1	PTPRN	PTPRN2	TNF
KEGG_ANTIGEN_PROCESSING_AND_PRESENTATION	KEGG_ANTIGEN_PROCESSING_AND_PRESENTATION	4.32157123874998e-28	1.44834373230106e-25	3255	80	40	B2M	CD4	CD74	CD8A	CD8B	CIITA	CREB1	CTSS	HLA-A	HLA-B	HLA-DMA	HLA-DMB	HLA-DOA	HLA-DPA1	HLA-DPB1	HLA-DQA1	HLA-DQA2	HLA-DQB1	HLA-DRA	HLA-DRB1	HLA-DRB5	HLA-F	HLA-G	HSPA2	HSPA5	IFI30	KIR2DL3	KIR2DL4	KIR3DL1	KIR3DL2	KLRC1	KLRC2	KLRC3	KLRD1	LTA	PSME1	PSME2	TAP1	TAP2	TAPBP
REACTOME_TRANSMISSION_ACROSS_CHEMICAL_SYNAPSES	REACTOME_TRANSMISSION_ACROSS_CHEMICAL_SYNAPSES	7.10058695520713e-28	2.08224712461449e-25	3255	184	59	ABAT	ACTN2	ADCY1	ADCY2	ADCY4	ADCY7	ADCY8	AKAP5	CACNA1A	CACNA1B	CACNB4	CACNG2	CAMK2B	CHRNA2	CHRNA4	CHRNA9	CREB1	GABBR2	GABRA1	GABRA2	GABRA4	GABRB1	GABRB2	GABRB3	GABRG2	GAD2	GNG2	GRIA1	GRIA2	GRIA4	GRIK1	GRIK2	GRIK4	GRIK5	GRIN1	GRIN2A	GRIN2C	KCNJ15	KCNJ2	KCNJ9	MYO6	NEFL	PLCB2
RESPONSE_TO_WOUNDING	RESPONSE_TO_WOUNDING	7.55553193333117e-26	1.96947532395499e-23	3255	186	57	ADORA3	AIF1	AOAH	AOC3	AOX1	APOL3	BLNK	C2	CCL11	CCL13	CCL21	CCL22	CCL4	CCL5	CCR2	CCR4	CCR5	CCR7	CD36	CD40	CD40LG	CFHR1	CXCL10	CXCL11	CXCL6	CXCL9	CYBB	CYP4F11	F2	F2RL2	F5	F7	FGF7	GAP43	GPR68	IL18RAP	IL5	KLRG1	LBP	LY75	LYZ	NFATC3	NFKB1
INFLAMMATORY_RESPONSE	INFLAMMATORY_RESPONSE	9.2000858574553e-26	2.15834014215901e-23	3255	126	47	ADORA3	AIF1	AOAH	AOC3	AOX1	APOL3	BLNK	C2	CCL11	CCL13	CCL21	CCL22	CCL4	CCL5	CCR2	CCR4	CCR5	CCR7	CD40	CD40LG	CFHR1	CXCL10	CXCL11	CXCL6	CXCL9	CYBB	CYP4F11	GPR68	IL18RAP	IL5	KLRG1	LBP	LY75	LYZ	NFATC3	NFKB1	NMI	NOD1	NOX4	PLA2G2D	PLA2G7	PRDX5	PTAFR
KEGG_NATURAL_KILLER_CELL_MEDIATED_CYTOTOXICITY	KEGG_NATURAL_KILLER_CELL_MEDIATED_CYTOTOXICITY	6.62964456385201e-25	1.41392237698153e-22	3255	131	47	CD244	CD247	CD48	FAS	FASLG	FCER1G	GZMB	HCST	HLA-A	HLA-B	HLA-G	ICAM1	ICAM2	IFNAR2	IFNG	ITGAL	KIR2DL3	KIR2DL4	KIR3DL1	KIR3DL2	KLRC1	KLRC2	KLRC3	KLRD1	KLRK1	LAT	LCK	LCP2	NCR1	NCR3	NFAT5	NFATC2	NFATC3	PIK3CD	PIK3CG	PPP3CC	PRF1	RAC2	SH2D1A	SHC2	SOS1	TNF	TNFRSF10B
KEGG_HEMATOPOIETIC_CELL_LINEAGE	KEGG_HEMATOPOIETIC_CELL_LINEAGE	1.6643712696086e-24	3.25384583208482e-22	3255	85	38	ANPEP	CD19	CD1A	CD1B	CD1C	CD1E	CD2	CD34	CD36	CD38	CD3D	CD3E	CD3G	CD4	CD5	CD7	CD8A	CD8B	CR2	CSF1	EPO	FLT3LG	HLA-DRA	HLA-DRB1	HLA-DRB5	IL1R1	IL2RA	IL4R	IL5	IL6	IL7	IL7R	ITGA2B	ITGA4	ITGAM	MME	MS4A1	TNF
KEGG_INTESTINAL_IMMUNE_NETWORK_FOR_IGA_PRODUCTION	KEGG_INTESTINAL_IMMUNE_NETWORK_FOR_IGA_PRODUCTION	2.81845398308818e-23	5.08622541871144e-21	3255	46	28	CD28	CD40	CD40LG	CD80	CD86	CXCL12	HLA-DMA	HLA-DMB	HLA-DOA	HLA-DPA1	HLA-DPB1	HLA-DQA1	HLA-DQA2	HLA-DQB1	HLA-DRA	HLA-DRB1	HLA-DRB5	ICOS	IL15	IL15RA	IL5	IL6	ITGA4	ITGB7	PIGR	TGFB1	TNFRSF13B	TNFSF13B
KEGG_VIRAL_MYOCARDITIS	KEGG_VIRAL_MYOCARDITIS	6.79477811018405e-23	1.13861067474941e-20	3255	68	33	CASP8	CD28	CD40	CD40LG	CD80	CD86	CXADR	HLA-A	HLA-B	HLA-DMA	HLA-DMB	HLA-DOA	HLA-DPA1	HLA-DPB1	HLA-DQA1	HLA-DQA2	HLA-DQB1	HLA-DRA	HLA-DRB1	HLA-DRB5	HLA-F	HLA-G	ICAM1	ITGAL	LAMA2	MYH1	MYH13	MYH2	MYH4	MYH8	PRF1	RAC2	SGCD
KEGG_CHEMOKINE_SIGNALING_PATHWAY	KEGG_CHEMOKINE_SIGNALING_PATHWAY	6.4815232816212e-22	1.01371024124556e-19	3255	184	52	ADCY1	ADCY2	ADCY4	ADCY7	ADCY8	CCL11	CCL13	CCL14	CCL19	CCL2	CCL21	CCL22	CCL4	CCL5	CCL8	CCR2	CCR4	CCR5	CCR7	CCR8	CXCL10	CXCL11	CXCL12	CXCL13	CXCL14	CXCL6	CXCL9	CXCR1	CXCR6	DOCK2	GNG2	GRK1	HCK	ITK	JAK2	JAK3	LYN	NCF1	NFKB1	PF4	PIK3CD	PIK3CG	PLCB2
REACTOME_EXTRACELLULAR_MATRIX_ORGANIZATION	REACTOME_EXTRACELLULAR_MATRIX_ORGANIZATION	1.19523539979161e-21	1.75251390494445e-19	3255	83	35	ADAMTS2	COL10A1	COL11A1	COL12A1	COL14A1	COL15A1	COL16A1	COL17A1	COL1A1	COL1A2	COL3A1	COL5A1	COL5A2	COL6A1	COL6A2	COL6A3	COL8A2	COL9A1	COL9A2	COL9A3	CTRB2	CTSG	MMP1	MMP10	MMP11	MMP13	MMP2	MMP24	MMP3	MMP9	P4HB	PCOLCE	PLOD1	PPIB	TPSAB1
REACTOME_INTERFERON_SIGNALING	REACTOME_INTERFERON_SIGNALING	1.21907172207781e-20	1.68231897646738e-18	3255	154	46	B2M	CAMK2B	CIITA	DDX58	EIF4E3	GBP1	GBP2	GBP4	GBP5	GBP6	GBP7	HLA-A	HLA-B	HLA-DPA1	HLA-DPB1	HLA-DQA1	HLA-DQA2	HLA-DRB1	HLA-DRB5	HLA-F	HLA-G	HLA-K	ICAM1	IFI35	IFITM2	IFNAR2	IFNG	IRF1	IRF2	IRF4	IRF7	IRF8	IRF9	JAK2	MX2	NCAM1	OAS2	OAS3	PML	PSMB8	PTAFR	SP100	STAT1
PEPTIDASE_ACTIVITY	PEPTIDASE_ACTIVITY	1.60280774996975e-19	2.08899276746057e-17	3255	170	47	ADAMTS2	AEBP1	ANPEP	C1R	C1S	CAPN5	CASP1	CASP10	CASP7	CASP8	CORIN	CPA3	CPE	CTSG	CTSK	CTSO	CTSS	DPP4	ERAP1	ERAP2	F2	F7	FAP	GZMA	GZMB	HTRA1	KYNU	LNPEP	LONP1	MEP1A	MME	MMP11	MMP12	MMP13	MMP2	MMP23B	MMP24	MMP3	MMP9	PCSK2	PGA4	PRSS3	TRHDE
KEGG_AUTOIMMUNE_THYROID_DISEASE	KEGG_AUTOIMMUNE_THYROID_DISEASE	2.55151985259677e-19	3.15045556536422e-17	3255	50	26	CD28	CD40	CD40LG	CD80	CD86	CTLA4	FAS	FASLG	GZMB	HLA-A	HLA-B	HLA-DMA	HLA-DMB	HLA-DOA	HLA-DPA1	HLA-DPB1	HLA-DQA1	HLA-DQA2	HLA-DQB1	HLA-DRA	HLA-DRB1	HLA-DRB5	HLA-F	HLA-G	IL5	PRF1
REACTOME_GENERATION_OF_SECOND_MESSENGER_MOLECULES	REACTOME_GENERATION_OF_SECOND_MESSENGER_MOLECULES	4.64296598631651e-19	5.44619910194926e-17	3255	25	19	CD247	CD3D	CD3E	CD3G	CD4	EVL	GRAP2	HLA-DPA1	HLA-DPB1	HLA-DQA1	HLA-DQA2	HLA-DRB1	HLA-DRB5	ITK	LAT	LCK	LCP2	WAS	ZAP70
KEGG_PRIMARY_IMMUNODEFICIENCY	KEGG_PRIMARY_IMMUNODEFICIENCY	5.11312910899585e-19	5.71209566176393e-17	3255	35	22	BLNK	CD19	CD3D	CD3E	CD4	CD40	CD40LG	CD79A	CD8A	CD8B	CIITA	ICOS	IGLL1	IL2RG	IL7R	JAK3	LCK	PTPRC	TAP1	TAP2	TNFRSF13B	ZAP70
REACTOME_NEUROTRANSMITTER_RECEPTOR_BINDING_AND_DOWNSTREAM_TRANSMISSION_IN_THE_POSTSYNAPTIC_CELL	REACTOME_NEUROTRANSMITTER_RECEPTOR_BINDING_AND_DOWNSTREAM_TRANSMISSION_IN_THE_POSTSYNAPTIC_CELL	7.46778254367327e-19	7.96337174884432e-17	3255	135	41	ACTN2	ADCY1	ADCY2	ADCY4	ADCY7	ADCY8	AKAP5	CACNG2	CAMK2B	CHRNA2	CHRNA4	CHRNA9	CREB1	GABBR2	GABRA1	GABRA2	GABRA4	GABRB1	GABRB2	GABRB3	GABRG2	GNG2	GRIA1	GRIA2	GRIA4	GRIK1	GRIK2	GRIK4	GRIK5	GRIN1	GRIN2A	GRIN2C	KCNJ15	KCNJ2	KCNJ9	MYO6	NEFL	PLCB2	RASGRF1	RPS6KA2	RPS6KA3
PROTEINACEOUS_EXTRACELLULAR_MATRIX	PROTEINACEOUS_EXTRACELLULAR_MATRIX	3.18458327177566e-18	3.24827493721118e-16	3255	96	34	ADAMTS5	ANG	APLP1	CHI3L1	COL10A1	COL11A1	COL15A1	COL16A1	COL1A2	COL3A1	COL5A1	COL5A2	COL6A3	COL9A1	COL9A2	COL9A3	COMP	ECM2	EFEMP2	FBN1	HAPLN1	LAMA2	LAMA4	LUM	MMP10	MMP11	NID2	POSTN	SGCD	SNTG1	SSPN	TGFB1	THBS4	VCAN
CELLULAR_DEFENSE_RESPONSE	CELLULAR_DEFENSE_RESPONSE	5.60627548244216e-18	5.48013428408721e-16	3255	55	26	CCL5	CCR2	CCR5	CD19	CXCL9	DCDC2	GNLY	HLA-G	ITK	KIR2DL4	KIR3DL2	KLRC2	KLRC3	KLRG1	LBP	LILRB2	LSP1	LY96	MNDA	NCF1	NCF2	NCR1	PRF1	SPN	TRAT1	TYROBP
EXTRACELLULAR_MATRIX	EXTRACELLULAR_MATRIX	6.68753934223652e-18	6.27558691875475e-16	3255	98	34	ADAMTS5	ANG	APLP1	CHI3L1	COL10A1	COL11A1	COL15A1	COL16A1	COL1A2	COL3A1	COL5A1	COL5A2	COL6A3	COL9A1	COL9A2	COL9A3	COMP	ECM2	EFEMP2	FBN1	HAPLN1	LAMA2	LAMA4	LUM	MMP10	MMP11	NID2	POSTN	SGCD	SNTG1	SSPN	TGFB1	THBS4	VCAN
KEGG_ASTHMA	KEGG_ASTHMA	1.52664907087119e-17	1.37750720010147e-15	3255	28	19	CCL11	CD40	CD40LG	FCER1A	FCER1G	HLA-DMA	HLA-DMB	HLA-DOA	HLA-DPA1	HLA-DPB1	HLA-DQA1	HLA-DQA2	HLA-DQB1	HLA-DRA	HLA-DRB1	HLA-DRB5	IL5	MS4A2	TNF
MULTI_ORGANISM_PROCESS	MULTI_ORGANISM_PROCESS	1.74140500563345e-17	1.5130874604504e-15	3255	160	43	AGT	APOBEC3G	BCL3	BNIP3	CAMP	CCL11	CCL19	CCL22	CCL4	CCL5	CCL8	CD209	CD4	CD81	CLEC4M	CLIC5	COL16A1	CXCL12	DERL1	EPYC	HLA-DPB1	IDO1	IFNAR2	IRF7	LALBA	LILRB1	LNPEP	NLRC4	NOD1	PRF1	PTHLH	PTPRC	PZP	RSAD2	SFRP4	SLC11A1	SPN	STAB2	TGFB1	TLR3	TLR8	TNF	TRIM22
KEGG_ECM_RECEPTOR_INTERACTION	KEGG_ECM_RECEPTOR_INTERACTION	2.43814699828513e-17	2.0428188778489e-15	3255	84	31	CD36	COL11A1	COL1A1	COL1A2	COL3A1	COL5A1	COL5A2	COL6A1	COL6A2	COL6A3	COL6A6	COMP	ITGA10	ITGA11	ITGA2B	ITGA4	ITGA7	ITGB6	ITGB7	LAMA2	LAMA4	LAMC3	SDC4	SPP1	SV2A	SV2B	THBS1	THBS2	THBS4	TNR	VWF
KEGG_CALCIUM_SIGNALING_PATHWAY	KEGG_CALCIUM_SIGNALING_PATHWAY	2.55562324733034e-17	2.06741108215068e-15	3255	176	45	ADCY1	ADCY2	ADCY4	ADCY7	ADCY8	ADRA1B	AGTR1	ATP2B2	ATP2B3	AVPR1A	BST1	CACNA1A	CACNA1B	CACNA1S	CAMK2B	CD38	CYSLTR1	ERBB4	GNA11	GNA15	GRIN1	GRIN2A	GRIN2C	GRM1	HTR2B	ITPR2	MYLK	MYLK2	NOS1	P2RX1	P2RX6	PDE1B	PDGFRA	PLCB2	PLCE1	PPP3CC	PTAFR	PTGER3	RYR1	RYR2	RYR3	SLC25A4	SLC8A1
CELL_SURFACE	CELL_SURFACE	5.88340331484006e-17	4.60082139220492e-15	3255	75	29	AOC3	APP	ATP6AP2	CCR5	CD28	CD3E	CD6	CD79A	CSPG4	DSCAML1	FGFR2	GJD3	GPM6A	HSPA2	IL2RB	IL2RG	LAYN	MPP2	MPP3	P4HB	PKHD1	PTPRR	ROBO2	SLC3A2	SRPX	STAB2	SULF1	SULF2	THY1
SYNAPTIC_TRANSMISSION	SYNAPTIC_TRANSMISSION	7.11288750713312e-17	5.38284970701106e-15	3255	173	44	AKAP5	BSN	CACNA1B	CALY	CBLN1	CHRNA4	CPLX1	CPNE6	DTNA	GABBR2	GABRB2	GAD2	GCH1	GLRB	GRIA1	GRIA2	GRIK1	GRIK2	GRIK4	GRIN2A	GRM1	GRM3	GRM4	HAP1	KCNA1	KCNQ2	KIF1B	KIF5A	MBP	NLGN1	NPTX1	OPRK1	PLP1	RAB3A	RIMS1	SCN1B	SCN2B	SLC1A2	SLC1A3	SLC1A6	SLC6A1	STX1B	SYN1
REACTOME_TRANSLOCATION_OF_ZAP_70_TO_IMMUNOLOGICAL_SYNAPSE	REACTOME_TRANSLOCATION_OF_ZAP_70_TO_IMMUNOLOGICAL_SYNAPSE	9.37018271640208e-17	6.86951520396228e-15	3255	13	13	CD247	CD3D	CD3E	CD3G	CD4	HLA-DPA1	HLA-DPB1	HLA-DQA1	HLA-DQA2	HLA-DRB1	HLA-DRB5	LCK	ZAP70
CELL_ACTIVATION	CELL_ACTIVATION	5.91345019579847e-16	4.20392550283128e-14	3255	75	28	CD2	CD28	CD3D	CD3E	CD4	CD40LG	CD7	CD79A	CLEC7A	F2	FOXP3	IL12B	IL7	INHBA	LAT	LAX1	LCK	LST1	NLRC3	PF4	PTPRC	SIRPG	SIT1	TGFB1	THY1	TLR4	VWF	ZAP70
REACTOME_COLLAGEN_FORMATION	REACTOME_COLLAGEN_FORMATION	6.19112444580163e-16	4.27187586760313e-14	3255	54	24	ADAMTS2	COL10A1	COL11A1	COL12A1	COL14A1	COL15A1	COL16A1	COL17A1	COL1A1	COL1A2	COL3A1	COL5A1	COL5A2	COL6A1	COL6A2	COL6A3	COL8A2	COL9A1	COL9A2	COL9A3	P4HB	PCOLCE	PLOD1	PPIB
REACTOME_TCR_SIGNALING	REACTOME_TCR_SIGNALING	9.75624023329193e-16	6.53946845351511e-14	3255	50	23	CARD11	CD247	CD3D	CD3E	CD3G	CD4	EVL	GRAP2	HLA-DPA1	HLA-DPB1	HLA-DQA1	HLA-DQA2	HLA-DRB1	HLA-DRB5	ITK	LAT	LCK	LCP2	PTPRC	RIPK2	TRAT1	WAS	ZAP70
ENDOPEPTIDASE_ACTIVITY	ENDOPEPTIDASE_ACTIVITY	1.26789722362878e-15	8.26246357398085e-14	3255	114	34	ADAMTS2	C1R	C1S	CAPN5	CASP1	CASP10	CASP8	CORIN	CTSG	CTSK	CTSO	CTSS	F2	F7	FAP	GZMA	GZMB	HTRA1	MEP1A	MMP11	MMP12	MMP13	MMP2	MMP23B	MMP24	MMP3	MMP9	PCSK2	PGA4	PRSS3	UCHL1	USP13	USP15	USP2
REACTOME_COSTIMULATION_BY_THE_CD28_FAMILY	REACTOME_COSTIMULATION_BY_THE_CD28_FAMILY	1.59679909325543e-15	1.01245693858845e-13	3255	61	25	BTLA	CD247	CD274	CD28	CD3D	CD3E	CD3G	CD4	CD80	CD86	CTLA4	GRAP2	HLA-DPA1	HLA-DPB1	HLA-DQA1	HLA-DQA2	HLA-DRB1	HLA-DRB5	ICOS	LCK	LYN	PDCD1LG2	PPP2R5B	TNFRSF14	VAV1
REACTOME_CHEMOKINE_RECEPTORS_BIND_CHEMOKINES	REACTOME_CHEMOKINE_RECEPTORS_BIND_CHEMOKINES	1.67816349040894e-15	1.03604514434194e-13	3255	51	23	CCL11	CCL19	CCL2	CCL21	CCL22	CCL4	CCL5	CCR2	CCR4	CCR5	CCR7	CCR8	CXCL10	CXCL11	CXCL12	CXCL13	CXCL6	CXCL9	CXCR1	CXCR6	PF4	PPBP	XCL2
TRANSMISSION_OF_NERVE_IMPULSE	TRANSMISSION_OF_NERVE_IMPULSE	1.94760967027907e-15	1.1715621247371e-13	3255	188	44	AKAP5	BSN	CACNA1B	CALY	CBLN1	CHRNA4	CPLX1	CPNE6	DTNA	GABBR2	GABRB2	GAD2	GCH1	GLRB	GRIA1	GRIA2	GRIK1	GRIK2	GRIK4	GRIN2A	GRM1	GRM3	GRM4	HAP1	KCNA1	KCNQ2	KIF1B	KIF5A	MBP	NLGN1	NPTX1	OPRK1	PLP1	RAB3A	RIMS1	SCN1B	SCN2B	SLC1A2	SLC1A3	SLC1A6	SLC6A1	STX1B	SYN1
KEGG_FOCAL_ADHESION	KEGG_FOCAL_ADHESION	2.46517002648093e-15	1.44582222053107e-13	3255	197	45	ACTN2	BIRC3	CCND2	COL11A1	COL1A1	COL1A2	COL3A1	COL5A1	COL5A2	COL6A1	COL6A2	COL6A3	COL6A6	COMP	IGF1	ITGA10	ITGA11	ITGA2B	ITGA4	ITGA7	ITGB6	ITGB7	LAMA2	LAMA4	LAMC3	MYLK	MYLK2	PAK6	PDGFD	PDGFRA	PIK3CD	PIK3CG	PIP5K1C	RAC2	RASGRF1	SHC2	SOS1	SPP1	THBS1	THBS2	THBS4	TNR	VAV1
REACTOME_CELL_SURFACE_INTERACTIONS_AT_THE_VASCULAR_WALL	REACTOME_CELL_SURFACE_INTERACTIONS_AT_THE_VASCULAR_WALL	2.90553423199539e-15	1.66253251421004e-13	3255	85	29	ATP1B2	BSG	CD2	CD48	COL1A1	COL1A2	CXADR	DOK2	F2	FCER1G	GRB7	ITGAL	ITGAM	ITGAX	L1CAM	LCK	LYN	MAG	MMP1	PF4	SELL	SELP	SIRPG	SLC3A2	SLC7A11	SLC7A6	SLC7A7	SOS1	SPN
REACTOME_PD1_SIGNALING	REACTOME_PD1_SIGNALING	3.14404748554093e-15	1.756175095495e-13	3255	17	14	CD247	CD274	CD3D	CD3E	CD3G	CD4	HLA-DPA1	HLA-DPB1	HLA-DQA1	HLA-DQA2	HLA-DRB1	HLA-DRB5	LCK	PDCD1LG2
REGULATION_OF_MULTICELLULAR_ORGANISMAL_PROCESS	REGULATION_OF_MULTICELLULAR_ORGANISMAL_PROCESS	5.01776778692641e-15	2.73760075072776e-13	3255	147	38	ADORA3	APOBEC3G	ATP6AP2	C2	CARD11	CD28	CD3E	CD40LG	CD79A	CFHR1	CIDEA	CNN1	CYP2J2	F2	FOXP3	FST	GRIK1	GRIK2	IFNG	IL12B	IL7	INHBA	LAT	LAX1	LCK	LST1	NCR1	NMU	PLCE1	PTPRC	RYR2	SIRPG	SIT1	TGFB1	THY1	TLR8	TRAT1	ZAP70
KEGG_T_CELL_RECEPTOR_SIGNALING_PATHWAY	KEGG_T_CELL_RECEPTOR_SIGNALING_PATHWAY	5.86349239931616e-15	3.12630753836266e-13	3255	106	32	CARD11	CD247	CD28	CD3D	CD3E	CD3G	CD4	CD40LG	CD8A	CD8B	CTLA4	GRAP2	ICOS	IFNG	IL5	ITK	LAT	LCK	LCP2	NFAT5	NFATC2	NFATC3	NFKB1	PAK6	PIK3CD	PIK3CG	PPP3CC	PTPRC	SOS1	TNF	VAV1	ZAP70
KEGG_LEISHMANIA_INFECTION	KEGG_LEISHMANIA_INFECTION	7.42912621270214e-15	3.87305113222205e-13	3255	70	26	C3	FCGR2C	HLA-DMA	HLA-DMB	HLA-DOA	HLA-DPA1	HLA-DPB1	HLA-DQA1	HLA-DQA2	HLA-DQB1	HLA-DRA	HLA-DRB1	HLA-DRB5	IFNG	IL12B	ITGA4	ITGAM	JAK2	NCF1	NCF2	NCF4	NFKB1	STAT1	TGFB1	TLR4	TNF
REACTOME_PHOSPHORYLATION_OF_CD3_AND_TCR_ZETA_CHAINS	REACTOME_PHOSPHORYLATION_OF_CD3_AND_TCR_ZETA_CHAINS	8.80123880545513e-15	4.48863179078212e-13	3255	15	13	CD247	CD3D	CD3E	CD3G	CD4	HLA-DPA1	HLA-DPB1	HLA-DQA1	HLA-DQA2	HLA-DRB1	HLA-DRB5	LCK	PTPRC
REACTOME_G_ALPHA_I_SIGNALLING_EVENTS	REACTOME_G_ALPHA_I_SIGNALLING_EVENTS	9.66698969741158e-15	4.8252676234314e-13	3255	188	43	ADCY1	ADCY2	ADCY4	ADCY7	ADCY8	ADORA3	ADRA2A	AGT	APP	C3	CCL19	CCL21	CCL5	CCR2	CCR4	CCR5	CCR7	CCR8	CNR2	CXCL10	CXCL11	CXCL12	CXCL13	CXCL6	CXCL9	CXCR1	CXCR6	FPR3	GABBR2	GNG2	GPR17	GPR18	GPR55	NMU	OPRK1	P2RY13	PENK	PF4	PPBP	PTGER3	RGR	RGS7	S1PR4
CYTOKINE_ACTIVITY	CYTOKINE_ACTIVITY	1.05911442211979e-14	5.17642173811046e-13	3255	108	32	CCL11	CCL13	CCL19	CCL2	CCL21	CCL22	CCL4	CCL5	CCL8	CD40LG	CSF1	CXCL10	CXCL11	CXCL12	CXCL13	CXCL14	CXCL6	CXCL9	ERAP1	FGF10	GDF15	IFNG	IL12B	IL1RN	IL5	IL7	INHBA	PF4	SCG2	TNF	TYMP	XCL2
LYMPHOCYTE_ACTIVATION	LYMPHOCYTE_ACTIVATION	1.75652231708827e-14	8.40979868548793e-13	3255	61	24	CD2	CD28	CD3D	CD3E	CD4	CD40LG	CD7	CD79A	CLEC7A	FOXP3	IL12B	IL7	INHBA	LAT	LAX1	LCK	LST1	NLRC3	PTPRC	SIRPG	SIT1	TGFB1	THY1	ZAP70
BIOCARTA_CTL_PATHWAY	BIOCARTA_CTL_PATHWAY	1.97391870372548e-14	9.26162655787993e-13	3255	13	12	B2M	CD247	CD3D	CD3E	CD3G	FAS	FASLG	GZMB	HLA-A	ICAM1	ITGAL	PRF1
EXTRACELLULAR_MATRIX_PART	EXTRACELLULAR_MATRIX_PART	2.02884827464345e-14	9.33270206335987e-13	3255	56	23	ANG	APLP1	COL10A1	COL11A1	COL15A1	COL16A1	COL1A2	COL3A1	COL5A1	COL5A2	COL6A3	COL9A1	COL9A2	COL9A3	EFEMP2	FBN1	LAMA2	LAMA4	LUM	NID2	SGCD	SNTG1	SSPN
LEUKOCYTE_ACTIVATION	LEUKOCYTE_ACTIVATION	3.21496652515885e-14	1.45044451308128e-12	3255	68	25	CD2	CD28	CD3D	CD3E	CD4	CD40LG	CD7	CD79A	CLEC7A	FOXP3	IL12B	IL7	INHBA	LAT	LAX1	LCK	LST1	NLRC3	PTPRC	SIRPG	SIT1	TGFB1	THY1	TLR4	ZAP70
REACTOME_PLATELET_ACTIVATION_SIGNALING_AND_AGGREGATION	REACTOME_PLATELET_ACTIVATION_SIGNALING_AND_AGGREGATION	8.04649552294636e-14	3.5617129239306e-12	3255	199	43	ACTN2	ADRA2A	APP	CD36	CD63	CLU	COL1A1	COL1A2	DGKA	DGKB	DGKG	F2	F2RL2	F5	FCER1G	GNA11	GNA15	GNG2	HSPA5	ITGA2B	ITPR2	LAMP2	LAT	LCK	LCP2	LYN	PF4	PIK3CG	PLEK	PPBP	PRKCH	PRKCZ	RAC2	SCG3	SELP	SERPING1	SOS1	TF	TGFB1	THBS1	VAV1	VEGFC	VWF
REACTOME_SIGNALING_BY_PDGF	REACTOME_SIGNALING_BY_PDGF	1.26375514590935e-13	5.49031402278397e-12	3255	117	32	ADCY1	ADCY2	ADCY4	ADCY7	ADCY8	COL1A1	COL1A2	COL3A1	COL5A1	COL5A2	COL6A1	COL6A2	COL6A3	COL9A1	COL9A2	COL9A3	CREB1	FOXO1	GRB7	ITPR2	PDE1B	PDGFD	PDGFRA	PHLPP1	RASA1	SOS1	SPP1	STAT1	STAT5A	THBS1	THBS2	THBS4
LOCOMOTORY_BEHAVIOR	LOCOMOTORY_BEHAVIOR	1.67402182897856e-13	7.14046401960673e-12	3255	91	28	CCL11	CCL13	CCL19	CCL2	CCL21	CCL22	CCL5	CCL8	CCR2	CCR4	CCR5	CCR7	CCR8	CDH13	CXCL10	CXCL11	CXCL12	CXCL13	CXCL14	CXCL6	CXCL9	DOCK2	PF4	PLAU	PTAFR	SCG2	SLIT2	SPN
RESPONSE_TO_OTHER_ORGANISM	RESPONSE_TO_OTHER_ORGANISM	2.05790633420394e-13	8.62115760721866e-12	3255	79	26	APOBEC3G	BCL3	BNIP3	CAMP	CCL11	CCL19	CCL22	CCL4	CCL5	CCL8	CXCL12	IFNAR2	IRF7	LALBA	LILRB1	NLRC4	NOD1	PTPRC	RSAD2	SLC11A1	SPN	STAB2	TLR3	TLR8	TNF	TRIM22
CENTRAL_NERVOUS_SYSTEM_DEVELOPMENT	CENTRAL_NERVOUS_SYSTEM_DEVELOPMENT	2.11329232302024e-13	8.69786629790436e-12	3255	119	32	ADAM22	ARNT2	CNTN6	DNER	DSCAML1	EGR2	FOXP2	GLI2	GRIK1	HPCAL4	MBP	MDGA2	MOG	NKX2-2	NPAS2	NPTX1	OTX2	PAX6	PCP4	PHGDH	PTPRZ1	ROBO2	RPS6KA3	S100B	SH3GL2	SH3GL3	SLIT3	SNCA	TAGLN3	ZBTB16	ZIC1	ZIC2
BIOCARTA_TCYTOTOXIC_PATHWAY	BIOCARTA_TCYTOTOXIC_PATHWAY	3.12107162558342e-13	1.24102271756249e-11	3255	12	11	CD2	CD247	CD28	CD3D	CD3E	CD3G	CD8A	ICAM1	ITGAL	PTPRC	THY1
BIOCARTA_THELPER_PATHWAY	BIOCARTA_THELPER_PATHWAY	3.12107162558342e-13	1.24102271756249e-11	3255	12	11	CD2	CD247	CD28	CD3D	CD3E	CD3G	CD4	ICAM1	ITGAL	PTPRC	THY1
CHEMOKINE_RECEPTOR_BINDING	CHEMOKINE_RECEPTOR_BINDING	4.45726398254132e-13	1.74279021717365e-11	3255	42	19	CCL11	CCL13	CCL19	CCL2	CCL21	CCL22	CCL4	CCL5	CCL8	CCR2	CXCL10	CXCL11	CXCL12	CXCL13	CXCL14	CXCL6	CXCL9	PF4	XCL2
REACTOME_NCAM_SIGNALING_FOR_NEURITE_OUT_GROWTH	REACTOME_NCAM_SIGNALING_FOR_NEURITE_OUT_GROWTH	5.94797305236765e-13	2.28753193128763e-11	3255	64	23	CACNA1S	CACNB4	CNTN2	COL1A1	COL1A2	COL3A1	COL5A1	COL5A2	COL6A1	COL6A2	COL6A3	COL9A1	COL9A2	COL9A3	CREB1	GFRA1	NCAM1	NCAN	SOS1	SPTA1	SPTB	SPTBN4	ST8SIA4
CHEMICAL_HOMEOSTASIS	CHEMICAL_HOMEOSTASIS	6.92873187571260e-13	2.62174273877770e-11	3255	154	36	ABCA2	AGTR1	ANGPTL3	APP	ATP1A2	ATP1A3	AVPR1A	BNIP3	CACNA1A	CCL11	CCL13	CCL14	CCL19	CCL2	CCL5	CCR2	CCR4	CCR5	CCR7	CCR8	CD52	CETP	CP	CXCL12	CXCL13	CYSLTR1	DERL1	GCM2	GNA15	GRK1	LCK	NPR1	PLCE1	PTPRC	S1PR4	THY1
REGULATION_OF_IMMUNE_SYSTEM_PROCESS	REGULATION_OF_IMMUNE_SYSTEM_PROCESS	8.69379618806192e-13	3.23740410431639e-11	3255	65	23	APOBEC3G	C2	CD28	CD3E	CD79A	CFHR1	FOXP3	IL12B	IL7	INHBA	LAT	LAX1	LCK	LST1	NCR1	PTPRC	SIRPG	SIT1	TGFB1	THY1	TLR8	TRAT1	ZAP70
BEHAVIOR	BEHAVIOR	1.001906810591e-12	3.61611288868689e-11	3255	148	35	ABAT	ADCY8	CCL11	CCL13	CCL19	CCL2	CCL21	CCL22	CCL5	CCL8	CCR2	CCR4	CCR5	CCR7	CCR8	CDH13	CNR2	CXCL10	CXCL11	CXCL12	CXCL13	CXCL14	CXCL6	CXCL9	DOCK2	IL1RAPL1	OPRK1	PF4	PLAU	PTAFR	S100B	SCG2	SLIT2	SPN	ZIC1
POSITIVE_REGULATION_OF_CELL_PROLIFERATION	POSITIVE_REGULATION_OF_CELL_PROLIFERATION	1.001906810591e-12	3.61611288868689e-11	3255	148	35	ADRA2A	ANG	CCL14	CD28	CD3E	CD81	CD86	CDC123	CDH13	CSF1	CXCL10	FGF10	FGF7	FLT3LG	GLI1	IGF1	IL12B	IL12RB1	IL15	IL31RA	IL6	IL7	LYN	MATK	NRP1	PTHLH	PTN	PTPRC	SCG2	SIRPG	SLAMF1	TGFBR2	TNFSF12	TNFSF13B	TNFSF4
REACTOME_NCAM1_INTERACTIONS	REACTOME_NCAM1_INTERACTIONS	1.19965087579656e-12	4.26421356760412e-11	3255	39	18	CACNA1S	CACNB4	CNTN2	COL1A1	COL1A2	COL3A1	COL5A1	COL5A2	COL6A1	COL6A2	COL6A3	COL9A1	COL9A2	COL9A3	GFRA1	NCAM1	NCAN	ST8SIA4
T_CELL_ACTIVATION	T_CELL_ACTIVATION	1.25470923462975e-12	4.39335502155431e-11	3255	44	19	CD2	CD28	CD3D	CD3E	CD4	CD7	CLEC7A	FOXP3	IL12B	IL7	LAT	LAX1	LCK	NLRC3	PTPRC	SIRPG	SIT1	THY1	ZAP70
CELLULAR_CATION_HOMEOSTASIS	CELLULAR_CATION_HOMEOSTASIS	1.32974604323597e-12	4.58762384916408e-11	3255	105	29	AGTR1	APP	ATP1A2	ATP1A3	AVPR1A	CACNA1A	CCL11	CCL13	CCL14	CCL19	CCL2	CCL5	CCR2	CCR4	CCR5	CCR7	CCR8	CD52	CP	CXCL12	CXCL13	CYSLTR1	GCM2	GNA15	LCK	PLCE1	PTPRC	S1PR4	THY1
CELLULAR_HOMEOSTASIS	CELLULAR_HOMEOSTASIS	1.43959175340894e-12	4.82468893356769e-11	3255	142	34	AGTR1	APP	ATP1A2	ATP1A3	AVPR1A	BNIP3	CACNA1A	CCL11	CCL13	CCL14	CCL19	CCL2	CCL5	CCR2	CCR4	CCR5	CCR7	CCR8	CD52	CP	CXCL12	CXCL13	CYSLTR1	DDIT3	GCM2	GNA15	GRK1	LCK	PCDH15	PLCE1	PTPRC	S1PR4	THY1	USH1G
ORGAN_MORPHOGENESIS	ORGAN_MORPHOGENESIS	1.43959175340894e-12	4.82468893356769e-11	3255	142	34	ANG	ANGPTL3	APLP1	CCL2	CDH13	COL9A1	COMP	DSCAML1	ERAP1	ETV7	FGF10	FLI1	GLI2	IL7	ITGAX	MSX1	NKX6-1	NPR1	NRP1	PAX5	PAX6	PF4	PML	RASA1	RUNX1	SCG2	SERPINF1	SPRY2	TGFB1	THY1	TLE2	TMEM176B	TNFSF12	ZIC1
BIOCARTA_CTLA4_PATHWAY	BIOCARTA_CTLA4_PATHWAY	1.82025802110754e-12	5.97783850934088e-11	3255	19	13	CD247	CD28	CD3D	CD3E	CD3G	CD80	CD86	CTLA4	HLA-DRA	HLA-DRB1	ICOS	ITK	LCK
ION_HOMEOSTASIS	ION_HOMEOSTASIS	1.84890807770923e-12	5.97783850934088e-11	3255	128	32	AGTR1	APP	ATP1A2	ATP1A3	AVPR1A	BNIP3	CACNA1A	CCL11	CCL13	CCL14	CCL19	CCL2	CCL5	CCR2	CCR4	CCR5	CCR7	CCR8	CD52	CP	CXCL12	CXCL13	CYSLTR1	GCM2	GNA15	GRK1	LCK	NPR1	PLCE1	PTPRC	S1PR4	THY1
REACTOME_PEPTIDE_LIGAND_BINDING_RECEPTORS	REACTOME_PEPTIDE_LIGAND_BINDING_RECEPTORS	1.86011172711801e-12	5.97783850934088e-11	3255	175	38	AGT	AGTR1	APP	AVPR1A	C3	CCL11	CCL19	CCL2	CCL21	CCL22	CCL4	CCL5	CCR2	CCR4	CCR5	CCR7	CCR8	CXCL10	CXCL11	CXCL12	CXCL13	CXCL6	CXCL9	CXCR1	CXCR6	EDN3	F2	F2RL2	FPR3	GRP	KISS1R	NMU	OPRK1	OXT	PENK	PF4	PPBP	XCL2
NEGATIVE_REGULATION_OF_DEVELOPMENTAL_PROCESS	NEGATIVE_REGULATION_OF_DEVELOPMENTAL_PROCESS	2.39191549836317e-12	7.58301859345945e-11	3255	193	40	BCL2A1	BCL3	BIRC3	BIRC6	BNIP3	CCL2	CD27	CD28	CD40LG	CD74	CDH13	CIDEA	CRYAB	DAD1	DHCR24	FAS	FOXO1	IL2RB	IL6	IL7	INHBA	KRT18	NFKB1	NPR1	PF4	PML	PRKCZ	RASA1	SCG2	SERPINB9	SERPINF1	SIRT2	SNCA	SON	THY1	TNF	TNFAIP8	TNFRSF18	TWIST2	ZBTB16
CATION_HOMEOSTASIS	CATION_HOMEOSTASIS	2.888809029562e-12	9.03619464446994e-11	3255	108	29	AGTR1	APP	ATP1A2	ATP1A3	AVPR1A	CACNA1A	CCL11	CCL13	CCL14	CCL19	CCL2	CCL5	CCR2	CCR4	CCR5	CCR7	CCR8	CD52	CP	CXCL12	CXCL13	CYSLTR1	GCM2	GNA15	LCK	PLCE1	PTPRC	S1PR4	THY1
CHEMOKINE_ACTIVITY	CHEMOKINE_ACTIVITY	3.47201937725419e-12	1.05783863104394e-10	3255	41	18	CCL11	CCL13	CCL19	CCL2	CCL21	CCL22	CCL4	CCL5	CCL8	CXCL10	CXCL11	CXCL12	CXCL13	CXCL14	CXCL6	CXCL9	PF4	XCL2
SUBSTRATE_SPECIFIC_CHANNEL_ACTIVITY	SUBSTRATE_SPECIFIC_CHANNEL_ACTIVITY	3.42710405977929e-12	1.05783863104394e-10	3255	154	35	AQP5	BEST1	CACNA1A	CACNA1B	CACNA1S	CACNB4	CACNG2	CHRNA2	CHRNA4	CLCNKB	CNGA3	GLRB	KCNA1	KCNA3	KCNC1	KCND3	KCNH1	KCNJ15	KCNK10	KCNQ2	MS4A2	P2RX1	PDPN	RYR1	RYR2	RYR3	SCN1B	SCN2A	SCN2B	SCN4A	SCNN1B	SCNN1G	STX1B	TRPC4	TRPV2
BIOCARTA_TCRA_PATHWAY	BIOCARTA_TCRA_PATHWAY	4.89955891406086e-12	1.46085705461569e-10	3255	11	10	CD247	CD3D	CD3E	CD3G	CD4	HLA-DRA	HLA-DRB1	LCK	PTPRC	ZAP70
GLUTAMATE_RECEPTOR_ACTIVITY	GLUTAMATE_RECEPTOR_ACTIVITY	4.91933961272975e-12	1.46085705461569e-10	3255	20	13	GABBR2	GRIA1	GRIA2	GRIK1	GRIK2	GRIK4	GRIK5	GRIN2A	GRIN2C	GRM1	GRM3	GRM4	GRM8
CARBOHYDRATE_BINDING	CARBOHYDRATE_BINDING	5.15487570338653e-12	1.5116673000181e-10	3255	70	23	ACAN	ANG	CD209	CD34	CLEC10A	CLEC2B	CLEC7A	EPYC	FCN1	FGF10	FSTL1	KLRB1	KLRG1	LAYN	LGALS12	LRPAP1	PF4	POSTN	SIGLEC8	STAB2	THBS2	THBS4	VCAN
BIOCARTA_NO2IL12_PATHWAY	BIOCARTA_NO2IL12_PATHWAY	7.52966894961633e-12	2.15421992143901e-10	3255	17	12	CCR5	CD2	CD247	CD3D	CD3E	CD3G	CD4	IFNG	IL12B	IL12RB1	JAK2	STAT4
REGULATION_OF_CELLULAR_PROTEIN_METABOLIC_PROCESS	REGULATION_OF_CELLULAR_PROTEIN_METABOLIC_PROCESS	7.48822345805547e-12	2.15421992143901e-10	3255	158	35	ANGPTL3	APBB1	AURKAIP1	BCL3	CAPG	CCND2	CD28	CD80	CD81	CLASP1	CXCL12	DAZL	DDX25	DNAJC1	EIF1	FOXP3	IL12B	IL31RA	IL5	IL6	INHBA	IRF4	LIMA1	LTB	LYN	MAPT	PPARGC1A	RASA1	SPN	TGFB1	TLR3	TLR4	TLR8	TNFRSF8	TRAT1
BIOCARTA_TCAPOPTOSIS_PATHWAY	BIOCARTA_TCAPOPTOSIS_PATHWAY	8.04977691643724e-12	2.27527429469419e-10	3255	9	9	CCR5	CD247	CD28	CD3D	CD3E	CD3G	CD4	FAS	FASLG
CYTOKINE_BINDING	CYTOKINE_BINDING	8.19247044449386e-12	2.28803995985507e-10	3255	48	19	CD74	CSF2RB	GPR17	IFNAR2	IL10RA	IL12RB1	IL15RA	IL18BP	IL1R1	IL2RA	IL2RB	IL2RG	IL4R	IL7R	TNFRSF14	TNFRSF18	TNFRSF1B	TNFRSF25	TNFRSF4
REACTOME_ION_CHANNEL_TRANSPORT	REACTOME_ION_CHANNEL_TRANSPORT	9.96264873303922e-12	2.74969105031882e-10	3255	54	20	ATP10B	ATP11C	ATP1A2	ATP1A3	ATP1B2	ATP2B2	ATP2B3	ATP4A	ATP4B	ATP8A2	ATP8B4	FXYD2	GABRA1	GABRA2	GABRA4	GABRB1	GABRB2	GABRB3	GABRG2	GLRB
KEGG_SYSTEMIC_LUPUS_ERYTHEMATOSUS	KEGG_SYSTEMIC_LUPUS_ERYTHEMATOSUS	1.06514826490885e-11	2.90562538311181e-10	3255	136	32	ACTN2	C1R	C1S	C2	C3	C7	CD28	CD40	CD40LG	CD80	CD86	CTSG	FCGR2C	GRIN2A	H2AFJ	H3F3B	HIST1H3E	HIST1H4J	HLA-DMA	HLA-DMB	HLA-DOA	HLA-DPA1	HLA-DPB1	HLA-DQA1	HLA-DQA2	HLA-DQB1	HLA-DRA	HLA-DRB1	HLA-DRB5	IFNG	TNF	TRIM21
PROTEOLYSIS	PROTEOLYSIS	1.10987814422255e-11	2.99284382338633e-10	3255	185	38	ADAMTS5	ATP6AP2	AURKAIP1	C2	CASP1	CASP4	CASP7	CASP8	CFHR1	CORIN	CPA3	CTSF	CTSG	CTSK	CTSO	CTSS	DERL1	DNAJC1	ERAP1	F2	FBXO2	LNPEP	MME	MMP1	MMP10	MMP11	MMP12	MMP13	MMP2	MMP23B	MMP24	MMP3	MMP9	PCSK1	PCSK2	PLAU	PRSS3	RNF217
BIOCARTA_NKT_PATHWAY	BIOCARTA_NKT_PATHWAY	1.12758064383505e-11	3.006027489133e-10	3255	29	15	CCL4	CCR2	CCR4	CCR5	CCR7	CD28	CD4	CD40LG	IFNG	IL12B	IL12RB1	IL18R1	IL4R	IL5	TGFB1
REGULATION_OF_PROTEIN_METABOLIC_PROCESS	REGULATION_OF_PROTEIN_METABOLIC_PROCESS	1.26719667937568e-11	3.34027349417455e-10	3255	169	36	ANGPTL3	APBB1	ATP6AP2	AURKAIP1	BCL3	CAPG	CCND2	CD28	CD80	CD81	CLASP1	CXCL12	DAZL	DDX25	DNAJC1	EIF1	FOXP3	IL12B	IL31RA	IL5	IL6	INHBA	IRF4	LIMA1	LTB	LYN	MAPT	PPARGC1A	RASA1	SPN	TGFB1	TLR3	TLR4	TLR8	TNFRSF8	TRAT1
ACTIVE_TRANSMEMBRANE_TRANSPORTER_ACTIVITY	ACTIVE_TRANSMEMBRANE_TRANSPORTER_ACTIVITY	1.41252510198708e-11	3.67083434053578e-10	3255	122	30	ABCG2	ATP1A2	ATP1A3	ATP1B2	ATP2B3	ATP4A	ATP4B	FXYD2	PDPN	SERINC1	SLC10A1	SLC12A3	SLC15A1	SLC17A5	SLC17A7	SLC18A2	SLC1A2	SLC1A3	SLC1A6	SLC1A7	SLC20A2	SLC22A3	SLC38A3	SLC3A2	SLC4A4	SLC6A6	SLC7A11	SLC7A4	SLC7A6	TAPBP
SECRETION	SECRETION	1.42389567343886e-11	3.67083434053578e-10	3255	178	37	AKAP3	ANG	AP3B2	AQP1	AQP4	AQP5	ARL4D	ATP6V0A4	CADPS	CCL5	CCL8	CEL	CIDEA	CLCNKB	COPE	CPLX1	CPLX2	DNAJC1	FOXP3	GRM4	INHBA	KRT18	LIN7A	MYO6	NFAT5	NLGN1	NLRC4	NPR1	RAB3A	RIMS1	SCG2	SCIN	SCNN1B	SCNN1G	SNAP25	STEAP2	SYT1
KEGG_LEUKOCYTE_TRANSENDOTHELIAL_MIGRATION	KEGG_LEUKOCYTE_TRANSENDOTHELIAL_MIGRATION	1.57498678716728e-11	3.97303118569293e-10	3255	115	29	ACTN2	CLDN11	CLDN20	CLDN5	CTNNA2	CTNNA3	CXCL12	CYBB	ICAM1	ITGA4	ITGAL	ITGAM	ITK	MMP2	MMP9	MSN	NCF1	NCF2	NCF4	OCLN	PIK3CD	PIK3CG	RAC2	RASSF5	RHOH	THY1	TXK	VAV1	VCAM1
RESPONSE_TO_BIOTIC_STIMULUS	RESPONSE_TO_BIOTIC_STIMULUS	1.57498678716728e-11	3.97303118569293e-10	3255	115	29	APOBEC3G	BCL3	BNIP3	CAMP	CCL11	CCL19	CCL22	CCL4	CCL5	CCL8	CXCL12	DERL1	HSPA2	IFNAR2	IL12B	IRF7	LALBA	LILRB1	NLRC4	NOD1	PTPRC	RSAD2	SLC11A1	SPN	STAB2	TLR3	TLR8	TNF	TRIM22
SKELETAL_DEVELOPMENT	SKELETAL_DEVELOPMENT	1.79967281610094e-11	4.49152385805617e-10	3255	101	27	AEBP1	ATP6V0A4	COL10A1	COL11A1	COL12A1	COL1A2	COL9A2	COMP	DSCAML1	EBP	EVC	FBN1	FGFR3	GLI1	GLI2	IGF1	IGFBP4	INHBA	POSTN	PTH1R	RPS6KA3	RUNX2	SHOX	SHOX2	TGFB1	TWIST1	TWIST2
KEGG_ARRHYTHMOGENIC_RIGHT_VENTRICULAR_CARDIOMYOPATHY_ARVC	KEGG_ARRHYTHMOGENIC_RIGHT_VENTRICULAR_CARDIOMYOPATHY_ARVC	1.88875339078792e-11	4.66422679451417e-10	3255	74	23	ACTN2	CACNA1S	CACNB4	CACNG2	CACNG7	CDH2	CTNNA2	CTNNA3	ITGA10	ITGA11	ITGA2B	ITGA4	ITGA7	ITGB6	ITGB7	LAMA2	LEF1	PKP2	RYR2	SGCD	SLC8A1	TCF7	TCF7L2
ION_CHANNEL_ACTIVITY	ION_CHANNEL_ACTIVITY	2.00128335145542e-11	4.89063619011919e-10	3255	147	33	BEST1	CACNA1A	CACNA1B	CACNA1S	CACNB4	CACNG2	CHRNA2	CHRNA4	CLCNKB	CNGA3	GLRB	KCNA1	KCNA3	KCNC1	KCND3	KCNH1	KCNJ15	KCNK10	KCNQ2	MS4A2	P2RX1	RYR1	RYR2	RYR3	SCN1B	SCN2A	SCN2B	SCN4A	SCNN1B	SCNN1G	STX1B	TRPC4	TRPV2
REACTOME_INTERFERON_ALPHA_BETA_SIGNALING	REACTOME_INTERFERON_ALPHA_BETA_SIGNALING	3.14883329279848e-11	7.61563186072705e-10	3255	63	21	GBP2	HLA-A	HLA-B	HLA-F	HLA-G	HLA-K	IFI35	IFITM2	IFNAR2	IRF1	IRF2	IRF4	IRF7	IRF8	IRF9	MX2	OAS2	OAS3	PSMB8	STAT1	XAF1
RESPONSE_TO_VIRUS	RESPONSE_TO_VIRUS	3.64951745602119e-11	8.73649791002624e-10	3255	46	18	APOBEC3G	BCL3	BNIP3	CCL11	CCL19	CCL22	CCL4	CCL5	CCL8	CXCL12	IFNAR2	IRF7	LILRB1	PTPRC	RSAD2	TLR8	TNF	TRIM22
CELL_MIGRATION	CELL_MIGRATION	5.20822485971431e-11	1.23419146675654e-09	3255	91	25	ALOX15B	ANG	ANGPTL3	CD34	CDH13	DOCK2	DPYSL5	FEZ1	GLI2	IL12B	NRP1	NRXN1	NRXN3	OTX2	PARP9	PF4	PRSS3	SCG2	SEMA3B	SLIT2	TBX5	THBS4	THY1	TNFSF12	VEGFC
ANTIGEN_BINDING	ANTIGEN_BINDING	5.30311461152502e-11	1.24411068786377e-09	3255	27	14	DHCR24	FCN1	IGHA2	IGHG1	IGHG2	IGHG3	IGHG4	IGHM	IL7R	KIR2DL3	LAG3	LILRB4	SLAMF1	TAPBP
BIOCARTA_TH1TH2_PATHWAY	BIOCARTA_TH1TH2_PATHWAY	5.48935831631101e-11	1.2680918058476e-09	3255	19	12	CD28	CD40	CD40LG	CD86	HLA-DRA	HLA-DRB1	IFNG	IL12B	IL12RB1	IL18R1	IL2RA	IL4R
POSITIVE_REGULATION_OF_CELLULAR_PROTEIN_METABOLIC_PROCESS	POSITIVE_REGULATION_OF_CELLULAR_PROTEIN_METABOLIC_PROCESS	5.51344263412002e-11	1.2680918058476e-09	3255	71	22	AURKAIP1	BCL3	CCND2	CD28	CD80	CD81	DAZL	IL12B	IL31RA	IL5	IL6	IRF4	LTB	LYN	MAPT	PPARGC1A	SPN	TGFB1	TLR3	TLR4	TLR8	TNFRSF8
GATED_CHANNEL_ACTIVITY	GATED_CHANNEL_ACTIVITY	6.01287979687713e-11	1.36953553431784e-09	3255	121	29	CACNA1A	CACNA1B	CACNA1S	CACNB4	CACNG2	CHRNA2	CHRNA4	CLCNKB	CNGA3	GLRB	KCNA1	KCNA3	KCNC1	KCND3	KCNH1	KCNJ15	KCNQ2	P2RX1	RYR1	RYR2	RYR3	SCN1B	SCN2A	SCN2B	SCN4A	SCNN1B	SCNN1G	STX1B	TRPC4
COLLAGEN	COLLAGEN	6.14487693008666e-11	1.38614243057532e-09	3255	23	13	COL10A1	COL11A1	COL15A1	COL16A1	COL1A2	COL3A1	COL5A1	COL5A2	COL6A3	COL9A1	COL9A2	COL9A3	LUM
G_PROTEIN_COUPLED_RECEPTOR_BINDING	G_PROTEIN_COUPLED_RECEPTOR_BINDING	6.363728690558e-11	1.42183881029039e-09	3255	53	19	CCL11	CCL13	CCL19	CCL2	CCL21	CCL22	CCL4	CCL5	CCL8	CCR2	CXCL10	CXCL11	CXCL12	CXCL13	CXCL14	CXCL6	CXCL9	PF4	XCL2
METAL_ION_TRANSMEMBRANE_TRANSPORTER_ACTIVITY	METAL_ION_TRANSMEMBRANE_TRANSPORTER_ACTIVITY	6.43850638288819e-11	1.42497509191091e-09	3255	145	32	ABCC8	ATP2B3	CACNA1A	CACNA1B	CACNA1S	CACNB4	CACNG2	CHRNA2	CHRNA4	ITPR2	KCNA1	KCNA3	KCNC1	KCND3	KCNH1	KCNJ15	KCNK10	KCNQ2	MS4A2	P2RX1	RYR1	RYR2	RYR3	SCN1B	SCN2A	SCN2B	SCN4A	SCNN1B	SCNN1G	SLC31A1	SLC8A1	TRPC4
IMMUNE_SYSTEM_DEVELOPMENT	IMMUNE_SYSTEM_DEVELOPMENT	8.3770289185601e-11	1.83668316289177e-09	3255	79	23	BLNK	CD3D	CD4	CD40LG	CD79A	CSF1	IFI16	IL12B	IL31RA	IL7	INHBA	LCK	LRMP	LYN	MMP9	PF4	PTPRC	RUNX1	SCIN	SPI1	TGFB1	ZAP70	ZBTB16
POSITIVE_REGULATION_OF_PROTEIN_METABOLIC_PROCESS	POSITIVE_REGULATION_OF_PROTEIN_METABOLIC_PROCESS	1.01402038406425e-10	2.20267761205068e-09	3255	73	22	AURKAIP1	BCL3	CCND2	CD28	CD80	CD81	DAZL	IL12B	IL31RA	IL5	IL6	IRF4	LTB	LYN	MAPT	PPARGC1A	SPN	TGFB1	TLR3	TLR4	TLR8	TNFRSF8
KEGG_TOLL_LIKE_RECEPTOR_SIGNALING_PATHWAY	KEGG_TOLL_LIKE_RECEPTOR_SIGNALING_PATHWAY	1.05827202085437e-10	2.27771207424253e-09	3255	101	26	CASP8	CCL4	CCL5	CD40	CD80	CD86	CTSK	CXCL10	CXCL11	CXCL9	IFNAR2	IL12B	IL6	IRF7	LBP	LY96	NFKB1	PIK3CD	PIK3CG	SPP1	STAT1	TLR3	TLR4	TLR8	TNF	TRAF3
REACTOME_GASTRIN_CREB_SIGNALLING_PATHWAY_VIA_PKC_AND_MAPK	REACTOME_GASTRIN_CREB_SIGNALLING_PATHWAY_VIA_PKC_AND_MAPK	1.07531369252578e-10	2.2933508387868e-09	3255	199	38	ADRA1B	AGT	AGTR1	APP	AVPR1A	CREB1	CYSLTR1	DGKA	DGKB	DGKG	EDN3	F2	F2RL2	FFAR3	GNA11	GNA15	GNG2	GPR132	GPR17	GPR65	GPR68	GRP	HTR2B	ITPR2	KISS1R	LPAR6	MMP3	NMU	OXT	P2RY10	P2RY6	PLCB2	PRKCH	PTAFR	RPS6KA2	RPS6KA3	SOS1	XCL2
GENERATION_OF_NEURONS	GENERATION_OF_NEURONS	1.46488387339626e-10	3.09605186215101e-09	3255	81	23	ALS2	ATP2B2	CIT	DPYSL5	FEZ1	GLI2	LST1	MAPT	MDGA2	NLGN1	NRCAM	NRP1	NRXN1	NRXN3	NTNG1	OTX2	ROBO2	S100B	SEMA3B	SERPINF1	SLIT2	THY1	VWC2
HEMOPOIETIC_OR_LYMPHOID_ORGAN_DEVELOPMENT	HEMOPOIETIC_OR_LYMPHOID_ORGAN_DEVELOPMENT	1.82214045803468e-10	3.81673349513335e-09	3255	75	22	BLNK	CD3D	CD4	CD79A	CSF1	IFI16	IL12B	IL31RA	IL7	INHBA	LCK	LRMP	LYN	MMP9	PF4	PTPRC	RUNX1	SCIN	SPI1	TGFB1	ZAP70	ZBTB16
KEGG_JAK_STAT_SIGNALING_PATHWAY	KEGG_JAK_STAT_SIGNALING_PATHWAY	1.95541083997826e-10	4.05964055804336e-09	3255	151	32	CCND2	CRLF2	CSF2RB	EPO	IFNAR2	IFNG	IL10RA	IL12B	IL12RB1	IL15	IL15RA	IL20RA	IL21R	IL23R	IL2RA	IL2RB	IL2RG	IL4R	IL5	IL6	IL7	IL7R	IRF9	JAK2	JAK3	PIK3CD	PIK3CG	SOS1	SPRY2	STAT1	STAT4	STAT5A
REACTOME_DOWNSTREAM_TCR_SIGNALING	REACTOME_DOWNSTREAM_TCR_SIGNALING	2.03894710637408e-10	4.19593851890665e-09	3255	34	15	CARD11	CD247	CD3D	CD3E	CD3G	CD4	HLA-DPA1	HLA-DPB1	HLA-DQA1	HLA-DQA2	HLA-DRB1	HLA-DRB5	LCK	RIPK2	TRAT1
BIOCARTA_TCR_PATHWAY	BIOCARTA_TCR_PATHWAY	2.46176851607869e-10	5.00419587002959e-09	3255	45	17	CD247	CD3D	CD3E	CD3G	LAT	LCK	MAP3K1	NFATC2	NFATC3	NFKB1	PIK3CG	PPP3CC	PTPN7	RASA1	SOS1	VAV1	ZAP70
KEGG_DILATED_CARDIOMYOPATHY	KEGG_DILATED_CARDIOMYOPATHY	2.47436794937525e-10	5.00419587002959e-09	3255	90	24	ADCY1	ADCY2	ADCY4	ADCY7	ADCY8	CACNA1S	CACNB4	CACNG2	CACNG7	IGF1	ITGA10	ITGA11	ITGA2B	ITGA4	ITGA7	ITGB6	ITGB7	LAMA2	RYR2	SGCD	SLC8A1	TGFB1	TNF	TTN
REGULATION_OF_LYMPHOCYTE_ACTIVATION	REGULATION_OF_LYMPHOCYTE_ACTIVATION	3.3738474373045e-10	6.76499665633876e-09	3255	35	15	CD28	CD3E	IL12B	IL7	INHBA	LAT	LAX1	LCK	LST1	PTPRC	SIRPG	SIT1	TGFB1	THY1	ZAP70
REACTOME_TRANSPORT_OF_INORGANIC_CATIONS_ANIONS_AND_AMINO_ACIDS_OLIGOPEPTIDES	REACTOME_TRANSPORT_OF_INORGANIC_CATIONS_ANIONS_AND_AMINO_ACIDS_OLIGOPEPTIDES	4.05606137043272e-10	8.06399997884335e-09	3255	92	24	SLC12A5	SLC15A1	SLC15A3	SLC17A5	SLC17A7	SLC1A2	SLC1A3	SLC1A6	SLC1A7	SLC20A2	SLC24A2	SLC38A3	SLC38A4	SLC3A2	SLC4A4	SLC6A15	SLC6A6	SLC7A1	SLC7A11	SLC7A6	SLC7A7	SLC8A1	SLC8A2	SLC8A3
NEGATIVE_REGULATION_OF_APOPTOSIS	NEGATIVE_REGULATION_OF_APOPTOSIS	4.24025082388087e-10	8.35935162422229e-09	3255	147	31	BCL2A1	BCL3	BIRC3	BIRC6	BNIP3	CCL2	CD27	CD28	CD40LG	CD74	CDH13	CIDEA	CRYAB	DAD1	DHCR24	FAS	FOXO1	IL2RB	IL6	IL7	KRT18	NFKB1	PRKCZ	RASA1	SCG2	SERPINB9	SNCA	SON	TNF	TNFAIP8	TNFRSF18
POSITIVE_REGULATION_OF_MULTICELLULAR_ORGANISMAL_PROCESS	POSITIVE_REGULATION_OF_MULTICELLULAR_ORGANISMAL_PROCESS	4.70443513979513e-10	9.19717069829947e-09	3255	65	20	ATP6AP2	C2	CARD11	CD28	CD3E	CD40LG	CD79A	CFHR1	FST	IFNG	IL12B	IL7	LCK	PTPRC	SIRPG	TGFB1	THY1	TLR8	TRAT1	ZAP70
NEGATIVE_REGULATION_OF_PROGRAMMED_CELL_DEATH	NEGATIVE_REGULATION_OF_PROGRAMMED_CELL_DEATH	5.06396102047377e-10	9.81822525126567e-09	3255	148	31	BCL2A1	BCL3	BIRC3	BIRC6	BNIP3	CCL2	CD27	CD28	CD40LG	CD74	CDH13	CIDEA	CRYAB	DAD1	DHCR24	FAS	FOXO1	IL2RB	IL6	IL7	KRT18	NFKB1	PRKCZ	RASA1	SCG2	SERPINB9	SNCA	SON	TNF	TNFAIP8	TNFRSF18
REACTOME_GLYCOSAMINOGLYCAN_METABOLISM	REACTOME_GLYCOSAMINOGLYCAN_METABOLISM	5.19860422738111e-10	9.99666026019351e-09	3255	108	26	ACAN	B3GAT1	BGN	CHST11	CHST7	CHSY3	CSPG4	DSE	GPC5	GXYLT2	HAS1	HAS2	HPSE2	HS3ST3A1	HS3ST3B1	HS6ST1	HS6ST3	KERA	LUM	NCAN	NDST3	OMD	SDC4	ST3GAL2	STAB2	VCAN
ION_TRANSPORT	ION_TRANSPORT	5.4939817505999e-10	1.03942590216995e-08	3255	183	35	ABCC8	ABCC9	ATP6AP1	BEST1	CACNB4	CCL8	CLIC5	GLRB	HCN2	KCNA1	KCNA3	KCNC1	KCND3	KCNH1	KCNJ11	KCNJ15	KCNJ2	KCNQ2	P2RX1	RYR1	RYR3	SCN1B	SCN2A	SCN2B	SCN4A	SCNN1G	SLC17A5	SLC17A7	SLC22A3	SLC31A1	SLC8A1	STIM2	TRPA1	TRPC4	TRPM3
REACTOME_INTEGRATION_OF_ENERGY_METABOLISM	REACTOME_INTEGRATION_OF_ENERGY_METABOLISM	5.49276219361932e-10	1.03942590216995e-08	3255	116	27	ABCC8	ADCY1	ADCY2	ADCY4	ADCY7	ADCY8	ADRA2A	AGPAT1	AKAP5	CACNA1A	DPP4	GNA11	GNA15	GNAO1	GNG2	GRP	ITPR2	KCNB1	KCNJ11	MLXIPL	PAX6	PCSK1	PLCB2	SLC25A4	SNAP25	SPCS2	STXBP1
HEMOPOIESIS	HEMOPOIESIS	7.00333849970697e-10	1.314386569625e-08	3255	73	21	BLNK	CD3D	CD4	CD79A	CSF1	IFI16	IL12B	IL31RA	IL7	INHBA	LCK	LRMP	LYN	MMP9	PF4	PTPRC	RUNX1	SCIN	SPI1	ZAP70	ZBTB16
CATION_CHANNEL_ACTIVITY	CATION_CHANNEL_ACTIVITY	8.25676246141785e-10	1.53733053448304e-08	3255	118	27	CACNA1A	CACNA1B	CACNA1S	CACNB4	CACNG2	CHRNA2	CHRNA4	KCNA1	KCNA3	KCNC1	KCND3	KCNH1	KCNJ15	KCNK10	KCNQ2	MS4A2	P2RX1	RYR1	RYR2	RYR3	SCN1B	SCN2A	SCN2B	SCN4A	SCNN1B	SCNN1G	TRPC4
SECOND_MESSENGER_MEDIATED_SIGNALING	SECOND_MESSENGER_MEDIATED_SIGNALING	8.53522151504711e-10	1.57666375388193e-08	3255	151	31	ADCY7	ADORA3	ADRA1B	ADRA2A	AGTR1	ANG	AVPR1A	CAP2	CCL2	CCR2	CDH13	CNR2	GABBR2	GAP43	GNA15	GRM3	GRM4	GRM8	HTR2B	LAT	OPRK1	P2RY6	PLCB2	PLCE1	PRKD3	PTAFR	PTGER4	PTH1R	PTHLH	S1PR4	TRAT1
REACTOME_ACTIVATION_OF_NMDA_RECEPTOR_UPON_GLUTAMATE_BINDING_AND_POSTSYNAPTIC_EVENTS	REACTOME_ACTIVATION_OF_NMDA_RECEPTOR_UPON_GLUTAMATE_BINDING_AND_POSTSYNAPTIC_EVENTS	8.69698127335861e-10	1.59399359900776e-08	3255	37	15	ACTN2	ADCY1	ADCY8	CAMK2B	CREB1	GRIA1	GRIA2	GRIA4	GRIN1	GRIN2A	GRIN2C	NEFL	RASGRF1	RPS6KA2	RPS6KA3
KEGG_B_CELL_RECEPTOR_SIGNALING_PATHWAY	KEGG_B_CELL_RECEPTOR_SIGNALING_PATHWAY	9.23814197267465e-10	1.6544031349538e-08	3255	74	21	BLNK	CARD11	CD19	CD79A	CD79B	CD81	CR2	DAPP1	INPP5D	LYN	NFAT5	NFATC2	NFATC3	NFKB1	PIK3AP1	PIK3CD	PIK3CG	PPP3CC	RAC2	SOS1	VAV1
NEURON_DIFFERENTIATION	NEURON_DIFFERENTIATION	9.23814197267465e-10	1.6544031349538e-08	3255	74	21	ALS2	ATP2B2	DPYSL5	FEZ1	GLI2	LST1	MAPT	MDGA2	NLGN1	NRCAM	NRP1	NRXN1	NRXN3	NTNG1	OTX2	ROBO2	S100B	SEMA3B	SLIT2	THY1	VWC2
REACTOME_ANTIGEN_PROCESSING_CROSS_PRESENTATION	REACTOME_ANTIGEN_PROCESSING_CROSS_PRESENTATION	9.23814197267465e-10	1.6544031349538e-08	3255	74	21	B2M	CD36	CTSS	CYBB	HLA-A	HLA-B	HLA-F	HLA-G	HLA-K	LNPEP	NCF2	NCF4	PSMB10	PSMB8	PSMB9	PSME1	PSME2	SEC61A1	SEC61A2	TAP1	TAP2
HUMORAL_IMMUNE_RESPONSE	HUMORAL_IMMUNE_RESPONSE	9.43038759200444e-10	1.67603706748806e-08	3255	32	14	BLNK	BST1	C2	CCL2	CD28	CD83	CFHR1	IL6	IL7	MS4A2	PAX5	POU2AF1	POU2F2	PSMB10
KEGG_AXON_GUIDANCE	KEGG_AXON_GUIDANCE	1.00247814338898e-09	1.76828099578237e-08	3255	127	28	ABLIM2	CXCL12	DPYSL5	EFNA5	EPHA6	EPHA7	EPHB2	L1CAM	NFAT5	NFATC2	NFATC3	NGEF	NRP1	NTN1	NTNG1	PAK6	PLXNC1	PPP3CC	RAC2	RASA1	ROBO2	SEMA3A	SEMA3B	SEMA3D	SLIT2	SLIT3	SRGAP3	UNC5D
METALLOPEPTIDASE_ACTIVITY	METALLOPEPTIDASE_ACTIVITY	1.15786323661767e-09	2.01210900230004e-08	3255	49	17	ADAMTS2	ANPEP	CPA3	ERAP1	ERAP2	FAP	LNPEP	MEP1A	MME	MMP11	MMP12	MMP13	MMP2	MMP23B	MMP24	MMP3	MMP9
REACTOME_AMINO_ACID_AND_OLIGOPEPTIDE_SLC_TRANSPORTERS	REACTOME_AMINO_ACID_AND_OLIGOPEPTIDE_SLC_TRANSPORTERS	1.15786323661767e-09	2.01210900230004e-08	3255	49	17	SLC15A1	SLC15A3	SLC17A5	SLC17A7	SLC1A2	SLC1A3	SLC1A6	SLC1A7	SLC38A3	SLC38A4	SLC3A2	SLC6A15	SLC6A6	SLC7A1	SLC7A11	SLC7A6	SLC7A7
REACTOME_ENDOSOMAL_VACUOLAR_PATHWAY	REACTOME_ENDOSOMAL_VACUOLAR_PATHWAY	1.17502695294093e-09	2.0269214938231e-08	3255	9	8	B2M	CTSS	HLA-A	HLA-B	HLA-F	HLA-G	HLA-K	LNPEP
BIOCARTA_ASBCELL_PATHWAY	BIOCARTA_ASBCELL_PATHWAY	1.50610993291237e-09	2.57907584132293e-08	3255	12	9	CD28	CD4	CD40	CD40LG	CD80	FAS	FASLG	HLA-DRA	HLA-DRB1
BIOCARTA_INFLAM_PATHWAY	BIOCARTA_INFLAM_PATHWAY	1.52353524594929e-09	2.59000991811379e-08	3255	28	13	CD4	CSF1	HLA-DRA	HLA-DRB1	IFNG	IL12B	IL15	IL5	IL6	IL7	LTA	TGFB1	TNF
REACTOME_SIGNALING_BY_ILS	REACTOME_SIGNALING_BY_ILS	1.75855816703202e-09	2.9680413380267e-08	3255	106	25	BLNK	CASP1	CSF2RB	HCK	IL1R1	IL1RN	IL2RA	IL2RB	IL2RG	IL5	IL6	IL7	IL7R	JAK2	JAK3	LCK	LYN	NFKB2	NOD1	PIK3CD	RIPK2	SOS1	STAT1	STAT5A	VAV1
NEUROGENESIS	NEUROGENESIS	1.83091545929155e-09	3.06809119106998e-08	3255	91	23	ALS2	ATP2B2	CIT	DPYSL5	FEZ1	GLI2	LST1	MAPT	MDGA2	NLGN1	NRCAM	NRP1	NRXN1	NRXN3	NTNG1	OTX2	ROBO2	S100B	SEMA3B	SERPINF1	SLIT2	THY1	VWC2
PROTEIN_DIMERIZATION_ACTIVITY	PROTEIN_DIMERIZATION_ACTIVITY	2.45011869120719e-09	4.07658046068941e-08	3255	175	33	ABAT	ABCG2	ABCG4	ACTN2	ALS2	AMBP	AOC3	ARNT2	BNIP3	CADM3	CD3D	CD3E	CD3G	CD4	CIDEA	CR2	DSCAML1	ERBB4	FOXP2	FOXP3	GZMA	IL12B	MAP3K9	NCF4	NLRC4	PLOD1	PRMT8	S100B	TAP1	TAP2	TYRP1	VWF	ZBTB16
BIOCARTA_LAIR_PATHWAY	BIOCARTA_LAIR_PATHWAY	2.71616875205814e-09	4.45603628834154e-08	3255	16	10	C3	C7	ICAM1	IL6	ITGA4	ITGAL	SELP	SELPLG	TNF	VCAM1
EXTERNAL_SIDE_OF_PLASMA_MEMBRANE	EXTERNAL_SIDE_OF_PLASMA_MEMBRANE	2.71616875205814e-09	4.45603628834154e-08	3255	16	10	ATP6AP2	CCR5	CD28	CD3E	CD79A	IL2RB	IL2RG	PKHD1	STAB2	THY1
KEGG_ENDOCYTOSIS	KEGG_ENDOCYTOSIS	2.84688178574256e-09	4.63804490927225e-08	3255	176	33	ACAP1	AGAP1	CCR5	CHMP6	CXCR1	DNAJC6	EHD2	EHD3	ERBB4	FGFR2	FGFR3	GRK1	HLA-A	HLA-B	HLA-F	HLA-G	HSPA2	IL2RA	IL2RB	IL2RG	NEDD4L	PDGFRA	PIP4K2B	PIP5K1C	PRKCZ	PSD	PSD2	RAB31	SH3GL2	SH3GL3	SH3KBP1	SNF8	VPS37B
REACTOME_GABA_RECEPTOR_ACTIVATION	REACTOME_GABA_RECEPTOR_ACTIVATION	3.30220021006425e-09	5.34273220193843e-08	3255	52	17	ADCY1	ADCY2	ADCY4	ADCY7	ADCY8	GABBR2	GABRA1	GABRA2	GABRA4	GABRB1	GABRB2	GABRB3	GABRG2	GNG2	KCNJ15	KCNJ2	KCNJ9
REACTOME_G_ALPHA_Q_SIGNALLING_EVENTS	REACTOME_G_ALPHA_Q_SIGNALLING_EVENTS	3.82867884452105e-09	6.15210997893587e-08	3255	178	33	ADRA1B	AGT	AGTR1	APP	AVPR1A	CYSLTR1	DGKA	DGKB	DGKG	EDN3	F2	F2RL2	FFAR3	GNA11	GNA15	GNG2	GPR132	GPR17	GPR65	GPR68	GRP	HTR2B	ITPR2	KISS1R	LPAR6	NMU	OXT	P2RY10	P2RY6	PLCB2	PRKCH	PTAFR	XCL2
CYTOKINE_PRODUCTION	CYTOKINE_PRODUCTION	4.53328086369965e-09	7.23474619472067e-08	3255	73	20	ATP6AP2	BCL3	CARD11	CD28	CD40LG	CIDEA	FOXP3	IFNG	IL12B	IL6	INHBA	IRF4	LTB	NLRC4	NOD1	SPN	TLR3	TLR4	TLR8	TNFRSF8
KEGG_NOD_LIKE_RECEPTOR_SIGNALING_PATHWAY	KEGG_NOD_LIKE_RECEPTOR_SIGNALING_PATHWAY	5.43170419986508e-09	8.60998517086721e-08	3255	60	18	BIRC3	CARD6	CASP1	CASP8	CCL11	CCL13	CCL2	CCL5	CCL8	IL6	NFKB1	NLRC4	NLRP1	NOD1	PSTPIP1	RIPK2	TNF	TNFAIP3
BIOCARTA_IL12_PATHWAY	BIOCARTA_IL12_PATHWAY	5.59648730048158e-09	8.63773632034854e-08	3255	21	11	CCR5	CD247	CD3D	CD3E	CD3G	IFNG	IL12B	IL12RB1	IL18R1	JAK2	STAT4
IONOTROPIC_GLUTAMATE_RECEPTOR_ACTIVITY	IONOTROPIC_GLUTAMATE_RECEPTOR_ACTIVITY	5.57007795627185e-09	8.63773632034854e-08	3255	10	8	GRIA1	GRIA2	GRIK1	GRIK2	GRIK4	GRIK5	GRIN2A	GRIN2C
REACTOME_ANTIGEN_PRESENTATION_FOLDING_ASSEMBLY_AND_PEPTIDE_LOADING_OF_CLASS_I_MHC	REACTOME_ANTIGEN_PRESENTATION_FOLDING_ASSEMBLY_AND_PEPTIDE_LOADING_OF_CLASS_I_MHC	5.59648730048158e-09	8.63773632034854e-08	3255	21	11	B2M	ERAP1	HLA-A	HLA-B	HLA-F	HLA-G	HLA-K	HSPA5	SAR1B	TAP1	TAP2
RECEPTOR_SIGNALING_PROTEIN_ACTIVITY	RECEPTOR_SIGNALING_PROTEIN_ACTIVITY	5.58937942971628e-09	8.63773632034854e-08	3255	81	21	BLNK	CCL4	CD19	CD3E	CSPG4	IL18BP	IL1RN	IL4R	LYN	MAP3K9	MAPK4	NCR1	PIP4K2B	PLCE1	SH2B2	SP110	STAT1	TGFBR2	TRAT1	TYRO3	TYROBP
IMMUNE_EFFECTOR_PROCESS	IMMUNE_EFFECTOR_PROCESS	6.07693885574595e-09	9.25942086310836e-08	3255	36	14	APOBEC3G	BNIP3	C2	CD40LG	CD74	CFHR1	FCN1	FOXP3	IL12B	NCR1	PTPRC	RSAD2	TGFB1	TLR8
TISSUE_DEVELOPMENT	TISSUE_DEVELOPMENT	6.07822170894581e-09	9.25942086310836e-08	3255	137	28	ATP6V0A4	BMX	COL11A1	COL17A1	COL1A1	COL5A2	DHCR24	FGF7	FST	GLI1	GLI2	HCK	IKZF1	JAK2	KRT14	KRT15	KRT16	KRT6A	KRT85	MATK	PLOD1	PTHLH	RUNX2	SLIT2	SNAI2	TIE1	TWIST2	WAS
KEGG_HYPERTROPHIC_CARDIOMYOPATHY_HCM	KEGG_HYPERTROPHIC_CARDIOMYOPATHY_HCM	8.97932466481955e-09	1.35035228613248e-07	3255	83	21	CACNA1S	CACNB4	CACNG2	CACNG7	IGF1	IL6	ITGA10	ITGA11	ITGA2B	ITGA4	ITGA7	ITGB6	ITGB7	LAMA2	PRKAG3	RYR2	SGCD	SLC8A1	TGFB1	TNF	TTN
REACTOME_L1CAM_INTERACTIONS	REACTOME_L1CAM_INTERACTIONS	8.97932466481955e-09	1.35035228613248e-07	3255	83	21	CNTN2	CNTN6	ITGA2B	KCNQ2	KIF4B	L1CAM	MSN	NCAM1	NCAN	NRCAM	NRP1	RPS6KA2	RPS6KA3	SCN1B	SCN2A	SCN2B	SCN4A	SH3GL2	SPTA1	SPTB	SPTBN4
LEUKOCYTE_DIFFERENTIATION	LEUKOCYTE_DIFFERENTIATION	9.24656364695214e-09	1.38168396915603e-07	3255	37	14	CD3D	CD4	CD79A	CSF1	IFI16	IL12B	IL31RA	IL7	INHBA	LCK	MMP9	PTPRC	RUNX1	ZAP70
BIOCARTA_CSK_PATHWAY	BIOCARTA_CSK_PATHWAY	1.05961082999413e-08	1.57332089061154e-07	3255	22	11	ADCY1	CD247	CD3D	CD3E	CD3G	CD4	HLA-DRA	HLA-DRB1	LCK	PTPRC	ZAP70
BIOCARTA_IL17_PATHWAY	BIOCARTA_IL17_PATHWAY	1.23045213551613e-08	1.81549730183701e-07	3255	14	9	CD2	CD247	CD34	CD3D	CD3E	CD3G	CD4	CD8A	IL6
REACTOME_INTEGRIN_CELL_SURFACE_INTERACTIONS	REACTOME_INTEGRIN_CELL_SURFACE_INTERACTIONS	1.57354750096537e-08	2.30721402329047e-07	3255	78	20	BSG	COL1A1	COL1A2	FBN1	ICAM1	ICAM2	ITGA10	ITGA11	ITGA2B	ITGAL	ITGAM	ITGAX	ITGB6	ITGB7	LAMA2	SOS1	SPP1	THBS1	VCAM1	VWF
GLYCOSAMINOGLYCAN_BINDING	GLYCOSAMINOGLYCAN_BINDING	1.767633909545e-08	2.55979577271146e-07	3255	33	13	ACAN	ANG	EPYC	FGF10	FSTL1	LAYN	LRPAP1	PF4	POSTN	STAB2	THBS2	THBS4	VCAN
HEMATOPOIETIN_INTERFERON_CLASSD200_DOMAIN_CYTOKINE_RECEPTOR_ACTIVITY	HEMATOPOIETIN_INTERFERON_CLASSD200_DOMAIN_CYTOKINE_RECEPTOR_ACTIVITY	1.767633909545e-08	2.55979577271146e-07	3255	33	13	CSF2RB	GFRA1	IFNAR2	IL10RA	IL12RB1	IL15RA	IL1R1	IL2RA	IL2RB	IL2RG	IL31RA	IL4R	IL7R
ENZYME_INHIBITOR_ACTIVITY	ENZYME_INHIBITOR_ACTIVITY	1.81524464192903e-08	2.6126159079543e-07	3255	118	25	AGT	AMBP	ANGPTL3	APP	CD27	CST1	CST2	CST7	GMFG	IQGAP2	MAPK8IP1	PRPSAP1	PTN	RECK	RHOH	SERPINA10	SERPINB9	SERPINF1	SERPING1	SERPINI2	SNCB	SPINT2	THBS1	TNFAIP8	TWIST1
NEURITE_DEVELOPMENT	NEURITE_DEVELOPMENT	1.86466162903162e-08	2.66737572055377e-07	3255	51	16	ALS2	DPYSL5	FEZ1	GLI2	LST1	MAPT	NRP1	NRXN1	NRXN3	NTNG1	OTX2	ROBO2	S100B	SEMA3B	SLIT2	THY1
BIOCARTA_BLYMPHOCYTE_PATHWAY	BIOCARTA_BLYMPHOCYTE_PATHWAY	1.93638722490454e-08	2.73660507808798e-07	3255	11	8	CD40	CD80	CR2	HLA-DRA	HLA-DRB1	ICAM1	ITGAL	PTPRC
IMMUNOLOGICAL_SYNAPSE	IMMUNOLOGICAL_SYNAPSE	1.93638722490454e-08	2.73660507808798e-07	3255	11	8	CARD11	CD247	CD79A	GZMA	GZMB	LAT	TRAT1	ZAP70
PROTEIN_COMPLEX_ASSEMBLY	PROTEIN_COMPLEX_ASSEMBLY	1.96542193480127e-08	2.76100590361903e-07	3255	162	30	ACTN2	APC2	CD3E	CD40	CD74	COX11	EID2	FAS	GJD3	IL2RB	LIN7A	LPXN	MAPK8IP2	NOD1	OCLN	OXA1L	PML	PPARGC1A	RIMS1	SEPT9	SH3BGR	SLC7A6	SLC7A7	SYT1	TAPBP	TRAF1	TSPAN4	VWF	WAS	WIPF1
REGULATION_OF_T_CELL_ACTIVATION	REGULATION_OF_T_CELL_ACTIVATION	2.01678043540136e-08	2.81628982229261e-07	3255	28	12	CD28	CD3E	IL12B	IL7	LAT	LAX1	LCK	PTPRC	SIRPG	SIT1	THY1	ZAP70
KEGG_LYSOSOME	KEGG_LYSOSOME	2.17058256896617e-08	3.01312822887257e-07	3255	119	25	ABCA2	ABCB9	ACP5	AP3B2	ASAH1	ATP6AP1	ATP6V0A4	ATP6V0D2	CD63	CTSF	CTSG	CTSK	CTSO	CTSS	CTSW	DNASE2	GBA	GNPTG	LAMP2	LAMP3	LAPTM5	NEU1	SLC11A1	SLC17A5	SORT1
CATION_TRANSPORT	CATION_TRANSPORT	2.2446739977175e-08	3.09765011685015e-07	3255	145	28	ABCC8	ABCC9	ATP6AP1	CACNB4	CCL8	HCN2	KCNA1	KCNA3	KCNC1	KCND3	KCNH1	KCNJ11	KCNJ15	KCNJ2	KCNQ2	RYR1	RYR3	SCN1B	SCN2A	SCN2B	SCN4A	SCNN1G	SLC22A3	SLC31A1	SLC8A1	STIM2	TRPC4	TRPM3
VESICLE	VESICLE	2.58975665189161e-08	3.55296438908638e-07	3255	120	25	ABCA2	AP3B2	ARHGDIB	ARHGDIG	BGN	CETP	COPE	CRISPLD2	CSPG5	GRM4	KIF1B	LAMP2	MT3	MYO6	NRSN1	RAB3A	SELP	SSPN	STEAP2	SVOP	SYT13	TF	VWF	YIPF2	YIPF3
REACTOME_NEUROTRANSMITTER_RELEASE_CYCLE	REACTOME_NEUROTRANSMITTER_RELEASE_CYCLE	2.70769286675806e-08	3.69316713105489e-07	3255	34	13	ABAT	GAD2	RAB3A	RIMS1	SLC17A7	SLC18A2	SLC1A6	SLC1A7	SLC6A1	SNAP25	STXBP1	SYN1	SYT1
NEURON_DEVELOPMENT	NEURON_DEVELOPMENT	2.81705261106417e-08	3.82011874309627e-07	3255	59	17	ALS2	DPYSL5	FEZ1	GLI2	LST1	MAPT	NRCAM	NRP1	NRXN1	NRXN3	NTNG1	OTX2	ROBO2	S100B	SEMA3B	SLIT2	THY1
REACTOME_UNBLOCKING_OF_NMDA_RECEPTOR_GLUTAMATE_BINDING_AND_ACTIVATION	REACTOME_UNBLOCKING_OF_NMDA_RECEPTOR_GLUTAMATE_BINDING_AND_ACTIVATION	2.91479738278528e-08	3.92995095403118e-07	3255	15	9	ACTN2	CAMK2B	GRIA1	GRIA2	GRIA4	GRIN1	GRIN2A	GRIN2C	NEFL
REACTOME_ANTIGEN_ACTIVATES_B_CELL_RECEPTOR_LEADING_TO_GENERATION_OF_SECOND_MESSENGERS	REACTOME_ANTIGEN_ACTIVATES_B_CELL_RECEPTOR_LEADING_TO_GENERATION_OF_SECOND_MESSENGERS	3.25598571075944e-08	4.36488141568094e-07	3255	29	12	BLK	BLNK	CD19	CD79A	CD79B	ITPR2	LYN	PIK3AP1	PIK3CD	SH3KBP1	SOS1	VAV1
REACTOME_REGULATION_OF_INSULIN_SECRETION	REACTOME_REGULATION_OF_INSULIN_SECRETION	3.39227570416455e-08	4.52174931930115e-07	3255	89	21	ABCC8	ADCY8	ADRA2A	AKAP5	CACNA1A	DPP4	GNA11	GNA15	GNAO1	GNG2	GRP	ITPR2	KCNB1	KCNJ11	PAX6	PCSK1	PLCB2	SLC25A4	SNAP25	SPCS2	STXBP1
RECEPTOR_COMPLEX	RECEPTOR_COMPLEX	3.44915524107252e-08	4.57159220087918e-07	3255	53	16	CARD11	CD247	CD79A	CHRNA2	CHRNA4	CSF2RB	GRIN1	ITGA10	ITGA11	ITGAM	ITGAX	ITGB6	ITGB7	TGFBR2	TRAT1	ZAP70
REACTOME_RESPONSE_TO_ELEVATED_PLATELET_CYTOSOLIC_CA2_	REACTOME_RESPONSE_TO_ELEVATED_PLATELET_CYTOSOLIC_CA2_	3.9342622751063e-08	5.1852692682019e-07	3255	82	20	ACTN2	APP	CD36	CD63	CLU	F5	HSPA5	ITGA2B	LAMP2	PF4	PLEK	PPBP	SCG3	SELP	SERPING1	TF	TGFB1	THBS1	VEGFC	VWF
CELLULAR_MORPHOGENESIS_DURING_DIFFERENTIATION	CELLULAR_MORPHOGENESIS_DURING_DIFFERENTIATION	3.99179804916039e-08	5.23170850465378e-07	3255	47	15	ALS2	DPYSL5	FEZ1	GLI2	MAPT	NRP1	NRXN1	NRXN3	NTNG1	OTX2	ROBO2	S100B	SEMA3B	SLIT2	THY1
POLYSACCHARIDE_BINDING	POLYSACCHARIDE_BINDING	4.07568087470064e-08	5.3119707400265e-07	3255	35	13	ACAN	ANG	EPYC	FGF10	FSTL1	LAYN	LRPAP1	PF4	POSTN	STAB2	THBS2	THBS4	VCAN
AXONOGENESIS	AXONOGENESIS	4.27111120864697e-08	5.47542453305234e-07	3255	41	14	DPYSL5	FEZ1	GLI2	MAPT	NRP1	NRXN1	NRXN3	NTNG1	OTX2	ROBO2	S100B	SEMA3B	SLIT2	THY1
CYTOKINE_BIOSYNTHETIC_PROCESS	CYTOKINE_BIOSYNTHETIC_PROCESS	4.27111120864697e-08	5.47542453305234e-07	3255	41	14	BCL3	CD28	FOXP3	IL12B	IL6	INHBA	IRF4	LTB	NOD1	SPN	TLR3	TLR4	TLR8	TNFRSF8
PROTEASE_INHIBITOR_ACTIVITY	PROTEASE_INHIBITOR_ACTIVITY	4.27111120864697e-08	5.47542453305234e-07	3255	41	14	AGT	AMBP	APP	CST1	CST2	CST7	RECK	SERPINA10	SERPINB9	SERPINF1	SERPING1	SERPINI2	SPINT2	THBS1
ANTI_APOPTOSIS	ANTI_APOPTOSIS	4.71357797232944e-08	5.97732644491073e-07	3255	115	24	BCL2A1	BIRC3	BIRC6	BNIP3	CCL2	CD27	CD28	CD40LG	CDH13	CRYAB	DAD1	DHCR24	FAS	FOXO1	IL2RB	NFKB1	PRKCZ	RASA1	SERPINB9	SNCA	SON	TNF	TNFAIP8	TNFRSF18
CYTOPLASMIC_VESICLE	CYTOPLASMIC_VESICLE	4.71357797232944e-08	5.97732644491073e-07	3255	115	24	ABCA2	AP3B2	ARHGDIB	ARHGDIG	BGN	COPE	CRISPLD2	CSPG5	GRM4	KIF1B	LAMP2	MT3	MYO6	NRSN1	RAB3A	SELP	SSPN	STEAP2	SVOP	SYT13	TF	VWF	YIPF2	YIPF3
INTERLEUKIN_RECEPTOR_ACTIVITY	INTERLEUKIN_RECEPTOR_ACTIVITY	5.04163342457598e-08	6.3589634484168e-07	3255	20	10	CSF2RB	IL10RA	IL12RB1	IL15RA	IL1R1	IL2RA	IL2RB	IL2RG	IL4R	IL7R
METAL_ION_TRANSPORT	METAL_ION_TRANSPORT	5.61425977539408e-08	7.00587948567793e-07	3255	116	24	ABCC8	ABCC9	CACNB4	CCL8	KCNA1	KCNA3	KCNC1	KCND3	KCNH1	KCNJ11	KCNJ15	KCNJ2	KCNQ2	RYR1	RYR3	SCN1B	SCN2A	SCN2B	SCN4A	SCNN1G	SLC31A1	SLC8A1	STIM2	TRPC4
SECRETION_BY_CELL	SECRETION_BY_CELL	5.61425977539408e-08	7.00587948567793e-07	3255	116	24	AKAP3	ANG	AP3B2	ARL4D	CADPS	CCL5	CCL8	CIDEA	COPE	CPLX1	CPLX2	DNAJC1	FOXP3	GRM4	KRT18	LIN7A	NLGN1	NLRC4	RAB3A	RIMS1	SCG2	SCIN	STEAP2	SYT1
EXOCYTOSIS	EXOCYTOSIS	5.68114801702057e-08	7.01472276206855e-07	3255	25	11	AKAP3	CADPS	CCL5	CCL8	CPLX1	CPLX2	LIN7A	NLGN1	RIMS1	SCIN	SYT1
INTERLEUKIN_BINDING	INTERLEUKIN_BINDING	5.68114801702057e-08	7.01472276206855e-07	3255	25	11	CSF2RB	IL10RA	IL12RB1	IL15RA	IL18BP	IL1R1	IL2RA	IL2RB	IL2RG	IL4R	IL7R
CYTOKINE_METABOLIC_PROCESS	CYTOKINE_METABOLIC_PROCESS	6.06023115998662e-08	7.44361377032911e-07	3255	42	14	BCL3	CD28	FOXP3	IL12B	IL6	INHBA	IRF4	LTB	NOD1	SPN	TLR3	TLR4	TLR8	TNFRSF8
GROWTH_FACTOR_ACTIVITY	GROWTH_FACTOR_ACTIVITY	6.17991071885652e-08	7.55107840960281e-07	3255	55	16	CSF1	CSPG5	DKK1	ERAP1	FGF1	FGF10	FGF12	FGF14	FGF7	GDF5	GDF9	IL12B	IL1RN	IL5	IL7	INHBA
REACTOME_IL_3_5_AND_GM_CSF_SIGNALING	REACTOME_IL_3_5_AND_GM_CSF_SIGNALING	8.5000980900961e-08	1.03322435851634e-06	3255	43	14	BLNK	CSF2RB	HCK	IL2RA	IL2RB	IL2RG	IL5	JAK2	JAK3	LYN	PIK3CD	SOS1	STAT5A	VAV1
KEGG_ALZHEIMERS_DISEASE	KEGG_ALZHEIMERS_DISEASE	8.73559922346345e-08	1.05637710197141e-06	3255	145	27	APBB1	APP	CACNA1S	CASP7	CASP8	COX6A1	COX7A2	FAS	GRIN1	GRIN2A	GRIN2C	ITPR2	MAPT	MME	NDUFA4	NDUFA4L2	NDUFA6	NDUFA8	NDUFC2	NOS1	PLCB2	PPP3CC	RYR3	SNCA	TNF	UQCR11	UQCRQ
REACTOME_INTERACTION_BETWEEN_L1_AND_ANKYRINS	REACTOME_INTERACTION_BETWEEN_L1_AND_ANKYRINS	9.11616496505585e-08	1.0967447696421e-06	3255	21	10	KCNQ2	L1CAM	NRCAM	SCN1B	SCN2A	SCN2B	SCN4A	SPTA1	SPTB	SPTBN4
POSITIVE_REGULATION_OF_IMMUNE_SYSTEM_PROCESS	POSITIVE_REGULATION_OF_IMMUNE_SYSTEM_PROCESS	1.01116445285762e-07	1.21030194204284e-06	3255	50	15	C2	CD28	CD3E	CD79A	CFHR1	IL12B	IL7	LCK	PTPRC	SIRPG	TGFB1	THY1	TLR8	TRAT1	ZAP70
CYTOPLASMIC_MEMBRANE_BOUND_VESICLE	CYTOPLASMIC_MEMBRANE_BOUND_VESICLE	1.02288241606414e-07	1.21811276552613e-06	3255	111	23	ABCA2	AP3B2	ARHGDIB	ARHGDIG	BGN	COPE	CRISPLD2	CSPG5	KIF1B	LAMP2	MT3	MYO6	NRSN1	RAB3A	SELP	SSPN	STEAP2	SVOP	SYT13	TF	VWF	YIPF2	YIPF3
PATTERN_BINDING	PATTERN_BINDING	1.17930716665017e-07	1.39730030957641e-06	3255	44	14	ACAN	ANG	EPYC	FGF10	FSTL1	LAYN	LRPAP1	NOD1	PF4	POSTN	STAB2	THBS2	THBS4	VCAN
NEGATIVE_REGULATION_OF_TRANSCRIPTION	NEGATIVE_REGULATION_OF_TRANSCRIPTION	1.25357323030129e-07	1.47783055190292e-06	3255	185	31	ARID5A	BCL3	E2F1	EID2	ELK3	FOXN3	FOXP3	FST	GLI2	GLIS2	ING4	IRF2	IRF7	IRF8	JAZF1	NR0B1	NRG1	PER1	PML	PRDM1	RBPJ	RFX3	RUNX2	SIRT2	SNAI2	SPI1	TGFB1	TNF	TWIST1	TWIST2	ZBTB16
REGULATION_OF_CYTOKINE_BIOSYNTHETIC_PROCESS	REGULATION_OF_CYTOKINE_BIOSYNTHETIC_PROCESS	1.26626155929199e-07	1.4853248090495e-06	3255	38	13	BCL3	CD28	FOXP3	IL12B	IL6	INHBA	IRF4	LTB	SPN	TLR3	TLR4	TLR8	TNFRSF8
BIOCARTA_GRANULOCYTES_PATHWAY	BIOCARTA_GRANULOCYTES_PATHWAY	1.35785873023606e-07	1.57699830749198e-06	3255	13	8	ICAM1	IFNG	ITGAL	ITGAM	SELL	SELP	SELPLG	TNF
KEGG_ARGININE_AND_PROLINE_METABOLISM	KEGG_ARGININE_AND_PROLINE_METABOLISM	1.35478874033865e-07	1.57699830749198e-06	3255	51	15	ALDH1B1	ALDH7A1	ARG2	CKB	CKMT1A	DAO	GAMT	GATM	GLUD2	GOT1	LAP3	NOS1	P4HA2	P4HA3	SAT2
SENSORY_PERCEPTION	SENSORY_PERCEPTION	1.4204715009971e-07	1.6415892321868e-06	3255	186	31	ALDH7A1	ATP2B2	ATP6V0A4	ATXN7	BEST1	CNGA3	COL11A1	CRYM	CYP1B1	DHRS3	GRK1	GRM8	LUM	MYO6	OPRK1	PAX6	PCDH15	RGR	RGS16	ROM1	RPE65	SFRP5	SLIT2	TAS1R1	TAS2R43	TGFBI	TIMM8B	TRPV2	TULP2	USH1G	VSX1
KEGG_VASCULAR_SMOOTH_MUSCLE_CONTRACTION	KEGG_VASCULAR_SMOOTH_MUSCLE_CONTRACTION	1.44257615607466e-07	1.65087007909812e-06	3255	113	23	ADCY1	ADCY2	ADCY4	ADCY7	ADCY8	ADRA1B	AGTR1	ARHGEF1	AVPR1A	CACNA1S	CYP4A22	GNA11	ITPR2	MYLK	MYLK2	NPR1	PLA2G2A	PLA2G2D	PLCB2	PPP1R14A	PRKCH	RAMP1	RAMP2
MEMBRANE_BOUND_VESICLE	MEMBRANE_BOUND_VESICLE	1.44257615607466e-07	1.65087007909812e-06	3255	113	23	ABCA2	AP3B2	ARHGDIB	ARHGDIG	BGN	COPE	CRISPLD2	CSPG5	KIF1B	LAMP2	MT3	MYO6	NRSN1	RAB3A	SELP	SSPN	STEAP2	SVOP	SYT13	TF	VWF	YIPF2	YIPF3
METALLOENDOPEPTIDASE_ACTIVITY	METALLOENDOPEPTIDASE_ACTIVITY	1.48955137617742e-07	1.6963531691807e-06	3255	27	11	ADAMTS2	FAP	MEP1A	MMP11	MMP12	MMP13	MMP2	MMP23B	MMP24	MMP3	MMP9
BIOCARTA_DC_PATHWAY	BIOCARTA_DC_PATHWAY	1.58299600776073e-07	1.79406214212883e-06	3255	22	10	ANPEP	CD2	CD40	CD5	CD7	IFNG	IL12B	IL5	ITGAX	TLR4
PROTEIN_HOMODIMERIZATION_ACTIVITY	PROTEIN_HOMODIMERIZATION_ACTIVITY	1.70738751321092e-07	1.9257361086504e-06	3255	114	23	ABAT	ABCG2	ABCG4	ALS2	AMBP	AOC3	BNIP3	CADM3	CD4	CIDEA	CR2	DSCAML1	FOXP2	FOXP3	GZMA	MAP3K9	NLRC4	PLOD1	PRMT8	S100B	TYRP1	VWF	ZBTB16
REACTOME_ION_TRANSPORT_BY_P_TYPE_ATPASES	REACTOME_ION_TRANSPORT_BY_P_TYPE_ATPASES	1.78625563703214e-07	1.99550272594162e-06	3255	33	12	ATP10B	ATP11C	ATP1A2	ATP1A3	ATP1B2	ATP2B2	ATP2B3	ATP4A	ATP4B	ATP8A2	ATP8B4	FXYD2
REACTOME_POST_NMDA_RECEPTOR_ACTIVATION_EVENTS	REACTOME_POST_NMDA_RECEPTOR_ACTIVATION_EVENTS	1.78625563703214e-07	1.99550272594162e-06	3255	33	12	ACTN2	ADCY1	ADCY8	CAMK2B	CREB1	GRIN1	GRIN2A	GRIN2C	NEFL	RASGRF1	RPS6KA2	RPS6KA3
KEGG_AMYOTROPHIC_LATERAL_SCLEROSIS_ALS	KEGG_AMYOTROPHIC_LATERAL_SCLEROSIS_ALS	1.80078543194716e-07	2.00220029542561e-06	3255	52	15	ALS2	CASP1	DERL1	GRIA1	GRIA2	GRIN1	GRIN2A	GRIN2C	NEFL	NEFM	NOS1	PPP3CC	SLC1A2	TNF	TNFRSF1B
VASCULATURE_DEVELOPMENT	VASCULATURE_DEVELOPMENT	2.37547092188398e-07	2.62870508619802e-06	3255	53	15	ANG	ANGPTL3	CDH13	ERAP1	FOXC2	NPR1	PDPN	PF4	PML	RASA1	RUNX1	SCG2	SERPINF1	THY1	TNFSF12
GROWTH_CONE	GROWTH_CONE	2.41470290881362e-07	2.6595741897074e-06	3255	10	7	ANG	APBB1	ERC2	MAPT	NRSN1	OTX2	THY1
POSITIVE_REGULATION_OF_TRANSLATION	POSITIVE_REGULATION_OF_TRANSLATION	2.61288455540835e-07	2.86440521821868e-06	3255	34	12	BCL3	CD28	DAZL	IL12B	IL6	IRF4	LTB	SPN	TLR3	TLR4	TLR8	TNFRSF8
KEGG_PROXIMAL_TUBULE_BICARBONATE_RECLAMATION	KEGG_PROXIMAL_TUBULE_BICARBONATE_RECLAMATION	2.65278783988002e-07	2.89462338249234e-06	3255	23	10	AQP1	ATP1A2	ATP1A3	ATP1B2	CA2	CA4	FXYD2	GLUD2	SLC38A3	SLC4A4
AMINE_TRANSMEMBRANE_TRANSPORTER_ACTIVITY	AMINE_TRANSMEMBRANE_TRANSPORTER_ACTIVITY	3.49079968405322e-07	3.79139632351336e-06	3255	41	13	PDPN	SERINC1	SLC18A2	SLC1A2	SLC1A3	SLC1A6	SLC1A7	SLC22A3	SLC38A3	SLC6A6	SLC7A11	SLC7A4	SLC7A6
INTEGRIN_BINDING	INTEGRIN_BINDING	3.54344277377637e-07	3.81326456297218e-06	3255	29	11	ACTN2	ADAM11	ADAMTS5	ANGPTL3	COL16A1	ECM2	EDIL3	ICAM2	TGFBI	THY1	VWF
REACTOME_DEGRADATION_OF_THE_EXTRACELLULAR_MATRIX	REACTOME_DEGRADATION_OF_THE_EXTRACELLULAR_MATRIX	3.54344277377637e-07	3.81326456297218e-06	3255	29	11	CTRB2	CTSG	MMP1	MMP10	MMP11	MMP13	MMP2	MMP24	MMP3	MMP9	TPSAB1
POSITIVE_REGULATION_OF_LYMPHOCYTE_ACTIVATION	POSITIVE_REGULATION_OF_LYMPHOCYTE_ACTIVATION	4.30760668640748e-07	4.61444990242555e-06	3255	24	10	CD28	CD3E	IL12B	IL7	LCK	PTPRC	SIRPG	TGFB1	THY1	ZAP70
BIOCARTA_TOB1_PATHWAY	BIOCARTA_TOB1_PATHWAY	4.33835902914877e-07	4.6262683101741e-06	3255	19	9	CD247	CD28	CD3D	CD3E	CD3G	IFNG	IL2RA	TGFB1	TGFBR2
PHOSPHORIC_ESTER_HYDROLASE_ACTIVITY	PHOSPHORIC_ESTER_HYDROLASE_ACTIVITY	4.9172656964257e-07	5.21986666235959e-06	3255	148	26	ACP5	CCR5	CILP	DUSP6	DUSP8	F2RL2	INPP5D	LCK	NT5E	PDE10A	PDE1B	PDE4C	PLCB2	PLCE1	PTPN12	PTPN22	PTPN3	PTPN7	PTPRC	PTPRE	PTPRM	PTPRN	PTPRN2	PTPRO	PTPRR	PTPRZ1
REACTOME_CELL_CELL_COMMUNICATION	REACTOME_CELL_CELL_COMMUNICATION	5.0997735878161e-07	5.38922019685431e-06	3255	112	22	ACTN2	CADM2	CDH10	CDH11	CDH13	CDH15	CDH18	CDH2	CDH6	CDH7	CLDN11	CLDN20	CLDN5	COL17A1	CRB3	DSCAM	DSCAML1	LIMS1	MAGI2	NTN1	SIRPG	TYROBP
JAK_STAT_CASCADE	JAK_STAT_CASCADE	5.29756912182443e-07	5.57313773982068e-06	3255	30	11	CCL2	CCR2	F2	FGFR3	IFNAR2	IL31RA	LYN	NMI	STAT1	STAT4	STAT5A
AMINE_METABOLIC_PROCESS	AMINE_METABOLIC_PROCESS	5.88956772637015e-07	6.16827048485017e-06	3255	140	25	ALDH6A1	AOC3	ASRGL1	BAAT	CHST11	CHST7	GAD2	GAMT	GATM	GLDC	GLUD2	GOT1	HAS1	HDC	IDO1	P4HB	PLOD1	QDPR	SDS	SLC6A6	SLC7A4	SLC7A6	SLC7A7	ST3GAL2	WARS
REACTOME_GLUTAMATE_NEUROTRANSMITTER_RELEASE_CYCLE	REACTOME_GLUTAMATE_NEUROTRANSMITTER_RELEASE_CYCLE	6.104616197286e-07	6.36507982170353e-06	3255	15	8	RAB3A	RIMS1	SLC17A7	SLC1A6	SLC1A7	SNAP25	STXBP1	SYT1
BIOCARTA_MONOCYTE_PATHWAY	BIOCARTA_MONOCYTE_PATHWAY	6.30156523487914e-07	6.48397896536248e-06	3255	11	7	ICAM1	ITGA4	ITGAL	ITGAM	SELE	SELL	SELP
REACTOME_DOPAMINE_NEUROTRANSMITTER_RELEASE_CYCLE	REACTOME_DOPAMINE_NEUROTRANSMITTER_RELEASE_CYCLE	6.30156523487914e-07	6.48397896536248e-06	3255	11	7	RAB3A	RIMS1	SLC18A2	SNAP25	STXBP1	SYN1	SYT1
SITE_OF_POLARIZED_GROWTH	SITE_OF_POLARIZED_GROWTH	6.30156523487914e-07	6.48397896536248e-06	3255	11	7	ANG	APBB1	ERC2	MAPT	NRSN1	OTX2	THY1
REACTOME_MHC_CLASS_II_ANTIGEN_PRESENTATION	REACTOME_MHC_CLASS_II_ANTIGEN_PRESENTATION	6.59602532995996e-07	6.75732551270134e-06	3255	88	19	CD74	CTSF	CTSK	CTSO	CTSS	DYNC1I1	HLA-DMA	HLA-DMB	HLA-DOA	HLA-DPA1	HLA-DPB1	HLA-DQA1	HLA-DQA2	HLA-DRB1	HLA-DRB5	KIF4B	KIF5A	SAR1B	SH3GL2
REACTOME_GPVI_MEDIATED_ACTIVATION_CASCADE	REACTOME_GPVI_MEDIATED_ACTIVATION_CASCADE	7.77503921353651e-07	7.93053999780724e-06	3255	31	11	COL1A1	COL1A2	FCER1G	LAT	LCK	LCP2	LYN	PIK3CG	PRKCZ	RAC2	VAV1
VOLTAGE_GATED_CHANNEL_ACTIVITY	VOLTAGE_GATED_CHANNEL_ACTIVITY	8.18127531686073e-07	8.30877571140921e-06	3255	73	17	CACNA1A	CACNA1B	CACNA1S	CACNB4	CACNG2	CLCNKB	KCNA1	KCNA3	KCNC1	KCND3	KCNH1	KCNJ15	KCNQ2	SCN1B	SCN2A	SCN2B	SCN4A
CARBOXYLIC_ACID_TRANSMEMBRANE_TRANSPORTER_ACTIVITY	CARBOXYLIC_ACID_TRANSMEMBRANE_TRANSPORTER_ACTIVITY	8.71521078108403e-07	8.81288124673411e-06	3255	44	13	PDPN	SERINC1	SLC10A1	SLC16A2	SLC1A2	SLC1A3	SLC1A6	SLC1A7	SLC38A3	SLC6A6	SLC7A11	SLC7A4	SLC7A6
NITROGEN_COMPOUND_METABOLIC_PROCESS	NITROGEN_COMPOUND_METABOLIC_PROCESS	9.5150528064049e-07	9.58039222481798e-06	3255	153	26	ALDH6A1	AOC3	ASRGL1	BAAT	CHST11	CHST7	GAD2	GAMT	GATM	GCH1	GLDC	GLUD2	GOT1	HAS1	HDC	IDO1	P4HB	PLOD1	QDPR	SDS	SLC6A6	SLC7A4	SLC7A6	SLC7A7	ST3GAL2	WARS
VOLTAGE_GATED_CATION_CHANNEL_ACTIVITY	VOLTAGE_GATED_CATION_CHANNEL_ACTIVITY	9.60741760285874e-07	9.63205200696864e-06	3255	66	16	CACNA1A	CACNA1B	CACNA1S	CACNB4	CACNG2	KCNA1	KCNA3	KCNC1	KCND3	KCNH1	KCNJ15	KCNQ2	SCN1B	SCN2A	SCN2B	SCN4A
CELL_SUBSTRATE_ADHESION	CELL_SUBSTRATE_ADHESION	1.03561678521813e-06	1.03385403324329e-05	3255	38	12	ACTN2	ANGPTL3	CDH13	COL17A1	ECM2	ITGA10	ITGA11	ITGA7	PKD1	RASA1	THY1	VWF
REACTOME_BASIGIN_INTERACTIONS	REACTOME_BASIGIN_INTERACTIONS	1.04682841020216e-06	1.04061841115859e-05	3255	26	10	ATP1B2	BSG	L1CAM	MAG	MMP1	SLC3A2	SLC7A11	SLC7A6	SLC7A7	SPN
ORGANIC_ACID_TRANSMEMBRANE_TRANSPORTER_ACTIVITY	ORGANIC_ACID_TRANSMEMBRANE_TRANSPORTER_ACTIVITY	1.1597880061135e-06	1.13808215891842e-05	3255	45	13	PDPN	SERINC1	SLC10A1	SLC16A2	SLC1A2	SLC1A3	SLC1A6	SLC1A7	SLC38A3	SLC6A6	SLC7A11	SLC7A4	SLC7A6
PROTEIN_TYROSINE_PHOSPHATASE_ACTIVITY	PROTEIN_TYROSINE_PHOSPHATASE_ACTIVITY	1.16427842344595e-06	1.13808215891842e-05	3255	52	14	DUSP6	DUSP8	PTPN12	PTPN22	PTPN3	PTPN7	PTPRC	PTPRE	PTPRM	PTPRN	PTPRN2	PTPRO	PTPRR	PTPRZ1
REACTOME_HEPARAN_SULFATE_HEPARIN_HS_GAG_METABOLISM	REACTOME_HEPARAN_SULFATE_HEPARIN_HS_GAG_METABOLISM	1.16427842344595e-06	1.13808215891842e-05	3255	52	14	B3GAT1	BGN	CSPG4	GPC5	GXYLT2	HPSE2	HS3ST3A1	HS3ST3B1	HS6ST1	HS6ST3	NCAN	NDST3	SDC4	VCAN
VESICLE_MEDIATED_TRANSPORT	VESICLE_MEDIATED_TRANSPORT	1.15629933482239e-06	1.13808215891842e-05	3255	194	30	AKAP3	AP3B2	CADPS	CCL5	CCL8	CDH13	CLEC7A	COPE	CORO1C	CPLX1	CPLX2	CPNE6	FCN1	GULP1	KRT18	LIN7A	LRMP	LRP1B	LRPAP1	MAPK8IP1	MYO6	NLGN1	RAMP2	RIMS1	SCIN	SPTBN4	STAB2	STEAP2	STX5	SYT1
CELL_CELL_ADHESION	CELL_CELL_ADHESION	1.20271676157164e-06	1.17077739528924e-05	3255	83	18	CADM3	CD209	CD34	CDH13	CLDN11	CLDN20	CLDN5	COL11A1	CTNNA3	MPZL2	NLGN1	PKD1	PKHD1	RASA1	ROBO2	SIRPG	THY1	TNF
AMINO_ACID_AND_DERIVATIVE_METABOLIC_PROCESS	AMINO_ACID_AND_DERIVATIVE_METABOLIC_PROCESS	1.22881234477312e-06	1.19123709125526e-05	3255	100	20	ALDH6A1	ASRGL1	BAAT	GAD2	GAMT	GATM	GLDC	GLUD2	GOT1	HDC	IDO1	P4HB	PLOD1	QDPR	SDS	SLC6A6	SLC7A4	SLC7A6	SLC7A7	WARS
AXON_GUIDANCE	AXON_GUIDANCE	1.23982870254845e-06	1.19206480990928e-05	3255	21	9	DPYSL5	FEZ1	GLI2	NRP1	NRXN1	NRXN3	OTX2	SEMA3B	SLIT2
POSITIVE_REGULATION_OF_T_CELL_ACTIVATION	POSITIVE_REGULATION_OF_T_CELL_ACTIVATION	1.23982870254845e-06	1.19206480990928e-05	3255	21	9	CD28	CD3E	IL12B	IL7	LCK	PTPRC	SIRPG	THY1	ZAP70
TRANSITION_METAL_ION_BINDING	TRANSITION_METAL_ION_BINDING	1.27916139913902e-06	1.2248623030123e-05	3255	109	21	ACO2	ADH1B	ANG	AOC3	APOBEC3G	CA2	CD4	ERAP2	GLI2	LNPEP	MMP1	MMP10	MMP12	MMP13	MMP2	MMP9	MSRB3	MT3	S100B	SIRT2	TIMM8B
REACTOME_ER_PHAGOSOME_PATHWAY	REACTOME_ER_PHAGOSOME_PATHWAY	1.3692064296565e-06	1.30575539998949e-05	3255	60	15	B2M	HLA-A	HLA-B	HLA-F	HLA-G	HLA-K	PSMB10	PSMB8	PSMB9	PSME1	PSME2	SEC61A1	SEC61A2	TAP1	TAP2
LIGAND_GATED_CHANNEL_ACTIVITY	LIGAND_GATED_CHANNEL_ACTIVITY	1.41601423983693e-06	1.34492688528642e-05	3255	39	12	CHRNA2	CHRNA4	CNGA3	GLRB	P2RX1	RYR1	RYR2	RYR3	SCNN1B	SCNN1G	STX1B	TRPC4
REACTOME_GABA_A_RECEPTOR_ACTIVATION	REACTOME_GABA_A_RECEPTOR_ACTIVATION	1.43526450073716e-06	1.35771391884249e-05	3255	12	7	GABRA1	GABRA2	GABRA4	GABRB1	GABRB2	GABRB3	GABRG2
KEGG_LONG_TERM_DEPRESSION	KEGG_LONG_TERM_DEPRESSION	1.47617754602605e-06	1.39080824215949e-05	3255	68	16	CACNA1A	GNA11	GNAO1	GRIA1	GRIA2	GRID2	GRM1	IGF1	ITPR2	LYN	NOS1	PLA2G2A	PLA2G2D	PLCB2	PRKG2	RYR1
PROTEIN_COMPLEX_BINDING	PROTEIN_COMPLEX_BINDING	1.49695120902559e-06	1.40473901454961e-05	3255	53	14	ACTN2	ADAM11	ADAMTS5	AMBP	ANGPTL3	COL16A1	DOCK2	ECM2	EDIL3	ICAM2	PCNA	TGFBI	THY1	VWF
REACTOME_CREB_PHOSPHORYLATION_THROUGH_THE_ACTIVATION_OF_RAS	REACTOME_CREB_PHOSPHORYLATION_THROUGH_THE_ACTIVATION_OF_RAS	1.57498915878122e-06	1.47208150059791e-05	3255	27	10	ACTN2	CAMK2B	CREB1	GRIN1	GRIN2A	GRIN2C	NEFL	RASGRF1	RPS6KA2	RPS6KA3
CARBOXYLIC_ACID_METABOLIC_PROCESS	CARBOXYLIC_ACID_METABOLIC_PROCESS	1.63568728639026e-06	1.52274697375855e-05	3255	177	28	ACO2	AGPAT1	ALDH1L1	ALDH6A1	ALOX15B	ASRGL1	BAAT	CD74	CYP2J2	GAD2	GAMT	GATM	GLDC	GLUD2	GOT1	HDC	IDO1	IGF1	PLOD1	PPARGC1A	PTGS1	QDPR	SDS	SLC6A6	SLC7A4	SLC7A6	SLC7A7	WARS
PROTEIN_AMINO_ACID_DEPHOSPHORYLATION	PROTEIN_AMINO_ACID_DEPHOSPHORYLATION	1.7174802135325e-06	1.59257256163923e-05	3255	61	15	DUSP6	DUSP8	PTPN12	PTPN22	PTPN3	PTPN7	PTPRC	PTPRE	PTPRM	PTPRN2	PTPRO	PTPRR	PTPRZ1	SSH1	TGFB1
ANATOMICAL_STRUCTURE_FORMATION	ANATOMICAL_STRUCTURE_FORMATION	1.91200387325506e-06	1.76596893175447e-05	3255	54	14	ANG	ANGPTL3	CDH13	ERAP1	GLI2	NPR1	PF4	PML	RUNX1	SCG2	SERPINF1	SLIT2	THY1	TNFSF12
NEGATIVE_REGULATION_OF_CELL_PROLIFERATION	NEGATIVE_REGULATION_OF_CELL_PROLIFERATION	1.93995838991383e-06	1.78476171872072e-05	3255	149	25	AIF1	ALOX15B	ANG	ATP8A2	BTG2	CDH13	DLG5	EMP3	FOXP3	IL6	ING4	LST1	MAGED1	NOX4	PTHLH	RARRES3	RUNX3	SCG2	SCIN	SIRPG	TBX5	TGFB1I1	TNFRSF8	TNFRSF9	WARS
CYTOSKELETAL_PROTEIN_BINDING	CYTOSKELETAL_PROTEIN_BINDING	2.01177398553833e-06	1.84360225393473e-05	3255	159	26	ACTN2	ANG	ARL8A	CCR5	CLASP1	DYNC1I1	IQGAP2	KIF1B	LIMA1	LSP1	MAPK8IP1	MAPK8IP2	MAPT	MYO6	NRCAM	PALLD	S100B	SCIN	SPTA1	SPTB	SPTBN4	SSH1	STMN1	SYNPO	TTN	WIPF1
BIOCARTA_IL7_PATHWAY	BIOCARTA_IL7_PATHWAY	2.07393777403741e-06	1.86416016011179e-05	3255	17	8	IL2RG	IL7	IL7R	JAK3	LCK	NMI	PIK3CG	STAT5A
BIOCARTA_TNFR2_PATHWAY	BIOCARTA_TNFR2_PATHWAY	2.07393777403741e-06	1.86416016011179e-05	3255	17	8	LTA	MAP3K1	NFKB1	TANK	TNFAIP3	TNFRSF1B	TRAF1	TRAF3
GLUTAMATE_SIGNALING_PATHWAY	GLUTAMATE_SIGNALING_PATHWAY	2.07393777403741e-06	1.86416016011179e-05	3255	17	8	GRIA4	GRID2	GRIK1	GRIK2	GRIK4	GRIN2A	GRIN2C	GRM4
ORGANIC_ACID_METABOLIC_PROCESS	ORGANIC_ACID_METABOLIC_PROCESS	2.05288378572731e-06	1.86416016011179e-05	3255	179	28	ACO2	AGPAT1	ALDH1L1	ALDH6A1	ALOX15B	ASRGL1	BAAT	CD74	CYP2J2	GAD2	GAMT	GATM	GLDC	GLUD2	GOT1	HDC	IDO1	IGF1	PLOD1	PPARGC1A	PTGS1	QDPR	SDS	SLC6A6	SLC7A4	SLC7A6	SLC7A7	WARS
REACTOME_GABA_SYNTHESIS_RELEASE_REUPTAKE_AND_DEGRADATION	REACTOME_GABA_SYNTHESIS_RELEASE_REUPTAKE_AND_DEGRADATION	2.07393777403741e-06	1.86416016011179e-05	3255	17	8	ABAT	GAD2	RAB3A	RIMS1	SLC6A1	SNAP25	STXBP1	SYT1
AMINO_ACID_METABOLIC_PROCESS	AMINO_ACID_METABOLIC_PROCESS	2.19450054242816e-06	1.96499934066278e-05	3255	78	17	ALDH6A1	ASRGL1	BAAT	GAD2	GLDC	GLUD2	GOT1	HDC	IDO1	PLOD1	QDPR	SDS	SLC6A6	SLC7A4	SLC7A6	SLC7A7	WARS
RNA_POLYMERASE_II_TRANSCRIPTION_FACTOR_ACTIVITY	RNA_POLYMERASE_II_TRANSCRIPTION_FACTOR_ACTIVITY	2.29629342078068e-06	2.04832865595113e-05	3255	180	28	ATF5	BATF	CIITA	ETV7	GTF2H1	HOXD10	HOXD9	IRF2	IRF4	IRF7	IRF8	MAF	NEUROD1	NFAT5	NR0B1	NR2F1	PPARGC1A	RFX3	RUNX2	SNF8	SOX18	SPIB	TAF1A	TBX10	TBX19	TBX5	TCF7	TCF7L2
REACTOME_SIGNALING_BY_THE_B_CELL_RECEPTOR_BCR	REACTOME_SIGNALING_BY_THE_B_CELL_RECEPTOR_BCR	2.30532965785462e-06	2.04859976413899e-05	3255	122	22	BLK	BLNK	CARD11	CD19	CD79A	CD79B	CREB1	FOXO1	ITPR2	LYN	PHLPP1	PIK3AP1	PIK3CD	PSMB10	PSMB8	PSMB9	PSME1	PSME2	REL	SH3KBP1	SOS1	VAV1
REACTOME_THE_ROLE_OF_NEF_IN_HIV1_REPLICATION_AND_DISEASE_PATHOGENESIS	REACTOME_THE_ROLE_OF_NEF_IN_HIV1_REPLICATION_AND_DISEASE_PATHOGENESIS	2.32093418145699e-06	2.054683618754e-05	3255	28	10	B2M	CD247	CD28	CD4	CD8B	DOCK2	HCK	HLA-A	HLA-K	LCK
CELL_JUNCTION	CELL_JUNCTION	2.64411783515152e-06	2.33199264709228e-05	3255	79	17	ACTN2	AIF1L	CADM3	CLDN11	CLDN20	CLDN5	COL17A1	CTNNA3	EVL	GJB1	GJD3	LAYN	LIMA1	PCDH1	PTPRC	SRCIN1	STEAP1
FOCAL_ADHESION	FOCAL_ADHESION	2.95132289973631e-06	2.58350877715723e-05	3255	13	7	ACTN2	AIF1L	EVL	LAYN	LIMA1	PTPRC	SRCIN1
ZINC_ION_BINDING	ZINC_ION_BINDING	2.94083537443501e-06	2.58350877715723e-05	3255	88	18	ADH1B	APOBEC3G	CA2	CD4	ERAP2	GLI2	LNPEP	MMP1	MMP10	MMP12	MMP13	MMP2	MMP9	MSRB3	MT3	S100B	SIRT2	TIMM8B
REGULATION_OF_RESPONSE_TO_STIMULUS	REGULATION_OF_RESPONSE_TO_STIMULUS	3.06143277984969e-06	2.66993356934103e-05	3255	56	14	APOBEC3G	C2	CD79A	CDH13	CFHR1	FOXP3	IL12B	NCR1	PTPRC	SCG2	SLIT2	THY1	TLR8	TRAT1
BIOCARTA_CASPASE_PATHWAY	BIOCARTA_CASPASE_PATHWAY	3.09641587034215e-06	2.68051351727774e-05	3255	23	9	ARHGDIB	BIRC3	CASP1	CASP10	CASP4	CASP7	CASP8	GZMB	PRF1
REACTOME_ADHERENS_JUNCTIONS_INTERACTIONS	REACTOME_ADHERENS_JUNCTIONS_INTERACTIONS	3.09641587034215e-06	2.68051351727774e-05	3255	23	9	CADM2	CDH10	CDH11	CDH13	CDH15	CDH18	CDH2	CDH6	CDH7
REACTOME_TOLL_RECEPTOR_CASCADES	REACTOME_TOLL_RECEPTOR_CASCADES	3.15018732909917e-06	2.71703657134803e-05	3255	115	21	APP	CNPY3	CREB1	CTSK	CTSS	DUSP6	IRF7	LBP	LY96	MAP3K1	NFKB2	NOD1	RIPK2	RPS6KA2	RPS6KA3	S100B	TLR10	TLR3	TLR4	TLR8	TRAF3
G_PROTEIN_COUPLED_RECEPTOR_ACTIVITY	G_PROTEIN_COUPLED_RECEPTOR_ACTIVITY	3.2338040665833e-06	2.7789393187562e-05	3255	163	26	ADRA1B	ADRA2A	AVPR1A	CNR2	CYSLTR1	F2RL2	FPR3	GABBR2	GPR17	GRK1	GRM1	GRM3	GRM4	GRM8	HTR2B	KISS1R	OPRK1	PAX8	PDGFRL	PTAFR	PTGER2	PTGER3	PTGER4	PTH1R	TAS1R1	TAS2R43
REACTOME_RIG_I_MDA5_MEDIATED_INDUCTION_OF_IFN_ALPHA_BETA_PATHWAYS	REACTOME_RIG_I_MDA5_MEDIATED_INDUCTION_OF_IFN_ALPHA_BETA_PATHWAYS	3.30809432743219e-06	2.8324048511518e-05	3255	72	16	APP	CASP10	CASP8	DDX58	IRF1	IRF2	IRF7	MAP3K1	NFKB2	NLRC5	RNF125	S100B	TANK	TNFAIP3	TRAF3	UBA7
AMINO_ACID_TRANSMEMBRANE_TRANSPORTER_ACTIVITY	AMINO_ACID_TRANSMEMBRANE_TRANSPORTER_ACTIVITY	3.35598149939349e-06	2.86295730820987e-05	3255	29	10	PDPN	SERINC1	SLC1A2	SLC1A3	SLC1A6	SLC1A7	SLC38A3	SLC7A11	SLC7A4	SLC7A6
REACTOME_POTASSIUM_CHANNELS	REACTOME_POTASSIUM_CHANNELS	3.65380716919423e-06	3.10573609381509e-05	3255	98	19	ABCC8	ABCC9	GABBR2	GNG2	HCN2	KCNA1	KCNA3	KCNB1	KCNC1	KCND3	KCNH1	KCNH7	KCNJ11	KCNJ15	KCNJ2	KCNJ8	KCNJ9	KCNK10	KCNQ2
CELL_PROJECTION	CELL_PROJECTION	3.69626975743718e-06	3.13048694980059e-05	3255	107	20	ACTN2	ALS2	APBB1	ATP6V0A4	CACNA1A	CDH13	CLIC5	EVL	FAP	LAYN	MAPT	MYO6	NEFL	NEFM	NRSN1	PCDH15	PDPN	PKHD1	S100B	SYNPO
MUSCLE_DEVELOPMENT	MUSCLE_DEVELOPMENT	4.11931523188561e-06	3.47622788992937e-05	3255	90	18	ADAM12	AEBP1	COL6A3	CXCL10	EVC	FOXL2	IGF1	ITGA11	ITGA7	KCNH1	LAMA2	MBNL1	MUSK	SGCD	SIRT2	TGFB1	TTN	UTRN
MYELOID_CELL_DIFFERENTIATION	MYELOID_CELL_DIFFERENTIATION	4.20077778959483e-06	3.53226691555178e-05	3255	36	11	CSF1	IFI16	IL31RA	INHBA	LYN	MMP9	PF4	RUNX1	SCIN	SPI1	ZBTB16
ACTIN_CYTOSKELETON	ACTIN_CYTOSKELETON	4.57513981847898e-06	3.83331357648274e-05	3255	127	22	ABLIM2	ACTN2	AIF1L	BIN1	CAPG	CLIC5	CORO1C	HAP1	IQGAP2	LIMA1	LSP1	MYO6	PALLD	SEPT9	SPTA1	SPTB	SPTBN4	SRCIN1	SYNPO	USH1G	WAS	WIPF1
ADAPTIVE_IMMUNE_RESPONSE_GO_0002460	ADAPTIVE_IMMUNE_RESPONSE_GO_0002460	4.69580899136298e-06	3.89270950308747e-05	3255	24	9	C2	CD40LG	CD74	FOXP3	IL12B	IL18BP	PTPRC	TGFB1	TLR8
INTERMEDIATE_FILAMENT	INTERMEDIATE_FILAMENT	4.69580899136298e-06	3.89270950308747e-05	3255	24	9	GFAP	INA	KRT15	KRT18	KRT3	KRT6A	NEFL	NEFM	PKP1
INTERMEDIATE_FILAMENT_CYTOSKELETON	INTERMEDIATE_FILAMENT_CYTOSKELETON	4.69580899136298e-06	3.89270950308747e-05	3255	24	9	GFAP	INA	KRT15	KRT18	KRT3	KRT6A	NEFL	NEFM	PKP1
REACTOME_CELL_CELL_JUNCTION_ORGANIZATION	REACTOME_CELL_CELL_JUNCTION_ORGANIZATION	5.43594783205122e-06	4.4903991598564e-05	3255	51	13	CADM2	CDH10	CDH11	CDH13	CDH15	CDH18	CDH2	CDH6	CDH7	CLDN11	CLDN20	CLDN5	CRB3
BIOCARTA_STEM_PATHWAY	BIOCARTA_STEM_PATHWAY	5.60221812422442e-06	4.61151007699315e-05	3255	14	7	CD4	CD8A	CSF1	EPO	IL5	IL6	IL7
CELL_MATRIX_ADHESION	CELL_MATRIX_ADHESION	5.66132846054181e-06	4.62769218412233e-05	3255	37	11	ACTN2	ANGPTL3	CDH13	COL17A1	ECM2	ITGA10	ITGA11	ITGA7	PKD1	RASA1	THY1
CYSTEINE_TYPE_ENDOPEPTIDASE_ACTIVITY	CYSTEINE_TYPE_ENDOPEPTIDASE_ACTIVITY	5.66132846054181e-06	4.62769218412233e-05	3255	37	11	CAPN5	CASP1	CASP10	CASP8	CTSK	CTSO	CTSS	UCHL1	USP13	USP15	USP2
MONOVALENT_INORGANIC_CATION_TRANSPORT	MONOVALENT_INORGANIC_CATION_TRANSPORT	5.70735856244485e-06	4.64911916232487e-05	3255	92	18	ABCC8	ABCC9	ATP6AP1	KCNA1	KCNA3	KCNC1	KCND3	KCNH1	KCNJ11	KCNJ15	KCNJ2	KCNQ2	SCN1B	SCN2A	SCN2B	SCN4A	SCNN1G	SLC8A1
REPRODUCTIVE_PROCESS	REPRODUCTIVE_PROCESS	5.7336568907582e-06	4.65438029955665e-05	3255	158	25	AGT	AKAP3	APOBEC3G	CCL2	CCL4	CD209	CD81	CLEC4M	CLGN	CLIC5	COL16A1	CXCR6	DERL1	DMRT2	EPYC	FOXL2	HSD17B3	IDO1	LNPEP	NR0B1	OPRK1	PTHLH	PZP	SFRP4	TGFB1
TRANSMEMBRANE_RECEPTOR_PROTEIN_PHOSPHATASE_ACTIVITY	TRANSMEMBRANE_RECEPTOR_PROTEIN_PHOSPHATASE_ACTIVITY	5.79960581759723e-06	4.69168112002866e-05	3255	19	8	PTPRC	PTPRE	PTPRM	PTPRN	PTPRN2	PTPRO	PTPRR	PTPRZ1
DEPHOSPHORYLATION	DEPHOSPHORYLATION	6.03272764268283e-06	4.86349795523502e-05	3255	67	15	DUSP6	DUSP8	PTPN12	PTPN22	PTPN3	PTPN7	PTPRC	PTPRE	PTPRM	PTPRN2	PTPRO	PTPRR	PTPRZ1	SSH1	TGFB1
KEGG_WNT_SIGNALING_PATHWAY	KEGG_WNT_SIGNALING_PATHWAY	6.38834642163367e-06	5.1177064620258e-05	3255	149	24	APC2	CAMK2B	CCND2	CSNK1E	CTNNBIP1	DKK1	LEF1	NFAT5	NFATC2	NFATC3	NKD2	PLCB2	PPP2R5B	PPP3CC	RAC2	SFRP2	SFRP4	SFRP5	SOX17	TCF7	TCF7L2	WNT10A	WNT2	WNT6
SECRETORY_PATHWAY	SECRETORY_PATHWAY	6.39167942614475e-06	5.1177064620258e-05	3255	84	17	AKAP3	AP3B2	CADPS	CCL5	CCL8	COPE	CPLX1	CPLX2	GRM4	KRT18	LIN7A	NLGN1	RAB3A	RIMS1	SCIN	STEAP2	SYT1
EXOPEPTIDASE_ACTIVITY	EXOPEPTIDASE_ACTIVITY	6.66985087473489e-06	5.26850846872999e-05	3255	31	10	AEBP1	ANPEP	CPA3	CPE	DPP4	ERAP1	ERAP2	LNPEP	TRHDE	UCHL1
GROWTH_FACTOR_BINDING	GROWTH_FACTOR_BINDING	6.66985087473489e-06	5.26850846872999e-05	3255	31	10	CSF2RB	IGFBP1	IL10RA	IL1R1	IL2RA	IL2RB	IL2RG	IL4R	IL7R	NTRK3
KEGG_GLYCINE_SERINE_AND_THREONINE_METABOLISM	KEGG_GLYCINE_SERINE_AND_THREONINE_METABOLISM	6.66985087473489e-06	5.26850846872999e-05	3255	31	10	AOC3	DAO	GAMT	GATM	GCAT	GLDC	PHGDH	PSAT1	SDS	SHMT1
REACTOME_LATENT_INFECTION_OF_HOMO_SAPIENS_WITH_MYCOBACTERIUM_TUBERCULOSIS	REACTOME_LATENT_INFECTION_OF_HOMO_SAPIENS_WITH_MYCOBACTERIUM_TUBERCULOSIS	6.66985087473489e-06	5.26850846872999e-05	3255	31	10	ATP6V0A4	ATP6V0D2	ATP6V1D	ATP6V1G2	CAMP	CYBB	NCF2	NCF4	NOS1	SLC11A1
ADAPTIVE_IMMUNE_RESPONSE	ADAPTIVE_IMMUNE_RESPONSE	6.95466772721779e-06	5.36699029212268e-05	3255	25	9	C2	CD40LG	CD74	FOXP3	IL12B	IL18BP	PTPRC	TGFB1	TLR8
BIOCARTA_IL5_PATHWAY	BIOCARTA_IL5_PATHWAY	6.8867008733979e-06	5.36699029212268e-05	3255	10	6	CCL11	CD4	HLA-DRA	HLA-DRB1	IL5	IL6
BIOCARTA_LYM_PATHWAY	BIOCARTA_LYM_PATHWAY	6.8867008733979e-06	5.36699029212268e-05	3255	10	6	CD34	ICAM1	ITGA4	ITGAL	SELL	VCAM1
POSITIVE_REGULATION_OF_CYTOKINE_BIOSYNTHETIC_PROCESS	POSITIVE_REGULATION_OF_CYTOKINE_BIOSYNTHETIC_PROCESS	6.95466772721779e-06	5.36699029212268e-05	3255	25	9	CD28	IL12B	IRF4	LTB	SPN	TLR3	TLR4	TLR8	TNFRSF8
REACTOME_NOREPINEPHRINE_NEUROTRANSMITTER_RELEASE_CYCLE	REACTOME_NOREPINEPHRINE_NEUROTRANSMITTER_RELEASE_CYCLE	6.8867008733979e-06	5.36699029212268e-05	3255	10	6	RAB3A	RIMS1	SLC18A2	SNAP25	STXBP1	SYT1
REACTOME_PHOSPHOLIPASE_C_MEDIATED_CASCADE	REACTOME_PHOSPHOLIPASE_C_MEDIATED_CASCADE	6.85983763491962e-06	5.36699029212268e-05	3255	52	13	ADCY1	ADCY2	ADCY4	ADCY7	ADCY8	CREB1	FGF1	FGF10	FGF7	FGFR2	FGFR3	ITPR2	PDE1B
SERINE_TYPE_ENDOPEPTIDASE_INHIBITOR_ACTIVITY	SERINE_TYPE_ENDOPEPTIDASE_INHIBITOR_ACTIVITY	6.95466772721779e-06	5.36699029212268e-05	3255	25	9	AGT	AMBP	APP	SERPINA10	SERPINB9	SERPINF1	SERPING1	SERPINI2	SPINT2
POSITIVE_REGULATION_OF_CATALYTIC_ACTIVITY	POSITIVE_REGULATION_OF_CATALYTIC_ACTIVITY	7.19818103087822e-06	5.53669924539026e-05	3255	160	25	ADCY7	ADORA3	ADRA2A	ALS2	ANG	AVPR1A	CAP2	CCND2	CD4	CD81	F2	FOXL2	GAP43	GNA15	GRM4	LCK	MAP3K9	NLRC4	PLCB2	PLCE1	PRKD3	S1PR4	SERINC1	STAT1	THY1
REACTOME_NUCLEOTIDE_BINDING_DOMAIN_LEUCINE_RICH_REPEAT_CONTAINING_RECEPTOR_NLR_SIGNALING_PATHWAYS	REACTOME_NUCLEOTIDE_BINDING_DOMAIN_LEUCINE_RICH_REPEAT_CONTAINING_RECEPTOR_NLR_SIGNALING_PATHWAYS	7.49555132577808e-06	5.72787081767928e-05	3255	45	12	AIM2	APP	BIRC3	CASP1	CASP4	CASP8	NLRC4	NLRP1	NOD1	PSTPIP1	RIPK2	TNFAIP3
SERINE_TYPE_PEPTIDASE_ACTIVITY	SERINE_TYPE_PEPTIDASE_ACTIVITY	7.49555132577808e-06	5.72787081767928e-05	3255	45	12	C1R	C1S	CORIN	CTSG	DPP4	F2	F7	GZMA	GZMB	HTRA1	PCSK2	PRSS3
BIOCARTA_IL2RB_PATHWAY	BIOCARTA_IL2RB_PATHWAY	7.5458776615996e-06	5.74760681627035e-05	3255	38	11	E2F1	FAS	FASLG	IL2RA	IL2RB	IL2RG	JAK3	NMI	PIK3CG	SOS1	STAT5A
BIOCARTA_CYTOKINE_PATHWAY	BIOCARTA_CYTOKINE_PATHWAY	9.167647814172e-06	6.93364849885404e-05	3255	20	8	IFNG	IL12B	IL15	IL16	IL5	IL6	LTA	TNF
BIOCARTA_NKCELLS_PATHWAY	BIOCARTA_NKCELLS_PATHWAY	9.167647814172e-06	6.93364849885404e-05	3255	20	8	B2M	HLA-A	KLRC1	KLRC2	KLRC3	KLRD1	LAT	VAV1
REGULATION_OF_IMMUNE_RESPONSE	REGULATION_OF_IMMUNE_RESPONSE	9.19166531604265e-06	6.93364849885404e-05	3255	32	10	C2	CD79A	CFHR1	FOXP3	IL12B	NCR1	PTPRC	THY1	TLR8	TRAT1
ANGIOGENESIS	ANGIOGENESIS	9.60106754456407e-06	7.19619950784259e-05	3255	46	12	ANG	ANGPTL3	CDH13	ERAP1	NPR1	PF4	PML	RUNX1	SCG2	SERPINF1	THY1	TNFSF12
SERINE_HYDROLASE_ACTIVITY	SERINE_HYDROLASE_ACTIVITY	9.60106754456407e-06	7.19619950784259e-05	3255	46	12	C1R	C1S	CORIN	CTSG	DPP4	F2	F7	GZMA	GZMB	HTRA1	PCSK2	PRSS3
ELECTRON_CARRIER_ACTIVITY	ELECTRON_CARRIER_ACTIVITY	9.89574098176109e-06	7.33217300439946e-05	3255	78	16	ADH1B	ADH5	COX11	DHRS3	ETFB	GLDC	HSD17B6	IDO1	ME2	NCF1	NCF2	NOX4	P4HA2	PHGDH	QDPR	UQCR11
KEGG_TRYPTOPHAN_METABOLISM	KEGG_TRYPTOPHAN_METABOLISM	9.95403829157776e-06	7.33217300439946e-05	3255	39	11	ALDH1B1	ALDH7A1	AOX1	CYP1B1	IDO1	IDO2	IL4I1	KYNU	OGDHL	TDO2	WARS
PHOSPHOPROTEIN_PHOSPHATASE_ACTIVITY	PHOSPHOPROTEIN_PHOSPHATASE_ACTIVITY	9.89574098176109e-06	7.33217300439946e-05	3255	78	16	CILP	DUSP6	DUSP8	LCK	PTPN12	PTPN22	PTPN3	PTPN7	PTPRC	PTPRE	PTPRM	PTPRN	PTPRN2	PTPRO	PTPRR	PTPRZ1
POSITIVE_REGULATION_OF_RESPONSE_TO_STIMULUS	POSITIVE_REGULATION_OF_RESPONSE_TO_STIMULUS	9.95403829157776e-06	7.33217300439946e-05	3255	39	11	C2	CD79A	CDH13	CFHR1	IL12B	PTPRC	SCG2	SLIT2	THY1	TLR8	TRAT1
REACTOME_CREB_PHOSPHORYLATION_THROUGH_THE_ACTIVATION_OF_CAMKII	REACTOME_CREB_PHOSPHORYLATION_THROUGH_THE_ACTIVATION_OF_CAMKII	9.97000506565826e-06	7.33217300439946e-05	3255	15	7	ACTN2	CAMK2B	CREB1	GRIN1	GRIN2A	GRIN2C	NEFL
T_CELL_DIFFERENTIATION	T_CELL_DIFFERENTIATION	9.97000506565826e-06	7.33217300439946e-05	3255	15	7	CD3D	CD4	IL12B	IL7	LCK	PTPRC	ZAP70
LYMPHOCYTE_DIFFERENTIATION	LYMPHOCYTE_DIFFERENTIATION	1.00823473656379e-05	7.39162091243326e-05	3255	26	9	CD3D	CD4	CD79A	IL12B	IL7	INHBA	LCK	PTPRC	ZAP70
KEGG_FC_EPSILON_RI_SIGNALING_PATHWAY	KEGG_FC_EPSILON_RI_SIGNALING_PATHWAY	1.17374230507413e-05	8.57819142586886e-05	3255	79	16	FCER1A	FCER1G	IL5	INPP5D	LAT	LCP2	LYN	MS4A2	PIK3CD	PIK3CG	PLA2G2A	PLA2G2D	RAC2	SOS1	TNF	VAV1
PHOSPHOINOSITIDE_MEDIATED_SIGNALING	PHOSPHOINOSITIDE_MEDIATED_SIGNALING	1.22066523317652e-05	8.86588432517685e-05	3255	47	12	AGTR1	ANG	AVPR1A	GAP43	GNA15	HTR2B	P2RY6	PLCB2	PLCE1	PRKD3	PTAFR	S1PR4
REACTOME_CHONDROITIN_SULFATE_DERMATAN_SULFATE_METABOLISM	REACTOME_CHONDROITIN_SULFATE_DERMATAN_SULFATE_METABOLISM	1.22066523317652e-05	8.86588432517685e-05	3255	47	12	B3GAT1	BGN	CHST11	CHST7	CHSY3	CSPG4	DSE	GPC5	GXYLT2	NCAN	SDC4	VCAN
KEGG_GAP_JUNCTION	KEGG_GAP_JUNCTION	1.22700177419753e-05	8.88440173539321e-05	3255	88	17	ADCY1	ADCY2	ADCY4	ADCY7	ADCY8	GNA11	GRM1	HTR2B	ITPR2	PDGFD	PDGFRA	PLCB2	PRKG2	SOS1	TUBB2A	TUBB2B	TUBB4A
CALCIUM_CHANNEL_ACTIVITY	CALCIUM_CHANNEL_ACTIVITY	1.2495225943046e-05	9.01963078842643e-05	3255	33	10	CACNA1A	CACNA1B	CACNA1S	CACNB4	CACNG2	MS4A2	RYR1	RYR2	RYR3	TRPC4
KEGG_CYTOSOLIC_DNA_SENSING_PATHWAY	KEGG_CYTOSOLIC_DNA_SENSING_PATHWAY	1.32925144922298e-05	9.56571748428559e-05	3255	55	13	AIM2	CASP1	CCL4	CCL5	CXCL10	DDX58	IL33	IL6	IRF7	NFKB1	POLR3A	TMEM173	ZBP1
PROTEIN_TYROSINE_KINASE_ACTIVITY	PROTEIN_TYROSINE_KINASE_ACTIVITY	1.33916866932643e-05	9.60761375608501e-05	3255	63	14	CCL4	EPHB2	ERBB4	ITK	LYN	MUSK	NRP1	PDGFRA	PDGFRL	ROR1	ROR2	TIE1	TXK	TYRO3
PHOSPHORIC_MONOESTER_HYDROLASE_ACTIVITY	PHOSPHORIC_MONOESTER_HYDROLASE_ACTIVITY	1.38354306532492e-05	9.89570741235447e-05	3255	107	19	ACP5	CILP	DUSP6	DUSP8	INPP5D	LCK	NT5E	PTPN12	PTPN22	PTPN3	PTPN7	PTPRC	PTPRE	PTPRM	PTPRN	PTPRN2	PTPRO	PTPRR	PTPRZ1
MESODERM_DEVELOPMENT	MESODERM_DEVELOPMENT	1.40463057290173e-05	9.98564643644686e-05	3255	21	8	BMX	HCK	IKZF1	JAK2	MATK	SLIT2	SNAI2	TIE1
REACTOME_LIGAND_GATED_ION_CHANNEL_TRANSPORT	REACTOME_LIGAND_GATED_ION_CHANNEL_TRANSPORT	1.40463057290173e-05	9.98564643644686e-05	3255	21	8	GABRA1	GABRA2	GABRA4	GABRB1	GABRB2	GABRB3	GABRG2	GLRB
REACTOME_IL_RECEPTOR_SHC_SIGNALING	REACTOME_IL_RECEPTOR_SHC_SIGNALING	1.43360264690662e-05	0.00010160821177169	3255	27	9	CSF2RB	IL2RA	IL2RB	IL2RG	IL5	JAK2	JAK3	PIK3CD	SOS1
GABA_RECEPTOR_ACTIVITY	GABA_RECEPTOR_ACTIVITY	1.43945540932899e-05	0.000101715734647163	3255	11	6	GABBR2	GABRA1	GABRB1	GABRB2	GABRB3	GABRD
REACTOME_CELL_JUNCTION_ORGANIZATION	REACTOME_CELL_JUNCTION_ORGANIZATION	1.52774083982118e-05	0.000107630030336952	3255	72	15	CADM2	CDH10	CDH11	CDH13	CDH15	CDH18	CDH2	CDH6	CDH7	CLDN11	CLDN20	CLDN5	COL17A1	CRB3	LIMS1
CARBOXYLIC_ACID_TRANSPORT	CARBOXYLIC_ACID_TRANSPORT	1.68315610756278e-05	0.000115458603167903	3255	41	11	PDPN	SERINC1	SLC16A2	SLC16A5	SLC1A2	SLC1A3	SLC1A6	SLC1A7	SLC38A3	SLC3A2	SLC6A7
CELL_SUBSTRATE_ADHERENS_JUNCTION	CELL_SUBSTRATE_ADHERENS_JUNCTION	1.68239489374232e-05	0.000115458603167903	3255	16	7	ACTN2	AIF1L	EVL	LAYN	LIMA1	PTPRC	SRCIN1
REACTOME_IL_2_SIGNALING	REACTOME_IL_2_SIGNALING	1.68315610756278e-05	0.000115458603167903	3255	41	11	CSF2RB	IL2RA	IL2RB	IL2RG	IL5	JAK2	JAK3	LCK	PIK3CD	SOS1	STAT5A
REACTOME_PLATELET_CALCIUM_HOMEOSTASIS	REACTOME_PLATELET_CALCIUM_HOMEOSTASIS	1.68239489374232e-05	0.000115458603167903	3255	16	7	ATP2B2	ATP2B3	ITPR2	P2RX1	SLC8A1	SLC8A2	SLC8A3
REACTOME_REGULATION_OF_INSULIN_LIKE_GROWTH_FACTOR_IGF_ACTIVITY_BY_INSULIN_LIKE_GROWTH_FACTOR_BINDING_PROTEINS_IGFBPS	REACTOME_REGULATION_OF_INSULIN_LIKE_GROWTH_FACTOR_IGF_ACTIVITY_BY_INSULIN_LIKE_GROWTH_FACTOR_BINDING_PROTEINS_IGFBPS	1.68239489374232e-05	0.000115458603167903	3255	16	7	CTSG	F2	IGFBP1	IGFBP2	IGFBP4	MMP1	MMP2
REGULATION_OF_TRANSLATION	REGULATION_OF_TRANSLATION	1.67252851264543e-05	0.000115458603167903	3255	90	17	APBB1	BCL3	CD28	DAZL	DDX25	EIF1	FOXP3	IL12B	IL6	INHBA	IRF4	LTB	SPN	TLR3	TLR4	TLR8	TNFRSF8
SERINE_TYPE_ENDOPEPTIDASE_ACTIVITY	SERINE_TYPE_ENDOPEPTIDASE_ACTIVITY	1.68315610756278e-05	0.000115458603167903	3255	41	11	C1R	C1S	CORIN	CTSG	F2	F7	GZMA	GZMB	HTRA1	PCSK2	PRSS3
SODIUM_CHANNEL_ACTIVITY	SODIUM_CHANNEL_ACTIVITY	1.68239489374232e-05	0.000115458603167903	3255	16	7	CACNA1S	SCN1B	SCN2A	SCN2B	SCN4A	SCNN1B	SCNN1G
VIRAL_REPRODUCTIVE_PROCESS	VIRAL_REPRODUCTIVE_PROCESS	1.67721496746985e-05	0.000115458603167903	3255	34	10	APOBEC3G	CCL2	CCL4	CD209	CD81	CLEC4M	CXCR6	DERL1	OPRK1	TGFB1
ENZYME_LINKED_RECEPTOR_PROTEIN_SIGNALING_PATHWAY	ENZYME_LINKED_RECEPTOR_PROTEIN_SIGNALING_PATHWAY	1.79940013108201e-05	0.000123072673688583	3255	138	22	BMPR2	CD3E	CDH13	CIDEA	EID2	FGFR3	FOXC2	GDF15	GDF5	GDF9	GRB7	INHBA	LCP2	MAPK8IP2	MUSK	NTRK3	OTX2	PEG10	PTN	ROR1	TGFB1	VWC2
MICROTUBULE_BASED_PROCESS	MICROTUBULE_BASED_PROCESS	1.9225610537358e-05	0.000131114192792564	3255	82	16	CAPG	CLASP1	CXCL12	DYNC1I1	KIF1A	KIF1B	KIF5A	LIMA1	LRMP	MAP7	MAPT	NEFL	NLGN1	RASA1	STMN1	STX5
MOLECULAR_ADAPTOR_ACTIVITY	MOLECULAR_ADAPTOR_ACTIVITY	1.9322133553067e-05	0.000131390508160855	3255	49	12	ARHGAP4	BLNK	GRAP2	GRB7	IRS4	LAT	SH2B2	SH2D2A	SH2D3C	SH3BGR	SNX9	TRAT1
KEGG_ACUTE_MYELOID_LEUKEMIA	KEGG_ACUTE_MYELOID_LEUKEMIA	2.00923719014506e-05	0.000136233249944518	3255	57	13	LEF1	NFKB1	PIK3CD	PIK3CG	PIM2	PML	RUNX1	SOS1	SPI1	STAT5A	TCF7	TCF7L2	ZBTB16
HEPARIN_BINDING	HEPARIN_BINDING	2.093643493465e-05	0.000141547194111495	3255	22	8	ANG	FGF10	FSTL1	LRPAP1	PF4	POSTN	THBS2	THBS4
KEGG_ALDOSTERONE_REGULATED_SODIUM_REABSORPTION	KEGG_ALDOSTERONE_REGULATED_SODIUM_REABSORPTION	2.1598803828097e-05	0.000145188520861649	3255	42	11	ATP1A2	ATP1A3	ATP1B2	FXYD2	IGF1	IRS4	NEDD4L	PIK3CD	PIK3CG	SCNN1B	SCNN1G
ORGANIC_ACID_TRANSPORT	ORGANIC_ACID_TRANSPORT	2.1598803828097e-05	0.000145188520861649	3255	42	11	PDPN	SERINC1	SLC16A2	SLC16A5	SLC1A2	SLC1A3	SLC1A6	SLC1A7	SLC38A3	SLC3A2	SLC6A7
KEGG_MELANOGENESIS	KEGG_MELANOGENESIS	2.19149954634041e-05	0.00014689308387756	3255	101	18	ADCY1	ADCY2	ADCY4	ADCY7	ADCY8	CAMK2B	CREB1	CREB3L1	GNAO1	LEF1	MITF	PLCB2	TCF7	TCF7L2	TYRP1	WNT10A	WNT2	WNT6
BIOCARTA_BCR_PATHWAY	BIOCARTA_BCR_PATHWAY	2.22488181837295e-05	0.000148705776236551	3255	35	10	BLNK	CD79A	CD79B	LYN	MAP3K1	NFATC2	NFATC3	PPP3CC	SOS1	VAV1
REACTOME_SIGNALING_BY_RHO_GTPASES	REACTOME_SIGNALING_BY_RHO_GTPASES	2.36991215979341e-05	0.000157949259286231	3255	111	19	ARHGAP15	ARHGAP25	ARHGAP28	ARHGAP30	ARHGAP31	ARHGAP4	ARHGAP44	ARHGDIB	ARHGDIG	FGD3	GDI1	NGEF	RAC2	RASGRF1	RHOH	SOS1	SRGAP3	TAGAP	VAV1
CYSTEINE_TYPE_PEPTIDASE_ACTIVITY	CYSTEINE_TYPE_PEPTIDASE_ACTIVITY	2.40724237924761e-05	0.000159982737159062	3255	50	12	CAPN5	CASP1	CASP10	CASP7	CASP8	CTSK	CTSO	CTSS	UCHL1	USP13	USP15	USP2
KEGG_OXIDATIVE_PHOSPHORYLATION	KEGG_OXIDATIVE_PHOSPHORYLATION	2.51647401614298e-05	0.000166769718696933	3255	102	18	ATP4A	ATP4B	ATP6AP1	ATP6V0A4	ATP6V0D2	ATP6V0E2	ATP6V1D	ATP6V1G2	COX11	COX6A1	COX7A2	NDUFA4	NDUFA4L2	NDUFA6	NDUFA8	NDUFC2	UQCR11	UQCRQ
BIOCARTA_IL10_PATHWAY	BIOCARTA_IL10_PATHWAY	2.71489567517932e-05	0.000177413516823696	3255	17	7	BLVRB	IL10RA	IL6	STAT1	STAT4	STAT5A	TNF
CELL_MATRIX_JUNCTION	CELL_MATRIX_JUNCTION	2.71489567517932e-05	0.000177413516823696	3255	17	7	ACTN2	AIF1L	EVL	LAYN	LIMA1	PTPRC	SRCIN1
KEGG_RENIN_ANGIOTENSIN_SYSTEM	KEGG_RENIN_ANGIOTENSIN_SYSTEM	2.71489567517932e-05	0.000177413516823696	3255	17	7	AGT	AGTR1	ANPEP	CPA3	CTSG	LNPEP	MME
L_AMINO_ACID_TRANSMEMBRANE_TRANSPORTER_ACTIVITY	L_AMINO_ACID_TRANSMEMBRANE_TRANSPORTER_ACTIVITY	2.71489567517932e-05	0.000177413516823696	3255	17	7	SERINC1	SLC1A2	SLC1A3	SLC1A6	SLC1A7	SLC38A3	SLC7A11
REACTOME_RAS_ACTIVATION_UOPN_CA2_INFUX_THROUGH_NMDA_RECEPTOR	REACTOME_RAS_ACTIVATION_UOPN_CA2_INFUX_THROUGH_NMDA_RECEPTOR	2.71489567517932e-05	0.000177413516823696	3255	17	7	ACTN2	CAMK2B	GRIN1	GRIN2A	GRIN2C	NEFL	RASGRF1
BIOCARTA_BIOPEPTIDES_PATHWAY	BIOCARTA_BIOPEPTIDES_PATHWAY	2.74901839327991e-05	0.000178154617420847	3255	43	11	AGT	CAMK2B	F2	GNA11	JAK2	MAPT	MYLK	SOS1	STAT1	STAT4	STAT5A
SH3_SH2_ADAPTOR_ACTIVITY	SH3_SH2_ADAPTOR_ACTIVITY	2.74901839327991e-05	0.000178154617420847	3255	43	11	ARHGAP4	BLNK	GRAP2	GRB7	IRS4	LAT	SH2B2	SH2D2A	SH2D3C	SH3BGR	SNX9
VESICULAR_FRACTION	VESICULAR_FRACTION	2.74901839327991e-05	0.000178154617420847	3255	43	11	AADAC	ALS2	CERS1	CYP3A5	HSD17B3	OAS2	OAS3	PTGS1	SLC35B1	SSR3	STEAP2
KEGG_PURINE_METABOLISM	KEGG_PURINE_METABOLISM	2.78117933822731e-05	0.000179742334090393	3255	152	23	ADCY1	ADCY2	ADCY4	ADCY7	ADCY8	AK2	AK7	ALLC	AMPD1	AMPD3	CANT1	ENTPD2	NPR1	NT5C1A	NT5E	NUDT5	PDE10A	PDE1B	PDE4C	PDE8B	POLD3	POLR2J	POLR3A
BASEMENT_MEMBRANE	BASEMENT_MEMBRANE	2.91903721814737e-05	0.000188133552576201	3255	36	10	ANG	APLP1	EFEMP2	FBN1	LAMA2	LAMA4	NID2	SGCD	SNTG1	SSPN
APOPTOTIC_PROGRAM	APOPTOTIC_PROGRAM	2.97619107390687e-05	0.000191291623544809	3255	59	13	BNIP3	CASP7	CASP8	CECR2	CIDEA	F2	FOXL2	GZMA	GZMB	LCK	NLRC4	PDIA2	STAT1
ADHERENS_JUNCTION	ADHERENS_JUNCTION	3.04511117689475e-05	0.000195186634453417	3255	23	8	ACTN2	AIF1L	CTNNA3	EVL	LAYN	LIMA1	PTPRC	SRCIN1
I_KAPPAB_KINASE_NF_KAPPAB_CASCADE	I_KAPPAB_KINASE_NF_KAPPAB_CASCADE	3.06739580600285e-05	0.000196079306836041	3255	113	19	APOL3	BCL3	CANT1	CASP1	CASP8	CD40	FASLG	HTR2B	NLRC3	NOD1	PRDX4	REL	RHOH	RIPK2	SLC35B2	STAT1	TNFAIP3	TNFRSF10B	WLS
REACTOME_APOPTOSIS	REACTOME_APOPTOSIS	3.17054506504639e-05	0.000202122247896707	3255	143	22	BCAP31	BMX	CASP10	CASP7	CASP8	DSG1	DSG3	E2F1	FAS	FASLG	GZMB	MAGED1	MAPT	OCLN	PKP1	PSMB10	PSMB8	PSMB9	PSME1	PSME2	TNF	TNFRSF10B
ENZYME_BINDING	ENZYME_BINDING	3.45519188169397e-05	0.000219671548901194	3255	175	25	ABAT	AKAP3	AKAP5	ALS2	AVPR1A	CD4	CD40	CUTA	DHCR24	LAX1	LCK	LILRB1	MAGI2	MAPK8IP1	MAPK8IP2	MAPT	NLRP1	NOS1AP	PLCE1	PTPRC	PTPRR	RASA1	SIRT2	SIT1	VWF
KEGG_ABC_TRANSPORTERS	KEGG_ABC_TRANSPORTERS	3.47182404302206e-05	0.000220132410944048	3255	44	11	ABCA2	ABCA6	ABCB4	ABCB5	ABCB9	ABCC8	ABCC9	ABCG2	ABCG4	TAP1	TAP2
LIPID_BINDING	LIPID_BINDING	3.56559320824343e-05	0.000225468508532051	3255	86	16	ADH5	ALDH6A1	APOL2	CETP	FABP4	MCTP1	OSBP	PGRMC2	PIGK	PLA2G7	PTAFR	S1PR4	SCIN	SYP	SYT1	THY1
KEGG_LONG_TERM_POTENTIATION	KEGG_LONG_TERM_POTENTIATION	3.97767877482923e-05	0.000250850387251327	3255	69	14	ADCY1	ADCY8	CAMK2B	GRIA1	GRIA2	GRIN1	GRIN2A	GRIN2C	GRM1	ITPR2	PLCB2	PPP3CC	RPS6KA2	RPS6KA3
POSITIVE_REGULATION_OF_SIGNAL_TRANSDUCTION	POSITIVE_REGULATION_OF_SIGNAL_TRANSDUCTION	4.02111758434725e-05	0.000252909969246076	3255	125	20	APOL3	CANT1	CASP1	CASP8	CD27	CD40	CDH13	FASLG	GRM4	HTR2B	IL31RA	LYN	NOD1	PTPRC	REL	RIPK2	SLC35B2	TNFRSF10B	TRAT1	WLS
REACTOME_POST_TRANSLATIONAL_PROTEIN_MODIFICATION	REACTOME_POST_TRANSLATIONAL_PROTEIN_MODIFICATION	4.60404178664694e-05	0.000288798984798763	3255	178	25	ALG13	ARSI	DAD1	DPAGT1	DPM3	F2	F7	GALNT9	GCNT4	MGAT4B	MGAT4C	MLEC	MUC12	MUC16	MUCL1	PGM3	PIGH	PIGK	PIGM	RPN1	RPN2	SAR1B	ST3GAL2	ST8SIA3	VKORC1
SOLUBLE_FRACTION	SOLUBLE_FRACTION	4.68306352948242e-05	0.00029297245440442	3255	157	23	AGT	CCR2	CD40LG	CXCL13	DUSP6	EDN3	F2	FABP4	FAS	FLT3LG	MEP1A	MOBP	NCF1	OS9	PTPN12	SELP	SH2D2A	SPINT2	TNF	TNFSF13B	WARS	WISP1	WISP2
BIOCARTA_D4GDI_PATHWAY	BIOCARTA_D4GDI_PATHWAY	4.82702900739336e-05	0.000299582276490604	3255	13	6	ARHGDIB	CASP1	CASP10	CASP8	GZMB	PRF1
COLLAGEN_BINDING	COLLAGEN_BINDING	4.82702900739336e-05	0.000299582276490604	3255	13	6	ITGA10	ITGA11	LUM	MMP9	NID2	VWF
REACTOME_EXTRINSIC_PATHWAY_FOR_APOPTOSIS	REACTOME_EXTRINSIC_PATHWAY_FOR_APOPTOSIS	4.82702900739336e-05	0.000299582276490604	3255	13	6	CASP10	CASP8	FAS	FASLG	TNF	TNFRSF10B
AMINE_TRANSPORT	AMINE_TRANSPORT	4.87473168035899e-05	0.000300950540055847	3255	38	10	PDPN	SERINC1	SLC18A2	SLC1A2	SLC1A3	SLC1A6	SLC22A3	SLC38A3	SLC3A2	SLC6A7
REACTOME_GABA_B_RECEPTOR_ACTIVATION	REACTOME_GABA_B_RECEPTOR_ACTIVATION	4.87473168035899e-05	0.000300950540055847	3255	38	10	ADCY1	ADCY2	ADCY4	ADCY7	ADCY8	GABBR2	GNG2	KCNJ15	KCNJ2	KCNJ9
REACTOME_AMINO_ACID_TRANSPORT_ACROSS_THE_PLASMA_MEMBRANE	REACTOME_AMINO_ACID_TRANSPORT_ACROSS_THE_PLASMA_MEMBRANE	4.98079496634153e-05	0.000305888612330818	3255	31	9	SLC38A3	SLC38A4	SLC3A2	SLC6A15	SLC6A6	SLC7A1	SLC7A11	SLC7A6	SLC7A7
REACTOME_INWARDLY_RECTIFYING_K_CHANNELS	REACTOME_INWARDLY_RECTIFYING_K_CHANNELS	4.98079496634153e-05	0.000305888612330818	3255	31	9	ABCC8	ABCC9	GABBR2	GNG2	KCNJ11	KCNJ15	KCNJ2	KCNJ8	KCNJ9
KEGG_TYPE_II_DIABETES_MELLITUS	KEGG_TYPE_II_DIABETES_MELLITUS	5.41875709731481e-05	0.0003319165574491	3255	46	11	ABCC8	ADIPOQ	CACNA1A	CACNA1B	HK1	IRS4	KCNJ11	PIK3CD	PIK3CG	PRKCZ	TNF
EPIDERMIS_DEVELOPMENT	EPIDERMIS_DEVELOPMENT	5.54744163707947e-05	0.000338914012515324	3255	71	14	COL17A1	COL1A1	COL5A2	DHCR24	FGF7	FST	GLI1	KRT14	KRT15	KRT16	KRT85	PLOD1	PTHLH	WAS
ECTODERM_DEVELOPMENT	ECTODERM_DEVELOPMENT	5.63550402768348e-05	0.000342510167071126	3255	80	15	COL17A1	COL1A1	COL5A2	DHCR24	FGF7	FST	GLI1	KRT14	KRT15	KRT16	KRT6A	KRT85	PLOD1	PTHLH	WAS
REACTOME_METABOLISM_OF_AMINO_ACIDS_AND_DERIVATIVES	REACTOME_METABOLISM_OF_AMINO_ACIDS_AND_DERIVATIVES	5.62736587478038e-05	0.000342510167071126	3255	191	26	ALDH6A1	ALDH7A1	APIP	ARG2	CKB	CKMT1A	DAO	GAMT	GATM	GOT1	HDC	IDO1	IDO2	INHBA	KYNU	PCSK1	PHGDH	PSAT1	PSMB10	PSMB8	PSMB9	PSME1	PSME2	QDPR	SHMT1	TDO2
REACTOME_A_TETRASACCHARIDE_LINKER_SEQUENCE_IS_REQUIRED_FOR_GAG_SYNTHESIS	REACTOME_A_TETRASACCHARIDE_LINKER_SEQUENCE_IS_REQUIRED_FOR_GAG_SYNTHESIS	6.04459845368086e-05	0.000366424495409181	3255	25	8	B3GAT1	BGN	CSPG4	GPC5	GXYLT2	NCAN	SDC4	VCAN
BIOCARTA_FCER1_PATHWAY	BIOCARTA_FCER1_PATHWAY	6.21243093939387e-05	0.000374662287501749	3255	39	10	FCER1A	FCER1G	LYN	MAP3K1	NFATC2	NFATC3	PIK3CG	PPP3CC	SOS1	VAV1
VIRAL_REPRODUCTION	VIRAL_REPRODUCTION	6.21243093939387e-05	0.000374662287501749	3255	39	10	APOBEC3G	CCL2	CCL4	CD209	CD81	CLEC4M	CXCR6	DERL1	OPRK1	TGFB1
ESTABLISHMENT_AND_OR_MAINTENANCE_OF_CELL_POLARITY	ESTABLISHMENT_AND_OR_MAINTENANCE_OF_CELL_POLARITY	6.3390220474546e-05	0.000379566339428096	3255	19	7	CAP2	CCL4	CD3G	CRB1	MAP7	SFRP5	SPN
REACTOME_CHONDROITIN_SULFATE_BIOSYNTHESIS	REACTOME_CHONDROITIN_SULFATE_BIOSYNTHESIS	6.3390220474546e-05	0.000379566339428096	3255	19	7	BGN	CHST11	CHST7	CHSY3	CSPG4	NCAN	VCAN
REACTOME_DOWNSTREAM_SIGNAL_TRANSDUCTION	REACTOME_DOWNSTREAM_SIGNAL_TRANSDUCTION	6.34228495549077e-05	0.000379566339428096	3255	90	16	ADCY1	ADCY2	ADCY4	ADCY7	ADCY8	CREB1	FOXO1	GRB7	ITPR2	PDE1B	PDGFRA	PHLPP1	RASA1	SOS1	STAT1	STAT5A
G_PROTEIN_SIGNALING_COUPLED_TO_CAMP_NUCLEOTIDE_SECOND_MESSENGER	G_PROTEIN_SIGNALING_COUPLED_TO_CAMP_NUCLEOTIDE_SECOND_MESSENGER	7.3442410946141e-05	0.000438411949312078	3255	64	13	ADCY7	ADORA3	ADRA1B	ADRA2A	CAP2	CCR2	GABBR2	GRM3	GRM4	GRM8	OPRK1	PTGER4	PTHLH
BIOCARTA_CD40_PATHWAY	BIOCARTA_CD40_PATHWAY	8.02713440362156e-05	0.000471971361175343	3255	14	6	CD40	CD40LG	MAP3K1	NFKB1	TNFAIP3	TRAF3
MYELOID_LEUKOCYTE_DIFFERENTIATION	MYELOID_LEUKOCYTE_DIFFERENTIATION	8.02713440362156e-05	0.000471971361175343	3255	14	6	CSF1	IFI16	IL31RA	INHBA	MMP9	RUNX1
NEGATIVE_REGULATION_OF_IMMUNE_SYSTEM_PROCESS	NEGATIVE_REGULATION_OF_IMMUNE_SYSTEM_PROCESS	8.02713440362156e-05	0.000471971361175343	3255	14	6	FOXP3	INHBA	LAX1	LST1	PTPRC	THY1
REACTOME_CLASS_C_3_METABOTROPIC_GLUTAMATE_PHEROMONE_RECEPTORS	REACTOME_CLASS_C_3_METABOTROPIC_GLUTAMATE_PHEROMONE_RECEPTORS	8.02713440362156e-05	0.000471971361175343	3255	14	6	GABBR2	GRM1	GRM3	GRM4	GRM8	TAS1R1
REACTOME_EICOSANOID_LIGAND_BINDING_RECEPTORS	REACTOME_EICOSANOID_LIGAND_BINDING_RECEPTORS	8.02713440362156e-05	0.000471971361175343	3255	14	6	CYSLTR1	GPR17	PTGDR	PTGER2	PTGER3	PTGER4
REGULATION_OF_BODY_FLUID_LEVELS	REGULATION_OF_BODY_FLUID_LEVELS	7.98231157539218e-05	0.000471971361175343	3255	56	12	CD36	CD40LG	CEL	F2	F2RL2	F5	F7	FLI1	NPR1	PF4	VWF	WAS
AMINO_ACID_TRANSPORT	AMINO_ACID_TRANSPORT	8.28298232795512e-05	0.000484585449909793	3255	26	8	PDPN	SERINC1	SLC1A2	SLC1A3	SLC1A6	SLC38A3	SLC3A2	SLC6A7
POSITIVE_REGULATION_OF_PHOSPHATE_METABOLIC_PROCESS	POSITIVE_REGULATION_OF_PHOSPHATE_METABOLIC_PROCESS	8.28298232795512e-05	0.000484585449909793	3255	26	8	ANG	CCND2	CD80	CD81	IL31RA	IL5	LYN	TGFB1
SUGAR_BINDING	SUGAR_BINDING	8.56535479628462e-05	0.000499858764977207	3255	33	9	CD209	CLEC10A	CLEC2B	CLEC7A	FCN1	KLRB1	KLRG1	LGALS12	SIGLEC8
CAMP_MEDIATED_SIGNALING	CAMP_MEDIATED_SIGNALING	8.69120518887341e-05	0.000504692261710322	3255	65	13	ADCY7	ADORA3	ADRA1B	ADRA2A	CAP2	CCR2	GABBR2	GRM3	GRM4	GRM8	OPRK1	PTGER4	PTHLH
NEGATIVE_REGULATION_OF_CATALYTIC_ACTIVITY	NEGATIVE_REGULATION_OF_CATALYTIC_ACTIVITY	8.69120518887341e-05	0.000504692261710322	3255	65	13	ADRA2A	ANGPTL3	CCR2	DHCR24	DUSP6	DUSP8	GABBR2	GRM3	GRM4	GRM8	LAX1	PTPRC	THY1
KEGG_CARDIAC_MUSCLE_CONTRACTION	KEGG_CARDIAC_MUSCLE_CONTRACTION	8.90983602156444e-05	0.000516110501397288	3255	74	14	ATP1A2	ATP1A3	ATP1B2	CACNA1S	CACNB4	CACNG2	CACNG7	COX6A1	COX7A2	FXYD2	RYR2	SLC8A1	UQCR11	UQCRQ
REACTOME_SIGNALING_BY_FGFR_IN_DISEASE	REACTOME_SIGNALING_BY_FGFR_IN_DISEASE	9.01073286562881e-05	0.000520669440954808	3255	122	19	ADCY1	ADCY2	ADCY4	ADCY7	ADCY8	CREB1	FGF1	FGF10	FGF7	FGFR2	FGFR3	FOXO1	ITPR2	PDE1B	PHLPP1	SOS1	SPRY2	STAT1	STAT5A
ATPASE_ACTIVITY_COUPLED_TO_TRANSMEMBRANE_MOVEMENT_OF_IONS_PHOSPHORYLATIVE_MECHANISM	ATPASE_ACTIVITY_COUPLED_TO_TRANSMEMBRANE_MOVEMENT_OF_IONS_PHOSPHORYLATIVE_MECHANISM	9.25869903685938e-05	0.000532375194619414	3255	20	7	ATP1A2	ATP1A3	ATP1B2	ATP2B3	ATP4A	ATP4B	FXYD2
B_CELL_ACTIVATION	B_CELL_ACTIVATION	9.25869903685938e-05	0.000532375194619414	3255	20	7	CD40LG	CD79A	IL7	INHBA	LAX1	PTPRC	TGFB1
KEGG_FC_GAMMA_R_MEDIATED_PHAGOCYTOSIS	KEGG_FC_GAMMA_R_MEDIATED_PHAGOCYTOSIS	9.52774003122195e-05	0.000546505577340995	3255	93	16	DOCK2	FCGR2C	HCK	INPP5D	LAT	LYN	NCF1	PIK3CD	PIK3CG	PIP4K2B	PIP5K1C	PTPRC	RAC2	SCIN	VAV1	WAS
REACTOME_PLC_BETA_MEDIATED_EVENTS	REACTOME_PLC_BETA_MEDIATED_EVENTS	9.83903434010753e-05	0.000562984745412006	3255	41	10	ADCY1	ADCY2	ADCY4	ADCY7	ADCY8	CREB1	GNAO1	ITPR2	PDE1B	PLCB2
CALCIUM_ION_BINDING	CALCIUM_ION_BINDING	9.97592735193343e-05	0.000569428845927879	3255	103	17	ANXA10	COMP	CPNE6	DNASE1L3	FBN1	FCN1	HPCAL4	HRC	LRPAP1	MCTP1	PITPNM3	PLEK	PRSS3	S100A4	SCIN	TCHH	THBS4
ESTABLISHMENT_OF_PROTEIN_LOCALIZATION	ESTABLISHMENT_OF_PROTEIN_LOCALIZATION	0.000103863463839561	0.00058998471227024	3255	187	25	ANG	ANGPTL3	ARL4D	BCL3	CD3G	CD74	CIDEA	DERL1	DNAJC1	F2	FOXP3	GLI3	LRP1B	MYO6	NFKBIL1	NLGN1	NLRC4	PPP1R10	PTTG1IP	SCG2	STAP1	TAP2	TGFB1	TIMM23	TNF
REACTOME_SIGNALING_BY_SCF_KIT	REACTOME_SIGNALING_BY_SCF_KIT	0.000103687469711584	0.00058998471227024	3255	75	14	CREB1	FOXO1	GRAP2	GRB7	JAK2	LCK	LYN	MMP9	PHLPP1	SH2B2	SOS1	STAT1	STAT5A	VAV1
ENDOPLASMIC_RETICULUM_PART	ENDOPLASMIC_RETICULUM_PART	0.000108635299355308	0.000615600029680078	3255	94	16	AADAC	BSCL2	CASP7	DAD1	DERL1	DPM3	ERAP1	ERAP2	ERLIN2	LRMP	PIGK	RPN1	RPN2	SERINC1	TAP2	TAPBP
RHODOPSIN_LIKE_RECEPTOR_ACTIVITY	RHODOPSIN_LIKE_RECEPTOR_ACTIVITY	0.000109291880123202	0.000617828315106099	3255	134	20	ADRA1B	ADRA2A	AVPR1A	CNR2	CYSLTR1	F2RL2	FPR3	GPR17	GRK1	HTR2B	KISS1R	OPRK1	PAX8	PDGFRL	PTAFR	PTGER2	PTGER3	PTGER4	TAS1R1	TAS2R43
POSITIVE_REGULATION_OF_PROTEIN_MODIFICATION_PROCESS	POSITIVE_REGULATION_OF_PROTEIN_MODIFICATION_PROCESS	0.00011166931667344	0.000629750521432429	3255	27	8	CCND2	CD80	CD81	IL31RA	IL5	LYN	PPARGC1A	TGFB1
BIOCARTA_HIVNEF_PATHWAY	BIOCARTA_HIVNEF_PATHWAY	0.000114335141814847	0.000643237992080647	3255	58	12	ARHGDIB	BIRC3	CASP7	CASP8	FAS	FASLG	MAP3K1	NFKB1	RASA1	TNF	TNFRSF1B	TRAF1
REGULATION_OF_HYDROLASE_ACTIVITY	REGULATION_OF_HYDROLASE_ACTIVITY	0.000120304665288036	0.000673936913669802	3255	76	14	ALS2	ANG	ANGPTL3	AVPR1A	DHCR24	F2	FOXL2	GNA15	LCK	NLRC4	PLCB2	S1PR4	STAT1	THY1
SMALL_GTPASE_REGULATOR_ACTIVITY	SMALL_GTPASE_REGULATOR_ACTIVITY	0.000120366396772228	0.000673936913669802	3255	67	13	ALS2	ARHGAP4	ARHGDIB	ARHGDIG	ARHGEF1	CYTH4	DOCK2	RASA1	RIMS1	RUNDC3A	SOS1	THY1	WAS
KEGG_TASTE_TRANSDUCTION	KEGG_TASTE_TRANSDUCTION	0.000122190120001838	0.000682519098867412	3255	50	11	ADCY4	ADCY8	CACNA1A	CACNA1B	GRM4	KCNB1	PLCB2	SCNN1B	SCNN1G	TAS1R1	TAS2R43
REGULATED_SECRETORY_PATHWAY	REGULATED_SECRETORY_PATHWAY	0.00012713890334992	0.00070847474408293	3255	15	6	GRM4	NLGN1	RAB3A	RIMS1	STEAP2	SYT1
NEURON_PROJECTION	NEURON_PROJECTION	0.000131857332688382	0.000731293859307196	3255	21	7	ACTN2	CDH13	MAPT	NEFL	NEFM	NRSN1	SYNPO
REACTOME_NEF_MEDIATES_DOWN_MODULATION_OF_CELL_SURFACE_RECEPTORS_BY_RECRUITING_THEM_TO_CLATHRIN_ADAPTERS	REACTOME_NEF_MEDIATES_DOWN_MODULATION_OF_CELL_SURFACE_RECEPTORS_BY_RECRUITING_THEM_TO_CLATHRIN_ADAPTERS	0.000131857332688382	0.000731293859307196	3255	21	7	B2M	CD28	CD4	CD8B	HLA-A	HLA-K	LCK
DEFENSE_RESPONSE_TO_VIRUS	DEFENSE_RESPONSE_TO_VIRUS	0.000135206307890426	0.000741107472689108	3255	10	5	APOBEC3G	BNIP3	PTPRC	RSAD2	TLR8
LYSOSOMAL_MEMBRANE	LYSOSOMAL_MEMBRANE	0.000135206307890426	0.000741107472689108	3255	10	5	ABCA2	CD63	LAMP2	LAMP3	SLC17A5
METABOTROPIC_GLUTAMATEGABA_B_LIKE_RECEPTOR_ACTIVITY	METABOTROPIC_GLUTAMATEGABA_B_LIKE_RECEPTOR_ACTIVITY	0.000135206307890426	0.000741107472689108	3255	10	5	GABBR2	GRM1	GRM3	GRM4	GRM8
REACTOME_ACETYLCHOLINE_NEUROTRANSMITTER_RELEASE_CYCLE	REACTOME_ACETYLCHOLINE_NEUROTRANSMITTER_RELEASE_CYCLE	0.000135206307890426	0.000741107472689108	3255	10	5	RAB3A	RIMS1	SNAP25	STXBP1	SYT1
REACTOME_ADENYLATE_CYCLASE_ACTIVATING_PATHWAY	REACTOME_ADENYLATE_CYCLASE_ACTIVATING_PATHWAY	0.000135206307890426	0.000741107472689108	3255	10	5	ADCY1	ADCY2	ADCY4	ADCY7	ADCY8
PROTEIN_BINDING_BRIDGING	PROTEIN_BINDING_BRIDGING	0.000135928307195896	0.000741599555073425	3255	59	12	ARHGAP4	BCL3	BLNK	GRAP2	GRB7	IRS4	LAT	SH2B2	SH2D2A	SH2D3C	SH3BGR	SNX9
REGULATION_OF_CELL_DIFFERENTIATION	REGULATION_OF_CELL_DIFFERENTIATION	0.000135928307195896	0.000741599555073425	3255	59	12	IL7	INHBA	NLGN1	PF4	RUNX1	SCIN	SPI1	TBX5	TWIST2	VWC2	ZAP70	ZBTB16
REACTOME_DIABETES_PATHWAYS	REACTOME_DIABETES_PATHWAYS	0.000139780470442165	0.000760846829831364	3255	126	19	CCL2	CPE	CTSG	DDIT3	F2	HSPA5	IGFBP1	IGFBP2	IGFBP4	MMP1	MMP2	PCSK1	PCSK2	PLA2G7	PPP2R5B	SNAP25	SPCS2	SRPRB	WIPI1
REACTOME_DOWNSTREAM_SIGNALING_OF_ACTIVATED_FGFR	REACTOME_DOWNSTREAM_SIGNALING_OF_ACTIVATED_FGFR	0.000140335522749341	0.000762099852708228	3255	96	16	ADCY1	ADCY2	ADCY4	ADCY7	ADCY8	CREB1	FGF1	FGF10	FGF7	FGFR2	FGFR3	FOXO1	ITPR2	PDE1B	PHLPP1	SOS1
REGULATION_OF_CELL_ADHESION	REGULATION_OF_CELL_ADHESION	0.000140982324364489	0.000763844186972499	3255	35	9	ARHGDIB	ARHGDIG	CDH13	CYTIP	IL12B	RASA1	SIRPG	SPN	TGFBI
POSITIVE_REGULATION_OF_IMMUNE_RESPONSE	POSITIVE_REGULATION_OF_IMMUNE_RESPONSE	0.000148326088953327	0.000796276898591544	3255	28	8	C2	CD79A	CFHR1	IL12B	PTPRC	THY1	TLR8	TRAT1
REACTOME_SIGNALING_BY_ROBO_RECEPTOR	REACTOME_SIGNALING_BY_ROBO_RECEPTOR	0.000148326088953327	0.000796276898591544	3255	28	8	CAP2	CLASP1	EVL	PAK6	ROBO2	SLIT2	SOS1	SRGAP3
RESPONSE_TO_HYPOXIA	RESPONSE_TO_HYPOXIA	0.000148326088953327	0.000796276898591544	3255	28	8	ANG	ARNT2	BNIP3	CHRNA4	MT3	PDIA2	PLOD1	PML
TRANSMEMBRANE_RECEPTOR_PROTEIN_KINASE_ACTIVITY	TRANSMEMBRANE_RECEPTOR_PROTEIN_KINASE_ACTIVITY	0.000147595553878146	0.000796276898591544	3255	51	11	EPHB2	ERBB4	MUSK	NRP1	PDGFRA	PDGFRL	ROR1	ROR2	TGFBR2	TIE1	TYRO3
TRANSMEMBRANE_RECEPTOR_PROTEIN_TYROSINE_KINASE_ACTIVITY	TRANSMEMBRANE_RECEPTOR_PROTEIN_TYROSINE_KINASE_ACTIVITY	0.000151144522422127	0.000809554907767829	3255	43	10	EPHB2	ERBB4	MUSK	NRP1	PDGFRA	PDGFRL	ROR1	ROR2	TIE1	TYRO3
NEGATIVE_REGULATION_OF_TRANSCRIPTION_DNA_DEPENDENT	NEGATIVE_REGULATION_OF_TRANSCRIPTION_DNA_DEPENDENT	0.000155449718730936	0.000830717631304727	3255	127	19	ARID5A	E2F1	FOXN3	FOXP3	FST	GLI2	ING4	IRF2	IRF7	IRF8	JAZF1	NR0B1	PRDM1	RBPJ	SNAI2	SPI1	TWIST1	TWIST2	ZBTB16
REACTOME_SIGNALING_BY_ERBB2	REACTOME_SIGNALING_BY_ERBB2	0.000159010394244918	0.000847814511133133	3255	97	16	ADCY1	ADCY2	ADCY4	ADCY7	ADCY8	CREB1	ERBB4	FOXO1	GRB7	ITPR2	MATK	NRG1	NRG2	PDE1B	PHLPP1	SOS1
KEGG_COMPLEMENT_AND_COAGULATION_CASCADES	KEGG_COMPLEMENT_AND_COAGULATION_CASCADES	0.000164372522083784	0.000872438771060083	3255	69	13	C1R	C1S	C2	C3	C7	CR2	F2	F3	F5	F7	PLAU	SERPING1	VWF
KEGG_RIG_I_LIKE_RECEPTOR_SIGNALING_PATHWAY	KEGG_RIG_I_LIKE_RECEPTOR_SIGNALING_PATHWAY	0.000164372522083784	0.000872438771060083	3255	69	13	CASP10	CASP8	CXCL10	DDX58	IL12B	IRF7	MAP3K1	NFKB1	RNF125	TANK	TMEM173	TNF	TRAF3
EXCRETION	EXCRETION	0.000178246308425495	0.000943940947102058	3255	36	9	AQP1	AQP4	AQP5	ATP6V0A4	CLCNKB	NFAT5	NPR1	SCNN1B	SCNN1G
REACTOME_SIGNALING_BY_FGFR	REACTOME_SIGNALING_BY_FGFR	0.000181158074230827	0.000957200094922342	3255	108	17	ADCY1	ADCY2	ADCY4	ADCY7	ADCY8	CREB1	FGF1	FGF10	FGF7	FGFR2	FGFR3	FOXO1	ITPR2	PDE1B	PHLPP1	SOS1	SPRY2
BIOCARTA_IL2_PATHWAY	BIOCARTA_IL2_PATHWAY	0.00018362041830679	0.000965859868492668	3255	22	7	IL2RA	IL2RB	IL2RG	JAK3	LCK	SOS1	STAT5A
KEGG_BETA_ALANINE_METABOLISM	KEGG_BETA_ALANINE_METABOLISM	0.00018362041830679	0.000965859868492668	3255	22	7	ABAT	ALDH1B1	ALDH7A1	AOC3	CNDP1	DPYD	GAD2
G_PROTEIN_SIGNALING_COUPLED_TO_IP3_SECOND_MESSENGERPHOSPHOLIPASE_C_ACTIVATING	G_PROTEIN_SIGNALING_COUPLED_TO_IP3_SECOND_MESSENGERPHOSPHOLIPASE_C_ACTIVATING	0.000185387546537393	0.000970801750394471	3255	44	10	AGTR1	ANG	AVPR1A	GAP43	GNA15	HTR2B	P2RY6	PLCB2	PRKD3	S1PR4
NEGATIVE_REGULATION_OF_CELLULAR_PROTEIN_METABOLIC_PROCESS	NEGATIVE_REGULATION_OF_CELLULAR_PROTEIN_METABOLIC_PROCESS	0.000185387546537393	0.000970801750394471	3255	44	10	APBB1	BCL3	CAPG	CLASP1	DNAJC1	FOXP3	IL6	INHBA	LIMA1	TRAT1
NEGATIVE_REGULATION_OF_RNA_METABOLIC_PROCESS	NEGATIVE_REGULATION_OF_RNA_METABOLIC_PROCESS	0.000191476929503604	0.00100045629535736	3255	129	19	ARID5A	E2F1	FOXN3	FOXP3	FST	GLI2	ING4	IRF2	IRF7	IRF8	JAZF1	NR0B1	PRDM1	RBPJ	SNAI2	SPI1	TWIST1	TWIST2	ZBTB16
BIOCARTA_IL22BP_PATHWAY	BIOCARTA_IL22BP_PATHWAY	0.000193327875997419	0.00100342300241138	3255	16	6	IL10RA	JAK2	JAK3	STAT1	STAT4	STAT5A
REACTOME_INFLAMMASOMES	REACTOME_INFLAMMASOMES	0.000193327875997419	0.00100342300241138	3255	16	6	AIM2	APP	CASP1	NLRC4	NLRP1	PSTPIP1
REACTOME_NUCLEOTIDE_LIKE_PURINERGIC_RECEPTORS	REACTOME_NUCLEOTIDE_LIKE_PURINERGIC_RECEPTORS	0.000193327875997419	0.00100342300241138	3255	16	6	ADORA3	GPR17	LPAR6	P2RY10	P2RY13	P2RY6
KEGG_PROSTATE_CANCER	KEGG_PROSTATE_CANCER	0.000197245642145813	0.00102149729905977	3255	89	15	CREB1	CREB3L1	E2F1	FGFR2	FOXO1	IGF1	LEF1	NFKB1	PDGFD	PDGFRA	PIK3CD	PIK3CG	SOS1	TCF7	TCF7L2
TRANSCRIPTION_ACTIVATOR_ACTIVITY	TRANSCRIPTION_ACTIVATOR_ACTIVITY	0.000208892701258963	0.001079432328532	3255	173	23	CIITA	FOXC2	FOXO1	GLI1	GLI2	GLIS2	HIVEP3	IRF4	MITF	NFATC2	NFE2L3	NFKB2	NR1H3	NR2F1	PAX8	POU2AF1	PPARGC1A	PRRX1	RUNX1	RUNX2	TFEC	TGFB1	TGFB1I1
NEGATIVE_REGULATION_OF_SIGNAL_TRANSDUCTION	NEGATIVE_REGULATION_OF_SIGNAL_TRANSDUCTION	0.000223356068441915	0.0011491081942209	3255	37	9	AMBP	CIDEA	EID2	PEG10	PTPRC	RHOH	THY1	TNFAIP3	VWC2
REACTOME_APOPTOTIC_CLEAVAGE_OF_CELLULAR_PROTEINS	REACTOME_APOPTOTIC_CLEAVAGE_OF_CELLULAR_PROTEINS	0.000223356068441915	0.0011491081942209	3255	37	9	BCAP31	BMX	CASP7	CASP8	DSG1	DSG3	MAPT	OCLN	PKP1
G_PROTEIN_SIGNALING_COUPLED_TO_CYCLIC_NUCLEOTIDE_SECOND_MESSENGER	G_PROTEIN_SIGNALING_COUPLED_TO_CYCLIC_NUCLEOTIDE_SECOND_MESSENGER	0.000228600247734167	0.00117351461965942	3255	100	16	ADCY7	ADORA3	ADRA1B	ADRA2A	CAP2	CCL2	CCR2	CNR2	GABBR2	GRM3	GRM4	GRM8	OPRK1	PTGER4	PTH1R	PTHLH
REACTOME_CD28_DEPENDENT_VAV1_PATHWAY	REACTOME_CD28_DEPENDENT_VAV1_PATHWAY	0.000235882769388039	0.00120039257480334	3255	11	5	CD28	CD80	CD86	LCK	VAV1
REACTOME_IL_7_SIGNALING	REACTOME_IL_7_SIGNALING	0.000235882769388039	0.00120039257480334	3255	11	5	IL2RG	IL7	IL7R	JAK3	STAT5A
VACUOLAR_MEMBRANE	VACUOLAR_MEMBRANE	0.000235882769388039	0.00120039257480334	3255	11	5	ABCA2	CD63	LAMP2	LAMP3	SLC17A5
VOLTAGE_GATED_SODIUM_CHANNEL_ACTIVITY	VOLTAGE_GATED_SODIUM_CHANNEL_ACTIVITY	0.000235882769388039	0.00120039257480334	3255	11	5	CACNA1S	SCN1B	SCN2A	SCN2B	SCN4A
ACTIN_POLYMERIZATION_AND_OR_DEPOLYMERIZATION	ACTIN_POLYMERIZATION_AND_OR_DEPOLYMERIZATION	0.000250631989917096	0.00125514245017632	3255	23	7	ANG	CAPG	CXCL12	EVL	LIMA1	RASA1	WIPF1
BIOCARTA_FAS_PATHWAY	BIOCARTA_FAS_PATHWAY	0.000251456501100969	0.00125514245017632	3255	30	8	ARHGDIB	CASP10	CASP7	CASP8	FAS	FASLG	MAP3K1	RIPK2
BIOCARTA_NFKB_PATHWAY	BIOCARTA_NFKB_PATHWAY	0.000250631989917096	0.00125514245017632	3255	23	7	IL1R1	MAP3K1	NFKB1	TLR4	TNF	TNFAIP3	TNFRSF1B
KEGG_PROTEIN_EXPORT	KEGG_PROTEIN_EXPORT	0.000250631989917096	0.00125514245017632	3255	23	7	HSPA5	OXA1L	SEC61A1	SEC61A2	SPCS2	SRP68	SRPRB
POSITIVE_REGULATION_OF_NUCLEOBASENUCLEOSIDENUCLEOTIDE_AND_NUCLEIC_ACID_METABOLIC_PROCESS	POSITIVE_REGULATION_OF_NUCLEOBASENUCLEOSIDENUCLEOTIDE_AND_NUCLEIC_ACID_METABOLIC_PROCESS	0.000248134206414618	0.00125514245017632	3255	153	21	ARNT2	BCL3	FOXO1	FOXP3	GLI1	GLI2	GLIS2	GTF2H1	HIVEP3	INHBA	IRF4	MYO6	NFATC2	NPAS2	PAX8	PLAGL1	PPARGC1A	RUNX1	SPI1	TBX5	TGFB1
REACTOME_DAG_AND_IP3_SIGNALING	REACTOME_DAG_AND_IP3_SIGNALING	0.000251456501100969	0.00125514245017632	3255	30	8	ADCY1	ADCY2	ADCY4	ADCY7	ADCY8	CREB1	ITPR2	PDE1B
REACTOME_REGULATION_OF_BETA_CELL_DEVELOPMENT	REACTOME_REGULATION_OF_BETA_CELL_DEVELOPMENT	0.000251456501100969	0.00125514245017632	3255	30	8	FGF10	FOXO1	HES1	NEUROD1	NKX2-2	NKX6-1	PAX6	RBPJ
TRANSPORT_VESICLE	TRANSPORT_VESICLE	0.000251456501100969	0.00125514245017632	3255	30	8	BGN	CRISPLD2	NRSN1	SSPN	STEAP2	SYT13	YIPF2	YIPF3
VIRAL_INFECTIOUS_CYCLE	VIRAL_INFECTIOUS_CYCLE	0.000251456501100969	0.00125514245017632	3255	30	8	APOBEC3G	CCL2	CCL4	CD209	CD81	CLEC4M	CXCR6	OPRK1
POSITIVE_REGULATION_OF_HYDROLASE_ACTIVITY	POSITIVE_REGULATION_OF_HYDROLASE_ACTIVITY	0.000252291050336062	0.00125663440358472	3255	54	11	ANG	AVPR1A	F2	FOXL2	GNA15	LCK	NLRC4	PLCB2	S1PR4	STAT1	THY1
MAPKKK_CASCADE_GO_0000165	MAPKKK_CASCADE_GO_0000165	0.000257029067550553	0.00127752159422372	3255	101	16	ADRA2A	AMBP	ATP6AP2	CD27	CD81	DUSP6	DUSP8	FGFR3	GRM4	LAX1	MAP3K9	MAPK8IP1	MAPK8IP2	PLCE1	SCG2	SH2D3C
POSITIVE_REGULATION_OF_TRANSCRIPTION	POSITIVE_REGULATION_OF_TRANSCRIPTION	0.000267605101724488	0.0013272760436483	3255	143	20	ARNT2	BCL3	FOXO1	FOXP3	GLI1	GLI2	GLIS2	GTF2H1	HIVEP3	INHBA	IRF4	MYO6	NFATC2	NPAS2	PAX8	PLAGL1	RUNX1	SPI1	TBX5	TGFB1
ACTIVATION_OF_IMMUNE_RESPONSE	ACTIVATION_OF_IMMUNE_RESPONSE	0.00028397092285867	0.00139663686588352	3255	17	6	C2	CD79A	CFHR1	PTPRC	THY1	TRAT1
BIOCARTA_PML_PATHWAY	BIOCARTA_PML_PATHWAY	0.00028397092285867	0.00139663686588352	3255	17	6	FAS	FASLG	PML	SP100	TNF	TNFRSF1B
NEGATIVE_REGULATION_OF_CELL_ADHESION	NEGATIVE_REGULATION_OF_CELL_ADHESION	0.00028397092285867	0.00139663686588352	3255	17	6	ARHGDIB	ARHGDIG	CDH13	RASA1	SPN	TGFBI
REACTOME_PKA_MEDIATED_PHOSPHORYLATION_OF_CREB	REACTOME_PKA_MEDIATED_PHOSPHORYLATION_OF_CREB	0.00028397092285867	0.00139663686588352	3255	17	6	ADCY1	ADCY2	ADCY4	ADCY7	ADCY8	CREB1
REACTOME_ACTIVATED_TLR4_SIGNALLING	REACTOME_ACTIVATED_TLR4_SIGNALLING	0.00028706299694377	0.00140889077579516	3255	92	15	APP	CREB1	DUSP6	IRF7	LY96	MAP3K1	NFKB2	NOD1	RIPK2	RPS6KA2	RPS6KA3	S100B	TLR3	TLR4	TRAF3
CYCLIC_NUCLEOTIDE_MEDIATED_SIGNALING	CYCLIC_NUCLEOTIDE_MEDIATED_SIGNALING	0.000288466359574983	0.00141282271307497	3255	102	16	ADCY7	ADORA3	ADRA1B	ADRA2A	CAP2	CCL2	CCR2	CNR2	GABBR2	GRM3	GRM4	GRM8	OPRK1	PTGER4	PTH1R	PTHLH
KEGG_BASAL_CELL_CARCINOMA	KEGG_BASAL_CELL_CARCINOMA	0.000298806470599527	0.00146041662505519	3255	55	11	APC2	GLI1	GLI2	GLI3	HHIP	LEF1	TCF7	TCF7L2	WNT10A	WNT2	WNT6
NEGATIVE_REGULATION_OF_MULTICELLULAR_ORGANISMAL_PROCESS	NEGATIVE_REGULATION_OF_MULTICELLULAR_ORGANISMAL_PROCESS	0.000321595127687945	0.00156203347734145	3255	31	8	CIDEA	F2	FOXP3	INHBA	LAX1	LST1	PTPRC	THY1
RESPONSE_TO_BACTERIUM	RESPONSE_TO_BACTERIUM	0.000321595127687945	0.00156203347734145	3255	31	8	CAMP	LALBA	NLRC4	NOD1	SLC11A1	SPN	STAB2	TLR3
SYMPORTER_ACTIVITY	SYMPORTER_ACTIVITY	0.000321595127687945	0.00156203347734145	3255	31	8	SLC10A1	SLC12A3	SLC15A1	SLC17A5	SLC17A7	SLC20A2	SLC4A4	SLC6A6
REGULATION_OF_I_KAPPAB_KINASE_NF_KAPPAB_CASCADE	REGULATION_OF_I_KAPPAB_KINASE_NF_KAPPAB_CASCADE	0.000323944842449838	0.0015701954553457	3255	93	15	APOL3	CANT1	CASP1	CASP8	CD40	FASLG	HTR2B	NOD1	REL	RHOH	RIPK2	SLC35B2	TNFAIP3	TNFRSF10B	WLS
HEMOSTASIS	HEMOSTASIS	0.000329462802817887	0.00158385191682533	3255	47	10	CD36	CD40LG	F2	F2RL2	F5	F7	FLI1	PF4	VWF	WAS
NEGATIVE_REGULATION_OF_PROTEIN_METABOLIC_PROCESS	NEGATIVE_REGULATION_OF_PROTEIN_METABOLIC_PROCESS	0.000329462802817887	0.00158385191682533	3255	47	10	APBB1	BCL3	CAPG	CLASP1	DNAJC1	FOXP3	IL6	INHBA	LIMA1	TRAT1
SECONDARY_ACTIVE_TRANSMEMBRANE_TRANSPORTER_ACTIVITY	SECONDARY_ACTIVE_TRANSMEMBRANE_TRANSPORTER_ACTIVITY	0.000329462802817887	0.00158385191682533	3255	47	10	SLC10A1	SLC12A3	SLC15A1	SLC17A5	SLC17A7	SLC20A2	SLC3A2	SLC4A4	SLC6A6	SLC7A11
TRANSMEMBRANE_RECEPTOR_PROTEIN_SERINE_THREONINE_KINASE_SIGNALING_PATHWAY	TRANSMEMBRANE_RECEPTOR_PROTEIN_SERINE_THREONINE_KINASE_SIGNALING_PATHWAY	0.000329462802817887	0.00158385191682533	3255	47	10	BMPR2	CIDEA	EID2	GDF15	GDF5	GDF9	INHBA	PEG10	TGFB1	VWC2
GTPASE_REGULATOR_ACTIVITY	GTPASE_REGULATOR_ACTIVITY	0.00033459907395787	0.00160525445297579	3255	124	18	ALS2	ARHGAP4	ARHGDIB	ARHGDIG	ARHGEF1	CYTH4	DOCK2	IQGAP2	PLCE1	RASA1	RASA4	RGS14	RGS16	RIMS1	RUNDC3A	SOS1	THY1	WAS
ATPASE_ACTIVITY_COUPLED_TO_TRANSMEMBRANE_MOVEMENT_OF_IONS	ATPASE_ACTIVITY_COUPLED_TO_TRANSMEMBRANE_MOVEMENT_OF_IONS	0.000335992142112125	0.00160537182361517	3255	24	7	ATP1A2	ATP1A3	ATP1B2	ATP2B3	ATP4A	ATP4B	FXYD2
REGULATION_OF_NEUROTRANSMITTER_LEVELS	REGULATION_OF_NEUROTRANSMITTER_LEVELS	0.000335992142112125	0.00160537182361517	3255	24	7	GCH1	GRM4	NLGN1	RAB3A	RIMS1	SLC1A3	SYT1
REACTOME_PLATELET_HOMEOSTASIS	REACTOME_PLATELET_HOMEOSTASIS	0.000338773734109306	0.0016153723175212	3255	74	13	ATP2B2	ATP2B3	GNG2	ITPR2	NOS1	P2RX1	PDE10A	PDE1B	PPP2R5B	PRKG2	SLC8A1	SLC8A2	SLC8A3
HYDROLASE_ACTIVITY_ACTING_ON_ACID_ANHYDRIDESCATALYZING_TRANSMEMBRANE_MOVEMENT_OF_SUBSTANCES	HYDROLASE_ACTIVITY_ACTING_ON_ACID_ANHYDRIDESCATALYZING_TRANSMEMBRANE_MOVEMENT_OF_SUBSTANCES	0.000342171195955216	0.00162826293247654	3255	39	9	ABCG2	ATP1A2	ATP1A3	ATP1B2	ATP2B3	ATP4A	ATP4B	FXYD2	TAPBP
POSITIVE_REGULATION_OF_PEPTIDYL_TYROSINE_PHOSPHORYLATION	POSITIVE_REGULATION_OF_PEPTIDYL_TYROSINE_PHOSPHORYLATION	0.000384832002032464	0.00182019329993581	3255	12	5	CD80	CD81	IL31RA	IL5	LYN
REACTOME_P2Y_RECEPTORS	REACTOME_P2Y_RECEPTORS	0.000384832002032464	0.00182019329993581	3255	12	5	GPR17	LPAR6	P2RY10	P2RY13	P2RY6
REACTOME_PLATELET_ADHESION_TO_EXPOSED_COLLAGEN	REACTOME_PLATELET_ADHESION_TO_EXPOSED_COLLAGEN	0.000384832002032464	0.00182019329993581	3255	12	5	COL1A1	COL1A2	FCER1G	LYN	VWF
CELL_STRUCTURE_DISASSEMBLY_DURING_APOPTOSIS	CELL_STRUCTURE_DISASSEMBLY_DURING_APOPTOSIS	0.000404870071487537	0.00190345728999952	3255	18	6	BNIP3	CECR2	CIDEA	FOXL2	GZMA	GZMB
LIPOPROTEIN_BINDING	LIPOPROTEIN_BINDING	0.000404870071487537	0.00190345728999952	3255	18	6	APOBR	APOL2	CDH13	LRPAP1	MAPT	STAB2
REACTOME_BOTULINUM_NEUROTOXICITY	REACTOME_BOTULINUM_NEUROTOXICITY	0.000404870071487537	0.00190345728999952	3255	18	6	SNAP25	STX11	STX1B	STX5	SYT1	VAMP1
BIOCARTA_PDGF_PATHWAY	BIOCARTA_PDGF_PATHWAY	0.000406893077476898	0.00190914231952161	3255	32	8	MAP3K1	PDGFRA	PIK3CG	RASA1	SOS1	STAT1	STAT4	STAT5A
RAS_PROTEIN_SIGNAL_TRANSDUCTION	RAS_PROTEIN_SIGNAL_TRANSDUCTION	0.000408754773548601	0.00191404929889225	3255	66	12	ADRA2A	ALS2	ARHGAP4	ARHGDIB	ARHGDIG	CDH13	GRAP2	IGF1	LAT	LCK	PLCE1	SOS1
POTASSIUM_ION_TRANSPORT	POTASSIUM_ION_TRANSPORT	0.000413692879270176	0.00192947016852452	3255	57	11	ABCC8	ABCC9	KCNA1	KCNA3	KCNC1	KCND3	KCNH1	KCNJ11	KCNJ15	KCNJ2	KCNQ2
STRUCTURAL_CONSTITUENT_OF_CYTOSKELETON	STRUCTURAL_CONSTITUENT_OF_CYTOSKELETON	0.000413692879270176	0.00192947016852452	3255	57	11	ACTL6B	GFAP	INA	KRT14	KRT15	MAPT	MSN	NEFL	NEFM	SPTA1	SPTBN4
ATPASE_ACTIVITY_COUPLED_TO_MOVEMENT_OF_SUBSTANCES	ATPASE_ACTIVITY_COUPLED_TO_MOVEMENT_OF_SUBSTANCES	0.000418721490999882	0.00194518934234797	3255	40	9	ABCG2	ATP1A2	ATP1A3	ATP1B2	ATP2B3	ATP4A	ATP4B	FXYD2	TAPBP
PRIMARY_ACTIVE_TRANSMEMBRANE_TRANSPORTER_ACTIVITY	PRIMARY_ACTIVE_TRANSMEMBRANE_TRANSPORTER_ACTIVITY	0.000418721490999882	0.00194518934234797	3255	40	9	ABCG2	ATP1A2	ATP1A3	ATP1B2	ATP2B3	ATP4A	ATP4B	FXYD2	TAPBP
ACTIN_BINDING	ACTIN_BINDING	0.000443318357431091	0.00203926444418302	3255	76	13	ANG	CCR5	IQGAP2	LIMA1	LSP1	MYO6	SCIN	SPTA1	SPTB	SPTBN4	SSH1	SYNPO	WIPF1
DEFENSE_RESPONSE_TO_BACTERIUM	DEFENSE_RESPONSE_TO_BACTERIUM	0.000443148981169192	0.00203926444418302	3255	25	7	CAMP	LALBA	NLRC4	NOD1	SPN	STAB2	TLR3
POSITIVE_REGULATION_OF_CELL_DIFFERENTIATION	POSITIVE_REGULATION_OF_CELL_DIFFERENTIATION	0.000443148981169192	0.00203926444418302	3255	25	7	IL7	INHBA	RUNX1	SCIN	TBX5	VWC2	ZAP70
POSITIVE_REGULATION_OF_PHOSPHORYLATION	POSITIVE_REGULATION_OF_PHOSPHORYLATION	0.000443148981169192	0.00203926444418302	3255	25	7	ANG	CCND2	CD80	CD81	IL31RA	IL5	LYN
REGULATION_OF_CYTOKINE_PRODUCTION	REGULATION_OF_CYTOKINE_PRODUCTION	0.000443148981169192	0.00203926444418302	3255	25	7	ATP6AP2	CARD11	CD40LG	CIDEA	FOXP3	IFNG	IL12B
KEGG_APOPTOSIS	KEGG_APOPTOSIS	0.000459113633631844	0.00210778979354267	3255	86	14	BIRC3	CASP10	CASP7	CASP8	CSF2RB	FAS	FASLG	IL1R1	NFKB1	PIK3CD	PIK3CG	PPP3CC	TNF	TNFRSF10B
KEGG_EPITHELIAL_CELL_SIGNALING_IN_HELICOBACTER_PYLORI_INFECTION	KEGG_EPITHELIAL_CELL_SIGNALING_IN_HELICOBACTER_PYLORI_INFECTION	0.000471675873936173	0.00215702066326367	3255	67	12	ATP6AP1	ATP6V0A4	ATP6V0D2	ATP6V0E2	ATP6V1D	ATP6V1G2	CCL5	CXCR1	LYN	NFKB1	NOD1	PTPRZ1
REGULATION_OF_TRANSPORT	REGULATION_OF_TRANSPORT	0.000471675873936173	0.00215702066326367	3255	67	12	ABCA2	BCL3	CACNB4	CDH13	CRYAB	NFKBIL1	RSC1A1	SNAP25	STIM2	SYT1	TGFB1	TRAT1
REACTOME_FACTORS_INVOLVED_IN_MEGAKARYOCYTE_DEVELOPMENT_AND_PLATELET_PRODUCTION	REACTOME_FACTORS_INVOLVED_IN_MEGAKARYOCYTE_DEVELOPMENT_AND_PLATELET_PRODUCTION	0.000495183948626256	0.00226011973439143	3255	128	18	CBX5	DOCK10	DOCK2	DOCK3	DOCK8	EHD2	H3F3B	HBB	HBG2	HIST1H3E	IRF1	IRF2	IRF7	JAK2	KIF4B	KIF5A	MYB	SH2B2
TRANSCRIPTION_REPRESSOR_ACTIVITY	TRANSCRIPTION_REPRESSOR_ACTIVITY	0.00050413304864238	0.00229649734391267	3255	150	20	ARID5A	ATF5	DDIT3	E2F1	ELK3	FOXN3	FOXP3	HOXC6	IFI16	JAZF1	MSC	PML	RELB	RFX3	SAP30	TDP2	TFEC	TRIM22	TWIST2	ZBTB16
BIOCARTA_DEATH_PATHWAY	BIOCARTA_DEATH_PATHWAY	0.000509689726921395	0.0023128280451791	3255	33	8	BIRC3	CASP10	CASP7	CASP8	NFKB1	TNFRSF10B	TNFRSF25	TNFSF12
MICROSOME	MICROSOME	0.000508814626262046	0.0023128280451791	3255	41	9	AADAC	CERS1	CYP3A5	HSD17B3	OAS2	OAS3	PTGS1	SLC35B1	SSR3
SMALL_GTPASE_MEDIATED_SIGNAL_TRANSDUCTION	SMALL_GTPASE_MEDIATED_SIGNAL_TRANSDUCTION	0.000518031368736192	0.00234614206767395	3255	87	14	ADRA2A	ALS2	ARHGAP4	ARHGDIB	ARHGDIG	CDH13	GRAP2	IGF1	LAT	LCK	PLCE1	RRAD	RUNDC3A	SOS1
VACUOLE	VACUOLE	0.000542556854756597	0.00245248243017144	3255	68	12	ABCA2	CD63	CTSF	DNASE2	HLA-DRA	IFI30	LAMP2	LAMP3	MAP1LC3A	RAMP2	SLC17A5	TSPAN8
BRAIN_DEVELOPMENT	BRAIN_DEVELOPMENT	0.000556760048560303	0.00251184437292783	3255	50	10	DSCAML1	EGR2	FOXP2	GLI2	NKX2-2	OTX2	PHGDH	ROBO2	ZIC1	ZIC2
BIOCARTA_STATHMIN_PATHWAY	BIOCARTA_STATHMIN_PATHWAY	0.000562476156570455	0.0025134648825034	3255	19	6	CAMK2B	CD2	CD247	CD3D	CD3E	CD3G
BIOCARTA_TID_PATHWAY	BIOCARTA_TID_PATHWAY	0.000562476156570455	0.0025134648825034	3255	19	6	IFNG	JAK2	LIN7A	NFKB1	TNF	TNFRSF1B
INTEGRIN_COMPLEX	INTEGRIN_COMPLEX	0.000562476156570455	0.0025134648825034	3255	19	6	ITGA10	ITGA11	ITGAM	ITGAX	ITGB6	ITGB7
POSITIVE_REGULATION_OF_PROTEIN_AMINO_ACID_PHOSPHORYLATION	POSITIVE_REGULATION_OF_PROTEIN_AMINO_ACID_PHOSPHORYLATION	0.000562476156570455	0.0025134648825034	3255	19	6	CCND2	CD80	CD81	IL31RA	IL5	LYN
REGULATION_OF_MYELOID_CELL_DIFFERENTIATION	REGULATION_OF_MYELOID_CELL_DIFFERENTIATION	0.000562476156570455	0.0025134648825034	3255	19	6	INHBA	PF4	RUNX1	SCIN	SPI1	ZBTB16
EXTRACELLULAR_MATRIX_STRUCTURAL_CONSTITUENT	EXTRACELLULAR_MATRIX_STRUCTURAL_CONSTITUENT	0.000575898144602218	0.00255882016522122	3255	26	7	ACAN	CHI3L1	COMP	EFEMP2	FBN1	LAMA4	MFAP5
PEPTIDYL_TYROSINE_PHOSPHORYLATION	PEPTIDYL_TYROSINE_PHOSPHORYLATION	0.000575898144602218	0.00255882016522122	3255	26	7	CD80	CD81	F2	IL31RA	IL5	LYN	STAT1
REGULATION_OF_ANGIOGENESIS	REGULATION_OF_ANGIOGENESIS	0.000575898144602218	0.00255882016522122	3255	26	7	ANGPTL3	NPR1	PF4	PML	RUNX1	SERPINF1	TNFSF12
KEGG_CIRCADIAN_RHYTHM_MAMMAL	KEGG_CIRCADIAN_RHYTHM_MAMMAL	0.000595183072006546	0.0026196988497699	3255	13	5	BHLHE40	CSNK1E	NPAS2	PER1	PER3
NEUROTRANSMITTER_SECRETION	NEUROTRANSMITTER_SECRETION	0.000595183072006546	0.0026196988497699	3255	13	5	GRM4	NLGN1	RAB3A	RIMS1	SYT1
REACTOME_ADENYLATE_CYCLASE_INHIBITORY_PATHWAY	REACTOME_ADENYLATE_CYCLASE_INHIBITORY_PATHWAY	0.000595183072006546	0.0026196988497699	3255	13	5	ADCY1	ADCY2	ADCY4	ADCY7	ADCY8
REACTOME_TRAFFICKING_AND_PROCESSING_OF_ENDOSOMAL_TLR	REACTOME_TRAFFICKING_AND_PROCESSING_OF_ENDOSOMAL_TLR	0.000595183072006546	0.0026196988497699	3255	13	5	CNPY3	CTSK	CTSS	TLR3	TLR8
VACUOLAR_PART	VACUOLAR_PART	0.000595183072006546	0.0026196988497699	3255	13	5	ABCA2	CD63	LAMP2	LAMP3	SLC17A5
BLOOD_COAGULATION	BLOOD_COAGULATION	0.000614203788101432	0.00269835596795123	3255	42	9	CD36	CD40LG	F2	F2RL2	F5	F7	PF4	VWF	WAS
REACTOME_PHASE1_FUNCTIONALIZATION_OF_COMPOUNDS	REACTOME_PHASE1_FUNCTIONALIZATION_OF_COMPOUNDS	0.000622174609003504	0.00272826473406022	3255	69	12	ADH1A	ADH1B	CYP1B1	CYP2J2	CYP2S1	CYP3A5	CYP46A1	CYP4B1	CYP4F11	CYP4F12	FMO1	PTGS1
BASOLATERAL_PLASMA_MEMBRANE	BASOLATERAL_PLASMA_MEMBRANE	0.000632532457867491	0.00276335408967809	3255	34	8	ACTN2	AIF1L	BEST1	EVL	LAYN	LIMA1	PTPRC	SRCIN1
REACTOME_BMAL1_CLOCK_NPAS2_ACTIVATES_CIRCADIAN_EXPRESSION	REACTOME_BMAL1_CLOCK_NPAS2_ACTIVATES_CIRCADIAN_EXPRESSION	0.000632532457867491	0.00276335408967809	3255	34	8	ARNTL2	BHLHE40	F7	NCOA1	NPAS2	NR3C1	PER1	PPARGC1A
REACTOME_G_ALPHA_S_SIGNALLING_EVENTS	REACTOME_G_ALPHA_S_SIGNALLING_EVENTS	0.000642684151668692	0.00280248516694192	3255	120	17	ADCY1	ADCY2	ADCY4	ADCY7	ADCY8	GNG2	PDE10A	PDE1B	PDE4C	PDE8B	PTGDR	PTGER2	PTGER4	PTH1R	PTHLH	RAMP1	RAMP2
LYSOSOME	LYSOSOME	0.000653833320156365	0.00284054253534599	3255	60	11	ABCA2	CD63	CTSF	DNASE2	HLA-DRA	IFI30	LAMP2	LAMP3	RAMP2	SLC17A5	TSPAN8
LYTIC_VACUOLE	LYTIC_VACUOLE	0.000653833320156365	0.00284054253534599	3255	60	11	ABCA2	CD63	CTSF	DNASE2	HLA-DRA	IFI30	LAMP2	LAMP3	RAMP2	SLC17A5	TSPAN8
REACTOME_TRANSPORT_OF_GLUCOSE_AND_OTHER_SUGARS_BILE_SALTS_AND_ORGANIC_ACIDS_METAL_IONS_AND_AMINE_COMPOUNDS	REACTOME_TRANSPORT_OF_GLUCOSE_AND_OTHER_SUGARS_BILE_SALTS_AND_ORGANIC_ACIDS_METAL_IONS_AND_AMINE_COMPOUNDS	0.000655306898513129	0.00284168204050241	3255	89	14	CP	SLC11A1	SLC18A2	SLC22A3	SLC2A3	SLC30A1	SLC30A2	SLC31A1	SLC41A2	SLC5A11	SLC6A1	SLC6A15	SLC6A6	SLC6A7
REACTOME_CIRCADIAN_CLOCK	REACTOME_CIRCADIAN_CLOCK	0.000656556266775467	0.0028418468668916	3255	51	10	ARNTL2	BHLHE40	CREB1	CSNK1E	F7	NCOA1	NPAS2	NR3C1	PER1	PPARGC1A
REACTOME_PROSTANOID_LIGAND_RECEPTORS	REACTOME_PROSTANOID_LIGAND_RECEPTORS	0.000680081120276323	0.00293825102793417	3255	8	4	PTGDR	PTGER2	PTGER3	PTGER4
REACTOME_HOST_INTERACTIONS_OF_HIV_FACTORS	REACTOME_HOST_INTERACTIONS_OF_HIV_FACTORS	0.000707542884096827	0.00305127868766756	3255	121	17	APOBEC3G	B2M	CD247	CD28	CD4	CD8B	DOCK2	HCK	HLA-A	HLA-K	LCK	PSMB10	PSMB8	PSMB9	PSME1	PSME2	SLC25A4
CARBOHYDRATE_METABOLIC_PROCESS	CARBOHYDRATE_METABOLIC_PROCESS	0.000722075581202697	0.00310823727247987	3255	177	22	ACO2	B3GAT1	CHST11	CHST7	FUT9	GAD2	GCNT4	HAS1	HK1	HS3ST3B1	HS6ST1	LALBA	PFKM	PPARGC1A	PYGB	PYGM	SLC35A2	ST3GAL2	ST6GAL2	ST8SIA3	ST8SIA4	ST8SIA5
CALCIUM_ION_TRANSPORT	CALCIUM_ION_TRANSPORT	0.000738378234377293	0.00316101339023564	3255	27	7	CACNB4	CCL8	RYR1	RYR3	SLC8A1	STIM2	TRPC4
COAGULATION	COAGULATION	0.000736778299604777	0.00316101339023564	3255	43	9	CD36	CD40LG	F2	F2RL2	F5	F7	PF4	VWF	WAS
REACTOME_TRAFFICKING_OF_AMPA_RECEPTORS	REACTOME_TRAFFICKING_OF_AMPA_RECEPTORS	0.000738378234377293	0.00316101339023564	3255	27	7	AKAP5	CACNG2	CAMK2B	GRIA1	GRIA2	GRIA4	MYO6
REGULATION_OF_MAPKKK_CASCADE	REGULATION_OF_MAPKKK_CASCADE	0.000763857227799825	0.00326413307180034	3255	20	6	AMBP	ATP6AP2	CD27	GRM4	MAPK8IP1	MAPK8IP2
BIOCARTA_AGR_PATHWAY	BIOCARTA_AGR_PATHWAY	0.000778176941868382	0.00331927837386041	3255	35	8	LAMA2	LAMA4	MUSK	NRG1	NRG2	NRG3	PAK6	UTRN
KEGG_GNRH_SIGNALING_PATHWAY	KEGG_GNRH_SIGNALING_PATHWAY	0.000795111310299556	0.003385355960005	3255	101	15	ADCY1	ADCY2	ADCY4	ADCY7	ADCY8	CACNA1S	CAMK2B	GNA11	ITPR2	MAP3K1	MMP2	PLA2G2A	PLA2G2D	PLCB2	SOS1
KEGG_MELANOMA	KEGG_MELANOMA	0.000810981398615947	0.00344043826609948	3255	71	12	E2F1	FGF1	FGF10	FGF12	FGF14	FGF7	IGF1	MITF	PDGFD	PDGFRA	PIK3CD	PIK3CG
REACTOME_NFKB_AND_MAP_KINASES_ACTIVATION_MEDIATED_BY_TLR4_SIGNALING_REPERTOIRE	REACTOME_NFKB_AND_MAP_KINASES_ACTIVATION_MEDIATED_BY_TLR4_SIGNALING_REPERTOIRE	0.000810981398615947	0.00344043826609948	3255	71	12	APP	CREB1	DUSP6	LY96	NFKB2	NOD1	RIPK2	RPS6KA2	RPS6KA3	S100B	TLR3	TLR4
AMINOPEPTIDASE_ACTIVITY	AMINOPEPTIDASE_ACTIVITY	0.000881245143101175	0.00365911700126612	3255	14	5	ANPEP	ERAP1	ERAP2	LNPEP	TRHDE
BIOCARTA_CLASSIC_PATHWAY	BIOCARTA_CLASSIC_PATHWAY	0.000881245143101175	0.00365911700126612	3255	14	5	C1R	C1S	C2	C3	C7
CASPASE_REGULATOR_ACTIVITY	CASPASE_REGULATOR_ACTIVITY	0.000881245143101175	0.00365911700126612	3255	14	5	CASP1	CD27	FOXL2	NOD1	TNFAIP8
INTERFERON_GAMMA_PRODUCTION	INTERFERON_GAMMA_PRODUCTION	0.000881245143101175	0.00365911700126612	3255	14	5	FOXP3	IL12B	INHBA	TLR3	TLR8
KEGG_VALINE_LEUCINE_AND_ISOLEUCINE_DEGRADATION	KEGG_VALINE_LEUCINE_AND_ISOLEUCINE_DEGRADATION	0.000878564493250676	0.00365911700126612	3255	44	9	ABAT	ALDH1B1	ALDH6A1	ALDH7A1	AOX1	IL4I1	MUT	OXCT1	PCCB
PEPTIDYL_AMINO_ACID_MODIFICATION	PEPTIDYL_AMINO_ACID_MODIFICATION	0.000870919531833797	0.00365911700126612	3255	62	11	CD80	CD81	DPM3	F2	IL31RA	IL5	LYN	P4HB	PRMT8	RPN1	STAT1
PHOSPHOLIPASE_C_ACTIVATION	PHOSPHOLIPASE_C_ACTIVATION	0.000881245143101175	0.00365911700126612	3255	14	5	ANG	AVPR1A	GNA15	PLCB2	S1PR4
REACTOME_ACTIVATION_OF_IRF3_IRF7_MEDIATED_BY_TBK1_IKK_EPSILON	REACTOME_ACTIVATION_OF_IRF3_IRF7_MEDIATED_BY_TBK1_IKK_EPSILON	0.000881245143101175	0.00365911700126612	3255	14	5	IRF7	LY96	TLR3	TLR4	TRAF3
REACTOME_SYNTHESIS_OF_VERY_LONG_CHAIN_FATTY_ACYL_COAS	REACTOME_SYNTHESIS_OF_VERY_LONG_CHAIN_FATTY_ACYL_COAS	0.000881245143101175	0.00365911700126612	3255	14	5	ACSL5	ELOVL2	ELOVL4	ELOVL7	TECR
REGULATION_OF_CELLULAR_COMPONENT_SIZE	REGULATION_OF_CELLULAR_COMPONENT_SIZE	0.000881245143101175	0.00365911700126612	3255	14	5	ALS2	CAPG	CXCL12	LIMA1	RASA1
REGULATION_OF_IMMUNE_EFFECTOR_PROCESS	REGULATION_OF_IMMUNE_EFFECTOR_PROCESS	0.000881245143101175	0.00365911700126612	3255	14	5	APOBEC3G	FOXP3	IL12B	NCR1	PTPRC
REGULATION_OF_NEUROGENESIS	REGULATION_OF_NEUROGENESIS	0.000881245143101175	0.00365911700126612	3255	14	5	MAPT	ROBO2	SERPINF1	SLIT2	THY1
PROTEIN_DOMAIN_SPECIFIC_BINDING	PROTEIN_DOMAIN_SPECIFIC_BINDING	0.000921980554446982	0.00382149537231912	3255	72	12	CARD11	CD3E	EVL	JAK2	LAX1	LCK	LDB2	MAPT	NOS1AP	PTPN12	RIPK2	SIT1
MOTOR_ACTIVITY	MOTOR_ACTIVITY	0.000935062282851947	0.00385528315566022	3255	28	7	DYNC1I1	GRIN1	KIF1B	KIF5C	MYH13	MYH2	MYO6
PEPTIDYL_TYROSINE_MODIFICATION	PEPTIDYL_TYROSINE_MODIFICATION	0.000935062282851947	0.00385528315566022	3255	28	7	CD80	CD81	F2	IL31RA	IL5	LYN	STAT1
REACTOME_CA_DEPENDENT_EVENTS	REACTOME_CA_DEPENDENT_EVENTS	0.000935062282851947	0.00385528315566022	3255	28	7	ADCY1	ADCY2	ADCY4	ADCY7	ADCY8	CREB1	PDE1B
MEMBRANE_ORGANIZATION_AND_BIOGENESIS	MEMBRANE_ORGANIZATION_AND_BIOGENESIS	0.000937794269664897	0.00385976378356816	3255	135	18	ADAM12	BNIP3	CD2	CDH13	CLEC7A	CORO1C	FCN1	GULP1	KCNH1	LRMP	LRP1B	MYO6	NRCAM	RAMP2	STAB2	STAP1	STEAP2	STX11
MICROTUBULE_CYTOSKELETON	MICROTUBULE_CYTOSKELETON	0.00100598044155908	0.00413315256724625	3255	147	19	ABCA2	ALS2	ARL8A	CLASP1	CTAG2	DYNC1I1	KIF1B	KIF5A	KIF5C	LCK	MAP1A	MAP1B	MAP2	MAP7	MAPT	PKHD1	SAC3D1	SEPT9	SIRT2
ACTIN_FILAMENT_BASED_PROCESS	ACTIN_FILAMENT_BASED_PROCESS	0.00101235617544849	0.00415207620210166	3255	114	16	ADRA2A	ANG	ARHGDIB	CAPG	CXCL12	DOCK2	EVL	LIMA1	MYO6	PACSIN2	RASA1	SCIN	SPTA1	SSH1	TTN	WIPF1
REACTOME_CTLA4_INHIBITORY_SIGNALING	REACTOME_CTLA4_INHIBITORY_SIGNALING	0.0010166571858444	0.00416243936822159	3255	21	6	CD80	CD86	CTLA4	LCK	LYN	PPP2R5B
KEGG_NEUROTROPHIN_SIGNALING_PATHWAY	KEGG_NEUROTROPHIN_SIGNALING_PATHWAY	0.00102598326406207	0.00419330442071362	3255	125	17	ARHGDIB	CAMK2B	FASLG	IRS4	MAGED1	MAP3K1	NFKB1	NTRK3	PIK3CD	PIK3CG	RIPK2	RPS6KA2	RPS6KA3	SH2B2	SHC2	SORT1	SOS1
REACTOME_TRIF_MEDIATED_TLR3_SIGNALING	REACTOME_TRIF_MEDIATED_TLR3_SIGNALING	0.00104533833353145	0.0042649804008083	3255	73	12	APP	CREB1	DUSP6	IRF7	NFKB2	NOD1	RIPK2	RPS6KA2	RPS6KA3	S100B	TLR3	ZBP1
ENDOPLASMIC_RETICULUM_MEMBRANE	ENDOPLASMIC_RETICULUM_MEMBRANE	0.00104928731595275	0.00427365979726588	3255	83	13	AADAC	BSCL2	CASP7	DAD1	DERL1	DPM3	ERLIN2	LRMP	PIGK	RPN1	RPN2	SERINC1	TAPBP
ACTIN_CYTOSKELETON_ORGANIZATION_AND_BIOGENESIS	ACTIN_CYTOSKELETON_ORGANIZATION_AND_BIOGENESIS	0.00108168198904604	0.00439796524489084	3255	104	15	ADRA2A	ANG	ARHGDIB	CAPG	CXCL12	DOCK2	EVL	LIMA1	PACSIN2	RASA1	SCIN	SPTA1	SSH1	TTN	WIPF1
BIOCARTA_FMLP_PATHWAY	BIOCARTA_FMLP_PATHWAY	0.00114992490140856	0.00466734224689356	3255	37	8	GNA15	MAP3K1	NCF1C	NCF2	NFATC2	NFATC3	NFKB1	PPP3CC
GENERATION_OF_A_SIGNAL_INVOLVED_IN_CELL_CELL_SIGNALING	GENERATION_OF_A_SIGNAL_INVOLVED_IN_CELL_CELL_SIGNALING	0.00117074542685409	0.00471919032886546	3255	29	7	GRM4	INHBA	NLGN1	RAB3A	RIMS1	SNAP25	SYT1
LIPID_RAFT	LIPID_RAFT	0.00117074542685409	0.00471919032886546	3255	29	7	CARD11	CD48	CD79A	LAT	LAX1	LCK	LYN
REACTOME_TRYPTOPHAN_CATABOLISM	REACTOME_TRYPTOPHAN_CATABOLISM	0.00116730881299186	0.00471919032886546	3255	9	4	IDO1	IDO2	KYNU	TDO2
REGULATION_OF_ENDOTHELIAL_CELL_PROLIFERATION	REGULATION_OF_ENDOTHELIAL_CELL_PROLIFERATION	0.00116730881299186	0.00471919032886546	3255	9	4	ANG	CDH13	SCG2	TNFSF12
REACTOME_SIGNALING_BY_EGFR_IN_CANCER	REACTOME_SIGNALING_BY_EGFR_IN_CANCER	0.00119471193839557	0.00480753723409263	3255	105	15	ADAM12	ADCY1	ADCY2	ADCY4	ADCY7	ADCY8	CREB1	FOXO1	ITPR2	PDE1B	PHLPP1	SH3GL2	SH3KBP1	SOS1	SPRY2
POSITIVE_REGULATION_OF_CYTOKINE_PRODUCTION	POSITIVE_REGULATION_OF_CYTOKINE_PRODUCTION	0.0012582982629768	0.00505473925504037	3255	15	5	ATP6AP2	CARD11	CD40LG	IFNG	IL12B
LIPID_BIOSYNTHETIC_PROCESS	LIPID_BIOSYNTHETIC_PROCESS	0.00126480162045	0.00507217880611232	3255	95	14	AGPAT1	ANG	CD74	CD81	CERS1	DHCR24	DPM3	NR0B1	PIGH	PIGK	PLCE1	PTGS1	ST8SIA3	ST8SIA5
KEGG_NICOTINATE_AND_NICOTINAMIDE_METABOLISM	KEGG_NICOTINATE_AND_NICOTINAMIDE_METABOLISM	0.00132904597367101	0.00529361944691372	3255	22	6	AOX1	BST1	CD38	NMNAT2	NT5C1A	NT5E
REACTOME_METAL_ION_SLC_TRANSPORTERS	REACTOME_METAL_ION_SLC_TRANSPORTERS	0.00132904597367101	0.00529361944691372	3255	22	6	CP	SLC11A1	SLC30A1	SLC30A2	SLC31A1	SLC41A2
REGULATION_OF_BLOOD_PRESSURE	REGULATION_OF_BLOOD_PRESSURE	0.00132904597367101	0.00529361944691372	3255	22	6	AGT	ATP6AP2	CHGA	CORIN	ERAP2	PTGS1
SODIUM_ION_TRANSPORT	SODIUM_ION_TRANSPORT	0.00132904597367101	0.00529361944691372	3255	22	6	SCN1B	SCN2A	SCN2B	SCN4A	SCNN1G	SLC8A1
REACTOME_NUCLEAR_SIGNALING_BY_ERBB4	REACTOME_NUCLEAR_SIGNALING_BY_ERBB4	0.00138255954408706	0.00549743167869195	3255	38	8	CXCL12	ERBB4	GFAP	JAK2	NRG1	NRG2	S100B	STAT5A
KEGG_HEDGEHOG_SIGNALING_PATHWAY	KEGG_HEDGEHOG_SIGNALING_PATHWAY	0.00140176034455539	0.00556434816975793	3255	56	10	CSNK1E	GAS1	GLI1	GLI2	GLI3	HHIP	WNT10A	WNT2	WNT6	ZIC2
MICROTUBULE_ASSOCIATED_COMPLEX	MICROTUBULE_ASSOCIATED_COMPLEX	0.00144150601003207	0.00571245456002574	3255	47	9	DYNC1I1	KIF1B	KIF5A	KIF5C	MAP1A	MAP1B	MAP2	MAP7	MAPT
REACTOME_NOD1_2_SIGNALING_PATHWAY	REACTOME_NOD1_2_SIGNALING_PATHWAY	0.00145052901295287	0.00573851781515586	3255	30	7	BIRC3	CASP1	CASP4	CASP8	NOD1	RIPK2	TNFAIP3
KEGG_PHOSPHATIDYLINOSITOL_SIGNALING_SYSTEM	KEGG_PHOSPHATIDYLINOSITOL_SIGNALING_SYSTEM	0.00150021426510817	0.00590520581534191	3255	76	12	DGKA	DGKB	DGKG	INPP5D	ITPR2	PIK3CD	PIK3CG	PIP4K2B	PIP4K2C	PIP5K1C	PLCB2	PLCE1
PROTEIN_HETERODIMERIZATION_ACTIVITY	PROTEIN_HETERODIMERIZATION_ACTIVITY	0.00150021426510817	0.00590520581534191	3255	76	12	ABCG4	ARNT2	BNIP3	CD3D	CD3E	CD3G	ERBB4	IL12B	PRMT8	TAP1	TAP2	TYRP1
REACTOME_OPIOID_SIGNALLING	REACTOME_OPIOID_SIGNALLING	0.00150021426510817	0.00590520581534191	3255	76	12	ADCY1	ADCY2	ADCY4	ADCY7	ADCY8	CREB1	GNAO1	GNG2	ITPR2	PDE1B	PDE4C	PLCB2
INORGANIC_CATION_TRANSMEMBRANE_TRANSPORTER_ACTIVITY	INORGANIC_CATION_TRANSMEMBRANE_TRANSPORTER_ACTIVITY	0.00161198746482883	0.00633454370601079	3255	57	10	ABCC8	ATP2B3	ATP4A	ATP4B	COX11	ITPR2	KCNA1	SLC22A3	SLC31A1	SLC8A1
POSITIVE_REGULATION_OF_I_KAPPAB_KINASE_NF_KAPPAB_CASCADE	POSITIVE_REGULATION_OF_I_KAPPAB_KINASE_NF_KAPPAB_CASCADE	0.00163394935249897	0.0064101089982652	3255	87	13	APOL3	CANT1	CASP1	CASP8	CD40	FASLG	HTR2B	NOD1	REL	RIPK2	SLC35B2	TNFRSF10B	WLS
CELL_CORTEX	CELL_CORTEX	0.00165104685973399	0.00645559322155992	3255	39	8	CLASP1	CYTIP	MYO6	SCIN	SPTA1	SPTB	SPTBN4	TRPC4
VOLTAGE_GATED_POTASSIUM_CHANNEL_COMPLEX	VOLTAGE_GATED_POTASSIUM_CHANNEL_COMPLEX	0.00165104685973399	0.00645559322155992	3255	39	8	HCN2	KCNA1	KCNA3	KCNC1	KCND3	KCNH1	KCNJ8	KCNQ2
REACTOME_FATTY_ACID_TRIACYLGLYCEROL_AND_KETONE_BODY_METABOLISM	REACTOME_FATTY_ACID_TRIACYLGLYCEROL_AND_KETONE_BODY_METABOLISM	0.00166931612950341	0.00651616579004159	3255	165	20	ABCB4	ACSL5	AGPAT1	AGT	ANKRD1	BDH1	CD36	ELOVL2	ELOVL4	ELOVL7	G0S2	MED29	MED31	MUT	NCOA1	NPAS2	OXCT1	PCCB	PPARGC1A	TECR
BIOCARTA_GLEEVEC_PATHWAY	BIOCARTA_GLEEVEC_PATHWAY	0.00170966267381945	0.0066515234374468	3255	23	6	JAK2	MAP3K1	PIK3CG	SOS1	STAT1	STAT5A
BIOCARTA_RAC1_PATHWAY	BIOCARTA_RAC1_PATHWAY	0.00170966267381945	0.0066515234374468	3255	23	6	MAP3K1	MYLK	NCF2	PDGFRA	PIK3CG	VAV1
CARBOHYDRATE_TRANSMEMBRANE_TRANSPORTER_ACTIVITY	CARBOHYDRATE_TRANSMEMBRANE_TRANSPORTER_ACTIVITY	0.00174237571160379	0.00673412424946045	3255	16	5	PPBP	SLC17A5	SLC2A3	SLC35A2	SLC35B1
DENDRITE	DENDRITE	0.00174237571160379	0.00673412424946045	3255	16	5	ACTN2	BNIP3	DNER	GRIN1	SYNPO
MICROTUBULE_BASED_MOVEMENT	MICROTUBULE_BASED_MOVEMENT	0.00174237571160379	0.00673412424946045	3255	16	5	DYNC1I1	KIF1A	KIF1B	KIF5A	NEFL
REACTOME_PROTEOLYTIC_CLEAVAGE_OF_SNARE_COMPLEX_PROTEINS	REACTOME_PROTEOLYTIC_CLEAVAGE_OF_SNARE_COMPLEX_PROTEINS	0.00174237571160379	0.00673412424946045	3255	16	5	SNAP25	STX11	STX1B	STX5	VAMP1
CELLULAR_COMPONENT_DISASSEMBLY	CELLULAR_COMPONENT_DISASSEMBLY	0.00177980139615514	0.00684494110718026	3255	31	7	BNIP3	CECR2	CIDEA	FOXL2	GZMA	GZMB	NRG1
REACTOME_CD28_CO_STIMULATION	REACTOME_CD28_CO_STIMULATION	0.00177980139615514	0.00684494110718026	3255	31	7	CD28	CD80	CD86	GRAP2	LCK	LYN	VAV1
REACTOME_HS_GAG_BIOSYNTHESIS	REACTOME_HS_GAG_BIOSYNTHESIS	0.00177980139615514	0.00684494110718026	3255	31	7	GPC5	HS3ST3A1	HS3ST3B1	HS6ST1	HS6ST3	NDST3	SDC4
BIOCARTA_SODD_PATHWAY	BIOCARTA_SODD_PATHWAY	0.00185537714972614	0.00708911204113603	3255	10	4	BIRC3	CASP8	TNF	TNFRSF1B
INTERLEUKIN_8_BIOSYNTHETIC_PROCESS	INTERLEUKIN_8_BIOSYNTHETIC_PROCESS	0.00185537714972614	0.00708911204113603	3255	10	4	BCL3	NOD1	TLR4	TLR8
REGULATION_OF_AXONOGENESIS	REGULATION_OF_AXONOGENESIS	0.00185537714972614	0.00708911204113603	3255	10	4	MAPT	ROBO2	SLIT2	THY1
SEQUENCE_SPECIFIC_DNA_BINDING	SEQUENCE_SPECIFIC_DNA_BINDING	0.00184703582657196	0.00708911204113603	3255	58	10	ELK3	FOXC2	FOXD1	FOXO1	FOXP3	GCM2	GLI2	LEF1	NR0B1	TBX5
KEGG_ADHERENS_JUNCTION	KEGG_ADHERENS_JUNCTION	0.00190442786752067	0.00726469557268862	3255	68	11	ACTN2	CTNNA2	CTNNA3	LEF1	PTPRM	RAC2	SNAI2	TCF7	TCF7L2	TGFBR2	WAS
GENERATION_OF_PRECURSOR_METABOLITES_AND_ENERGY	GENERATION_OF_PRECURSOR_METABOLITES_AND_ENERGY	0.00191204465551165	0.00728191032764665	3255	121	16	ACO2	ADIPOQ	AOC3	AVPR1A	CYP1B1	CYP4F11	GLUD2	LOXL1	NCF4	NOX4	OXA1L	PLOD1	PPARGC1A	PYGB	PYGM	SLC25A4
KEGG_BLADDER_CANCER	KEGG_BLADDER_CANCER	0.00195912820191752	0.00743707890242477	3255	40	8	E2F1	FGFR3	MMP1	MMP2	MMP9	THBS1	TYMP	VEGFC
REGULATION_OF_SECRETION	REGULATION_OF_SECRETION	0.00195912820191752	0.00743707890242477	3255	40	8	ANG	CIDEA	DNAJC1	FOXP3	INHBA	MYO6	SCIN	SNAP25
REACTOME_NGF_SIGNALLING_VIA_TRKA_FROM_THE_PLASMA_MEMBRANE	REACTOME_NGF_SIGNALLING_VIA_TRKA_FROM_THE_PLASMA_MEMBRANE	0.0020363041651651	0.00771755988930102	3255	133	17	ADCY1	ADCY2	ADCY4	ADCY7	ADCY8	CREB1	DNAL4	DUSP6	FOXO1	ITPR2	PDE1B	PHLPP1	RPS6KA2	RPS6KA3	SH3GL2	SHC2	SOS1
MEMBRANE_LIPID_METABOLIC_PROCESS	MEMBRANE_LIPID_METABOLIC_PROCESS	0.00208259908546591	0.00788028621694035	3255	100	14	AGPAT1	ASAH1	CD81	CERS1	CETP	DPM3	PIGH	PIGK	PITPNM3	PLA2G2D	PLCB2	SERINC1	ST8SIA3	ST8SIA5
KEGG_PPAR_SIGNALING_PATHWAY	KEGG_PPAR_SIGNALING_PATHWAY	0.0021476138303429	0.00811320780351761	3255	69	11	ACSL5	ADIPOQ	CD36	CYP4A22	DBI	FABP4	MMP1	NR1H3	PLIN1	PLTP	SCD5
BIOCARTA_TPO_PATHWAY	BIOCARTA_TPO_PATHWAY	0.00216755285105522	0.00813612638172089	3255	24	6	JAK2	PIK3CG	RASA1	SOS1	STAT1	STAT5A
DI___TRI_VALENT_INORGANIC_CATION_TRANSPORT	DI___TRI_VALENT_INORGANIC_CATION_TRANSPORT	0.00216421572538505	0.00813612638172089	3255	32	7	CACNB4	CCL8	RYR1	RYR3	SLC8A1	STIM2	TRPC4
PROTEIN_SECRETION	PROTEIN_SECRETION	0.00216421572538505	0.00813612638172089	3255	32	7	ANG	ARL4D	CIDEA	DNAJC1	FOXP3	NLRC4	SCG2
REACTOME_FORMATION_OF_FIBRIN_CLOT_CLOTTING_CASCADE	REACTOME_FORMATION_OF_FIBRIN_CLOT_CLOTTING_CASCADE	0.00216421572538505	0.00813612638172089	3255	32	7	F2	F3	F5	F7	PF4	SERPING1	VWF
REACTOME_AQUAPORIN_MEDIATED_TRANSPORT	REACTOME_AQUAPORIN_MEDIATED_TRANSPORT	0.00226328767778671	0.00848190557841473	3255	50	9	ADCY1	ADCY2	ADCY4	ADCY7	ADCY8	AQP1	AQP4	AQP5	GNG2
KEGG_PARKINSONS_DISEASE	KEGG_PARKINSONS_DISEASE	0.00228978102629726	0.00856750604097827	3255	101	14	COX6A1	COX7A2	NDUFA4	NDUFA4L2	NDUFA6	NDUFA8	NDUFC2	SLC18A2	SLC25A4	SNCA	UBA7	UCHL1	UQCR11	UQCRQ
KEGG_TYROSINE_METABOLISM	KEGG_TYROSINE_METABOLISM	0.0023107193717734	0.00863208223914076	3255	41	8	ADH1A	ADH1B	ADH5	AOC3	AOX1	GOT1	IL4I1	TYRP1
EMBRYONIC_MORPHOGENESIS	EMBRYONIC_MORPHOGENESIS	0.00235004437358092	0.00868221118176512	3255	17	5	DSCAML1	GLI2	MBNL1	TBX5	ZIC1
INTERACTION_WITH_HOST	INTERACTION_WITH_HOST	0.00235004437358092	0.00868221118176512	3255	17	5	CD209	CD81	CLEC4M	DERL1	TGFB1
NEURON_APOPTOSIS	NEURON_APOPTOSIS	0.00235004437358092	0.00868221118176512	3255	17	5	BNIP3	GRIK2	GRM4	NLRP1	RASA1
REACTOME_ASPARAGINE_N_LINKED_GLYCOSYLATION	REACTOME_ASPARAGINE_N_LINKED_GLYCOSYLATION	0.00234890050225693	0.00868221118176512	3255	80	12	ALG13	DAD1	DPAGT1	DPM3	MGAT4B	MGAT4C	MLEC	PGM3	RPN1	RPN2	SAR1B	ST8SIA3
REACTOME_NA_CL_DEPENDENT_NEUROTRANSMITTER_TRANSPORTERS	REACTOME_NA_CL_DEPENDENT_NEUROTRANSMITTER_TRANSPORTERS	0.00235004437358092	0.00868221118176512	3255	17	5	SLC18A2	SLC6A1	SLC6A15	SLC6A6	SLC6A7
REACTOME_SYNTHESIS_SECRETION_AND_INACTIVATION_OF_GLP1	REACTOME_SYNTHESIS_SECRETION_AND_INACTIVATION_OF_GLP1	0.00235004437358092	0.00868221118176512	3255	17	5	DPP4	GRP	PAX6	PCSK1	SPCS2
REGULATION_OF_PEPTIDYL_TYROSINE_PHOSPHORYLATION	REGULATION_OF_PEPTIDYL_TYROSINE_PHOSPHORYLATION	0.00235004437358092	0.00868221118176512	3255	17	5	CD80	CD81	IL31RA	IL5	LYN
KINASE_BINDING	KINASE_BINDING	0.00241539062052266	0.00890960125117322	3255	70	11	AKAP3	AKAP5	AVPR1A	CD4	LAX1	LCK	MAPK8IP1	MAPK8IP2	PTPRC	PTPRR	SIT1
BIOCARTA_IL1R_PATHWAY	BIOCARTA_IL1R_PATHWAY	0.00260966503266372	0.00956605338535795	3255	33	7	IL1R1	IL1RN	IL6	MAP3K1	NFKB1	TGFB1	TNF
DNA_DAMAGE_RESPONSESIGNAL_TRANSDUCTION	DNA_DAMAGE_RESPONSESIGNAL_TRANSDUCTION	0.00260966503266372	0.00956605338535795	3255	33	7	BCL3	BRSK1	CIDEA	FOXN3	IFI16	MYO6	PML
ELECTRON_TRANSPORT_GO_0006118	ELECTRON_TRANSPORT_GO_0006118	0.00260758726586055	0.00956605338535795	3255	51	9	AOC3	CYP1B1	CYP4F11	GLUD2	LOXL1	NCF4	NOX4	OXA1L	PLOD1
REACTOME_APOPTOTIC_EXECUTION_PHASE	REACTOME_APOPTOTIC_EXECUTION_PHASE	0.00260758726586055	0.00956605338535795	3255	51	9	BCAP31	BMX	CASP7	CASP8	DSG1	DSG3	MAPT	OCLN	PKP1
REACTOME_TRANSCRIPTIONAL_REGULATION_OF_WHITE_ADIPOCYTE_DIFFERENTIATION	REACTOME_TRANSCRIPTIONAL_REGULATION_OF_WHITE_ADIPOCYTE_DIFFERENTIATION	0.00270953231120556	0.00990252998188054	3255	71	11	ADIPOQ	CD36	EGR2	FABP4	MED29	MED31	NCOA1	PLIN1	PPARGC1A	TGFB1	TNF
REGULATION_OF_PROTEIN_MODIFICATION_PROCESS	REGULATION_OF_PROTEIN_MODIFICATION_PROCESS	0.00270989950910797	0.00990252998188054	3255	42	8	CCND2	CD80	CD81	IL31RA	IL5	LYN	PPARGC1A	TGFB1
NUCLEAR_ENVELOPE_ENDOPLASMIC_RETICULUM_NETWORK	NUCLEAR_ENVELOPE_ENDOPLASMIC_RETICULUM_NETWORK	0.00272005919795773	0.00992419732256429	3255	92	13	AADAC	BSCL2	CASP7	DAD1	DERL1	DPM3	ERLIN2	LRMP	PIGK	RPN1	RPN2	SERINC1	TAPBP
BIOCARTA_EPONFKB_PATHWAY	BIOCARTA_EPONFKB_PATHWAY	0.00278080250991934	0.00999044822093534	3255	11	4	EPO	GRIN1	JAK2	NFKB1
ENDOTHELIAL_CELL_MIGRATION	ENDOTHELIAL_CELL_MIGRATION	0.00278080250991934	0.00999044822093534	3255	11	4	CDH13	PRSS3	SCG2	TNFSF12
ENDOTHELIAL_CELL_PROLIFERATION	ENDOTHELIAL_CELL_PROLIFERATION	0.00278080250991934	0.00999044822093534	3255	11	4	ANG	CDH13	SCG2	TNFSF12
POSITIVE_REGULATION_OF_DNA_METABOLIC_PROCESS	POSITIVE_REGULATION_OF_DNA_METABOLIC_PROCESS	0.00278080250991934	0.00999044822093534	3255	11	4	GLI1	GLI2	PPARGC1A	TGFB1
PROTEIN_IMPORT_INTO_NUCLEUS_TRANSLOCATION	PROTEIN_IMPORT_INTO_NUCLEUS_TRANSLOCATION	0.00278080250991934	0.00999044822093534	3255	11	4	BCL3	F2	GLI3	TNF
REACTOME_APOPTOTIC_CLEAVAGE_OF_CELL_ADHESION_PROTEINS	REACTOME_APOPTOTIC_CLEAVAGE_OF_CELL_ADHESION_PROTEINS	0.00278080250991934	0.00999044822093534	3255	11	4	DSG1	DSG3	OCLN	PKP1
REACTOME_IONOTROPIC_ACTIVITY_OF_KAINATE_RECEPTORS	REACTOME_IONOTROPIC_ACTIVITY_OF_KAINATE_RECEPTORS	0.00278080250991934	0.00999044822093534	3255	11	4	GRIK1	GRIK2	GRIK4	GRIK5
REACTOME_KERATAN_SULFATE_DEGRADATION	REACTOME_KERATAN_SULFATE_DEGRADATION	0.00278080250991934	0.00999044822093534	3255	11	4	ACAN	KERA	LUM	OMD
REACTOME_PYRIMIDINE_CATABOLISM	REACTOME_PYRIMIDINE_CATABOLISM	0.00278080250991934	0.00999044822093534	3255	11	4	DPYD	NT5C1A	NT5E	TYMP
REGULATION_OF_INTERFERON_GAMMA_BIOSYNTHETIC_PROCESS	REGULATION_OF_INTERFERON_GAMMA_BIOSYNTHETIC_PROCESS	0.00278080250991934	0.00999044822093534	3255	11	4	IL12B	INHBA	TLR3	TLR8
POSITIVE_REGULATION_OF_TRANSFERASE_ACTIVITY	POSITIVE_REGULATION_OF_TRANSFERASE_ACTIVITY	0.00290081826067561	0.0103898009764045	3255	82	12	ADRA2A	ALS2	ANG	CCND2	CD4	CD81	GAP43	GRM4	MAP3K9	PLCE1	PRKD3	SERINC1
REACTOME_MYD88_MAL_CASCADE_INITIATED_ON_PLASMA_MEMBRANE	REACTOME_MYD88_MAL_CASCADE_INITIATED_ON_PLASMA_MEMBRANE	0.00290081826067561	0.0103898009764045	3255	82	12	APP	CREB1	DUSP6	LY96	MAP3K1	NFKB2	NOD1	RIPK2	RPS6KA2	RPS6KA3	S100B	TLR4
KEGG_HUNTINGTONS_DISEASE	KEGG_HUNTINGTONS_DISEASE	0.00291351510679123	0.010419369573982	3255	161	19	CASP8	COX6A1	COX7A2	CREB1	CREB3L1	DNAL4	GRIN1	HAP1	NDUFA4	NDUFA4L2	NDUFA6	NDUFA8	NDUFC2	PLCB2	POLR2J	PPARGC1A	SLC25A4	UQCR11	UQCRQ
KEGG_ENDOMETRIAL_CANCER	KEGG_ENDOMETRIAL_CANCER	0.00299206190472619	0.010683983605004	3255	52	9	APC2	CTNNA2	CTNNA3	LEF1	PIK3CD	PIK3CG	SOS1	TCF7	TCF7L2
PROTEIN_KINASE_BINDING	PROTEIN_KINASE_BINDING	0.00307844143185408	0.0109757197555162	3255	62	10	AKAP3	AKAP5	AVPR1A	CD4	LAX1	LCK	MAPK8IP1	MAPK8IP2	PTPRC	PTPRR
REACTOME_FATTY_ACYL_COA_BIOSYNTHESIS	REACTOME_FATTY_ACYL_COA_BIOSYNTHESIS	0.00309818833592454	0.0109793804170377	3255	18	5	ACSL5	ELOVL2	ELOVL4	ELOVL7	TECR
REACTOME_REGULATION_OF_SIGNALING_BY_CBL	REACTOME_REGULATION_OF_SIGNALING_BY_CBL	0.00309818833592454	0.0109793804170377	3255	18	5	BLNK	HCK	LYN	PIK3CD	VAV1
REACTOME_RIP_MEDIATED_NFKB_ACTIVATION_VIA_DAI	REACTOME_RIP_MEDIATED_NFKB_ACTIVATION_VIA_DAI	0.00309818833592454	0.0109793804170377	3255	18	5	APP	NFKB2	S100B	TLR3	ZBP1
VOLTAGE_GATED_CALCIUM_CHANNEL_ACTIVITY	VOLTAGE_GATED_CALCIUM_CHANNEL_ACTIVITY	0.00309818833592454	0.0109793804170377	3255	18	5	CACNA1A	CACNA1B	CACNA1S	CACNB4	CACNG2
REACTOME_SIGNAL_TRANSDUCTION_BY_L1	REACTOME_SIGNAL_TRANSDUCTION_BY_L1	0.00312225495946275	0.0110479790873297	3255	34	7	ITGA2B	L1CAM	NCAM1	NRP1	RPS6KA2	RPS6KA3	SH3GL2
REACTOME_REGULATION_OF_WATER_BALANCE_BY_RENAL_AQUAPORINS	REACTOME_REGULATION_OF_WATER_BALANCE_BY_RENAL_AQUAPORINS	0.00316089864270871	0.0111343366603523	3255	43	8	ADCY1	ADCY2	ADCY4	ADCY7	ADCY8	AQP1	AQP4	GNG2
REACTOME_SIGNALING_BY_FGFR_MUTANTS	REACTOME_SIGNALING_BY_FGFR_MUTANTS	0.00316089864270871	0.0111343366603523	3255	43	8	FGF1	FGF10	FGF7	FGFR2	FGFR3	SOS1	STAT1	STAT5A
REACTOME_VOLTAGE_GATED_POTASSIUM_CHANNELS	REACTOME_VOLTAGE_GATED_POTASSIUM_CHANNELS	0.00316089864270871	0.0111343366603523	3255	43	8	KCNA1	KCNA3	KCNB1	KCNC1	KCND3	KCNH1	KCNH7	KCNQ2
CYTOSKELETON_DEPENDENT_INTRACELLULAR_TRANSPORT	CYTOSKELETON_DEPENDENT_INTRACELLULAR_TRANSPORT	0.00335296243062855	0.0117579220661504	3255	26	6	DYNC1I1	KIF1A	KIF1B	KIF5A	MYO6	NEFL
KEGG_GLYCOSAMINOGLYCAN_BIOSYNTHESIS_HEPARAN_SULFATE	KEGG_GLYCOSAMINOGLYCAN_BIOSYNTHESIS_HEPARAN_SULFATE	0.00335296243062855	0.0117579220661504	3255	26	6	B3GAT1	HS3ST3A1	HS3ST3B1	HS6ST1	HS6ST3	NDST3
REACTOME_RECYCLING_PATHWAY_OF_L1	REACTOME_RECYCLING_PATHWAY_OF_L1	0.00335296243062855	0.0117579220661504	3255	26	6	KIF4B	L1CAM	MSN	RPS6KA2	RPS6KA3	SH3GL2
KEGG_CHRONIC_MYELOID_LEUKEMIA	KEGG_CHRONIC_MYELOID_LEUKEMIA	0.00338432824449389	0.0118502000919144	3255	73	11	E2F1	MECOM	NFKB1	PIK3CD	PIK3CG	RUNX1	SHC2	SOS1	STAT5A	TGFB1	TGFBR2
KEGG_TIGHT_JUNCTION	KEGG_TIGHT_JUNCTION	0.00340021519814387	0.0118880847315134	3255	128	16	ACTN2	CLDN11	CLDN20	CLDN5	CRB3	CTNNA2	CTNNA3	MAGI2	MYH1	MYH13	MYH2	MYH4	MYH8	OCLN	PRKCH	PRKCZ
FEMALE_PREGNANCY	FEMALE_PREGNANCY	0.00341986837913428	0.011921264810474	3255	53	9	AGT	CLIC5	COL16A1	EPYC	IDO1	LNPEP	PTHLH	PZP	SFRP4
WOUND_HEALING	WOUND_HEALING	0.00341986837913428	0.011921264810474	3255	53	9	CD36	CD40LG	F2	F2RL2	F5	F7	PF4	VWF	WAS
INTERCELLULAR_JUNCTION	INTERCELLULAR_JUNCTION	0.0034705998934393	0.0120801592730098	3255	63	10	CADM3	CLDN11	CLDN20	CLDN5	COL17A1	CTNNA3	GJB1	GJD3	PCDH1	STEAP1
REACTOME_G_ALPHA_Z_SIGNALLING_EVENTS	REACTOME_G_ALPHA_Z_SIGNALLING_EVENTS	0.00366808400925494	0.0127486297566105	3255	44	8	ADCY1	ADCY2	ADCY4	ADCY7	ADCY8	ADRA2A	GNG2	PRKCH
ISOMERASE_ACTIVITY	ISOMERASE_ACTIVITY	0.00370827446386134	0.0128692483612703	3255	35	7	DSE	EBP	MUT	P4HB	PDIA2	PGAM2	PGM3
REACTOME_HIV_INFECTION	REACTOME_HIV_INFECTION	0.00375196476774495	0.0130016386190985	3255	189	21	APOBEC3G	B2M	CCR5	CD247	CD28	CD4	CD8B	DOCK2	GTF2H1	HCK	HLA-A	HLA-K	LCK	POLR2J	PSMB10	PSMB8	PSMB9	PSME1	PSME2	SLC25A4	VPS37B
BIOCARTA_NFAT_PATHWAY	BIOCARTA_NFAT_PATHWAY	0.0038942624044697	0.0134549920484329	3255	54	9	AGT	F2	HAND2	IGF1	MYH2	NFATC2	NFATC3	PIK3CG	PPP3CC
KEGG_INOSITOL_PHOSPHATE_METABOLISM	KEGG_INOSITOL_PHOSPHATE_METABOLISM	0.0038942624044697	0.0134549920484329	3255	54	9	ALDH6A1	ISYNA1	PIK3CD	PIK3CG	PIP4K2B	PIP4K2C	PIP5K1C	PLCB2	PLCE1
DNA_DAMAGE_RESPONSESIGNAL_TRANSDUCTION_BY_P53_CLASS_MEDIATOR	DNA_DAMAGE_RESPONSESIGNAL_TRANSDUCTION_BY_P53_CLASS_MEDIATOR	0.00397878776386278	0.0135278783971335	3255	12	4	BCL3	IFI16	MYO6	PML
INTERFERON_GAMMA_BIOSYNTHETIC_PROCESS	INTERFERON_GAMMA_BIOSYNTHETIC_PROCESS	0.00397878776386278	0.0135278783971335	3255	12	4	IL12B	INHBA	TLR3	TLR8
INTERLEUKIN_8_PRODUCTION	INTERLEUKIN_8_PRODUCTION	0.00397878776386278	0.0135278783971335	3255	12	4	BCL3	NOD1	TLR4	TLR8
KEGG_TGF_BETA_SIGNALING_PATHWAY	KEGG_TGF_BETA_SIGNALING_PATHWAY	0.00392139586391695	0.0135278783971335	3255	85	12	BMPR2	COMP	FST	GDF5	IFNG	INHBA	TGFB1	TGFBR2	THBS1	THBS2	THBS4	TNF
NEGATIVE_REGULATION_OF_CYTOKINE_BIOSYNTHETIC_PROCESS	NEGATIVE_REGULATION_OF_CYTOKINE_BIOSYNTHETIC_PROCESS	0.00397878776386278	0.0135278783971335	3255	12	4	BCL3	FOXP3	IL6	INHBA
REACTOME_CS_DS_DEGRADATION	REACTOME_CS_DS_DEGRADATION	0.00397878776386278	0.0135278783971335	3255	12	4	BGN	CSPG4	NCAN	VCAN
REGULATION_OF_ACTIN_POLYMERIZATION_AND_OR_DEPOLYMERIZATION	REGULATION_OF_ACTIN_POLYMERIZATION_AND_OR_DEPOLYMERIZATION	0.00397878776386278	0.0135278783971335	3255	12	4	CAPG	CXCL12	LIMA1	RASA1
REGULATION_OF_JNK_CASCADE	REGULATION_OF_JNK_CASCADE	0.00397878776386278	0.0135278783971335	3255	12	4	AMBP	CD27	MAPK8IP1	MAPK8IP2
RHO_GUANYL_NUCLEOTIDE_EXCHANGE_FACTOR_ACTIVITY	RHO_GUANYL_NUCLEOTIDE_EXCHANGE_FACTOR_ACTIVITY	0.00397878776386278	0.0135278783971335	3255	12	4	ALS2	ARHGEF1	DOCK2	SOS1
SMALL_CONJUGATING_PROTEIN_BINDING	SMALL_CONJUGATING_PROTEIN_BINDING	0.00397878776386278	0.0135278783971335	3255	12	4	CIITA	PML	SIRT2	UCHL1
TYROSINE_PHOSPHORYLATION_OF_STAT_PROTEIN	TYROSINE_PHOSPHORYLATION_OF_STAT_PROTEIN	0.00397878776386278	0.0135278783971335	3255	12	4	F2	IL31RA	LYN	STAT1
BIOCARTA_COMP_PATHWAY	BIOCARTA_COMP_PATHWAY	0.00400379982855099	0.0135539890299865	3255	19	5	C1R	C1S	C2	C3	C7
CELL_RECOGNITION	CELL_RECOGNITION	0.00400379982855099	0.0135539890299865	3255	19	5	CD209	CLEC4M	CLEC7A	SLIT2	VCAN
VIRAL_GENOME_REPLICATION	VIRAL_GENOME_REPLICATION	0.00400379982855099	0.0135539890299865	3255	19	5	APOBEC3G	CCL2	CCL4	CXCR6	OPRK1
PROTEIN_TRANSPORT	PROTEIN_TRANSPORT	0.00409556188795091	0.0138446515693557	3255	154	18	ANGPTL3	BCL3	CD3G	CD74	DERL1	F2	GLI3	LRP1B	MYO6	NFKBIL1	NLGN1	PPP1R10	PTTG1IP	STAP1	TAP2	TGFB1	TIMM23	TNF
KEGG_VEGF_SIGNALING_PATHWAY	KEGG_VEGF_SIGNALING_PATHWAY	0.00418744875916531	0.014134898976981	3255	75	11	NFAT5	NFATC2	NFATC3	PIK3CD	PIK3CG	PLA2G2A	PLA2G2D	PPP3CC	RAC2	SH2D2A	SHC2
COATED_VESICLE	COATED_VESICLE	0.00423594525830633	0.0142780568620498	3255	45	8	AP3B2	COPE	MT3	MYO6	RAB3A	STEAP2	SVOP	VWF
REACTOME_IRON_UPTAKE_AND_TRANSPORT	REACTOME_IRON_UPTAKE_AND_TRANSPORT	0.00437416485651876	0.0146806734669428	3255	36	7	ABCG2	ATP6V0A4	ATP6V0D2	ATP6V1D	ATP6V1G2	CP	TF
TRANSFORMING_GROWTH_FACTOR_BETA_RECEPTOR_SIGNALING_PATHWAY	TRANSFORMING_GROWTH_FACTOR_BETA_RECEPTOR_SIGNALING_PATHWAY	0.00437416485651876	0.0146806734669428	3255	36	7	CIDEA	EID2	GDF15	GDF5	GDF9	PEG10	TGFB1
VOLTAGE_GATED_POTASSIUM_CHANNEL_ACTIVITY	VOLTAGE_GATED_POTASSIUM_CHANNEL_ACTIVITY	0.00437416485651876	0.0146806734669428	3255	36	7	KCNA1	KCNA3	KCNC1	KCND3	KCNH1	KCNJ15	KCNQ2
REGULATION_OF_TRANSFERASE_ACTIVITY	REGULATION_OF_TRANSFERASE_ACTIVITY	0.00438575799810899	0.0146985546622338	3255	155	18	ADRA2A	ALS2	ANG	CCND2	CD4	CD81	DUSP6	DUSP8	GAP43	GRM4	GTF2H1	LAX1	MAP3K9	PLCE1	PRKD3	PTPRC	SERINC1	THY1
REACTOME_TRAF6_MEDIATED_INDUCTION_OF_NFKB_AND_MAP_KINASES_UPON_TLR7_8_OR_9_ACTIVATION	REACTOME_TRAF6_MEDIATED_INDUCTION_OF_NFKB_AND_MAP_KINASES_UPON_TLR7_8_OR_9_ACTIVATION	0.00464221151969807	0.0155358462556515	3255	76	11	APP	CREB1	DUSP6	MAP3K1	NFKB2	NOD1	RIPK2	RPS6KA2	RPS6KA3	S100B	TLR8
GTPASE_ACTIVITY	GTPASE_ACTIVITY	0.00473587538801953	0.0158267288608174	3255	98	13	ARL4D	GNA11	GNA15	GNAO1	MX2	NCF1	RAB31	RAB3A	RAC2	RND2	RRAD	SEPT4	SEPT9
BIOCARTA_KERATINOCYTE_PATHWAY	BIOCARTA_KERATINOCYTE_PATHWAY	0.0048690786671924	0.0161339810073918	3255	46	8	FAS	FASLG	HOXA7	MAP3K1	NFKB1	PRKCH	TNF	TNFRSF1B
GLYCEROPHOSPHOLIPID_METABOLIC_PROCESS	GLYCEROPHOSPHOLIPID_METABOLIC_PROCESS	0.0048690786671924	0.0161339810073918	3255	46	8	AGPAT1	CD81	CETP	DPM3	PIGH	PIGK	PITPNM3	SERINC1
GTP_BINDING	GTP_BINDING	0.0048690786671924	0.0161339810073918	3255	46	8	ARL3	ARL8A	GBP1	GBP2	GNL1	NCF1	RHOH	SEPT6
HYDROLASE_ACTIVITY_ACTING_ON_CARBON_NITROGEN_NOT_PEPTIDEBONDS	HYDROLASE_ACTIVITY_ACTING_ON_CARBON_NITROGEN_NOT_PEPTIDEBONDS	0.0048690786671924	0.0161339810073918	3255	46	8	AMPD1	AMPD3	APOBEC3G	ARG2	ASRGL1	DPYSL3	GCH1	SIRT2
KEGG_N_GLYCAN_BIOSYNTHESIS	KEGG_N_GLYCAN_BIOSYNTHESIS	0.0048690786671924	0.0161339810073918	3255	46	8	ALG13	DAD1	DPAGT1	DPM3	MGAT4B	MGAT5B	RPN1	RPN2
PHOSPHOLIPID_BINDING	PHOSPHOLIPID_BINDING	0.0048690786671924	0.0161339810073918	3255	46	8	CETP	MCTP1	PIGK	PLA2G7	PTAFR	SCIN	SYT1	THY1
REACTOME_SHC_MEDIATED_CASCADE	REACTOME_SHC_MEDIATED_CASCADE	0.00496314763320444	0.0164224885014071	3255	28	6	FGF1	FGF10	FGF7	FGFR2	FGFR3	SOS1
EMBRYONIC_DEVELOPMENT	EMBRYONIC_DEVELOPMENT	0.00499628141735165	0.0165088397255028	3255	56	9	ARNT2	DSCAML1	GLI2	MBNL1	PTPRR	RASA1	SLIT2	TBX5	ZIC1
CORTICAL_CYTOSKELETON	CORTICAL_CYTOSKELETON	0.00508378069546805	0.0167038508565379	3255	20	5	CLASP1	SPTA1	SPTB	SPTBN4	TRPC4
NEGATIVE_REGULATION_OF_TRANSPORT	NEGATIVE_REGULATION_OF_TRANSPORT	0.00508378069546805	0.0167038508565379	3255	20	5	CRYAB	NFKBIL1	RSC1A1	STIM2	TRAT1
REACTOME_INCRETIN_SYNTHESIS_SECRETION_AND_INACTIVATION	REACTOME_INCRETIN_SYNTHESIS_SECRETION_AND_INACTIVATION	0.00508378069546805	0.0167038508565379	3255	20	5	DPP4	GRP	PAX6	PCSK1	SPCS2
REACTOME_REGULATION_OF_GENE_EXPRESSION_IN_BETA_CELLS	REACTOME_REGULATION_OF_GENE_EXPRESSION_IN_BETA_CELLS	0.00508378069546805	0.0167038508565379	3255	20	5	FOXO1	NEUROD1	NKX2-2	NKX6-1	PAX6
HEART_DEVELOPMENT	HEART_DEVELOPMENT	0.00512648751271113	0.0168206149717767	3255	37	7	FBN1	FGF12	GLI2	HAND2	PLCE1	SHOX2	TBX5
REACTOME_SIGNALING_BY_ERBB4	REACTOME_SIGNALING_BY_ERBB4	0.00521214152363825	0.0170777709699097	3255	88	12	CREB1	CXCL12	ERBB4	FOXO1	GFAP	JAK2	NRG1	NRG2	PHLPP1	S100B	SOS1	STAT5A
ANCHORED_TO_MEMBRANE	ANCHORED_TO_MEMBRANE	0.00548261207135442	0.0176194629032842	3255	13	4	EFNA5	GAS1	NTNG1	PKHD1
ANCHORED_TO_PLASMA_MEMBRANE	ANCHORED_TO_PLASMA_MEMBRANE	0.00548261207135442	0.0176194629032842	3255	13	4	EFNA5	GAS1	NTNG1	PKHD1
BIOCARTA_EXTRINSIC_PATHWAY	BIOCARTA_EXTRINSIC_PATHWAY	0.00548261207135442	0.0176194629032842	3255	13	4	F2	F3	F5	F7
CARBONATE_DEHYDRATASE_ACTIVITY	CARBONATE_DEHYDRATASE_ACTIVITY	0.00548261207135442	0.0176194629032842	3255	13	4	CA11	CA14	CA2	CA4
DNA_FRAGMENTATION_DURING_APOPTOSIS	DNA_FRAGMENTATION_DURING_APOPTOSIS	0.00548261207135442	0.0176194629032842	3255	13	4	BNIP3	CECR2	CIDEA	FOXL2
HOMOPHILIC_CELL_ADHESION	HOMOPHILIC_CELL_ADHESION	0.00548261207135442	0.0176194629032842	3255	13	4	CADM3	MPZL2	PKD1	ROBO2
INOSITOL_OR_PHOSPHATIDYLINOSITOL_PHOSPHODIESTERASE_ACTIVITY	INOSITOL_OR_PHOSPHATIDYLINOSITOL_PHOSPHODIESTERASE_ACTIVITY	0.00548261207135442	0.0176194629032842	3255	13	4	CCR5	F2RL2	PLCB2	PLCE1
KEGG_ADIPOCYTOKINE_SIGNALING_PATHWAY	KEGG_ADIPOCYTOKINE_SIGNALING_PATHWAY	0.00545133470011586	0.0176194629032842	3255	67	10	ACSL5	ADIPOQ	CD36	IRS4	JAK2	NFKB1	PPARGC1A	PRKAG3	TNF	TNFRSF1B
NEGATIVE_REGULATION_OF_ANGIOGENESIS	NEGATIVE_REGULATION_OF_ANGIOGENESIS	0.00548261207135442	0.0176194629032842	3255	13	4	NPR1	PF4	PML	SERPINF1
POSITIVE_REGULATION_OF_T_CELL_PROLIFERATION	POSITIVE_REGULATION_OF_T_CELL_PROLIFERATION	0.00548261207135442	0.0176194629032842	3255	13	4	CD28	CD3E	IL12B	PTPRC
PRODUCTION_OF_MOLECULAR_MEDIATOR_OF_IMMUNE_RESPONSE	PRODUCTION_OF_MOLECULAR_MEDIATOR_OF_IMMUNE_RESPONSE	0.00548261207135442	0.0176194629032842	3255	13	4	CD40LG	FOXP3	PTPRC	TGFB1
REACTOME_SYNTHESIS_SECRETION_AND_INACTIVATION_OF_GIP	REACTOME_SYNTHESIS_SECRETION_AND_INACTIVATION_OF_GIP	0.00548261207135442	0.0176194629032842	3255	13	4	DPP4	PAX6	PCSK1	SPCS2
REGULATION_OF_ACTIN_FILAMENT_LENGTH	REGULATION_OF_ACTIN_FILAMENT_LENGTH	0.00548261207135442	0.0176194629032842	3255	13	4	CAPG	CXCL12	LIMA1	RASA1
RESPIRATORY_GASEOUS_EXCHANGE	RESPIRATORY_GASEOUS_EXCHANGE	0.00548261207135442	0.0176194629032842	3255	13	4	COX11	CSF2RB	CYSLTR1	HNMT
GUANYL_NUCLEOTIDE_BINDING	GUANYL_NUCLEOTIDE_BINDING	0.0055721704943022	0.0178339863296493	3255	47	8	ARL3	ARL8A	GBP1	GBP2	GNL1	NCF1	RHOH	SEPT6
LEADING_EDGE	LEADING_EDGE	0.0055721704943022	0.0178339863296493	3255	47	8	ALS2	APBB1	EVL	FAP	LAYN	MYO6	PDPN	S100B
PROTEIN_IMPORT_INTO_NUCLEUS	PROTEIN_IMPORT_INTO_NUCLEUS	0.0055721704943022	0.0178339863296493	3255	47	8	BCL3	F2	GLI3	NFKBIL1	PPP1R10	PTTG1IP	TGFB1	TNF
CELLULAR_CARBOHYDRATE_METABOLIC_PROCESS	CELLULAR_CARBOHYDRATE_METABOLIC_PROCESS	0.0056388772209916	0.0180228964038778	3255	123	15	ACO2	CHST11	CHST7	GAD2	HAS1	HK1	HS3ST3B1	HS6ST1	LALBA	PFKM	PPARGC1A	PYGB	PYGM	SLC35A2	ST3GAL2
BONE_REMODELING	BONE_REMODELING	0.00595246994790454	0.0188964742865819	3255	29	6	ATP6V0A4	GLI1	GLI2	IL7	RUNX2	TWIST2
NEGATIVE_REGULATION_OF_CELLULAR_BIOSYNTHETIC_PROCESS	NEGATIVE_REGULATION_OF_CELLULAR_BIOSYNTHETIC_PROCESS	0.00595246994790454	0.0188964742865819	3255	29	6	APBB1	BCL3	FOXP3	GRM8	IL6	INHBA
NUCLEAR_ORGANIZATION_AND_BIOGENESIS	NUCLEAR_ORGANIZATION_AND_BIOGENESIS	0.00595246994790454	0.0188964742865819	3255	29	6	ATXN7	BNIP3	CECR2	CIDEA	FOXL2	PML
REGULATION_OF_CYTOSKELETON_ORGANIZATION_AND_BIOGENESIS	REGULATION_OF_CYTOSKELETON_ORGANIZATION_AND_BIOGENESIS	0.00595246994790454	0.0188964742865819	3255	29	6	CAPG	CLASP1	CXCL12	LIMA1	MAPT	RASA1
REGULATION_OF_PROTEIN_AMINO_ACID_PHOSPHORYLATION	REGULATION_OF_PROTEIN_AMINO_ACID_PHOSPHORYLATION	0.00595246994790454	0.0188964742865819	3255	29	6	CCND2	CD80	CD81	IL31RA	IL5	LYN
REACTOME_P75_NTR_RECEPTOR_MEDIATED_SIGNALLING	REACTOME_P75_NTR_RECEPTOR_MEDIATED_SIGNALLING	0.00624494080061965	0.0197981501598023	3255	79	11	ARHGAP4	ARHGEF1	FGD3	MAG	MAGED1	NGEF	RASGRF1	RIPK2	SORCS3	SOS1	VAV1
BASAL_LAMINA	BASAL_LAMINA	0.00635475679222543	0.0199842619766231	3255	21	5	ANG	LAMA4	SGCD	SNTG1	SSPN
EXCITATORY_EXTRACELLULAR_LIGAND_GATED_ION_CHANNEL_ACTIVITY	EXCITATORY_EXTRACELLULAR_LIGAND_GATED_ION_CHANNEL_ACTIVITY	0.00635475679222543	0.0199842619766231	3255	21	5	CHRNA2	CHRNA4	GLRB	P2RX1	STX1B
MEMBRANE_LIPID_BIOSYNTHETIC_PROCESS	MEMBRANE_LIPID_BIOSYNTHETIC_PROCESS	0.00634997960235989	0.0199842619766231	3255	48	8	AGPAT1	CD81	CERS1	DPM3	PIGH	PIGK	ST8SIA3	ST8SIA5
REACTOME_TRAF6_MEDIATED_NFKB_ACTIVATION	REACTOME_TRAF6_MEDIATED_NFKB_ACTIVATION	0.00635475679222543	0.0199842619766231	3255	21	5	APP	DDX58	MAP3K1	NFKB2	S100B
REGULATION_OF_GROWTH	REGULATION_OF_GROWTH	0.00632582033675374	0.0199842619766231	3255	58	9	ALOX15B	APBB1	CDHR2	FAM107A	ING4	INHBA	PLCE1	PML	TGFB1
REGULATION_OF_PHOSPHORYLATION	REGULATION_OF_PHOSPHORYLATION	0.00634997960235989	0.0199842619766231	3255	48	8	ANG	CCND2	CD80	CD81	IL31RA	IL5	INHBA	LYN
REGULATION_OF_PROTEIN_KINASE_ACTIVITY	REGULATION_OF_PROTEIN_KINASE_ACTIVITY	0.00657956049365072	0.0206635193013448	3255	149	17	ADRA2A	ALS2	ANG	CCND2	CD4	CD81	DUSP6	DUSP8	GAP43	GRM4	GTF2H1	LAX1	MAP3K9	PLCE1	PRKD3	PTPRC	THY1
REGULATION_OF_ORGANELLE_ORGANIZATION_AND_BIOGENESIS	REGULATION_OF_ORGANELLE_ORGANIZATION_AND_BIOGENESIS	0.00691707517110873	0.0216654984665168	3255	39	7	CAPG	CLASP1	CXCL12	LIMA1	MAPT	PPARGC1A	RASA1
STRIATED_MUSCLE_DEVELOPMENT	STRIATED_MUSCLE_DEVELOPMENT	0.00691707517110873	0.0216654984665168	3255	39	7	ADAM12	FOXL2	KCNH1	MBNL1	SIRT2	TGFB1	TTN
NEGATIVE_REGULATION_OF_BIOSYNTHETIC_PROCESS	NEGATIVE_REGULATION_OF_BIOSYNTHETIC_PROCESS	0.00707795518164246	0.022110363323746	3255	30	6	APBB1	BCL3	FOXP3	GRM8	IL6	INHBA
TISSUE_REMODELING	TISSUE_REMODELING	0.00707795518164246	0.022110363323746	3255	30	6	ATP6V0A4	GLI1	GLI2	IL7	RUNX2	TWIST2
NUCLEAR_IMPORT	NUCLEAR_IMPORT	0.00720731948486408	0.0224845365844297	3255	49	8	BCL3	F2	GLI3	NFKBIL1	PPP1R10	PTTG1IP	TGFB1	TNF
BIOCARTA_RANKL_PATHWAY	BIOCARTA_RANKL_PATHWAY	0.00732315884265576	0.0226650800064253	3255	14	4	IFNAR2	IRF9	NFKB1	TNFSF11
DEAMINASE_ACTIVITY	DEAMINASE_ACTIVITY	0.00732315884265576	0.0226650800064253	3255	14	4	AMPD1	AMPD3	APOBEC3G	CRYM
DNA_DAMAGE_RESPONSESIGNAL_TRANSDUCTION_RESULTING_IN_INDUCTION_OF_APOPTOSIS	DNA_DAMAGE_RESPONSESIGNAL_TRANSDUCTION_RESULTING_IN_INDUCTION_OF_APOPTOSIS	0.00732315884265576	0.0226650800064253	3255	14	4	BCL3	CIDEA	IFI16	PML
PML_BODY	PML_BODY	0.00732315884265576	0.0226650800064253	3255	14	4	PML	SP100	SPTBN4	ZBTB16
REACTOME_CRMPS_IN_SEMA3A_SIGNALING	REACTOME_CRMPS_IN_SEMA3A_SIGNALING	0.00732315884265576	0.0226650800064253	3255	14	4	DPYSL3	DPYSL5	NRP1	SEMA3A
REGULATION_OF_TRANSFORMING_GROWTH_FACTOR_BETA_RECEPTOR_SIGNALING_PATHWAY	REGULATION_OF_TRANSFORMING_GROWTH_FACTOR_BETA_RECEPTOR_SIGNALING_PATHWAY	0.00732315884265576	0.0226650800064253	3255	14	4	CIDEA	EID2	PEG10	TGFB1
TRANSCRIPTION_COREPRESSOR_ACTIVITY	TRANSCRIPTION_COREPRESSOR_ACTIVITY	0.0074350291623241	0.0229809992290018	3255	92	12	ATF5	DDIT3	E2F1	ELK3	HOXC6	JAZF1	MSC	RELB	SAP30	TDP2	TFEC	TRIM22
REGULATION_OF_KINASE_ACTIVITY	REGULATION_OF_KINASE_ACTIVITY	0.0074961601219102	0.023139462692107	3255	151	17	ADRA2A	ALS2	ANG	CCND2	CD4	CD81	DUSP6	DUSP8	GAP43	GRM4	GTF2H1	LAX1	MAP3K9	PLCE1	PRKD3	PTPRC	THY1
NEGATIVE_REGULATION_OF_TRANSCRIPTION_FROM_RNA_POLYMERASE_II_PROMOTER	NEGATIVE_REGULATION_OF_TRANSCRIPTION_FROM_RNA_POLYMERASE_II_PROMOTER	0.00753437871713559	0.0231963943181104	3255	81	11	E2F1	FST	GLI2	IRF2	IRF7	IRF8	JAZF1	PRDM1	SNAI2	SPI1	TWIST1
TRANSMEMBRANE_RECEPTOR_PROTEIN_TYROSINE_KINASE_SIGNALING_PATHWAY	TRANSMEMBRANE_RECEPTOR_PROTEIN_TYROSINE_KINASE_SIGNALING_PATHWAY	0.00753437871713559	0.0231963943181104	3255	81	11	CD3E	CDH13	FGFR3	FOXC2	GRB7	LCP2	MAPK8IP2	MUSK	NTRK3	OTX2	ROR1
BIOCARTA_NOS1_PATHWAY	BIOCARTA_NOS1_PATHWAY	0.00783290703297676	0.0238959686597704	3255	22	5	GRIN1	GRIN2A	GRIN2C	NOS1	PPP3CC
CYTOKINE_AND_CHEMOKINE_MEDIATED_SIGNALING_PATHWAY	CYTOKINE_AND_CHEMOKINE_MEDIATED_SIGNALING_PATHWAY	0.00783290703297676	0.0238959686597704	3255	22	5	CCR2	IL2RB	IL31RA	PF4	PTPRC
EXTRACELLULAR_LIGAND_GATED_ION_CHANNEL_ACTIVITY	EXTRACELLULAR_LIGAND_GATED_ION_CHANNEL_ACTIVITY	0.00783290703297676	0.0238959686597704	3255	22	5	CHRNA2	CHRNA4	GLRB	P2RX1	STX1B
KEGG_GLYCOSAMINOGLYCAN_BIOSYNTHESIS_CHONDROITIN_SULFATE	KEGG_GLYCOSAMINOGLYCAN_BIOSYNTHESIS_CHONDROITIN_SULFATE	0.00783290703297676	0.0238959686597704	3255	22	5	B3GAT1	CHST11	CHST7	CHSY3	DSE
MAINTENANCE_OF_LOCALIZATION	MAINTENANCE_OF_LOCALIZATION	0.00783290703297676	0.0238959686597704	3255	22	5	LCK	NFKBIL1	PDIA2	PTPRC	THY1
OXYGEN_BINDING	OXYGEN_BINDING	0.00783290703297676	0.0238959686597704	3255	22	5	CYP1B1	CYP3A5	CYP4B1	HBB	NOX4
REACTOME_FGFR_LIGAND_BINDING_AND_ACTIVATION	REACTOME_FGFR_LIGAND_BINDING_AND_ACTIVATION	0.00783290703297676	0.0238959686597704	3255	22	5	FGF1	FGF10	FGF7	FGFR2	FGFR3
NEGATIVE_REGULATION_OF_GROWTH	NEGATIVE_REGULATION_OF_GROWTH	0.00796876089184625	0.0242473580444505	3255	40	7	ALOX15B	APBB1	CDHR2	ING4	INHBA	PML	TGFB1
PHOSPHORIC_DIESTER_HYDROLASE_ACTIVITY	PHOSPHORIC_DIESTER_HYDROLASE_ACTIVITY	0.00796876089184625	0.0242473580444505	3255	40	7	CCR5	F2RL2	PDE10A	PDE1B	PDE4C	PLCB2	PLCE1
LIPASE_ACTIVITY	LIPASE_ACTIVITY	0.00814903982906929	0.0246998028927604	3255	50	8	AADAC	AOAH	CCR5	F2RL2	PLA2G2A	PLA2G2D	PLCB2	PLCE1
POTASSIUM_CHANNEL_ACTIVITY	POTASSIUM_CHANNEL_ACTIVITY	0.00814903982906929	0.0246998028927604	3255	50	8	KCNA1	KCNA3	KCNC1	KCND3	KCNH1	KCNJ15	KCNK10	KCNQ2
REACTOME_CYTOCHROME_P450_ARRANGED_BY_SUBSTRATE_TYPE	REACTOME_CYTOCHROME_P450_ARRANGED_BY_SUBSTRATE_TYPE	0.00814903982906929	0.0246998028927604	3255	50	8	CYP1B1	CYP2J2	CYP2S1	CYP3A5	CYP46A1	CYP4B1	CYP4F11	CYP4F12
BIOCARTA_EGF_PATHWAY	BIOCARTA_EGF_PATHWAY	0.0083495120901594	0.0251773205186555	3255	31	6	MAP3K1	RASA1	SOS1	STAT1	STAT4	STAT5A
REACTOME_ACTIVATION_OF_KAINATE_RECEPTORS_UPON_GLUTAMATE_BINDING	REACTOME_ACTIVATION_OF_KAINATE_RECEPTORS_UPON_GLUTAMATE_BINDING	0.0083495120901594	0.0251773205186555	3255	31	6	GNG2	GRIK1	GRIK2	GRIK4	GRIK5	PLCB2
REACTOME_NEGATIVE_REGULATORS_OF_RIG_I_MDA5_SIGNALING	REACTOME_NEGATIVE_REGULATORS_OF_RIG_I_MDA5_SIGNALING	0.0083495120901594	0.0251773205186555	3255	31	6	DDX58	NLRC5	RNF125	TNFAIP3	TRAF3	UBA7
REACTOME_TRANSPORT_OF_VITAMINS_NUCLEOSIDES_AND_RELATED_MOLECULES	REACTOME_TRANSPORT_OF_VITAMINS_NUCLEOSIDES_AND_RELATED_MOLECULES	0.0083495120901594	0.0251773205186555	3255	31	6	SLC29A2	SLC29A3	SLC29A4	SLC35A2	SLC35B2	SLCO1C1
BIOCARTA_CTCF_PATHWAY	BIOCARTA_CTCF_PATHWAY	0.00953380824385377	0.0281691613854924	3255	23	5	CD79A	CD79B	PIK3CG	TGFB1	TGFBR2
BIOCARTA_ERYTH_PATHWAY	BIOCARTA_ERYTH_PATHWAY	0.00952856268981173	0.0281691613854924	3255	15	4	EPO	IGF1	IL6	TGFB1
BIOCARTA_IL3_PATHWAY	BIOCARTA_IL3_PATHWAY	0.00952856268981173	0.0281691613854924	3255	15	4	CSF2RB	JAK2	SOS1	STAT5A
BIOCARTA_TALL1_PATHWAY	BIOCARTA_TALL1_PATHWAY	0.00952856268981173	0.0281691613854924	3255	15	4	NFKB1	TNFRSF13B	TNFSF13B	TRAF3
CALCIUM_MEDIATED_SIGNALING	CALCIUM_MEDIATED_SIGNALING	0.00952856268981173	0.0281691613854924	3255	15	4	CDH13	LAT	PLCE1	TRAT1
INDUCTION_OF_APOPTOSIS_BY_INTRACELLULAR_SIGNALS	INDUCTION_OF_APOPTOSIS_BY_INTRACELLULAR_SIGNALS	0.00953380824385377	0.0281691613854924	3255	23	5	BCL3	CIDEA	IFI16	LGALS12	PML
LEUKOCYTE_MIGRATION	LEUKOCYTE_MIGRATION	0.00952856268981173	0.0281691613854924	3255	15	4	CD34	DOCK2	PF4	SCG2
NEGATIVE_REGULATION_OF_TRANSLATION	NEGATIVE_REGULATION_OF_TRANSLATION	0.00953380824385377	0.0281691613854924	3255	23	5	APBB1	BCL3	FOXP3	IL6	INHBA
PHOSPHOLIPASE_C_ACTIVITY	PHOSPHOLIPASE_C_ACTIVITY	0.00952856268981173	0.0281691613854924	3255	15	4	CCR5	F2RL2	PLCB2	PLCE1
PROTEOGLYCAN_BIOSYNTHETIC_PROCESS	PROTEOGLYCAN_BIOSYNTHETIC_PROCESS	0.00952856268981173	0.0281691613854924	3255	15	4	CHST11	CHST7	HS3ST3B1	HS6ST1
REACTOME_EFFECTS_OF_PIP2_HYDROLYSIS	REACTOME_EFFECTS_OF_PIP2_HYDROLYSIS	0.00953380824385377	0.0281691613854924	3255	23	5	DGKA	DGKB	DGKG	ITPR2	PRKCH
REACTOME_TAK1_ACTIVATES_NFKB_BY_PHOSPHORYLATION_AND_ACTIVATION_OF_IKKS_COMPLEX	REACTOME_TAK1_ACTIVATES_NFKB_BY_PHOSPHORYLATION_AND_ACTIVATION_OF_IKKS_COMPLEX	0.00953380824385377	0.0281691613854924	3255	23	5	APP	NFKB2	NOD1	RIPK2	S100B
REGULATION_OF_G_PROTEIN_COUPLED_RECEPTOR_PROTEIN_SIGNALING_PATHWAY	REGULATION_OF_G_PROTEIN_COUPLED_RECEPTOR_PROTEIN_SIGNALING_PATHWAY	0.00953380824385377	0.0281691613854924	3255	23	5	GRK1	PLCE1	RAMP1	RGS14	RGS16
SH2_DOMAIN_BINDING	SH2_DOMAIN_BINDING	0.00952856268981173	0.0281691613854924	3255	15	4	JAK2	LAX1	LCK	SIT1
SH3_DOMAIN_BINDING	SH3_DOMAIN_BINDING	0.00952856268981173	0.0281691613854924	3255	15	4	CD3E	EVL	MAPT	PTPN12
VOLTAGE_GATED_CALCIUM_CHANNEL_COMPLEX	VOLTAGE_GATED_CALCIUM_CHANNEL_COMPLEX	0.00952856268981173	0.0281691613854924	3255	15	4	CACNA1B	CACNA1S	CACNB4	CACNG2
KEGG_COLORECTAL_CANCER	KEGG_COLORECTAL_CANCER	0.00978294969607826	0.0288326633002508	3255	62	9	APC2	LEF1	PIK3CD	PIK3CG	RAC2	TCF7	TCF7L2	TGFB1	TGFBR2
KEGG_PROPANOATE_METABOLISM	KEGG_PROPANOATE_METABOLISM	0.00977688817433812	0.0288326633002508	3255	32	6	ABAT	ALDH1B1	ALDH6A1	ALDH7A1	MUT	PCCB
KEGG_SMALL_CELL_LUNG_CANCER	KEGG_SMALL_CELL_LUNG_CANCER	0.00984606347524431	0.0289822646335297	3255	84	11	BIRC3	E2F1	ITGA2B	LAMA2	LAMA4	LAMC3	NFKB1	PIK3CD	PIK3CG	TRAF1	TRAF3
KEGG_FATTY_ACID_METABOLISM	KEGG_FATTY_ACID_METABOLISM	0.0104184022498236	0.0306285359374515	3255	42	7	ACSL5	ADH1A	ADH1B	ADH5	ALDH1B1	ALDH7A1	CYP4A22
KEGG_PROGESTERONE_MEDIATED_OOCYTE_MATURATION	KEGG_PROGESTERONE_MEDIATED_OOCYTE_MATURATION	0.0107267573093605	0.0314955852913139	3255	85	11	ADCY1	ADCY2	ADCY4	ADCY7	ADCY8	ANAPC13	IGF1	PIK3CD	PIK3CG	RPS6KA2	RPS6KA3
PHOSPHOLIPID_METABOLIC_PROCESS	PHOSPHOLIPID_METABOLIC_PROCESS	0.0109261219433135	0.0320008515343489	3255	74	10	AGPAT1	CD81	CETP	DPM3	PIGH	PIGK	PITPNM3	PLA2G2D	PLCB2	SERINC1
REACTOME_G_ALPHA1213_SIGNALLING_EVENTS	REACTOME_G_ALPHA1213_SIGNALLING_EVENTS	0.0109261219433135	0.0320008515343489	3255	74	10	ADRA1B	ARHGAP4	ARHGEF1	FGD3	GNG2	NGEF	RAC2	RASGRF1	SOS1	VAV1
MONOVALENT_INORGANIC_CATION_TRANSMEMBRANE_TRANSPORTER_ACTIVITY	MONOVALENT_INORGANIC_CATION_TRANSMEMBRANE_TRANSPORTER_ACTIVITY	0.0113696044280435	0.0332168019778208	3255	33	6	ABCC8	ATP4A	ATP4B	COX11	KCNA1	SLC8A1
REACTOME_GLUCAGON_SIGNALING_IN_METABOLIC_REGULATION	REACTOME_GLUCAGON_SIGNALING_IN_METABOLIC_REGULATION	0.0113696044280435	0.0332168019778208	3255	33	6	ADCY1	ADCY2	ADCY4	ADCY7	ADCY8	GNG2
CELL_CORTEX_PART	CELL_CORTEX_PART	0.0114722965051165	0.0334751338320938	3255	24	5	CLASP1	SPTA1	SPTB	SPTBN4	TRPC4
KEGG_VIBRIO_CHOLERAE_INFECTION	KEGG_VIBRIO_CHOLERAE_INFECTION	0.0115291279979261	0.0335991730225275	3255	53	8	ATP6AP1	ATP6V0A4	ATP6V0D2	ATP6V0E2	ATP6V1D	ATP6V1G2	SEC61A1	SEC61A2
KEGG_ERBB_SIGNALING_PATHWAY	KEGG_ERBB_SIGNALING_PATHWAY	0.0116665069952799	0.0339573516264598	3255	86	11	CAMK2B	ERBB4	NRG1	NRG2	NRG3	PAK6	PIK3CD	PIK3CG	SHC2	SOS1	STAT5A
DIGESTION	DIGESTION	0.0118295835067627	0.0342619788973645	3255	43	7	BAAT	CEL	MEP1A	NMU	PPARGC1A	PRSS3	SLC15A1
HORMONE_ACTIVITY	HORMONE_ACTIVITY	0.0118295835067627	0.0342619788973645	3255	43	7	CHGB	GRP	IGF1	INHBA	PENK	PTHLH	STC2
KEGG_GLYCEROLIPID_METABOLISM	KEGG_GLYCEROLIPID_METABOLISM	0.0118295835067627	0.0342619788973645	3255	43	7	AGPAT1	ALDH1B1	ALDH7A1	CEL	DGKA	DGKB	DGKG
REACTOME_NRAGE_SIGNALS_DEATH_THROUGH_JNK	REACTOME_NRAGE_SIGNALS_DEATH_THROUGH_JNK	0.0118295835067627	0.0342619788973645	3255	43	7	ARHGAP4	FGD3	MAGED1	NGEF	RASGRF1	SOS1	VAV1
ANION_CATION_SYMPORTER_ACTIVITY	ANION_CATION_SYMPORTER_ACTIVITY	0.0121239583492144	0.0348137163858714	3255	16	4	SLC12A3	SLC17A7	SLC20A2	SLC4A4
CELL_MATURATION	CELL_MATURATION	0.0121239583492144	0.0348137163858714	3255	16	4	ADAM12	KCNH1	NRCAM	TTN
HYDROLASE_ACTIVITY_ACTING_ON_CARBON_NITROGEN_NOT_PEPTIDEBONDSIN_CYCLIC_AMIDINES	HYDROLASE_ACTIVITY_ACTING_ON_CARBON_NITROGEN_NOT_PEPTIDEBONDSIN_CYCLIC_AMIDINES	0.0121239583492144	0.0348137163858714	3255	16	4	AMPD1	AMPD3	APOBEC3G	GCH1
KEGG_STEROID_BIOSYNTHESIS	KEGG_STEROID_BIOSYNTHESIS	0.0121239583492144	0.0348137163858714	3255	16	4	CEL	DHCR24	EBP	TM7SF2
REACTOME_ACTIVATED_POINT_MUTANTS_OF_FGFR2	REACTOME_ACTIVATED_POINT_MUTANTS_OF_FGFR2	0.0121239583492144	0.0348137163858714	3255	16	4	FGF1	FGF10	FGF7	FGFR2
REACTOME_REGULATION_OF_KIT_SIGNALING	REACTOME_REGULATION_OF_KIT_SIGNALING	0.0121239583492144	0.0348137163858714	3255	16	4	LCK	LYN	SH2B2	SOS1
REGULATION_OF_T_CELL_PROLIFERATION	REGULATION_OF_T_CELL_PROLIFERATION	0.0121239583492144	0.0348137163858714	3255	16	4	CD28	CD3E	IL12B	PTPRC
KEGG_OOCYTE_MEIOSIS	KEGG_OOCYTE_MEIOSIS	0.0122681863771513	0.0351847985828812	3255	110	13	ADCY1	ADCY2	ADCY4	ADCY7	ADCY8	ANAPC13	CAMK2B	IGF1	ITPR2	PPP2R5B	PPP3CC	RPS6KA2	RPS6KA3
REACTOME_PI_3K_CASCADE	REACTOME_PI_3K_CASCADE	0.0128569307098315	0.036828277710946	3255	54	8	CREB1	FGF1	FGF10	FGF7	FGFR2	FGFR3	FOXO1	PHLPP1
INTERCALATED_DISC	INTERCALATED_DISC	0.0129203284836303	0.0369197206121761	3255	9	3	CTNNA3	GJB1	GJD3
SPHINGOLIPID_BIOSYNTHETIC_PROCESS	SPHINGOLIPID_BIOSYNTHETIC_PROCESS	0.0129203284836303	0.0369197206121761	3255	9	3	CERS1	ST8SIA3	ST8SIA5
ENZYME_ACTIVATOR_ACTIVITY	ENZYME_ACTIVATOR_ACTIVITY	0.0131115505915188	0.0374018839627716	3255	123	14	ALS2	ARHGAP4	CASP1	DNAJC1	GMFG	MAPK8IP2	MMP24	NOD1	RASA1	RASA4	RGS14	RGS16	SOS1	THY1
KEGG_BUTANOATE_METABOLISM	KEGG_BUTANOATE_METABOLISM	0.0131368935998823	0.0374018839627716	3255	34	6	ABAT	ALDH1B1	ALDH7A1	BDH1	GAD2	OXCT1
REACTOME_ABC_FAMILY_PROTEINS_MEDIATED_TRANSPORT	REACTOME_ABC_FAMILY_PROTEINS_MEDIATED_TRANSPORT	0.0131368935998823	0.0374018839627716	3255	34	6	ABCA2	ABCA6	ABCB5	ABCC8	ABCC9	ABCG4
POSITIVE_REGULATION_OF_TRANSCRIPTION_FROM_RNA_POLYMERASE_II_PROMOTER	POSITIVE_REGULATION_OF_TRANSCRIPTION_FROM_RNA_POLYMERASE_II_PROMOTER	0.0131904375738275	0.0375088079372114	3255	65	9	FOXO1	GLI1	GLI2	GTF2H1	INHBA	MYO6	NPAS2	PLAGL1	RUNX1
ACTIN_FILAMENT_BINDING	ACTIN_FILAMENT_BINDING	0.0136623452710093	0.0384314892155728	3255	25	5	LIMA1	MYO6	SCIN	SPTA1	SPTB
AMINO_ACID_CATABOLIC_PROCESS	AMINO_ACID_CATABOLIC_PROCESS	0.0136623452710093	0.0384314892155728	3255	25	5	ASRGL1	GAD2	GLDC	GOT1	IDO1
BIOCARTA_STRESS_PATHWAY	BIOCARTA_STRESS_PATHWAY	0.0136623452710093	0.0384314892155728	3255	25	5	LTA	MAP3K1	NFKB1	TANK	TNF
KEGG_MATURITY_ONSET_DIABETES_OF_THE_YOUNG	KEGG_MATURITY_ONSET_DIABETES_OF_THE_YOUNG	0.0136623452710093	0.0384314892155728	3255	25	5	HES1	NEUROD1	NKX2-2	NKX6-1	PAX6
LAMELLIPODIUM	LAMELLIPODIUM	0.0136623452710093	0.0384314892155728	3255	25	5	ALS2	APBB1	EVL	FAP	PDPN
REACTOME_INHIBITION_OF_VOLTAGE_GATED_CA2_CHANNELS_VIA_GBETA_GAMMA_SUBUNITS	REACTOME_INHIBITION_OF_VOLTAGE_GATED_CA2_CHANNELS_VIA_GBETA_GAMMA_SUBUNITS	0.0136623452710093	0.0384314892155728	3255	25	5	GABBR2	GNG2	KCNJ15	KCNJ2	KCNJ9
REACTOME_KERATAN_SULFATE_BIOSYNTHESIS	REACTOME_KERATAN_SULFATE_BIOSYNTHESIS	0.0136623452710093	0.0384314892155728	3255	25	5	ACAN	KERA	LUM	OMD	ST3GAL2
REACTOME_TRANSFERRIN_ENDOCYTOSIS_AND_RECYCLING	REACTOME_TRANSFERRIN_ENDOCYTOSIS_AND_RECYCLING	0.0136623452710093	0.0384314892155728	3255	25	5	ATP6V0A4	ATP6V0D2	ATP6V1D	ATP6V1G2	TF
REGULATION_OF_INTRACELLULAR_TRANSPORT	REGULATION_OF_INTRACELLULAR_TRANSPORT	0.0136623452710093	0.0384314892155728	3255	25	5	ABCA2	BCL3	CRYAB	NFKBIL1	TGFB1
GROWTH	GROWTH	0.0142566194685679	0.0400072120493544	3255	77	10	ALOX15B	APBB1	CDHR2	FAM107A	GLI2	ING4	INHBA	PLCE1	PML	TGFB1
NEGATIVE_REGULATION_OF_CELL_CYCLE	NEGATIVE_REGULATION_OF_CELL_CYCLE	0.0142566194685679	0.0400072120493544	3255	77	10	AIF1	ALOX15B	APBB1	CDC123	GAS1	ING4	INHBA	PLAGL1	RUNX3	TGFB1
CELL_CYCLE_ARREST_GO_0007050	CELL_CYCLE_ARREST_GO_0007050	0.0142932439318195	0.0400620672210855	3255	55	8	AIF1	APBB1	CDC123	GAS1	ING4	INHBA	PLAGL1	TGFB1
ENDOSOME	ENDOSOME	0.0145011806708494	0.0405479974419698	3255	66	9	ALS2	AVPR1A	CCR5	CD79A	DNER	IL15	LAMP2	STEAP2	SYT3
REACTOME_SEMAPHORIN_INTERACTIONS	REACTOME_SEMAPHORIN_INTERACTIONS	0.0145011806708494	0.0405479974419698	3255	66	9	DPYSL3	DPYSL5	NRP1	PIP5K1C	PLXNC1	PTPRC	RAC2	SEMA3A	TYROBP
KEGG_INSULIN_SIGNALING_PATHWAY	KEGG_INSULIN_SIGNALING_PATHWAY	0.0146295740868884	0.0408097274766234	3255	137	15	EXOC7	FOXO1	HK1	INPP5D	IRS4	PIK3CD	PIK3CG	PPARGC1A	PRKAG3	PRKCZ	PYGB	PYGM	SH2B2	SHC2	SOS1
REACTOME_BIOLOGICAL_OXIDATIONS	REACTOME_BIOLOGICAL_OXIDATIONS	0.0146295740868884	0.0408097274766234	3255	137	15	ADH1A	ADH1B	CYP1B1	CYP2J2	CYP2S1	CYP3A5	CYP46A1	CYP4B1	CYP4F11	CYP4F12	FMO1	GGT7	GSTA4	GSTO1	PTGS1
BIOCARTA_41BB_PATHWAY	BIOCARTA_41BB_PATHWAY	0.0151313164955631	0.0419103524186435	3255	17	4	IFNG	MAP3K1	NFKB1	TNFRSF9
BIOCARTA_GPCR_PATHWAY	BIOCARTA_GPCR_PATHWAY	0.0150876423866452	0.0419103524186435	3255	35	6	ADCY1	CREB1	NFATC2	NFATC3	PPP3CC	RPS6KA3
BIOCARTA_HCMV_PATHWAY	BIOCARTA_HCMV_PATHWAY	0.0151313164955631	0.0419103524186435	3255	17	4	CREB1	MAP3K1	NFKB1	PIK3CG
DOUBLE_STRANDED_RNA_BINDING	DOUBLE_STRANDED_RNA_BINDING	0.0151313164955631	0.0419103524186435	3255	17	4	LRRFIP1	MBNL1	TLR3	TLR8
MYOBLAST_DIFFERENTIATION	MYOBLAST_DIFFERENTIATION	0.0151313164955631	0.0419103524186435	3255	17	4	ADAM12	KCNH1	MBNL1	TTN
PHAGOCYTOSIS	PHAGOCYTOSIS	0.0151313164955631	0.0419103524186435	3255	17	4	CLEC7A	CORO1C	FCN1	GULP1
TRANSLATION	TRANSLATION	0.0155248238090228	0.0429495715282636	3255	176	18	APBB1	BCL3	CD28	DAZL	DDX25	EIF1	FOXP3	IL12B	IL6	INHBA	IRF4	LTB	SPN	TLR3	TLR4	TLR8	TNFRSF8	WARS
KEGG_PATHOGENIC_ESCHERICHIA_COLI_INFECTION	KEGG_PATHOGENIC_ESCHERICHIA_COLI_INFECTION	0.0158427376842308	0.0437774589013021	3255	56	8	KRT18	LY96	OCLN	TLR4	TUBB2A	TUBB2B	TUBB4A	WAS
LYASE_ACTIVITY	LYASE_ACTIVITY	0.0159054671145839	0.0438990892362514	3255	67	9	ADCY7	ADCY8	CA11	CA14	CA2	CA4	CRYM	HDC	SDS
REGULATION_OF_CELL_GROWTH	REGULATION_OF_CELL_GROWTH	0.0168854981298441	0.0465492110606513	3255	46	7	APBB1	CDHR2	FAM107A	INHBA	PLCE1	PML	TGFB1
REACTOME_FRS2_MEDIATED_CASCADE	REACTOME_FRS2_MEDIATED_CASCADE	0.0172303378926705	0.0473329891056265	3255	36	6	FGF1	FGF10	FGF7	FGFR2	FGFR3	SOS1
REACTOME_PI3K_EVENTS_IN_ERBB4_SIGNALING	REACTOME_PI3K_EVENTS_IN_ERBB4_SIGNALING	0.0172303378926705	0.0473329891056265	3255	36	6	CREB1	ERBB4	FOXO1	NRG1	NRG2	PHLPP1
REACTOME_TRIGLYCERIDE_BIOSYNTHESIS	REACTOME_TRIGLYCERIDE_BIOSYNTHESIS	0.0172303378926705	0.0473329891056265	3255	36	6	ACSL5	AGPAT1	ELOVL2	ELOVL4	ELOVL7	TECR
BIOCARTA_EPHA4_PATHWAY	BIOCARTA_EPHA4_PATHWAY	0.0176624504838749	0.0476277113047936	3255	10	3	L1CAM	LYN	SELP
BIOCARTA_GABA_PATHWAY	BIOCARTA_GABA_PATHWAY	0.0176624504838749	0.0476277113047936	3255	10	3	GABRA1	GABRA2	GABRA4
BIOCARTA_PPARA_PATHWAY	BIOCARTA_PPARA_PATHWAY	0.0175099868517053	0.0476277113047936	3255	57	8	CD36	NCOA1	NR1H3	NR2F1	PIK3CG	PPARGC1A	STAT5A	TNF
ESTABLISHMENT_OF_VESICLE_LOCALIZATION	ESTABLISHMENT_OF_VESICLE_LOCALIZATION	0.0176624504838749	0.0476277113047936	3255	10	3	LRMP	NLGN1	STX5
KEGG_TAURINE_AND_HYPOTAURINE_METABOLISM	KEGG_TAURINE_AND_HYPOTAURINE_METABOLISM	0.0176624504838749	0.0476277113047936	3255	10	3	BAAT	GAD2	GGT7
NEGATIVE_REGULATION_OF_MYELOID_CELL_DIFFERENTIATION	NEGATIVE_REGULATION_OF_MYELOID_CELL_DIFFERENTIATION	0.0176624504838749	0.0476277113047936	3255	10	3	INHBA	PF4	ZBTB16
NEUTRAL_AMINO_ACID_TRANSPORT	NEUTRAL_AMINO_ACID_TRANSPORT	0.0176624504838749	0.0476277113047936	3255	10	3	SERINC1	SLC38A3	SLC6A7
NUCLEOBASENUCLEOSIDENUCLEOTIDE_AND_NUCLEIC_ACID_TRANSMEMBRANE_TRANSPORTER_ACTIVITY	NUCLEOBASENUCLEOSIDENUCLEOTIDE_AND_NUCLEIC_ACID_TRANSMEMBRANE_TRANSPORTER_ACTIVITY	0.0176624504838749	0.0476277113047936	3255	10	3	SLC25A4	SLC29A2	SLC35B2
OLIGOSACCHARYL_TRANSFERASE_COMPLEX	OLIGOSACCHARYL_TRANSFERASE_COMPLEX	0.0176624504838749	0.0476277113047936	3255	10	3	DAD1	RPN1	RPN2
POSITIVE_REGULATION_OF_ANGIOGENESIS	POSITIVE_REGULATION_OF_ANGIOGENESIS	0.0176624504838749	0.0476277113047936	3255	10	3	ANGPTL3	RUNX1	TNFSF12
REACTOME_ABACAVIR_TRANSPORT_AND_METABOLISM	REACTOME_ABACAVIR_TRANSPORT_AND_METABOLISM	0.0176624504838749	0.0476277113047936	3255	10	3	ABCG2	ADH1A	SLC22A3
REACTOME_GAMMA_CARBOXYLATION_TRANSPORT_AND_AMINO_TERMINAL_CLEAVAGE_OF_PROTEINS	REACTOME_GAMMA_CARBOXYLATION_TRANSPORT_AND_AMINO_TERMINAL_CLEAVAGE_OF_PROTEINS	0.0176624504838749	0.0476277113047936	3255	10	3	F2	F7	VKORC1
REACTOME_IKK_COMPLEX_RECRUITMENT_MEDIATED_BY_RIP1	REACTOME_IKK_COMPLEX_RECRUITMENT_MEDIATED_BY_RIP1	0.0176624504838749	0.0476277113047936	3255	10	3	LY96	TLR3	TLR4
REACTOME_IL_6_SIGNALING	REACTOME_IL_6_SIGNALING	0.0176624504838749	0.0476277113047936	3255	10	3	IL6	JAK2	STAT1
REACTOME_NEF_MEDIATED_DOWNREGULATION_OF_MHC_CLASS_I_COMPLEX_CELL_SURFACE_EXPRESSION	REACTOME_NEF_MEDIATED_DOWNREGULATION_OF_MHC_CLASS_I_COMPLEX_CELL_SURFACE_EXPRESSION	0.0176624504838749	0.0476277113047936	3255	10	3	B2M	HLA-A	HLA-K
REACTOME_REGULATION_OF_INSULIN_SECRETION_BY_ACETYLCHOLINE	REACTOME_REGULATION_OF_INSULIN_SECRETION_BY_ACETYLCHOLINE	0.0176624504838749	0.0476277113047936	3255	10	3	GNA11	GNA15	PLCB2
REGULATION_OF_CELL_CYCLE	REGULATION_OF_CELL_CYCLE	0.0181527204644139	0.0488935501831402	3255	179	18	AIF1	ALOX15B	APBB1	BRSK1	CCND2	CD28	CDC123	FOXN3	GAS1	GTF2H1	ING4	INHBA	PLAGL1	PML	PTPRC	RUNX3	TGFB1	ZWINT
BIOCARTA_CARDIACEGF_PATHWAY	BIOCARTA_CARDIACEGF_PATHWAY	0.0185693531126027	0.0497302538837511	3255	18	4	ADAM12	AGT	AGTR1	NFKB1
BIOCARTA_CCR5_PATHWAY	BIOCARTA_CCR5_PATHWAY	0.0185693531126027	0.0497302538837511	3255	18	4	CCL2	CCL4	CCR5	CXCL12
DEVELOPMENTAL_MATURATION	DEVELOPMENTAL_MATURATION	0.0185693531126027	0.0497302538837511	3255	18	4	ADAM12	KCNH1	NRCAM	TTN
STEROID_BINDING	STEROID_BINDING	0.0185693531126027	0.0497302538837511	3255	18	4	CETP	OSBP	PGRMC2	SYP
SULFUR_COMPOUND_BIOSYNTHETIC_PROCESS	SULFUR_COMPOUND_BIOSYNTHETIC_PROCESS	0.0185693531126027	0.0497302538837511	3255	18	4	CHST11	CHST7	HS3ST3B1	HS6ST1
AMINE_CATABOLIC_PROCESS	AMINE_CATABOLIC_PROCESS	0.018848090629892	0.0499634131273748	3255	27	5	ASRGL1	GAD2	GLDC	GOT1	IDO1
BIOCARTA_EDG1_PATHWAY	BIOCARTA_EDG1_PATHWAY	0.018848090629892	0.0499634131273748	3255	27	5	ADCY1	ASAH1	PDGFRA	PIK3CG	SPHKAP
BIOCARTA_GSK3_PATHWAY	BIOCARTA_GSK3_PATHWAY	0.018848090629892	0.0499634131273748	3255	27	5	LBP	LEF1	LY96	NFKB1	TLR4
BIOCARTA_VIP_PATHWAY	BIOCARTA_VIP_PATHWAY	0.018848090629892	0.0499634131273748	3255	27	5	EGR2	MAP3K1	NFATC2	NFKB1	PPP3CC
CYTOPLASMIC_VESICLE_MEMBRANE	CYTOPLASMIC_VESICLE_MEMBRANE	0.018848090629892	0.0499634131273748	3255	27	5	COPE	CSPG5	KIF1B	LAMP2	SELP
CYTOPLASMIC_VESICLE_PART	CYTOPLASMIC_VESICLE_PART	0.018848090629892	0.0499634131273748	3255	27	5	COPE	CSPG5	KIF1B	LAMP2	SELP
KEGG_HISTIDINE_METABOLISM	KEGG_HISTIDINE_METABOLISM	0.018848090629892	0.0499634131273748	3255	27	5	ALDH1B1	ALDH7A1	CNDP1	HDC	HNMT
REACTOME_AMINE_COMPOUND_SLC_TRANSPORTERS	REACTOME_AMINE_COMPOUND_SLC_TRANSPORTERS	0.018848090629892	0.0499634131273748	3255	27	5	SLC18A2	SLC6A1	SLC6A15	SLC6A6	SLC6A7
SYNAPSE	SYNAPSE	0.018848090629892	0.0499634131273748	3255	27	5	APBB1	ERC2	NLGN1	PCDH15	RIMS1
KEGG_PANCREATIC_CANCER	KEGG_PANCREATIC_CANCER	0.0190089412311047	0.0503078419771192	3255	69	9	E2F1	NFKB1	PIK3CD	PIK3CG	RAC2	STAT1	TGFB1	TGFBR2	VEGFC
RESPONSE_TO_ENDOGENOUS_STIMULUS	RESPONSE_TO_ENDOGENOUS_STIMULUS	0.0190209104150489	0.0503078419771192	3255	193	19	ABCA2	ANG	BCL3	BRSK1	BTG2	CDH13	CIDEA	CLEC7A	CSNK1E	DDIT3	FOXC2	FOXN3	GTF2H1	IFI16	LYN	MYO6	PML	PMS2P1	STEAP2
BIOCARTA_TOLL_PATHWAY	BIOCARTA_TOLL_PATHWAY	0.0195730186113723	0.0515935973733478	3255	37	6	LY96	MAP3K1	NFKB1	TLR10	TLR3	TLR4
CLATHRIN_COATED_VESICLE	CLATHRIN_COATED_VESICLE	0.0195730186113723	0.0515935973733478	3255	37	6	MT3	MYO6	RAB3A	STEAP2	SVOP	VWF
REACTOME_NEGATIVE_REGULATION_OF_FGFR_SIGNALING	REACTOME_NEGATIVE_REGULATION_OF_FGFR_SIGNALING	0.0195730186113723	0.0515935973733478	3255	37	6	FGF1	FGF10	FGF7	FGFR2	FGFR3	SPRY2
INTRACELLULAR_PROTEIN_TRANSPORT	INTRACELLULAR_PROTEIN_TRANSPORT	0.0196951717685465	0.0518573209528734	3255	142	15	BCL3	CD74	DERL1	F2	GLI3	MYO6	NFKBIL1	NLGN1	PPP1R10	PTTG1IP	STAP1	TAP2	TGFB1	TIMM23	TNF
REACTOME_SIGNALING_BY_INSULIN_RECEPTOR	REACTOME_SIGNALING_BY_INSULIN_RECEPTOR	0.0200322156960917	0.0526856255863577	3255	105	12	ATP6V0A4	ATP6V0D2	ATP6V1D	ATP6V1G2	FGF1	FGF10	FGF7	FGFR2	FGFR3	PRKAG3	SHC2	SOS1
CARBOHYDRATE_BIOSYNTHETIC_PROCESS	CARBOHYDRATE_BIOSYNTHETIC_PROCESS	0.0210020976866963	0.0551128872181092	3255	48	7	CHST11	CHST7	HAS1	HS3ST3B1	HS6ST1	LALBA	PPARGC1A
POSITIVE_REGULATION_OF_TRANSCRIPTIONDNA_DEPENDENT	POSITIVE_REGULATION_OF_TRANSCRIPTIONDNA_DEPENDENT	0.0210011282140727	0.0551128872181092	3255	118	13	FOXO1	GLI1	GLI2	GTF2H1	INHBA	MYO6	NPAS2	PAX8	PLAGL1	RUNX1	SPI1	TBX5	TGFB1
LIPID_TRANSPORTER_ACTIVITY	LIPID_TRANSPORTER_ACTIVITY	0.0218665564987372	0.0571257700958101	3255	28	5	APOD	APOL1	APOL3	CETP	PITPNM3
MEMBRANE_FUSION	MEMBRANE_FUSION	0.0218665564987372	0.0571257700958101	3255	28	5	ADAM12	KCNH1	LRMP	STAP1	STX11
REGULATION_OF_CELL_MIGRATION	REGULATION_OF_CELL_MIGRATION	0.0218665564987372	0.0571257700958101	3255	28	5	ALOX15B	ANGPTL3	CDH13	TBX5	THY1
SPHINGOLIPID_METABOLIC_PROCESS	SPHINGOLIPID_METABOLIC_PROCESS	0.0218665564987372	0.0571257700958101	3255	28	5	ASAH1	CERS1	SERINC1	ST8SIA3	ST8SIA5
LIPID_CATABOLIC_PROCESS	LIPID_CATABOLIC_PROCESS	0.0221232301130546	0.0576678864946955	3255	38	6	ANGPTL3	CEL	CIDEA	CYP46A1	HSD17B14	HSD17B6
RHO_PROTEIN_SIGNAL_TRANSDUCTION	RHO_PROTEIN_SIGNAL_TRANSDUCTION	0.0221232301130546	0.0576678864946955	3255	38	6	ADRA2A	ALS2	ARHGAP4	ARHGDIB	ARHGDIG	CDH13
APOPTOTIC_NUCLEAR_CHANGES	APOPTOTIC_NUCLEAR_CHANGES	0.0224535006550165	0.0580131195337762	3255	19	4	BNIP3	CECR2	CIDEA	FOXL2
BIOCARTA_EPO_PATHWAY	BIOCARTA_EPO_PATHWAY	0.0224535006550165	0.0580131195337762	3255	19	4	EPO	JAK2	SOS1	STAT5A
CELL_PROJECTION_PART	CELL_PROJECTION_PART	0.0224535006550165	0.0580131195337762	3255	19	4	ACTN2	ATP6V0A4	PKHD1	SYNPO
CYTOKINESIS	CYTOKINESIS	0.0224535006550165	0.0580131195337762	3255	19	4	DIAPH2	RASA1	SEPT4	SEPT6
RAS_GUANYL_NUCLEOTIDE_EXCHANGE_FACTOR_ACTIVITY	RAS_GUANYL_NUCLEOTIDE_EXCHANGE_FACTOR_ACTIVITY	0.0224535006550165	0.0580131195337762	3255	19	4	ALS2	ARHGEF1	DOCK2	SOS1
REACTOME_INSULIN_SYNTHESIS_AND_PROCESSING	REACTOME_INSULIN_SYNTHESIS_AND_PROCESSING	0.0224535006550165	0.0580131195337762	3255	19	4	CPE	PCSK1	PCSK2	SNAP25
REGULATION_OF_DEFENSE_RESPONSE	REGULATION_OF_DEFENSE_RESPONSE	0.0224535006550165	0.0580131195337762	3255	19	4	APOBEC3G	IL12B	NCR1	TLR8
T_CELL_PROLIFERATION	T_CELL_PROLIFERATION	0.0224535006550165	0.0580131195337762	3255	19	4	CD28	CD3E	IL12B	PTPRC
STEROID_METABOLIC_PROCESS	STEROID_METABOLIC_PROCESS	0.0225287156380714	0.0581434179173988	3255	71	9	APOL2	BAAT	CEL	CYP3A5	CYP46A1	DHCR24	HSD17B14	HSD17B6	NR0B1
ACUTE_INFLAMMATORY_RESPONSE	ACUTE_INFLAMMATORY_RESPONSE	0.0232430684741082	0.0588222639053482	3255	11	3	C2	CFHR1	LBP
BIOCARTA_IL4_PATHWAY	BIOCARTA_IL4_PATHWAY	0.0232430684741082	0.0588222639053482	3255	11	3	IL2RG	IL4R	JAK3
BIOCARTA_SET_PATHWAY	BIOCARTA_SET_PATHWAY	0.0232430684741082	0.0588222639053482	3255	11	3	GZMA	GZMB	PRF1
CALCIUM_ION_TRANSMEMBRANE_TRANSPORTER_ACTIVITY	CALCIUM_ION_TRANSMEMBRANE_TRANSPORTER_ACTIVITY	0.0232430684741082	0.0588222639053482	3255	11	3	ATP2B3	ITPR2	SLC8A1
CARBOXYPEPTIDASE_ACTIVITY	CARBOXYPEPTIDASE_ACTIVITY	0.0232430684741082	0.0588222639053482	3255	11	3	AEBP1	CPA3	CPE
CYCLIC_NUCLEOTIDE_METABOLIC_PROCESS	CYCLIC_NUCLEOTIDE_METABOLIC_PROCESS	0.0232430684741082	0.0588222639053482	3255	11	3	ADCY7	GRM8	PTHLH
INTERLEUKIN_2_PRODUCTION	INTERLEUKIN_2_PRODUCTION	0.0232430684741082	0.0588222639053482	3255	11	3	CD28	FOXP3	IRF4
MICROTUBULE_POLYMERIZATION_OR_DEPOLYMERIZATION	MICROTUBULE_POLYMERIZATION_OR_DEPOLYMERIZATION	0.0232430684741082	0.0588222639053482	3255	11	3	CLASP1	MAPT	STMN1
MONOCARBOXYLIC_ACID_TRANSMEMBRANE_TRANSPORTER_ACTIVITY	MONOCARBOXYLIC_ACID_TRANSMEMBRANE_TRANSPORTER_ACTIVITY	0.0232430684741082	0.0588222639053482	3255	11	3	SLC10A1	SLC16A2	SLC6A6
NEGATIVE_REGULATION_OF_CYTOSKELETON_ORGANIZATION_AND_BIOGENESIS	NEGATIVE_REGULATION_OF_CYTOSKELETON_ORGANIZATION_AND_BIOGENESIS	0.0232430684741082	0.0588222639053482	3255	11	3	CAPG	CLASP1	LIMA1
OLIGOSACCHARIDE_METABOLIC_PROCESS	OLIGOSACCHARIDE_METABOLIC_PROCESS	0.0232430684741082	0.0588222639053482	3255	11	3	ST6GAL2	ST8SIA3	ST8SIA4
REACTOME_DSCAM_INTERACTIONS	REACTOME_DSCAM_INTERACTIONS	0.0232430684741082	0.0588222639053482	3255	11	3	DSCAM	DSCAML1	NTN1
REACTOME_PASSIVE_TRANSPORT_BY_AQUAPORINS	REACTOME_PASSIVE_TRANSPORT_BY_AQUAPORINS	0.0232430684741082	0.0588222639053482	3255	11	3	AQP1	AQP4	AQP5
REACTOME_THE_NLRP3_INFLAMMASOME	REACTOME_THE_NLRP3_INFLAMMASOME	0.0232430684741082	0.0588222639053482	3255	11	3	APP	CASP1	PSTPIP1
STEROL_BINDING	STEROL_BINDING	0.0232430684741082	0.0588222639053482	3255	11	3	CETP	OSBP	SYP
SUGAR_TRANSMEMBRANE_TRANSPORTER_ACTIVITY	SUGAR_TRANSMEMBRANE_TRANSPORTER_ACTIVITY	0.0232430684741082	0.0588222639053482	3255	11	3	PPBP	SLC17A5	SLC2A3
UBIQUITIN_BINDING	UBIQUITIN_BINDING	0.0232430684741082	0.0588222639053482	3255	11	3	CIITA	SIRT2	UCHL1
VESICLE_LOCALIZATION	VESICLE_LOCALIZATION	0.0232430684741082	0.0588222639053482	3255	11	3	LRMP	NLGN1	STX5
POSITIVE_REGULATION_OF_RNA_METABOLIC_PROCESS	POSITIVE_REGULATION_OF_RNA_METABOLIC_PROCESS	0.0237720728821181	0.06009621010932	3255	120	13	FOXO1	GLI1	GLI2	GTF2H1	INHBA	MYO6	NPAS2	PAX8	PLAGL1	RUNX1	SPI1	TBX5	TGFB1
BIOCARTA_P38MAPK_PATHWAY	BIOCARTA_P38MAPK_PATHWAY	0.0248879855570447	0.0628159156409465	3255	39	6	CREB1	DDIT3	MAP3K1	MAP3K9	STAT1	TGFB1
PEPTIDE_BINDING	PEPTIDE_BINDING	0.0249014499343906	0.0628159156409465	3255	84	10	ANG	AVPR1A	DHCR24	F2RL2	FPR3	GPR17	KISS1R	OPRK1	SSR3	TAPBP
HEMATOPOIETIN_INTERFERON_CLASSD200_DOMAIN_CYTOKINE_RECEPTOR_BINDING	HEMATOPOIETIN_INTERFERON_CLASSD200_DOMAIN_CYTOKINE_RECEPTOR_BINDING	0.0251819911968273	0.0632515539055212	3255	29	5	ERAP1	IFNG	IL12B	IL5	IL7
NITROGEN_COMPOUND_CATABOLIC_PROCESS	NITROGEN_COMPOUND_CATABOLIC_PROCESS	0.0251819911968273	0.0632515539055212	3255	29	5	ASRGL1	GAD2	GLDC	GOT1	IDO1
REACTOME_KERATAN_SULFATE_KERATIN_METABOLISM	REACTOME_KERATAN_SULFATE_KERATIN_METABOLISM	0.0251819911968273	0.0632515539055212	3255	29	5	ACAN	KERA	LUM	OMD	ST3GAL2
VESICLE_MEMBRANE	VESICLE_MEMBRANE	0.0251819911968273	0.0632515539055212	3255	29	5	COPE	CSPG5	KIF1B	LAMP2	SELP
CYTOSOL	CYTOSOL	0.0252437865319937	0.0633389552984569	3255	199	19	ALS2	BAAT	BCL2L14	BEST1	CADPS	HBA2	HBB	HSD17B14	LCP1	MAPT	NCF1	NCF4	NEFL	PFKM	PLCE1	SERPINB9	SHMT1	STEAP2	THY1
KEGG_GLYCOLYSIS_GLUCONEOGENESIS	KEGG_GLYCOLYSIS_GLUCONEOGENESIS	0.0254437317116213	0.0637043698991074	3255	61	8	ADH1A	ADH1B	ADH5	ALDH1B1	ALDH7A1	HK1	PFKM	PGAM2
PROTEIN_IMPORT	PROTEIN_IMPORT	0.0254437317116213	0.0637043698991074	3255	61	8	BCL3	F2	GLI3	NFKBIL1	PPP1R10	PTTG1IP	TGFB1	TNF
NUCLEOBASENUCLEOSIDE_AND_NUCLEOTIDE_METABOLIC_PROCESS	NUCLEOBASENUCLEOSIDE_AND_NUCLEOTIDE_METABOLIC_PROCESS	0.0257678625708512	0.0644471274959668	3255	50	7	ADCY7	ALDH6A1	AMPD3	GRM8	NUDT5	PTHLH	TYMP
GLYCOPROTEIN_BIOSYNTHETIC_PROCESS	GLYCOPROTEIN_BIOSYNTHETIC_PROCESS	0.0264913000534237	0.0661859317628669	3255	73	9	DPM3	FUT7	FUT9	GCNT4	MGAT4B	RPN1	ST8SIA3	ST8SIA4	TSPAN8
BIOCARTA_GCR_PATHWAY	BIOCARTA_GCR_PATHWAY	0.0267959306449036	0.0664027915110317	3255	20	4	CORIN	NFKB1	NR3C1	PIK3CG
HOMEOSTASIS_OF_NUMBER_OF_CELLS	HOMEOSTASIS_OF_NUMBER_OF_CELLS	0.0267959306449036	0.0664027915110317	3255	20	4	IL6	INHBA	LYN	SPI1
KEGG_BIOSYNTHESIS_OF_UNSATURATED_FATTY_ACIDS	KEGG_BIOSYNTHESIS_OF_UNSATURATED_FATTY_ACIDS	0.0267959306449036	0.0664027915110317	3255	20	4	BAAT	ELOVL2	SCD5	TECR
OXYGEN_AND_REACTIVE_OXYGEN_SPECIES_METABOLIC_PROCESS	OXYGEN_AND_REACTIVE_OXYGEN_SPECIES_METABOLIC_PROCESS	0.0267959306449036	0.0664027915110317	3255	20	4	AOX1	BNIP3	MT3	NOX4
PHOSPHOINOSITIDE_BINDING	PHOSPHOINOSITIDE_BINDING	0.0267959306449036	0.0664027915110317	3255	20	4	PIGK	SCIN	SYT1	THY1
PROTEOGLYCAN_METABOLIC_PROCESS	PROTEOGLYCAN_METABOLIC_PROCESS	0.0267959306449036	0.0664027915110317	3255	20	4	CHST11	CHST7	HS3ST3B1	HS6ST1
REACTOME_SHC1_EVENTS_IN_ERBB4_SIGNALING	REACTOME_SHC1_EVENTS_IN_ERBB4_SIGNALING	0.0267959306449036	0.0664027915110317	3255	20	4	ERBB4	NRG1	NRG2	SOS1
REGULATION_OF_CELLULAR_COMPONENT_ORGANIZATION_AND_BIOGENESIS	REGULATION_OF_CELLULAR_COMPONENT_ORGANIZATION_AND_BIOGENESIS	0.0268045368972494	0.0664027915110317	3255	122	13	CAPG	CDH13	CLASP1	CXCL12	DAZL	EIF1	LIMA1	MAPT	PPARGC1A	RASA1	ROBO2	SLIT2	THY1
NUCLEOTIDE_METABOLIC_PROCESS	NUCLEOTIDE_METABOLIC_PROCESS	0.0278737310861974	0.0689786636373618	3255	40	6	ADCY7	AMPD3	GRM8	NUDT5	PTHLH	TYMP
GLYCEROPHOSPHOLIPID_BIOSYNTHETIC_PROCESS	GLYCEROPHOSPHOLIPID_BIOSYNTHETIC_PROCESS	0.0288027983998643	0.0709038457986166	3255	30	5	AGPAT1	CD81	DPM3	PIGH	PIGK
MONOOXYGENASE_ACTIVITY	MONOOXYGENASE_ACTIVITY	0.0288027983998643	0.0709038457986166	3255	30	5	CYP1B1	CYP2J2	CYP46A1	FMO1	NOS1
POSITIVE_REGULATION_OF_CASPASE_ACTIVITY	POSITIVE_REGULATION_OF_CASPASE_ACTIVITY	0.0288027983998643	0.0709038457986166	3255	30	5	F2	FOXL2	LCK	NLRC4	STAT1
REACTOME_TRAF6_MEDIATED_IRF7_ACTIVATION	REACTOME_TRAF6_MEDIATED_IRF7_ACTIVATION	0.0288027983998643	0.0709038457986166	3255	30	5	DDX58	IRF1	IRF2	IRF7	TANK
SKELETAL_MUSCLE_DEVELOPMENT	SKELETAL_MUSCLE_DEVELOPMENT	0.0288027983998643	0.0709038457986166	3255	30	5	ADAM12	FOXL2	KCNH1	MBNL1	TTN
ARYLSULFATASE_ACTIVITY	ARYLSULFATASE_ACTIVITY	0.0296644953775234	0.0717452640780101	3255	12	3	ARSI	SULF1	SULF2
ATPASE_ACTIVITY	ATPASE_ACTIVITY	0.0294817230137197	0.0717452640780101	3255	111	12	ABCA2	ABCG2	ATP1A2	ATP1A3	ATP1B2	ATP2B3	ATP4A	ATP4B	DDX25	FXYD2	KIF1B	TAPBP
AXON	AXON	0.0296644953775234	0.0717452640780101	3255	12	3	MAPT	NEFL	NEFM
BIOCARTA_LECTIN_PATHWAY	BIOCARTA_LECTIN_PATHWAY	0.0296644953775234	0.0717452640780101	3255	12	3	C2	C3	C7
DELAYED_RECTIFIER_POTASSIUM_CHANNEL_ACTIVITY	DELAYED_RECTIFIER_POTASSIUM_CHANNEL_ACTIVITY	0.0296644953775234	0.0717452640780101	3255	12	3	KCNA1	KCNA3	KCNH1
ISOPRENOID_METABOLIC_PROCESS	ISOPRENOID_METABOLIC_PROCESS	0.0296644953775234	0.0717452640780101	3255	12	3	DHRS3	RARRES2	RDH11
LEUKOCYTE_CHEMOTAXIS	LEUKOCYTE_CHEMOTAXIS	0.0296644953775234	0.0717452640780101	3255	12	3	DOCK2	PF4	SCG2
NEUTRAL_AMINO_ACID_TRANSMEMBRANE_TRANSPORTER_ACTIVITY	NEUTRAL_AMINO_ACID_TRANSMEMBRANE_TRANSPORTER_ACTIVITY	0.0296644953775234	0.0717452640780101	3255	12	3	SERINC1	SLC38A3	SLC7A11
REACTOME_ACTIVATION_OF_RAC	REACTOME_ACTIVATION_OF_RAC	0.0296644953775234	0.0717452640780101	3255	12	3	PAK6	SLIT2	SOS1
REACTOME_CASPASE_MEDIATED_CLEAVAGE_OF_CYTOSKELETAL_PROTEINS	REACTOME_CASPASE_MEDIATED_CLEAVAGE_OF_CYTOSKELETAL_PROTEINS	0.0296644953775234	0.0717452640780101	3255	12	3	CASP7	CASP8	MAPT
REACTOME_HIGHLY_CALCIUM_PERMEABLE_POSTSYNAPTIC_NICOTINIC_ACETYLCHOLINE_RECEPTORS	REACTOME_HIGHLY_CALCIUM_PERMEABLE_POSTSYNAPTIC_NICOTINIC_ACETYLCHOLINE_RECEPTORS	0.0296644953775234	0.0717452640780101	3255	12	3	CHRNA2	CHRNA4	CHRNA9
REACTOME_NFKB_ACTIVATION_THROUGH_FADD_RIP1_PATHWAY_MEDIATED_BY_CASPASE_8_AND10	REACTOME_NFKB_ACTIVATION_THROUGH_FADD_RIP1_PATHWAY_MEDIATED_BY_CASPASE_8_AND10	0.0296644953775234	0.0717452640780101	3255	12	3	CASP10	CASP8	DDX58
REACTOME_REVERSIBLE_HYDRATION_OF_CARBON_DIOXIDE	REACTOME_REVERSIBLE_HYDRATION_OF_CARBON_DIOXIDE	0.0296644953775234	0.0717452640780101	3255	12	3	CA14	CA2	CA4
REGULATION_OF_LIPID_METABOLIC_PROCESS	REGULATION_OF_LIPID_METABOLIC_PROCESS	0.0296644953775234	0.0717452640780101	3255	12	3	ANGPTL3	CIDEA	PPARGC1A
SMOOTH_MUSCLE_CONTRACTION_GO_0006939	SMOOTH_MUSCLE_CONTRACTION_GO_0006939	0.0296644953775234	0.0717452640780101	3255	12	3	CNN1	NMU	PLCE1
TRANSFERASE_ACTIVITY_TRANSFERRING_GLYCOSYL_GROUPS	TRANSFERASE_ACTIVITY_TRANSFERRING_GLYCOSYL_GROUPS	0.0294817230137197	0.0717452640780101	3255	111	12	DPM3	FUT7	FUT9	GCNT4	ITGA2B	MGAT4B	ODF3B	PYGM	RPN1	ST3GAL2	ST6GAL2	TYMP
VITAMIN_BINDING	VITAMIN_BINDING	0.0296644953775234	0.0717452640780101	3255	12	3	ABAT	PC	TTPA
KEGG_RETINOL_METABOLISM	KEGG_RETINOL_METABOLISM	0.0302262242303952	0.073028549994343	3255	63	8	ADH1A	ADH1B	ADH5	CYP3A5	CYP4A22	DHRS3	RDH11	RPE65
ALCOHOL_METABOLIC_PROCESS	ALCOHOL_METABOLIC_PROCESS	0.0308742300234746	0.0745174317233245	3255	87	10	ADH1B	ADH5	APOL2	CEL	CYP46A1	DHCR24	HK1	PFKM	PPARGC1A	SLC35A2
BIOCARTA_IGF1_PATHWAY	BIOCARTA_IGF1_PATHWAY	0.0316056186102397	0.0757372637994099	3255	21	4	IGF1	PIK3CG	RASA1	SOS1
CELL_DIVISION	CELL_DIVISION	0.0316056186102397	0.0757372637994099	3255	21	4	DIAPH2	RASA1	SEPT4	SEPT6
CYTOSOLIC_PART	CYTOSOLIC_PART	0.0316056186102397	0.0757372637994099	3255	21	4	HBA2	HBB	NEFL	PFKM
MITOTIC_CELL_CYCLE_CHECKPOINT	MITOTIC_CELL_CYCLE_CHECKPOINT	0.0316056186102397	0.0757372637994099	3255	21	4	BRSK1	PML	TGFB1	ZWINT
REACTOME_CD28_DEPENDENT_PI3K_AKT_SIGNALING	REACTOME_CD28_DEPENDENT_PI3K_AKT_SIGNALING	0.0316056186102397	0.0757372637994099	3255	21	4	CD28	CD80	CD86	LCK
REACTOME_TERMINATION_OF_O_GLYCAN_BIOSYNTHESIS	REACTOME_TERMINATION_OF_O_GLYCAN_BIOSYNTHESIS	0.0316056186102397	0.0757372637994099	3255	21	4	MUC12	MUC16	MUCL1	ST3GAL2
RESPONSE_TO_DRUG	RESPONSE_TO_DRUG	0.0316056186102397	0.0757372637994099	3255	21	4	ABCA2	ABCB4	ABCG2	LCK
PHOSPHOINOSITIDE_METABOLIC_PROCESS	PHOSPHOINOSITIDE_METABOLIC_PROCESS	0.0327361226901921	0.0782863851490222	3255	31	5	CD81	DPM3	PIGH	PIGK	PITPNM3
RUFFLE	RUFFLE	0.0327361226901921	0.0782863851490222	3255	31	5	ALS2	LAYN	MYO6	PDPN	S100B
REGULATION_OF_MAP_KINASE_ACTIVITY	REGULATION_OF_MAP_KINASE_ACTIVITY	0.032834312812871	0.0784412401822763	3255	64	8	ADRA2A	CD81	DUSP6	DUSP8	GRM4	LAX1	MAP3K9	PLCE1
PHOSPHOLIPASE_ACTIVITY	PHOSPHOLIPASE_ACTIVITY	0.0345309684175583	0.0823268820199103	3255	42	6	CCR5	F2RL2	PLA2G2A	PLA2G2D	PLCB2	PLCE1
REACTOME_PI3K_EVENTS_IN_ERBB2_SIGNALING	REACTOME_PI3K_EVENTS_IN_ERBB2_SIGNALING	0.0345309684175583	0.0823268820199103	3255	42	6	CREB1	ERBB4	FOXO1	NRG1	NRG2	PHLPP1
KEGG_GLIOMA	KEGG_GLIOMA	0.0355913479341402	0.0847688347751197	3255	65	8	CAMK2B	E2F1	IGF1	PDGFRA	PIK3CD	PIK3CG	SHC2	SOS1
3_5_CYCLIC_NUCLEOTIDE_PHOSPHODIESTERASE_ACTIVITY	3_5_CYCLIC_NUCLEOTIDE_PHOSPHODIESTERASE_ACTIVITY	0.036919060369374	0.0858293330517317	3255	13	3	PDE10A	PDE1B	PDE4C
BIOCARTA_AHSP_PATHWAY	BIOCARTA_AHSP_PATHWAY	0.036919060369374	0.0858293330517317	3255	13	3	HBA1	HBA2	HBB
BIOCARTA_AKT_PATHWAY	BIOCARTA_AKT_PATHWAY	0.0368884434051871	0.0858293330517317	3255	22	4	FASLG	FOXO1	NFKB1	PIK3CG
BIOCARTA_HER2_PATHWAY	BIOCARTA_HER2_PATHWAY	0.0368884434051871	0.0858293330517317	3255	22	4	ERBB4	IL6	PIK3CG	SOS1
BIOCARTA_IL6_PATHWAY	BIOCARTA_IL6_PATHWAY	0.0368884434051871	0.0858293330517317	3255	22	4	IL6	JAK2	JAK3	SOS1
COFACTOR_BINDING	COFACTOR_BINDING	0.0368884434051871	0.0858293330517317	3255	22	4	ABAT	ALDH6A1	AOC3	NOX4
CORTICAL_ACTIN_CYTOSKELETON	CORTICAL_ACTIN_CYTOSKELETON	0.036919060369374	0.0858293330517317	3255	13	3	SPTA1	SPTB	SPTBN4
DI___TRI_VALENT_INORGANIC_CATION_TRANSMEMBRANE_TRANSPORTER_ACTIVITY	DI___TRI_VALENT_INORGANIC_CATION_TRANSMEMBRANE_TRANSPORTER_ACTIVITY	0.0368884434051871	0.0858293330517317	3255	22	4	ATP2B3	ITPR2	SLC31A1	SLC8A1
ENDOPLASMIC_RETICULUM_LUMEN	ENDOPLASMIC_RETICULUM_LUMEN	0.036919060369374	0.0858293330517317	3255	13	3	ERAP1	ERAP2	TAP2
GLAND_DEVELOPMENT	GLAND_DEVELOPMENT	0.036919060369374	0.0858293330517317	3255	13	3	GCM2	GLI2	NR0B1
KEGG_ALANINE_ASPARTATE_AND_GLUTAMATE_METABOLISM	KEGG_ALANINE_ASPARTATE_AND_GLUTAMATE_METABOLISM	0.0369878327857207	0.0858293330517317	3255	32	5	ABAT	GAD2	GLUD2	GOT1	IL4I1
MUSCLE_CELL_DIFFERENTIATION	MUSCLE_CELL_DIFFERENTIATION	0.0368884434051871	0.0858293330517317	3255	22	4	ADAM12	KCNH1	MBNL1	TTN
NUCLEAR_BODY	NUCLEAR_BODY	0.0369878327857207	0.0858293330517317	3255	32	5	GLIS2	PML	SP100	SPTBN4	ZBTB16
NUCLEOTIDE_KINASE_ACTIVITY	NUCLEOTIDE_KINASE_ACTIVITY	0.036919060369374	0.0858293330517317	3255	13	3	AK2	MPP2	MPP3
OXIDOREDUCTASE_ACTIVITY_ACTING_ON_THE_ALDEHYDE_OR_OXO_GROUP_OF_DONORS	OXIDOREDUCTASE_ACTIVITY_ACTING_ON_THE_ALDEHYDE_OR_OXO_GROUP_OF_DONORS	0.0368884434051871	0.0858293330517317	3255	22	4	ADH5	ALDH6A1	ALDH7A1	AOX1
POSITIVE_REGULATION_OF_CELL_ADHESION	POSITIVE_REGULATION_OF_CELL_ADHESION	0.036919060369374	0.0858293330517317	3255	13	3	CDH13	IL12B	SIRPG
REACTOME_GRB2_EVENTS_IN_ERBB2_SIGNALING	REACTOME_GRB2_EVENTS_IN_ERBB2_SIGNALING	0.0368884434051871	0.0858293330517317	3255	22	4	ERBB4	NRG1	NRG2	SOS1
REACTOME_INITIAL_TRIGGERING_OF_COMPLEMENT	REACTOME_INITIAL_TRIGGERING_OF_COMPLEMENT	0.036919060369374	0.0858293330517317	3255	13	3	C1S	C2	C3
REACTOME_REGULATION_OF_IFNG_SIGNALING	REACTOME_REGULATION_OF_IFNG_SIGNALING	0.036919060369374	0.0858293330517317	3255	13	3	IFNG	JAK2	STAT1
REACTOME_SEMA3A_PLEXIN_REPULSION_SIGNALING_BY_INHIBITING_INTEGRIN_ADHESION	REACTOME_SEMA3A_PLEXIN_REPULSION_SIGNALING_BY_INHIBITING_INTEGRIN_ADHESION	0.036919060369374	0.0858293330517317	3255	13	3	NRP1	PIP5K1C	SEMA3A
REACTOME_THROMBIN_SIGNALLING_THROUGH_PROTEINASE_ACTIVATED_RECEPTORS_PARS	REACTOME_THROMBIN_SIGNALLING_THROUGH_PROTEINASE_ACTIVATED_RECEPTORS_PARS	0.0369878327857207	0.0858293330517317	3255	32	5	F2	F2RL2	GNA11	GNA15	GNG2
REGULATION_OF_PROTEIN_SECRETION	REGULATION_OF_PROTEIN_SECRETION	0.0368884434051871	0.0858293330517317	3255	22	4	ANG	CIDEA	DNAJC1	FOXP3
RESPONSE_TO_HORMONE_STIMULUS	RESPONSE_TO_HORMONE_STIMULUS	0.0369878327857207	0.0858293330517317	3255	32	5	ABCA2	ANG	FOXC2	LYN	STEAP2
SENSORY_ORGAN_DEVELOPMENT	SENSORY_ORGAN_DEVELOPMENT	0.036919060369374	0.0858293330517317	3255	13	3	FOXL2	THY1	ZIC1
STRIATED_MUSCLE_CONTRACTION_GO_0006941	STRIATED_MUSCLE_CONTRACTION_GO_0006941	0.036919060369374	0.0858293330517317	3255	13	3	DTNA	PGAM2	TTN
TRANSFERASE_ACTIVITY_TRANSFERRING_SULFUR_CONTAINING_GROUPS	TRANSFERASE_ACTIVITY_TRANSFERRING_SULFUR_CONTAINING_GROUPS	0.0369878327857207	0.0858293330517317	3255	32	5	CHST11	CHST7	HS3ST3B1	HS6ST1	OXCT1
REACTOME_RESPIRATORY_ELECTRON_TRANSPORT	REACTOME_RESPIRATORY_ELECTRON_TRANSPORT	0.0385003365221804	0.0892507801195999	3255	66	8	COX6A1	ETFB	NDUFA4	NDUFA6	NDUFA8	NDUFC2	UQCR11	UQCRQ
LIPOPROTEIN_METABOLIC_PROCESS	LIPOPROTEIN_METABOLIC_PROCESS	0.0415625164210202	0.0962543568842185	3255	33	5	ANGPTL3	CETP	DPM3	PIGH	PIGK
REACTOME_ANTIGEN_PROCESSING_UBIQUITINATION_PROTEASOME_DEGRADATION	REACTOME_ANTIGEN_PROCESSING_UBIQUITINATION_PROTEASOME_DEGRADATION	0.0417110849383598	0.0965031610112349	3255	197	18	ANAPC13	ASB8	DTX3L	FBXO2	FBXO27	HERC2	LNPEP	PSMB10	PSMB8	PSMB9	PSME1	PSME2	RNF182	TRIM21	TRIM9	UBA7	UBE2O	ZBTB16
JNK_CASCADE	JNK_CASCADE	0.0421341619365848	0.097385954584461	3255	44	6	AMBP	CD27	MAP3K9	MAPK8IP1	MAPK8IP2	SH2D3C
AMINO_ACID_DERIVATIVE_METABOLIC_PROCESS	AMINO_ACID_DERIVATIVE_METABOLIC_PROCESS	0.0426473139654677	0.0976103400614508	3255	23	4	GAMT	GATM	IDO1	P4HB
BIOCARTA_NTHI_PATHWAY	BIOCARTA_NTHI_PATHWAY	0.0426473139654677	0.0976103400614508	3255	23	4	NFKB1	NR3C1	TGFBR2	TNF
DNA_CATABOLIC_PROCESS	DNA_CATABOLIC_PROCESS	0.0426473139654677	0.0976103400614508	3255	23	4	BNIP3	CECR2	CIDEA	FOXL2
INNATE_IMMUNE_RESPONSE	INNATE_IMMUNE_RESPONSE	0.0426473139654677	0.0976103400614508	3255	23	4	APOBEC3G	IL12B	NCR1	TLR8
INTEGRAL_TO_ENDOPLASMIC_RETICULUM_MEMBRANE	INTEGRAL_TO_ENDOPLASMIC_RETICULUM_MEMBRANE	0.0426473139654677	0.0976103400614508	3255	23	4	BSCL2	DERL1	DPM3	PIGK
INTRINSIC_TO_ENDOPLASMIC_RETICULUM_MEMBRANE	INTRINSIC_TO_ENDOPLASMIC_RETICULUM_MEMBRANE	0.0426473139654677	0.0976103400614508	3255	23	4	BSCL2	DERL1	DPM3	PIGK
KEGG_NITROGEN_METABOLISM	KEGG_NITROGEN_METABOLISM	0.0426473139654677	0.0976103400614508	3255	23	4	CA14	CA2	CA4	GLUD2
REACTOME_INSULIN_RECEPTOR_RECYCLING	REACTOME_INSULIN_RECEPTOR_RECYCLING	0.0426473139654677	0.0976103400614508	3255	23	4	ATP6V0A4	ATP6V0D2	ATP6V1D	ATP6V1G2
REACTOME_NITRIC_OXIDE_STIMULATES_GUANYLATE_CYCLASE	REACTOME_NITRIC_OXIDE_STIMULATES_GUANYLATE_CYCLASE	0.0426473139654677	0.0976103400614508	3255	23	4	NOS1	PDE10A	PDE1B	PRKG2
REACTOME_PYRIMIDINE_METABOLISM	REACTOME_PYRIMIDINE_METABOLISM	0.0426473139654677	0.0976103400614508	3255	23	4	DPYD	NT5C1A	NT5E	TYMP
REACTOME_BINDING_AND_ENTRY_OF_HIV_VIRION	REACTOME_BINDING_AND_ENTRY_OF_HIV_VIRION	0.0439497639442777	0.10049331989598	3255	6	2	CCR5	CD4
TRANSFERASE_ACTIVITY_TRANSFERRING_HEXOSYL_GROUPS	TRANSFERASE_ACTIVITY_TRANSFERRING_HEXOSYL_GROUPS	0.0441871043868991	0.100937630858486	3255	80	9	DPM3	FUT7	FUT9	GCNT4	ITGA2B	MGAT4B	ODF3B	PYGM	RPN1
BIOCARTA_CELL2CELL_PATHWAY	BIOCARTA_CELL2CELL_PATHWAY	0.0449906698766609	0.10139107735893	3255	14	3	ACTN2	CTNNA2	CTNNA3
BIOCARTA_PLATELETAPP_PATHWAY	BIOCARTA_PLATELETAPP_PATHWAY	0.0449906698766609	0.10139107735893	3255	14	3	APP	F2	PLAU
CYCLIC_NUCLEOTIDE_PHOSPHODIESTERASE_ACTIVITY	CYCLIC_NUCLEOTIDE_PHOSPHODIESTERASE_ACTIVITY	0.0449906698766609	0.10139107735893	3255	14	3	PDE10A	PDE1B	PDE4C
DYSTROPHIN_ASSOCIATED_GLYCOPROTEIN_COMPLEX	DYSTROPHIN_ASSOCIATED_GLYCOPROTEIN_COMPLEX	0.0449906698766609	0.10139107735893	3255	14	3	SGCD	SNTG1	SSPN
GLUTAMINE_FAMILY_AMINO_ACID_METABOLIC_PROCESS	GLUTAMINE_FAMILY_AMINO_ACID_METABOLIC_PROCESS	0.0449906698766609	0.10139107735893	3255	14	3	ASRGL1	GAD2	GLUD2
INACTIVATION_OF_MAPK_ACTIVITY	INACTIVATION_OF_MAPK_ACTIVITY	0.0449906698766609	0.10139107735893	3255	14	3	DUSP6	DUSP8	LAX1
LEARNING_AND_OR_MEMORY	LEARNING_AND_OR_MEMORY	0.0449906698766609	0.10139107735893	3255	14	3	ADCY8	IL1RAPL1	S100B
POST_GOLGI_VESICLE_MEDIATED_TRANSPORT	POST_GOLGI_VESICLE_MEDIATED_TRANSPORT	0.0449906698766609	0.10139107735893	3255	14	3	AP3B2	KRT18	STEAP2
REACTOME_COMMON_PATHWAY	REACTOME_COMMON_PATHWAY	0.0449906698766609	0.10139107735893	3255	14	3	F2	F5	PF4
REACTOME_HYALURONAN_METABOLISM	REACTOME_HYALURONAN_METABOLISM	0.0449906698766609	0.10139107735893	3255	14	3	HAS1	HAS2	STAB2
REACTOME_N_GLYCAN_ANTENNAE_ELONGATION	REACTOME_N_GLYCAN_ANTENNAE_ELONGATION	0.0449906698766609	0.10139107735893	3255	14	3	MGAT4B	MGAT4C	ST8SIA3
REACTOME_TRAF3_DEPENDENT_IRF_ACTIVATION_PATHWAY	REACTOME_TRAF3_DEPENDENT_IRF_ACTIVATION_PATHWAY	0.0449906698766609	0.10139107735893	3255	14	3	DDX58	IRF7	TRAF3
REACTOME_TRAF6_MEDIATED_INDUCTION_OF_TAK1_COMPLEX	REACTOME_TRAF6_MEDIATED_INDUCTION_OF_TAK1_COMPLEX	0.0449906698766609	0.10139107735893	3255	14	3	LY96	TLR3	TLR4
REGULATION_OF_RESPONSE_TO_EXTERNAL_STIMULUS	REGULATION_OF_RESPONSE_TO_EXTERNAL_STIMULUS	0.0449906698766609	0.10139107735893	3255	14	3	CDH13	SCG2	SLIT2
ATPASE_ACTIVITY_COUPLED	ATPASE_ACTIVITY_COUPLED	0.0457081844810849	0.102810547260427	3255	93	10	ABCG2	ATP1A2	ATP1A3	ATP1B2	ATP2B3	ATP4A	ATP4B	DDX25	FXYD2	TAPBP
REACTOME_DOWNSTREAM_SIGNALING_EVENTS_OF_B_CELL_RECEPTOR_BCR	REACTOME_DOWNSTREAM_SIGNALING_EVENTS_OF_B_CELL_RECEPTOR_BCR	0.0457081844810849	0.102810547260427	3255	93	10	CARD11	CREB1	FOXO1	PHLPP1	PSMB10	PSMB8	PSMB9	PSME1	PSME2	REL
KEGG_PROTEASOME	KEGG_PROTEASOME	0.0462998926099916	0.103842780174991	3255	45	6	IFNG	PSMB10	PSMB8	PSMB9	PSME1	PSME2
KINASE_REGULATOR_ACTIVITY	KINASE_REGULATOR_ACTIVITY	0.0462998926099916	0.103842780174991	3255	45	6	ALS2	CXCL10	GMFG	MAPK8IP1	MAPK8IP2	RHOH
REACTOME_LIPID_DIGESTION_MOBILIZATION_AND_TRANSPORT	REACTOME_LIPID_DIGESTION_MOBILIZATION_AND_TRANSPORT	0.0462998926099916	0.103842780174991	3255	45	6	CETP	FABP4	P4HB	PLIN1	PLTP	SAR1B
NEGATIVE_REGULATION_OF_TRANSFERASE_ACTIVITY	NEGATIVE_REGULATION_OF_TRANSFERASE_ACTIVITY	0.0464634858729405	0.104110160322749	3255	34	5	DUSP6	DUSP8	LAX1	PTPRC	THY1
KEGG_METABOLISM_OF_XENOBIOTICS_BY_CYTOCHROME_P450	KEGG_METABOLISM_OF_XENOBIOTICS_BY_CYTOCHROME_P450	0.0481654704432749	0.107718011115274	3255	69	8	ADH1A	ADH1B	ADH5	CYP1B1	CYP2S1	CYP3A5	GSTA4	GSTO1
REACTOME_RESPIRATORY_ELECTRON_TRANSPORT_ATP_SYNTHESIS_BY_CHEMIOSMOTIC_COUPLING_AND_HEAT_PRODUCTION_BY_UNCOUPLING_PROTEINS_	REACTOME_RESPIRATORY_ELECTRON_TRANSPORT_ATP_SYNTHESIS_BY_CHEMIOSMOTIC_COUPLING_AND_HEAT_PRODUCTION_BY_UNCOUPLING_PROTEINS_	0.0481654704432749	0.107718011115274	3255	69	8	COX6A1	ETFB	NDUFA4	NDUFA6	NDUFA8	NDUFC2	UQCR11	UQCRQ
KEGG_DORSO_VENTRAL_AXIS_FORMATION	KEGG_DORSO_VENTRAL_AXIS_FORMATION	0.0488823174575379	0.108905903851267	3255	24	4	ETV7	FMN2	PIWIL3	SOS1
PHOSPHOINOSITIDE_BIOSYNTHETIC_PROCESS	PHOSPHOINOSITIDE_BIOSYNTHETIC_PROCESS	0.0488823174575379	0.108905903851267	3255	24	4	CD81	DPM3	PIGH	PIGK
REACTOME_GROWTH_HORMONE_RECEPTOR_SIGNALING	REACTOME_GROWTH_HORMONE_RECEPTOR_SIGNALING	0.0488823174575379	0.108905903851267	3255	24	4	JAK2	LYN	STAT1	STAT5A
REACTOME_NUCLEAR_EVENTS_KINASE_AND_TRANSCRIPTION_FACTOR_ACTIVATION	REACTOME_NUCLEAR_EVENTS_KINASE_AND_TRANSCRIPTION_FACTOR_ACTIVATION	0.0488823174575379	0.108905903851267	3255	24	4	CREB1	DUSP6	RPS6KA2	RPS6KA3
GUANYL_NUCLEOTIDE_EXCHANGE_FACTOR_ACTIVITY	GUANYL_NUCLEOTIDE_EXCHANGE_FACTOR_ACTIVITY	0.0507120517820137	0.112768221308629	3255	46	6	ALS2	ARHGEF1	CYTH4	DOCK2	PLCE1	SOS1
STRESS_ACTIVATED_PROTEIN_KINASE_SIGNALING_PATHWAY	STRESS_ACTIVATED_PROTEIN_KINASE_SIGNALING_PATHWAY	0.0507120517820137	0.112768221308629	3255	46	6	AMBP	CD27	MAP3K9	MAPK8IP1	MAPK8IP2	SH2D3C
KEGG_PRION_DISEASES	KEGG_PRION_DISEASES	0.0516927931206564	0.114840239262367	3255	35	5	C7	CCL5	HSPA5	IL6	NCAM1
KEGG_ARACHIDONIC_ACID_METABOLISM	KEGG_ARACHIDONIC_ACID_METABOLISM	0.0520386730313103	0.115281139689758	3255	58	7	ALOX15B	CYP2J2	CYP4A22	GGT7	PLA2G2A	PLA2G2D	PTGS1
REACTOME_CELL_DEATH_SIGNALLING_VIA_NRAGE_NRIF_AND_NADE	REACTOME_CELL_DEATH_SIGNALLING_VIA_NRAGE_NRIF_AND_NADE	0.0520386730313103	0.115281139689758	3255	58	7	ARHGAP4	FGD3	MAGED1	NGEF	RASGRF1	SOS1	VAV1
REGULATION_OF_BINDING	REGULATION_OF_BINDING	0.0520386730313103	0.115281139689758	3255	58	7	BCL3	CARD11	FOXP3	NLRC3	PRMT8	TGFB1	TNF
BIOCARTA_HIF_PATHWAY	BIOCARTA_HIF_PATHWAY	0.0538561966733732	0.117860669212438	3255	15	3	CREB1	EPO	P4HB
BIOCARTA_HSP27_PATHWAY	BIOCARTA_HSP27_PATHWAY	0.0538561966733732	0.117860669212438	3255	15	3	FAS	FASLG	TNF
COPPER_ION_BINDING	COPPER_ION_BINDING	0.0538561966733732	0.117860669212438	3255	15	3	ANG	AOC3	MT3
INSOLUBLE_FRACTION	INSOLUBLE_FRACTION	0.0538561966733732	0.117860669212438	3255	15	3	CLIC5	PML	TMBIM6
KEGG_GLYCOSPHINGOLIPID_BIOSYNTHESIS_GANGLIO_SERIES	KEGG_GLYCOSPHINGOLIPID_BIOSYNTHESIS_GANGLIO_SERIES	0.0538561966733732	0.117860669212438	3255	15	3	ST3GAL2	ST6GALNAC5	ST8SIA5
NEGATIVE_REGULATION_OF_CELL_MIGRATION	NEGATIVE_REGULATION_OF_CELL_MIGRATION	0.0538561966733732	0.117860669212438	3255	15	3	ALOX15B	TBX5	THY1
REACTOME_ACETYLCHOLINE_BINDING_AND_DOWNSTREAM_EVENTS	REACTOME_ACETYLCHOLINE_BINDING_AND_DOWNSTREAM_EVENTS	0.0538561966733732	0.117860669212438	3255	15	3	CHRNA2	CHRNA4	CHRNA9
REACTOME_AMINO_ACID_SYNTHESIS_AND_INTERCONVERSION_TRANSAMINATION	REACTOME_AMINO_ACID_SYNTHESIS_AND_INTERCONVERSION_TRANSAMINATION	0.0538561966733732	0.117860669212438	3255	15	3	GOT1	PHGDH	PSAT1
REACTOME_GRB2_SOS_PROVIDES_LINKAGE_TO_MAPK_SIGNALING_FOR_INTERGRINS_	REACTOME_GRB2_SOS_PROVIDES_LINKAGE_TO_MAPK_SIGNALING_FOR_INTERGRINS_	0.0538561966733732	0.117860669212438	3255	15	3	ITGA2B	SOS1	VWF
REACTOME_SYNTHESIS_SECRETION_AND_DEACYLATION_OF_GHRELIN	REACTOME_SYNTHESIS_SECRETION_AND_DEACYLATION_OF_GHRELIN	0.0538561966733732	0.117860669212438	3255	15	3	PCSK1	PLA2G7	SPCS2
REACTOME_TGF_BETA_RECEPTOR_SIGNALING_IN_EMT_EPITHELIAL_TO_MESENCHYMAL_TRANSITION	REACTOME_TGF_BETA_RECEPTOR_SIGNALING_IN_EMT_EPITHELIAL_TO_MESENCHYMAL_TRANSITION	0.0538561966733732	0.117860669212438	3255	15	3	PRKCZ	TGFB1	TGFBR2
REACTOME_TRAFFICKING_OF_GLUR2_CONTAINING_AMPA_RECEPTORS	REACTOME_TRAFFICKING_OF_GLUR2_CONTAINING_AMPA_RECEPTORS	0.0538561966733732	0.117860669212438	3255	15	3	GRIA1	GRIA2	GRIA4
SYNAPTIC_VESICLE	SYNAPTIC_VESICLE	0.0538561966733732	0.117860669212438	3255	15	3	MT3	RAB3A	SVOP
G_PROTEIN_SIGNALING_ADENYLATE_CYCLASE_ACTIVATING_PATHWAY	G_PROTEIN_SIGNALING_ADENYLATE_CYCLASE_ACTIVATING_PATHWAY	0.0555908835883052	0.120867667190143	3255	25	4	ADCY7	ADORA3	CAP2	PTHLH
KEGG_DRUG_METABOLISM_CYTOCHROME_P450	KEGG_DRUG_METABOLISM_CYTOCHROME_P450	0.0554126905379999	0.120867667190143	3255	71	8	ADH1A	ADH1B	ADH5	AOX1	CYP3A5	FMO1	GSTA4	GSTO1
KEGG_GLYCOSYLPHOSPHATIDYLINOSITOL_GPI_ANCHOR_BIOSYNTHESIS	KEGG_GLYCOSYLPHOSPHATIDYLINOSITOL_GPI_ANCHOR_BIOSYNTHESIS	0.0555908835883052	0.120867667190143	3255	25	4	GPLD1	PIGH	PIGK	PIGM
LIGAND_DEPENDENT_NUCLEAR_RECEPTOR_ACTIVITY	LIGAND_DEPENDENT_NUCLEAR_RECEPTOR_ACTIVITY	0.0555908835883052	0.120867667190143	3255	25	4	AHR	NR3C1	PGRMC2	PTGER3
REACTOME_MUSCLE_CONTRACTION	REACTOME_MUSCLE_CONTRACTION	0.0553725475843478	0.120867667190143	3255	47	6	ACTN2	LMOD1	MYBPC2	MYH8	MYLK	TMOD1
REGULATION_OF_ANATOMICAL_STRUCTURE_MORPHOGENESIS	REGULATION_OF_ANATOMICAL_STRUCTURE_MORPHOGENESIS	0.0555908835883052	0.120867667190143	3255	25	4	MAPT	ROBO2	SLIT2	THY1
REGULATION_OF_DNA_BINDING	REGULATION_OF_DNA_BINDING	0.0553725475843478	0.120867667190143	3255	47	6	BCL3	CARD11	FOXP3	NLRC3	TGFB1	TNF
ANION_TRANSMEMBRANE_TRANSPORTER_ACTIVITY	ANION_TRANSMEMBRANE_TRANSPORTER_ACTIVITY	0.0561879503988416	0.12193980724855	3255	59	7	BEST1	CLCNKB	GLRB	SLC12A3	SLC17A7	SLC20A2	SLC4A4
GTPASE_ACTIVATOR_ACTIVITY	GTPASE_ACTIVATOR_ACTIVITY	0.0561879503988416	0.12193980724855	3255	59	7	ARHGAP4	RASA1	RASA4	RGS14	RGS16	SOS1	THY1
CELL_CYCLE_PROCESS	CELL_CYCLE_PROCESS	0.0571693260177357	0.123789346582939	3255	191	17	APBB1	BRSK1	CD28	CIT	E2F1	FOXN3	HSPA2	INHBA	PIM2	PML	PRUNE2	PTPRC	SAC3D1	STMN1	TGFB1	TTN	ZWINT
OXIDOREDUCTASE_ACTIVITY_GO_0016705	OXIDOREDUCTASE_ACTIVITY_GO_0016705	0.0572512536412994	0.123789346582939	3255	36	5	CYP2J2	NOS1	P4HA2	P4HB	PTGS1
POSITIVE_REGULATION_OF_CELLULAR_COMPONENT_ORGANIZATION_AND_BIOGENESIS	POSITIVE_REGULATION_OF_CELLULAR_COMPONENT_ORGANIZATION_AND_BIOGENESIS	0.0572512536412994	0.123789346582939	3255	36	5	DAZL	MAPT	PPARGC1A	ROBO2	SLIT2
REACTOME_PLATELET_AGGREGATION_PLUG_FORMATION	REACTOME_PLATELET_AGGREGATION_PLUG_FORMATION	0.0572512536412994	0.123789346582939	3255	36	5	ADRA2A	F2	ITGA2B	SOS1	VWF
INTEGRAL_TO_ORGANELLE_MEMBRANE	INTEGRAL_TO_ORGANELLE_MEMBRANE	0.0602826118554409	0.130103962661329	3255	48	6	BNIP3	BSCL2	DERL1	DPM3	PIGK	STEAP2
REACTOME_VIF_MEDIATED_DEGRADATION_OF_APOBEC3G	REACTOME_VIF_MEDIATED_DEGRADATION_OF_APOBEC3G	0.0602826118554409	0.130103962661329	3255	48	6	APOBEC3G	PSMB10	PSMB8	PSMB9	PSME1	PSME2
BIOCARTA_ACH_PATHWAY	BIOCARTA_ACH_PATHWAY	0.0634867132097175	0.134787175737554	3255	16	3	FASLG	MUSK	PIK3CG
BIOCARTA_BAD_PATHWAY	BIOCARTA_BAD_PATHWAY	0.0627679605619963	0.134787175737554	3255	26	4	ADCY1	CSF2RB	IGF1	PIK3CG
BIOCARTA_GATA3_PATHWAY	BIOCARTA_GATA3_PATHWAY	0.0634867132097175	0.134787175737554	3255	16	3	IL5	MAF	NFATC2
BIOCARTA_PAR1_PATHWAY	BIOCARTA_PAR1_PATHWAY	0.0631384778647253	0.134787175737554	3255	37	5	ADCY1	ARHGEF1	ARHGEF15	F2	PIK3CG
BIOCARTA_RELA_PATHWAY	BIOCARTA_RELA_PATHWAY	0.0634867132097175	0.134787175737554	3255	16	3	NFKB1	TNF	TNFRSF1B
BIOCARTA_SHH_PATHWAY	BIOCARTA_SHH_PATHWAY	0.0634867132097175	0.134787175737554	3255	16	3	GLI1	GLI2	GLI3
CASPASE_ACTIVATION	CASPASE_ACTIVATION	0.0627679605619963	0.134787175737554	3255	26	4	F2	LCK	NLRC4	STAT1
DEVELOPMENT_OF_PRIMARY_SEXUAL_CHARACTERISTICS	DEVELOPMENT_OF_PRIMARY_SEXUAL_CHARACTERISTICS	0.0627679605619963	0.134787175737554	3255	26	4	DMRT2	FOXL2	HSD17B3	NR0B1
ENERGY_DERIVATION_BY_OXIDATION_OF_ORGANIC_COMPOUNDS	ENERGY_DERIVATION_BY_OXIDATION_OF_ORGANIC_COMPOUNDS	0.0631384778647253	0.134787175737554	3255	37	5	ACO2	OXA1L	PPARGC1A	PYGB	PYGM
LIPID_HOMEOSTASIS	LIPID_HOMEOSTASIS	0.0634867132097175	0.134787175737554	3255	16	3	ABCA2	ANGPTL3	CETP
MICROTUBULE_MOTOR_ACTIVITY	MICROTUBULE_MOTOR_ACTIVITY	0.0634867132097175	0.134787175737554	3255	16	3	DYNC1I1	KIF1B	KIF5C
OXIDOREDUCTASE_ACTIVITY_ACTING_ON_THE_ALDEHYDE_OR_OXO_GROUP_OF_DONORSNAD_OR_NADP_AS_ACCEPTOR	OXIDOREDUCTASE_ACTIVITY_ACTING_ON_THE_ALDEHYDE_OR_OXO_GROUP_OF_DONORSNAD_OR_NADP_AS_ACCEPTOR	0.0634867132097175	0.134787175737554	3255	16	3	ADH5	ALDH6A1	ALDH7A1
REACTOME_MEMBRANE_TRAFFICKING	REACTOME_MEMBRANE_TRAFFICKING	0.0632011211951785	0.134787175737554	3255	125	12	CHMP6	COPE	DNAJC6	DNASE2	GJB1	MYO6	SAR1B	SH3GL2	SNF8	SNX9	SORT1	VPS37B
REACTOME_POST_TRANSLATIONAL_MODIFICATION_SYNTHESIS_OF_GPI_ANCHORED_PROTEINS	REACTOME_POST_TRANSLATIONAL_MODIFICATION_SYNTHESIS_OF_GPI_ANCHORED_PROTEINS	0.0627679605619963	0.134787175737554	3255	26	4	DPM3	PIGH	PIGK	PIGM
REACTOME_PTM_GAMMA_CARBOXYLATION_HYPUSINE_FORMATION_AND_ARYLSULFATASE_ACTIVATION	REACTOME_PTM_GAMMA_CARBOXYLATION_HYPUSINE_FORMATION_AND_ARYLSULFATASE_ACTIVATION	0.0627679605619963	0.134787175737554	3255	26	4	ARSI	F2	F7	VKORC1
REGULATION_OF_CATABOLIC_PROCESS	REGULATION_OF_CATABOLIC_PROCESS	0.0634867132097175	0.134787175737554	3255	16	3	ANGPTL3	CIDEA	PFKM
REGULATION_OF_PROTEIN_IMPORT_INTO_NUCLEUS	REGULATION_OF_PROTEIN_IMPORT_INTO_NUCLEUS	0.0634867132097175	0.134787175737554	3255	16	3	BCL3	NFKBIL1	TGFB1
SULFURIC_ESTER_HYDROLASE_ACTIVITY	SULFURIC_ESTER_HYDROLASE_ACTIVITY	0.0634867132097175	0.134787175737554	3255	16	3	ARSI	SULF1	SULF2
BIOCARTA_MAPK_PATHWAY	BIOCARTA_MAPK_PATHWAY	0.0645437871792829	0.136783852504605	3255	86	9	CREB1	MAP3K1	MAP3K9	MAPK4	NFKB1	RPS6KA2	RPS6KA3	STAT1	TGFB1
NUCLEOCYTOPLASMIC_TRANSPORT	NUCLEOCYTOPLASMIC_TRANSPORT	0.0645437871792829	0.136783852504605	3255	86	9	BCL3	DDX25	F2	GLI3	NFKBIL1	PPP1R10	PTTG1IP	TGFB1	TNF
REACTOME_MAP_KINASE_ACTIVATION_IN_TLR_CASCADE	REACTOME_MAP_KINASE_ACTIVATION_IN_TLR_CASCADE	0.0654428050370836	0.138563917524366	3255	49	6	CREB1	DUSP6	NOD1	RIPK2	RPS6KA2	RPS6KA3
NUCLEAR_TRANSPORT	NUCLEAR_TRANSPORT	0.0684287360818761	0.144755468753906	3255	87	9	BCL3	DDX25	F2	GLI3	NFKBIL1	PPP1R10	PTTG1IP	TGFB1	TNF
ACTIVATION_OF_MAPK_ACTIVITY	ACTIVATION_OF_MAPK_ACTIVITY	0.0693529093422512	0.146051997591491	3255	38	5	ADRA2A	CD81	GRM4	MAP3K9	PLCE1
CELL_CYCLE_PHASE	CELL_CYCLE_PHASE	0.0691452358665123	0.146051997591491	3255	168	15	APBB1	BRSK1	CD28	CIT	E2F1	FOXN3	HSPA2	INHBA	PIM2	PML	PRUNE2	PTPRC	TGFB1	TTN	ZWINT
KEGG_SNARE_INTERACTIONS_IN_VESICULAR_TRANSPORT	KEGG_SNARE_INTERACTIONS_IN_VESICULAR_TRANSPORT	0.0693529093422512	0.146051997591491	3255	38	5	SNAP25	STX11	STX1B	STX5	VAMP1
PROTEIN_KINASE_REGULATOR_ACTIVITY	PROTEIN_KINASE_REGULATOR_ACTIVITY	0.0693529093422512	0.146051997591491	3255	38	5	ALS2	CXCL10	GMFG	MAPK8IP1	MAPK8IP2
REACTOME_NETRIN1_SIGNALING	REACTOME_NETRIN1_SIGNALING	0.0693529093422512	0.146051997591491	3255	38	5	NTN1	SLIT2	SLIT3	TRPC4	UNC5D
REACTOME_ACTIVATION_OF_NF_KAPPAB_IN_B_CELLS	REACTOME_ACTIVATION_OF_NF_KAPPAB_IN_B_CELLS	0.0698357665938081	0.146936958232353	3255	62	7	CARD11	PSMB10	PSMB8	PSMB9	PSME1	PSME2	REL
AROMATIC_COMPOUND_METABOLIC_PROCESS	AROMATIC_COMPOUND_METABOLIC_PROCESS	0.0704061988110579	0.147081872137793	3255	27	4	ALDH1L1	ALDH6A1	IDO1	QDPR
BIOCARTA_CREB_PATHWAY	BIOCARTA_CREB_PATHWAY	0.0704061988110579	0.147081872137793	3255	27	4	ADCY1	CAMK2B	CREB1	SOS1
GOLGI_ASSOCIATED_VESICLE	GOLGI_ASSOCIATED_VESICLE	0.0704061988110579	0.147081872137793	3255	27	4	AP3B2	COPE	CSPG5	STEAP2
HETEROCYCLE_METABOLIC_PROCESS	HETEROCYCLE_METABOLIC_PROCESS	0.0704061988110579	0.147081872137793	3255	27	4	ALDH1L1	ALDH6A1	IDO1	P4HB
HYDRO_LYASE_ACTIVITY	HYDRO_LYASE_ACTIVITY	0.0704061988110579	0.147081872137793	3255	27	4	CA11	CA14	CA2	CA4
NEGATIVE_REGULATION_OF_CELL_DIFFERENTIATION	NEGATIVE_REGULATION_OF_CELL_DIFFERENTIATION	0.0704061988110579	0.147081872137793	3255	27	4	INHBA	PF4	TWIST2	ZBTB16
REACTOME_PERK_REGULATED_GENE_EXPRESSION	REACTOME_PERK_REGULATED_GENE_EXPRESSION	0.0704061988110579	0.147081872137793	3255	27	4	CCL2	DDIT3	HSPA5	IGFBP1
REACTOME_STRIATED_MUSCLE_CONTRACTION	REACTOME_STRIATED_MUSCLE_CONTRACTION	0.0704061988110579	0.147081872137793	3255	27	4	ACTN2	MYBPC2	MYH8	TMOD1
INTRINSIC_TO_ORGANELLE_MEMBRANE	INTRINSIC_TO_ORGANELLE_MEMBRANE	0.070853024464297	0.147752173682881	3255	50	6	BNIP3	BSCL2	DERL1	DPM3	PIGK	STEAP2
NEUROTRANSMITTER_RECEPTOR_ACTIVITY	NEUROTRANSMITTER_RECEPTOR_ACTIVITY	0.070853024464297	0.147752173682881	3255	50	6	CHRNA2	CHRNA4	GABRA2	GABRA4	GABRG2	KISS1R
BIOCARTA_ARF_PATHWAY	BIOCARTA_ARF_PATHWAY	0.0738485839341791	0.152911542726906	3255	17	3	E2F1	PIK3CG	TWIST1
CHROMATIN_REMODELING_COMPLEX	CHROMATIN_REMODELING_COMPLEX	0.0738485839341791	0.152911542726906	3255	17	3	ACTL6B	NAP1L2	NCR1
EARLY_ENDOSOME	EARLY_ENDOSOME	0.0738485839341791	0.152911542726906	3255	17	3	ALS2	DNER	STEAP2
ICOSANOID_METABOLIC_PROCESS	ICOSANOID_METABOLIC_PROCESS	0.0738485839341791	0.152911542726906	3255	17	3	CD74	CYP2J2	PTGS1
NEGATIVE_REGULATION_OF_MAP_KINASE_ACTIVITY	NEGATIVE_REGULATION_OF_MAP_KINASE_ACTIVITY	0.0738485839341791	0.152911542726906	3255	17	3	DUSP6	DUSP8	LAX1
REACTOME_INTRINSIC_PATHWAY	REACTOME_INTRINSIC_PATHWAY	0.0738485839341791	0.152911542726906	3255	17	3	F2	SERPING1	VWF
REACTOME_POST_CHAPERONIN_TUBULIN_FOLDING_PATHWAY	REACTOME_POST_CHAPERONIN_TUBULIN_FOLDING_PATHWAY	0.0738485839341791	0.152911542726906	3255	17	3	TUBB2A	TUBB2B	TUBB4A
REACTOME_TIE2_SIGNALING	REACTOME_TIE2_SIGNALING	0.0738485839341791	0.152911542726906	3255	17	3	DOK2	GRB7	SOS1
CYCLASE_ACTIVITY	CYCLASE_ACTIVITY	0.0759017729652069	0.156472372035479	3255	8	2	ADCY7	ADCY8
PHOSPHOLIPID_BIOSYNTHETIC_PROCESS	PHOSPHOLIPID_BIOSYNTHETIC_PROCESS	0.0758918687224287	0.156472372035479	3255	39	5	AGPAT1	CD81	DPM3	PIGH	PIGK
PHOSPHORUS_OXYGEN_LYASE_ACTIVITY	PHOSPHORUS_OXYGEN_LYASE_ACTIVITY	0.0759017729652069	0.156472372035479	3255	8	2	ADCY7	ADCY8
PROTEIN_OLIGOMERIZATION	PROTEIN_OLIGOMERIZATION	0.0758918687224287	0.156472372035479	3255	39	5	ACTN2	NOD1	SEPT9	SYT1	VWF
REACTOME_ELEVATION_OF_CYTOSOLIC_CA2_LEVELS	REACTOME_ELEVATION_OF_CYTOSOLIC_CA2_LEVELS	0.0759017729652069	0.156472372035479	3255	8	2	ITPR2	P2RX1
KEGG_MTOR_SIGNALING_PATHWAY	KEGG_MTOR_SIGNALING_PATHWAY	0.0765125157962677	0.157454703559688	3255	51	6	IGF1	PIK3CD	PIK3CG	RPS6KA2	RPS6KA3	VEGFC
REACTOME_O_LINKED_GLYCOSYLATION_OF_MUCINS	REACTOME_O_LINKED_GLYCOSYLATION_OF_MUCINS	0.0765125157962677	0.157454703559688	3255	51	6	GALNT9	GCNT4	MUC12	MUC16	MUCL1	ST3GAL2
GLYCOPROTEIN_METABOLIC_PROCESS	GLYCOPROTEIN_METABOLIC_PROCESS	0.0766282489031396	0.157554664265351	3255	89	9	DPM3	FUT7	FUT9	GCNT4	MGAT4B	RPN1	ST8SIA3	ST8SIA4	TSPAN8
BIOCARTA_GH_PATHWAY	BIOCARTA_GH_PATHWAY	0.0784961391964447	0.160550952532571	3255	28	4	JAK2	PIK3CG	SOS1	STAT5A
LIPID_TRANSPORT	LIPID_TRANSPORT	0.0784961391964447	0.160550952532571	3255	28	4	ABCA2	ANGPTL3	CETP	CHKA
REACTOME_BIOSYNTHESIS_OF_THE_N_GLYCAN_PRECURSOR_DOLICHOL_LIPID_LINKED_OLIGOSACCHARIDE_LLO_AND_TRANSFER_TO_A_NASCENT_PROTEIN	REACTOME_BIOSYNTHESIS_OF_THE_N_GLYCAN_PRECURSOR_DOLICHOL_LIPID_LINKED_OLIGOSACCHARIDE_LLO_AND_TRANSFER_TO_A_NASCENT_PROTEIN	0.0784961391964447	0.160550952532571	3255	28	4	ALG13	DPAGT1	DPM3	PGM3
REACTOME_LIPOPROTEIN_METABOLISM	REACTOME_LIPOPROTEIN_METABOLISM	0.0784961391964447	0.160550952532571	3255	28	4	CETP	P4HB	PLTP	SAR1B
REACTOME_TIGHT_JUNCTION_INTERACTIONS	REACTOME_TIGHT_JUNCTION_INTERACTIONS	0.0784961391964447	0.160550952532571	3255	28	4	CLDN11	CLDN20	CLDN5	CRB3
SULFOTRANSFERASE_ACTIVITY	SULFOTRANSFERASE_ACTIVITY	0.0784961391964447	0.160550952532571	3255	28	4	CHST11	CHST7	HS3ST3B1	HS6ST1
REACTOME_PPARA_ACTIVATES_GENE_EXPRESSION	REACTOME_PPARA_ACTIVATES_GENE_EXPRESSION	0.0798678350134349	0.163214234269615	3255	103	10	ABCB4	AGT	ANKRD1	CD36	G0S2	MED29	MED31	NCOA1	NPAS2	PPARGC1A
ACTIN_FILAMENT	ACTIN_FILAMENT	0.0849044300984944	0.171711890526783	3255	18	3	ACTN2	MYO6	PALLD
ACTIVATION_OF_NF_KAPPAB_TRANSCRIPTION_FACTOR	ACTIVATION_OF_NF_KAPPAB_TRANSCRIPTION_FACTOR	0.0849044300984944	0.171711890526783	3255	18	3	CARD11	NLRC3	TNF
BIOCARTA_SPRY_PATHWAY	BIOCARTA_SPRY_PATHWAY	0.0849044300984944	0.171711890526783	3255	18	3	RASA1	SOS1	SPRY2
CYTOKINE_SECRETION	CYTOKINE_SECRETION	0.0849044300984944	0.171711890526783	3255	18	3	CIDEA	FOXP3	NLRC4
ESTABLISHMENT_OF_ORGANELLE_LOCALIZATION	ESTABLISHMENT_OF_ORGANELLE_LOCALIZATION	0.0849044300984944	0.171711890526783	3255	18	3	LRMP	NLGN1	STX5
INORGANIC_ANION_TRANSPORT	INORGANIC_ANION_TRANSPORT	0.0849044300984944	0.171711890526783	3255	18	3	BEST1	CLIC5	SLC17A7
KEGG_PHENYLALANINE_METABOLISM	KEGG_PHENYLALANINE_METABOLISM	0.0849044300984944	0.171711890526783	3255	18	3	AOC3	GOT1	IL4I1
PHOSPHOTRANSFERASE_ACTIVITY_PHOSPHATE_GROUP_AS_ACCEPTOR	PHOSPHOTRANSFERASE_ACTIVITY_PHOSPHATE_GROUP_AS_ACCEPTOR	0.0849044300984944	0.171711890526783	3255	18	3	AK2	MPP2	MPP3
POLYSACCHARIDE_METABOLIC_PROCESS	POLYSACCHARIDE_METABOLIC_PROCESS	0.0849044300984944	0.171711890526783	3255	18	3	CHST7	PYGB	PYGM
REACTOME_ABCA_TRANSPORTERS_IN_LIPID_HOMEOSTASIS	REACTOME_ABCA_TRANSPORTERS_IN_LIPID_HOMEOSTASIS	0.0849044300984944	0.171711890526783	3255	18	3	ABCA2	ABCA6	ABCG4
REACTOME_N_GLYCAN_ANTENNAE_ELONGATION_IN_THE_MEDIAL_TRANS_GOLGI	REACTOME_N_GLYCAN_ANTENNAE_ELONGATION_IN_THE_MEDIAL_TRANS_GOLGI	0.0849044300984944	0.171711890526783	3255	18	3	MGAT4B	MGAT4C	ST8SIA3
SECRETORY_GRANULE	SECRETORY_GRANULE	0.0849044300984944	0.171711890526783	3255	18	3	LAMP2	SELP	VWF
KEGG_P53_SIGNALING_PATHWAY	KEGG_P53_SIGNALING_PATHWAY	0.0852913463108405	0.172197502964915	3255	65	7	CASP8	CCND2	FAS	IGF1	SESN2	THBS1	TNFRSF10B
MICROTUBULE_ORGANIZING_CENTER	MICROTUBULE_ORGANIZING_CENTER	0.0852913463108405	0.172197502964915	3255	65	7	ABCA2	ALS2	CLASP1	CTAG2	LCK	PKHD1	SAC3D1
BIOCARTA_HDAC_PATHWAY	BIOCARTA_HDAC_PATHWAY	0.0870264028763834	0.174350077837742	3255	29	4	IGF1	NFATC2	PIK3CG	PPP3CC
BIOCARTA_TNFR1_PATHWAY	BIOCARTA_TNFR1_PATHWAY	0.0870264028763834	0.174350077837742	3255	29	4	ARHGDIB	CASP8	MAP3K1	TNF
KEGG_LINOLEIC_ACID_METABOLISM	KEGG_LINOLEIC_ACID_METABOLISM	0.0870264028763834	0.174350077837742	3255	29	4	CYP2J2	CYP3A5	PLA2G2A	PLA2G2D
KEGG_THYROID_CANCER	KEGG_THYROID_CANCER	0.0870264028763834	0.174350077837742	3255	29	4	LEF1	PAX8	TCF7	TCF7L2
NEGATIVE_REGULATION_OF_CELLULAR_COMPONENT_ORGANIZATION_AND_BIOGENESIS	NEGATIVE_REGULATION_OF_CELLULAR_COMPONENT_ORGANIZATION_AND_BIOGENESIS	0.0870264028763834	0.174350077837742	3255	29	4	CAPG	CLASP1	LIMA1	THY1
RAS_GTPASE_ACTIVATOR_ACTIVITY	RAS_GTPASE_ACTIVATOR_ACTIVITY	0.0870264028763834	0.174350077837742	3255	29	4	ARHGAP4	RASA1	SOS1	THY1
REACTOME_COMPLEMENT_CASCADE	REACTOME_COMPLEMENT_CASCADE	0.0870264028763834	0.174350077837742	3255	29	4	C1S	C2	C3	C7
REACTOME_INTRINSIC_PATHWAY_FOR_APOPTOSIS	REACTOME_INTRINSIC_PATHWAY_FOR_APOPTOSIS	0.0870264028763834	0.174350077837742	3255	29	4	CASP7	CASP8	E2F1	GZMB
RESPONSE_TO_ORGANIC_SUBSTANCE	RESPONSE_TO_ORGANIC_SUBSTANCE	0.0870264028763834	0.174350077837742	3255	29	4	ABAT	CDH13	CHRNA4	CLEC7A
NEUROTRANSMITTER_BINDING	NEUROTRANSMITTER_BINDING	0.0885731269529334	0.177146253905867	3255	53	6	CHRNA2	CHRNA4	GABRA2	GABRA4	GABRG2	KISS1R
PEPTIDE_RECEPTOR_ACTIVITY	PEPTIDE_RECEPTOR_ACTIVITY	0.0885731269529334	0.177146253905867	3255	53	6	AVPR1A	F2RL2	FPR3	GPR17	KISS1R	OPRK1
REACTOME_PHOSPHOLIPID_METABOLISM	REACTOME_PHOSPHOLIPID_METABOLISM	0.0897147026276618	0.179276569305362	3255	189	16	AGPAT1	ARSI	ASAH1	CERS4	CHKA	GBA	NEU1	OSBP	PIK3CD	PIK3CG	PIP4K2B	PIP5K1C	PLA2G2A	PLA2G2D	PLD4	TPTE2
REGULATION_OF_MITOSIS	REGULATION_OF_MITOSIS	0.0899273369152645	0.179548538215498	3255	41	5	BRSK1	CD28	PML	TGFB1	ZWINT
KEGG_RENAL_CELL_CARCINOMA	KEGG_RENAL_CELL_CARCINOMA	0.0908428220484781	0.181222160310995	3255	66	7	ARNT2	PAK6	PIK3CD	PIK3CG	SOS1	TGFB1	VEGFC
REACTOME_TCA_CYCLE_AND_RESPIRATORY_ELECTRON_TRANSPORT	REACTOME_TCA_CYCLE_AND_RESPIRATORY_ELECTRON_TRANSPORT	0.092539331401579	0.184449678392612	3255	106	10	ACO2	BSG	COX6A1	ETFB	NDUFA4	NDUFA6	NDUFA8	NDUFC2	UQCR11	UQCRQ
BIOCARTA_FEEDER_PATHWAY	BIOCARTA_FEEDER_PATHWAY	0.0938964713885145	0.186048244828932	3255	9	2	HK1	PYGM
BIOCARTA_FREE_PATHWAY	BIOCARTA_FREE_PATHWAY	0.0938964713885145	0.186048244828932	3255	9	2	NFKB1	TNF
HETEROPHILIC_CELL_ADHESION	HETEROPHILIC_CELL_ADHESION	0.0938964713885145	0.186048244828932	3255	9	2	CADM3	CD209
PHOTORECEPTOR_CELL_MAINTENANCE	PHOTORECEPTOR_CELL_MAINTENANCE	0.0938964713885145	0.186048244828932	3255	9	2	PCDH15	USH1G
REACTOME_ROLE_OF_SECOND_MESSENGERS_IN_NETRIN1_SIGNALING	REACTOME_ROLE_OF_SECOND_MESSENGERS_IN_NETRIN1_SIGNALING	0.0938964713885145	0.186048244828932	3255	9	2	NTN1	TRPC4
REACTOME_VEGF_LIGAND_RECEPTOR_INTERACTIONS	REACTOME_VEGF_LIGAND_RECEPTOR_INTERACTIONS	0.0938964713885145	0.186048244828932	3255	9	2	NRP1	VEGFC
REGULATION_OF_TYROSINE_PHOSPHORYLATION_OF_STAT_PROTEIN	REGULATION_OF_TYROSINE_PHOSPHORYLATION_OF_STAT_PROTEIN	0.0938964713885145	0.186048244828932	3255	9	2	IL31RA	LYN
ADENYLATE_CYCLASE_ACTIVATION	ADENYLATE_CYCLASE_ACTIVATION	0.0966139793691465	0.188880329666681	3255	19	3	ADCY7	ADORA3	CAP2
BIOCARTA_CALCINEURIN_PATHWAY	BIOCARTA_CALCINEURIN_PATHWAY	0.0966139793691465	0.188880329666681	3255	19	3	NFATC2	NFATC3	PPP3CC
CARBOHYDRATE_TRANSPORT	CARBOHYDRATE_TRANSPORT	0.0966139793691465	0.188880329666681	3255	19	3	PPBP	SLC2A3	SLC35A2
CELLULAR_RESPIRATION	CELLULAR_RESPIRATION	0.0966139793691465	0.188880329666681	3255	19	3	ACO2	OXA1L	PPARGC1A
CHLORIDE_CHANNEL_ACTIVITY	CHLORIDE_CHANNEL_ACTIVITY	0.0966139793691465	0.188880329666681	3255	19	3	BEST1	CLCNKB	GLRB
DNA_DAMAGE_CHECKPOINT	DNA_DAMAGE_CHECKPOINT	0.0966139793691465	0.188880329666681	3255	19	3	BRSK1	FOXN3	PML
INORGANIC_ANION_TRANSMEMBRANE_TRANSPORTER_ACTIVITY	INORGANIC_ANION_TRANSMEMBRANE_TRANSPORTER_ACTIVITY	0.0966139793691465	0.188880329666681	3255	19	3	SLC17A7	SLC20A2	SLC4A4
INTRAMOLECULAR_OXIDOREDUCTASE_ACTIVITY	INTRAMOLECULAR_OXIDOREDUCTASE_ACTIVITY	0.0966139793691465	0.188880329666681	3255	19	3	EBP	P4HB	PDIA2
KEGG_ETHER_LIPID_METABOLISM	KEGG_ETHER_LIPID_METABOLISM	0.0959838804881556	0.188880329666681	3255	30	4	ENPP6	PLA2G2A	PLA2G2D	PLA2G7
PROTEIN_AMINO_ACID_N_LINKED_GLYCOSYLATION	PROTEIN_AMINO_ACID_N_LINKED_GLYCOSYLATION	0.0959838804881556	0.188880329666681	3255	30	4	MGAT4B	RPN1	ST8SIA3	ST8SIA4
PROTEIN_POLYMERIZATION	PROTEIN_POLYMERIZATION	0.0966139793691465	0.188880329666681	3255	19	3	ANG	MAPT	RASA1
REACTOME_CGMP_EFFECTS	REACTOME_CGMP_EFFECTS	0.0966139793691465	0.188880329666681	3255	19	3	PDE10A	PDE1B	PRKG2
REACTOME_MAPK_TARGETS_NUCLEAR_EVENTS_MEDIATED_BY_MAP_KINASES	REACTOME_MAPK_TARGETS_NUCLEAR_EVENTS_MEDIATED_BY_MAP_KINASES	0.0959838804881556	0.188880329666681	3255	30	4	CREB1	DUSP6	RPS6KA2	RPS6KA3
REACTOME_SYNTHESIS_OF_PIPS_AT_THE_PLASMA_MEMBRANE	REACTOME_SYNTHESIS_OF_PIPS_AT_THE_PLASMA_MEMBRANE	0.0959838804881556	0.188880329666681	3255	30	4	PIK3CD	PIK3CG	PIP4K2B	PIP5K1C
REGULATION_OF_MUSCLE_CONTRACTION	REGULATION_OF_MUSCLE_CONTRACTION	0.0966139793691465	0.188880329666681	3255	19	3	CNN1	NMU	PLCE1
RHO_GTPASE_ACTIVATOR_ACTIVITY	RHO_GTPASE_ACTIVATOR_ACTIVITY	0.0966139793691465	0.188880329666681	3255	19	3	ARHGAP4	SOS1	THY1
REACTOME_REGULATION_OF_INSULIN_SECRETION_BY_GLUCAGON_LIKE_PEPTIDE1	REACTOME_REGULATION_OF_INSULIN_SECRETION_BY_GLUCAGON_LIKE_PEPTIDE1	0.0974133326581977	0.190126188366166	3255	42	5	ADCY8	AKAP5	GNG2	ITPR2	KCNB1
UNFOLDED_PROTEIN_BINDING	UNFOLDED_PROTEIN_BINDING	0.0974133326581977	0.190126188366166	3255	42	5	CLGN	HSPA2	LRPAP1	PPIB	TAPBP
PROTEIN_TARGETING	PROTEIN_TARGETING	0.101614177276909	0.198022223398799	3255	108	10	BCL3	F2	GLI3	NFKBIL1	NLGN1	PPP1R10	PTTG1IP	TGFB1	TIMM23	TNF
REACTOME_AMYLOIDS	REACTOME_AMYLOIDS	0.101627773645419	0.198022223398799	3255	81	8	APP	B2M	H3F3B	HIST1H3E	HIST1H4J	LYZ	SNCA	TGFBI
ANION_TRANSPORT	ANION_TRANSPORT	0.105353918680446	0.204433658580916	3255	31	4	BEST1	CLIC5	SLC17A5	SLC17A7
CARBON_OXYGEN_LYASE_ACTIVITY	CARBON_OXYGEN_LYASE_ACTIVITY	0.105353918680446	0.204433658580916	3255	31	4	CA11	CA14	CA2	CA4
EXTRACELLULAR_STRUCTURE_ORGANIZATION_AND_BIOGENESIS	EXTRACELLULAR_STRUCTURE_ORGANIZATION_AND_BIOGENESIS	0.105353918680446	0.204433658580916	3255	31	4	ACAN	COL5A2	NLGN1	NRCAM
MICROTUBULE	MICROTUBULE	0.105353918680446	0.204433658580916	3255	31	4	CLASP1	MAPT	SEPT9	SIRT2
MITOCHONDRIAL_MEMBRANE_PART	MITOCHONDRIAL_MEMBRANE_PART	0.105202945629175	0.204433658580916	3255	43	5	BNIP3	NDUFA6	OXA1L	TIMM23	TIMM8B
ANION_CHANNEL_ACTIVITY	ANION_CHANNEL_ACTIVITY	0.108934811496954	0.210511587950456	3255	20	3	BEST1	CLCNKB	GLRB
POSITIVE_REGULATION_OF_SECRETION	POSITIVE_REGULATION_OF_SECRETION	0.108934811496954	0.210511587950456	3255	20	3	ANG	INHBA	SCIN
REACTOME_HS_GAG_DEGRADATION	REACTOME_HS_GAG_DEGRADATION	0.108934811496954	0.210511587950456	3255	20	3	GPC5	HPSE2	SDC4
REACTOME_RNA_POL_I_TRANSCRIPTION_TERMINATION	REACTOME_RNA_POL_I_TRANSCRIPTION_TERMINATION	0.108934811496954	0.210511587950456	3255	20	3	GTF2H1	TAF1A	UBTF
SENSORY_PERCEPTION_OF_CHEMICAL_STIMULUS	SENSORY_PERCEPTION_OF_CHEMICAL_STIMULUS	0.108934811496954	0.210511587950456	3255	20	3	SLIT2	TAS1R1	TAS2R43
KEGG_PYRIMIDINE_METABOLISM	KEGG_PYRIMIDINE_METABOLISM	0.109843533352402	0.212092945880441	3255	96	9	CANT1	CMPK2	DPYD	NT5C1A	NT5E	POLD3	POLR2J	POLR3A	TYMP
AMINO_ACID_DERIVATIVE_BIOSYNTHETIC_PROCESS	AMINO_ACID_DERIVATIVE_BIOSYNTHETIC_PROCESS	0.112954976614674	0.212111141263222	3255	10	2	GAMT	GATM
ANTIPORTER_ACTIVITY	ANTIPORTER_ACTIVITY	0.112954976614674	0.212111141263222	3255	10	2	SLC3A2	SLC7A11
BIOCARTA_DNAFRAGMENT_PATHWAY	BIOCARTA_DNAFRAGMENT_PATHWAY	0.112954976614674	0.212111141263222	3255	10	2	CASP7	GZMB
BODY_FLUID_SECRETION	BODY_FLUID_SECRETION	0.112954976614674	0.212111141263222	3255	10	2	CEL	NPR1
CELL_SOMA	CELL_SOMA	0.112954976614674	0.212111141263222	3255	10	2	ANG	NRSN1
COFACTOR_CATABOLIC_PROCESS	COFACTOR_CATABOLIC_PROCESS	0.112954976614674	0.212111141263222	3255	10	2	ACO2	ALDH1L1
DETECTION_OF_BIOTIC_STIMULUS	DETECTION_OF_BIOTIC_STIMULUS	0.112954976614674	0.212111141263222	3255	10	2	NLRC4	NOD1
EPITHELIAL_TO_MESENCHYMAL_TRANSITION	EPITHELIAL_TO_MESENCHYMAL_TRANSITION	0.112954976614674	0.212111141263222	3255	10	2	S100A4	TGFB1
FOCAL_ADHESION_FORMATION	FOCAL_ADHESION_FORMATION	0.112954976614674	0.212111141263222	3255	10	2	ACTN2	THY1
FUCOSYLTRANSFERASE_ACTIVITY	FUCOSYLTRANSFERASE_ACTIVITY	0.112954976614674	0.212111141263222	3255	10	2	FUT7	FUT9
G_PROTEIN_SIGNALING_ADENYLATE_CYCLASE_INHIBITING_PATHWAY	G_PROTEIN_SIGNALING_ADENYLATE_CYCLASE_INHIBITING_PATHWAY	0.112954976614674	0.212111141263222	3255	10	2	GRM4	OPRK1
GLUCAN_METABOLIC_PROCESS	GLUCAN_METABOLIC_PROCESS	0.112954976614674	0.212111141263222	3255	10	2	PYGB	PYGM
GOLGI_MEMBRANE	GOLGI_MEMBRANE	0.113288687128225	0.212111141263222	3255	44	5	BNIP3	CSPG5	GOLGA3	STEAP2	TAPBP
KEGG_LIMONENE_AND_PINENE_DEGRADATION	KEGG_LIMONENE_AND_PINENE_DEGRADATION	0.112954976614674	0.212111141263222	3255	10	2	ALDH1B1	ALDH7A1
KEGG_VASOPRESSIN_REGULATED_WATER_REABSORPTION	KEGG_VASOPRESSIN_REGULATED_WATER_REABSORPTION	0.113288687128225	0.212111141263222	3255	44	5	AQP4	ARHGDIB	CREB1	CREB3L1	DYNC1I1
MICROVILLUS	MICROVILLUS	0.112954976614674	0.212111141263222	3255	10	2	CLIC5	PCDH15
MONOCARBOXYLIC_ACID_TRANSPORT	MONOCARBOXYLIC_ACID_TRANSPORT	0.112954976614674	0.212111141263222	3255	10	2	SLC16A2	SLC16A5
MONOSACCHARIDE_TRANSMEMBRANE_TRANSPORTER_ACTIVITY	MONOSACCHARIDE_TRANSMEMBRANE_TRANSPORTER_ACTIVITY	0.112954976614674	0.212111141263222	3255	10	2	PPBP	SLC2A3
NUCLEAR_SPECK	NUCLEAR_SPECK	0.112954976614674	0.212111141263222	3255	10	2	GLIS2	ZBTB16
OXIDOREDUCTASE_ACTIVITY_GO_0016706	OXIDOREDUCTASE_ACTIVITY_GO_0016706	0.112954976614674	0.212111141263222	3255	10	2	P4HA2	P4HB
POSITIVE_REGULATION_OF_CELL_MIGRATION	POSITIVE_REGULATION_OF_CELL_MIGRATION	0.112954976614674	0.212111141263222	3255	10	2	ANGPTL3	CDH13
POSITIVE_REGULATION_OF_DEFENSE_RESPONSE	POSITIVE_REGULATION_OF_DEFENSE_RESPONSE	0.112954976614674	0.212111141263222	3255	10	2	IL12B	TLR8
POSITIVE_REGULATION_OF_MAP_KINASE_ACTIVITY	POSITIVE_REGULATION_OF_MAP_KINASE_ACTIVITY	0.113288687128225	0.212111141263222	3255	44	5	ADRA2A	CD81	GRM4	MAP3K9	PLCE1
REACTOME_ACTIVATION_OF_CHAPERONE_GENES_BY_ATF6_ALPHA	REACTOME_ACTIVATION_OF_CHAPERONE_GENES_BY_ATF6_ALPHA	0.112954976614674	0.212111141263222	3255	10	2	DDIT3	HSPA5
REACTOME_CLASS_B_2_SECRETIN_FAMILY_RECEPTORS	REACTOME_CLASS_B_2_SECRETIN_FAMILY_RECEPTORS	0.112862535963309	0.212111141263222	3255	83	8	GNG2	PTH1R	PTHLH	RAMP1	RAMP2	WNT10A	WNT2	WNT6
REACTOME_ETHANOL_OXIDATION	REACTOME_ETHANOL_OXIDATION	0.112954976614674	0.212111141263222	3255	10	2	ADH1A	ADH1B
REACTOME_PECAM1_INTERACTIONS	REACTOME_PECAM1_INTERACTIONS	0.112954976614674	0.212111141263222	3255	10	2	LCK	LYN
REACTOME_PURINE_CATABOLISM	REACTOME_PURINE_CATABOLISM	0.112954976614674	0.212111141263222	3255	10	2	NT5C1A	NT5E
REACTOME_REMOVAL_OF_THE_FLAP_INTERMEDIATE_FROM_THE_C_STRAND	REACTOME_REMOVAL_OF_THE_FLAP_INTERMEDIATE_FROM_THE_C_STRAND	0.112954976614674	0.212111141263222	3255	10	2	PCNA	POLD3
REACTOME_TRAF6_MEDIATED_IRF7_ACTIVATION_IN_TLR7_8_OR_9_SIGNALING	REACTOME_TRAF6_MEDIATED_IRF7_ACTIVATION_IN_TLR7_8_OR_9_SIGNALING	0.112954976614674	0.212111141263222	3255	10	2	IRF7	TLR8
REGULATION_OF_CELL_CELL_ADHESION	REGULATION_OF_CELL_CELL_ADHESION	0.112954976614674	0.212111141263222	3255	10	2	RASA1	SIRPG
REGULATION_OF_CELLULAR_PH	REGULATION_OF_CELLULAR_PH	0.112954976614674	0.212111141263222	3255	10	2	ATP1A2	ATP1A3
REGULATION_OF_DNA_METABOLIC_PROCESS	REGULATION_OF_DNA_METABOLIC_PROCESS	0.113288687128225	0.212111141263222	3255	44	5	GLI1	GLI2	IL7R	PPARGC1A	TGFB1
RESPONSE_TO_IONIZING_RADIATION	RESPONSE_TO_IONIZING_RADIATION	0.112954976614674	0.212111141263222	3255	10	2	BRSK1	PML
RESPONSE_TO_OXIDATIVE_STRESS	RESPONSE_TO_OXIDATIVE_STRESS	0.113288687128225	0.212111141263222	3255	44	5	CCL5	CYGB	DHCR24	NDUFA6	PRDX5
SIALYLTRANSFERASE_ACTIVITY	SIALYLTRANSFERASE_ACTIVITY	0.112954976614674	0.212111141263222	3255	10	2	ST3GAL2	ST6GAL2
SPERMATID_DEVELOPMENT	SPERMATID_DEVELOPMENT	0.112954976614674	0.212111141263222	3255	10	2	DDX25	HSPA2
SUPEROXIDE_METABOLIC_PROCESS	SUPEROXIDE_METABOLIC_PROCESS	0.112954976614674	0.212111141263222	3255	10	2	MT3	NOX4
MITOTIC_CELL_CYCLE	MITOTIC_CELL_CYCLE	0.11469880595357	0.21458006281266	3255	153	13	APBB1	BRSK1	CD28	CDC123	CIT	E2F1	FOXN3	INHBA	PML	STMN1	TGFB1	TTN	ZWINT
REACTOME_METABOLISM_OF_NUCLEOTIDES	REACTOME_METABOLISM_OF_NUCLEOTIDES	0.115005626248725	0.214982628828294	3255	70	7	AK2	AMPD1	AMPD3	DPYD	NT5C1A	NT5E	TYMP
CELLULAR_PROTEIN_COMPLEX_ASSEMBLY	CELLULAR_PROTEIN_COMPLEX_ASSEMBLY	0.115120502379693	0.215026033903471	3255	32	4	CD3E	COX11	EID2	MAPK8IP2
OXIDOREDUCTASE_ACTIVITY_GO_0016616	OXIDOREDUCTASE_ACTIVITY_GO_0016616	0.115583948077597	0.215548443712275	3255	57	6	ADH1B	BDH1	HSD17B14	ME2	PHGDH	RDH11
REACTOME_REGULATION_OF_APOPTOSIS	REACTOME_REGULATION_OF_APOPTOSIS	0.115583948077597	0.215548443712275	3255	57	6	MAGED1	PSMB10	PSMB8	PSMB9	PSME1	PSME2
REACTOME_SRP_DEPENDENT_COTRANSLATIONAL_PROTEIN_TARGETING_TO_MEMBRANE	REACTOME_SRP_DEPENDENT_COTRANSLATIONAL_PROTEIN_TARGETING_TO_MEMBRANE	0.115711414493435	0.215614756474662	3255	139	12	FAM153A	RPL10P9	RPL34P27	RPN1	RPN2	RPSAP12	SEC61A1	SEC61A2	SPCS2	SRP68	SRPRB	SSR3
REACTOME_INSULIN_RECEPTOR_SIGNALLING_CASCADE	REACTOME_INSULIN_RECEPTOR_SIGNALLING_CASCADE	0.118721730720195	0.221048555769506	3255	84	8	FGF1	FGF10	FGF7	FGFR2	FGFR3	PRKAG3	SHC2	SOS1
BIOCARTA_MITOCHONDRIA_PATHWAY	BIOCARTA_MITOCHONDRIA_PATHWAY	0.121823010311407	0.225569678129881	3255	21	3	BIRC3	CASP7	CASP8
KEGG_GLYCEROPHOSPHOLIPID_METABOLISM	KEGG_GLYCEROPHOSPHOLIPID_METABOLISM	0.121523603592086	0.225569678129881	3255	71	7	AGPAT1	CHKA	DGKA	DGKB	DGKG	PLA2G2A	PLA2G2D
KEGG_GLYCOSAMINOGLYCAN_DEGRADATION	KEGG_GLYCOSAMINOGLYCAN_DEGRADATION	0.121823010311407	0.225569678129881	3255	21	3	HPSE2	HS3ST3A1	HS3ST3B1
PROTEIN_HOMOOLIGOMERIZATION	PROTEIN_HOMOOLIGOMERIZATION	0.121823010311407	0.225569678129881	3255	21	3	ACTN2	SYT1	VWF
REACTOME_CHOLESTEROL_BIOSYNTHESIS	REACTOME_CHOLESTEROL_BIOSYNTHESIS	0.121823010311407	0.225569678129881	3255	21	3	DHCR24	EBP	TM7SF2
REACTOME_ERK_MAPK_TARGETS	REACTOME_ERK_MAPK_TARGETS	0.121823010311407	0.225569678129881	3255	21	3	DUSP6	RPS6KA2	RPS6KA3
REACTOME_FORMATION_OF_TUBULIN_FOLDING_INTERMEDIATES_BY_CCT_TRIC	REACTOME_FORMATION_OF_TUBULIN_FOLDING_INTERMEDIATES_BY_CCT_TRIC	0.121823010311407	0.225569678129881	3255	21	3	TUBB2A	TUBB2B	TUBB4A
BIOCARTA_AT1R_PATHWAY	BIOCARTA_AT1R_PATHWAY	0.125266431477441	0.231033842960752	3255	33	4	AGT	AGTR1	MAP3K1	SOS1
CARBOXYLESTERASE_ACTIVITY	CARBOXYLESTERASE_ACTIVITY	0.125266431477441	0.231033842960752	3255	33	4	AOAH	PLA2G2A	PLA2G2D	PON2
REACTOME_PURINE_METABOLISM	REACTOME_PURINE_METABOLISM	0.125266431477441	0.231033842960752	3255	33	4	AMPD1	AMPD3	NT5C1A	NT5E
REACTOME_TRANSPORT_TO_THE_GOLGI_AND_SUBSEQUENT_MODIFICATION	REACTOME_TRANSPORT_TO_THE_GOLGI_AND_SUBSEQUENT_MODIFICATION	0.125266431477441	0.231033842960752	3255	33	4	MGAT4B	MGAT4C	SAR1B	ST8SIA3
STRUCTURAL_CONSTITUENT_OF_MUSCLE	STRUCTURAL_CONSTITUENT_OF_MUSCLE	0.125266431477441	0.231033842960752	3255	33	4	ACTN2	MYBPC2	MYOM2	TTN
BIOCARTA_EGFR_SMRTE_PATHWAY	BIOCARTA_EGFR_SMRTE_PATHWAY	0.132890956201467	0.239817064037417	3255	11	2	MAP3K1	ZBTB16
BIOCARTA_P35ALZHEIMERS_PATHWAY	BIOCARTA_P35ALZHEIMERS_PATHWAY	0.132890956201467	0.239817064037417	3255	11	2	APP	MAPT
BIOCARTA_VITCB_PATHWAY	BIOCARTA_VITCB_PATHWAY	0.132890956201467	0.239817064037417	3255	11	2	P4HB	SLC2A3
CELLULAR_MONOVALENT_INORGANIC_CATION_HOMEOSTASIS	CELLULAR_MONOVALENT_INORGANIC_CATION_HOMEOSTASIS	0.132890956201467	0.239817064037417	3255	11	2	ATP1A2	ATP1A3
CERAMIDE_METABOLIC_PROCESS	CERAMIDE_METABOLIC_PROCESS	0.132890956201467	0.239817064037417	3255	11	2	ASAH1	CERS1
DEACETYLASE_ACTIVITY	DEACETYLASE_ACTIVITY	0.132890956201467	0.239817064037417	3255	11	2	AADAC	SIRT2
GLUCOSE_CATABOLIC_PROCESS	GLUCOSE_CATABOLIC_PROCESS	0.132890956201467	0.239817064037417	3255	11	2	HK1	PFKM
GLYCOSPHINGOLIPID_METABOLIC_PROCESS	GLYCOSPHINGOLIPID_METABOLIC_PROCESS	0.132890956201467	0.239817064037417	3255	11	2	ST8SIA3	ST8SIA5
KEGG_FOLATE_BIOSYNTHESIS	KEGG_FOLATE_BIOSYNTHESIS	0.132890956201467	0.239817064037417	3255	11	2	GCH1	QDPR
LATE_ENDOSOME	LATE_ENDOSOME	0.132890956201467	0.239817064037417	3255	11	2	CD79A	LAMP2
MAINTENANCE_OF_CELLULAR_PROTEIN_LOCALIZATION	MAINTENANCE_OF_CELLULAR_PROTEIN_LOCALIZATION	0.132890956201467	0.239817064037417	3255	11	2	NFKBIL1	PDIA2
NEGATIVE_REGULATION_OF_HYDROLASE_ACTIVITY	NEGATIVE_REGULATION_OF_HYDROLASE_ACTIVITY	0.132890956201467	0.239817064037417	3255	11	2	ANGPTL3	DHCR24
NEGATIVE_REGULATION_OF_INTRACELLULAR_TRANSPORT	NEGATIVE_REGULATION_OF_INTRACELLULAR_TRANSPORT	0.132890956201467	0.239817064037417	3255	11	2	CRYAB	NFKBIL1
NEGATIVE_REGULATION_OF_RESPONSE_TO_STIMULUS	NEGATIVE_REGULATION_OF_RESPONSE_TO_STIMULUS	0.132890956201467	0.239817064037417	3255	11	2	FOXP3	PTPRC
NICOTINIC_ACETYLCHOLINE_ACTIVATED_CATION_SELECTIVE_CHANNEL_ACTIVITY	NICOTINIC_ACETYLCHOLINE_ACTIVATED_CATION_SELECTIVE_CHANNEL_ACTIVITY	0.132890956201467	0.239817064037417	3255	11	2	CHRNA2	CHRNA4
NICOTINIC_ACETYLCHOLINE_GATED_RECEPTOR_CHANNEL_COMPLEX	NICOTINIC_ACETYLCHOLINE_GATED_RECEPTOR_CHANNEL_COMPLEX	0.132890956201467	0.239817064037417	3255	11	2	CHRNA2	CHRNA4
NON_MEMBRANE_SPANNING_PROTEIN_TYROSINE_KINASE_ACTIVITY	NON_MEMBRANE_SPANNING_PROTEIN_TYROSINE_KINASE_ACTIVITY	0.132890956201467	0.239817064037417	3255	11	2	ITK	TXK
POSITIVE_REGULATION_OF_MAPKKK_CASCADE	POSITIVE_REGULATION_OF_MAPKKK_CASCADE	0.132890956201467	0.239817064037417	3255	11	2	CD27	GRM4
REACTOME_RECYCLING_OF_BILE_ACIDS_AND_SALTS	REACTOME_RECYCLING_OF_BILE_ACIDS_AND_SALTS	0.132890956201467	0.239817064037417	3255	11	2	BAAT	SLC10A1
REACTOME_SIGNAL_REGULATORY_PROTEIN_SIRP_FAMILY_INTERACTIONS	REACTOME_SIGNAL_REGULATORY_PROTEIN_SIRP_FAMILY_INTERACTIONS	0.132890956201467	0.239817064037417	3255	11	2	SIRPG	TYROBP
REACTOME_SIGNALING_BY_FGFR3_MUTANTS	REACTOME_SIGNALING_BY_FGFR3_MUTANTS	0.132890956201467	0.239817064037417	3255	11	2	FGF1	FGFR3
REGULATION_OF_JAK_STAT_CASCADE	REGULATION_OF_JAK_STAT_CASCADE	0.132890956201467	0.239817064037417	3255	11	2	IL31RA	LYN
REGULATION_OF_PROTEIN_POLYMERIZATION	REGULATION_OF_PROTEIN_POLYMERIZATION	0.132890956201467	0.239817064037417	3255	11	2	MAPT	RASA1
RESPONSE_TO_RADIATION	RESPONSE_TO_RADIATION	0.130470224798263	0.239817064037417	3255	59	6	BCL3	BRSK1	CCL11	GRK1	IL12B	PML
SENSORY_PERCEPTION_OF_TASTE	SENSORY_PERCEPTION_OF_TASTE	0.132890956201467	0.239817064037417	3255	11	2	TAS1R1	TAS2R43
SPERM_MOTILITY	SPERM_MOTILITY	0.132890956201467	0.239817064037417	3255	11	2	ATP1A2	ATP1A3
SPERMATID_DIFFERENTIATION	SPERMATID_DIFFERENTIATION	0.132890956201467	0.239817064037417	3255	11	2	DDX25	HSPA2
TRICARBOXYLIC_ACID_CYCLE_INTERMEDIATE_METABOLIC_PROCESS	TRICARBOXYLIC_ACID_CYCLE_INTERMEDIATE_METABOLIC_PROCESS	0.132890956201467	0.239817064037417	3255	11	2	ACO2	GAD2
BIOCARTA_CERAMIDE_PATHWAY	BIOCARTA_CERAMIDE_PATHWAY	0.135233731401862	0.242923685963835	3255	22	3	CASP8	MAP3K1	NFKB1
BIOCARTA_INSULIN_PATHWAY	BIOCARTA_INSULIN_PATHWAY	0.135233731401862	0.242923685963835	3255	22	3	PIK3CG	RASA1	SOS1
CALCIUM_INDEPENDENT_CELL_CELL_ADHESION	CALCIUM_INDEPENDENT_CELL_CELL_ADHESION	0.135233731401862	0.242923685963835	3255	22	3	CLDN11	CLDN20	CLDN5
REACTOME_CIRCADIAN_REPRESSION_OF_EXPRESSION_BY_REV_ERBA	REACTOME_CIRCADIAN_REPRESSION_OF_EXPRESSION_BY_REV_ERBA	0.135233731401862	0.242923685963835	3255	22	3	NCOA1	NPAS2	PPARGC1A
REACTOME_SIGNALING_BY_BMP	REACTOME_SIGNALING_BY_BMP	0.135233731401862	0.242923685963835	3255	22	3	BMPR2	CHRDL1	FSTL1
REGULATION_OF_NUCLEOCYTOPLASMIC_TRANSPORT	REGULATION_OF_NUCLEOCYTOPLASMIC_TRANSPORT	0.135233731401862	0.242923685963835	3255	22	3	BCL3	NFKBIL1	TGFB1
KEGG_CYSTEINE_AND_METHIONINE_METABOLISM	KEGG_CYSTEINE_AND_METHIONINE_METABOLISM	0.135773490891374	0.243706663834097	3255	34	4	APIP	GOT1	IL4I1	SDS
MONOCARBOXYLIC_ACID_METABOLIC_PROCESS	MONOCARBOXYLIC_ACID_METABOLIC_PROCESS	0.137240916047592	0.246152285204626	3255	87	8	ALDH1L1	ALOX15B	BAAT	CD74	CYP2J2	IGF1	PPARGC1A	PTGS1
CELL_CYCLE_CHECKPOINT_GO_0000075	CELL_CYCLE_CHECKPOINT_GO_0000075	0.139236445334617	0.248402053806093	3255	47	5	BRSK1	FOXN3	PML	TGFB1	ZWINT
DETECTION_OF_STIMULUS	DETECTION_OF_STIMULUS	0.139236445334617	0.248402053806093	3255	47	5	GRK1	NLRC4	NOD1	SYT1	TAS2R43
REACTOME_CDK_MEDIATED_PHOSPHORYLATION_AND_REMOVAL_OF_CDC6	REACTOME_CDK_MEDIATED_PHOSPHORYLATION_AND_REMOVAL_OF_CDC6	0.139236445334617	0.248402053806093	3255	47	5	PSMB10	PSMB8	PSMB9	PSME1	PSME2
REACTOME_CROSS_PRESENTATION_OF_SOLUBLE_EXOGENOUS_ANTIGENS_ENDOSOMES	REACTOME_CROSS_PRESENTATION_OF_SOLUBLE_EXOGENOUS_ANTIGENS_ENDOSOMES	0.139236445334617	0.248402053806093	3255	47	5	PSMB10	PSMB8	PSMB9	PSME1	PSME2
REACTOME_NUCLEAR_RECEPTOR_TRANSCRIPTION_PATHWAY	REACTOME_NUCLEAR_RECEPTOR_TRANSCRIPTION_PATHWAY	0.139236445334617	0.248402053806093	3255	47	5	ESRRB	NR0B1	NR1H3	NR2F1	NR3C1
REACTOME_PI_METABOLISM	REACTOME_PI_METABOLISM	0.139236445334617	0.248402053806093	3255	47	5	PIK3CD	PIK3CG	PIP4K2B	PIP5K1C	TPTE2
TUBULIN_BINDING	TUBULIN_BINDING	0.139236445334617	0.248402053806093	3255	47	5	ARL8A	CLASP1	DYNC1I1	MAPT	STMN1
CELLULAR_LIPID_CATABOLIC_PROCESS	CELLULAR_LIPID_CATABOLIC_PROCESS	0.14662261318437	0.260983801616489	3255	35	4	CEL	CYP46A1	HSD17B14	HSD17B6
MICROTUBULE_CYTOSKELETON_ORGANIZATION_AND_BIOGENESIS	MICROTUBULE_CYTOSKELETON_ORGANIZATION_AND_BIOGENESIS	0.14662261318437	0.260983801616489	3255	35	4	CLASP1	MAP7	MAPT	STMN1
SPECIFIC_RNA_POLYMERASE_II_TRANSCRIPTION_FACTOR_ACTIVITY	SPECIFIC_RNA_POLYMERASE_II_TRANSCRIPTION_FACTOR_ACTIVITY	0.14662261318437	0.260983801616489	3255	35	4	ETV7	IRF7	NR0B1	NR2F1
ACTIN_FILAMENT_ORGANIZATION	ACTIN_FILAMENT_ORGANIZATION	0.149121694017321	0.261855908805865	3255	23	3	EVL	LIMA1	SPTA1
AMINE_BINDING	AMINE_BINDING	0.149121694017321	0.261855908805865	3255	23	3	CHRNA2	CHRNA4	GLRB
BIOCARTA_INTRINSIC_PATHWAY	BIOCARTA_INTRINSIC_PATHWAY	0.149121694017321	0.261855908805865	3255	23	3	F2	F5	SERPING1
BIOCARTA_PGC1A_PATHWAY	BIOCARTA_PGC1A_PATHWAY	0.149121694017321	0.261855908805865	3255	23	3	CAMK2B	PPARGC1A	PPP3CC
BIOCARTA_PTDINS_PATHWAY	BIOCARTA_PTDINS_PATHWAY	0.149121694017321	0.261855908805865	3255	23	3	LYN	PFKM	PRKCZ
CELLULAR_CARBOHYDRATE_CATABOLIC_PROCESS	CELLULAR_CARBOHYDRATE_CATABOLIC_PROCESS	0.149121694017321	0.261855908805865	3255	23	3	HK1	PFKM	PYGB
CHANNEL_REGULATOR_ACTIVITY	CHANNEL_REGULATOR_ACTIVITY	0.149121694017321	0.261855908805865	3255	23	3	ADRA2A	NEDD4L	RSC1A1
DETECTION_OF_EXTERNAL_STIMULUS	DETECTION_OF_EXTERNAL_STIMULUS	0.149121694017321	0.261855908805865	3255	23	3	GRK1	NLRC4	NOD1
DNA_INTEGRITY_CHECKPOINT	DNA_INTEGRITY_CHECKPOINT	0.149121694017321	0.261855908805865	3255	23	3	BRSK1	FOXN3	PML
HISTONE_MODIFICATION	HISTONE_MODIFICATION	0.149121694017321	0.261855908805865	3255	23	3	PPARGC1A	PRMT8	SIRT2
REACTOME_AUTODEGRADATION_OF_THE_E3_UBIQUITIN_LIGASE_COP1	REACTOME_AUTODEGRADATION_OF_THE_E3_UBIQUITIN_LIGASE_COP1	0.14841712364615	0.261855908805865	3255	48	5	PSMB10	PSMB8	PSMB9	PSME1	PSME2
REACTOME_GLUTATHIONE_CONJUGATION	REACTOME_GLUTATHIONE_CONJUGATION	0.149121694017321	0.261855908805865	3255	23	3	GGT7	GSTA4	GSTO1
REACTOME_LYSOSOME_VESICLE_BIOGENESIS	REACTOME_LYSOSOME_VESICLE_BIOGENESIS	0.149121694017321	0.261855908805865	3255	23	3	DNAJC6	DNASE2	SH3GL2
REACTOME_REGULATION_OF_ORNITHINE_DECARBOXYLASE_ODC	REACTOME_REGULATION_OF_ORNITHINE_DECARBOXYLASE_ODC	0.14841712364615	0.261855908805865	3255	48	5	PSMB10	PSMB8	PSMB9	PSME1	PSME2
REACTOME_RORA_ACTIVATES_CIRCADIAN_EXPRESSION	REACTOME_RORA_ACTIVATES_CIRCADIAN_EXPRESSION	0.149121694017321	0.261855908805865	3255	23	3	NCOA1	NPAS2	PPARGC1A
REACTOME_THROMBOXANE_SIGNALLING_THROUGH_TP_RECEPTOR	REACTOME_THROMBOXANE_SIGNALLING_THROUGH_TP_RECEPTOR	0.149121694017321	0.261855908805865	3255	23	3	GNA11	GNA15	GNG2
REACTOME_YAP1_AND_WWTR1_TAZ_STIMULATED_GENE_EXPRESSION	REACTOME_YAP1_AND_WWTR1_TAZ_STIMULATED_GENE_EXPRESSION	0.149121694017321	0.261855908805865	3255	23	3	NCOA1	RUNX2	TBX5
REGULATION_OF_MITOTIC_CELL_CYCLE	REGULATION_OF_MITOTIC_CELL_CYCLE	0.149121694017321	0.261855908805865	3255	23	3	APBB1	CDC123	TGFB1
B_CELL_DIFFERENTIATION	B_CELL_DIFFERENTIATION	0.153536248366256	0.265435548023018	3255	12	2	CD79A	INHBA
BIOCARTA_FIBRINOLYSIS_PATHWAY	BIOCARTA_FIBRINOLYSIS_PATHWAY	0.153536248366256	0.265435548023018	3255	12	2	F2	PLAU
BIOCARTA_PLCE_PATHWAY	BIOCARTA_PLCE_PATHWAY	0.153536248366256	0.265435548023018	3255	12	2	ADCY1	PLCE1
DNA_DIRECTED_RNA_POLYMERASEII_CORE_COMPLEX	DNA_DIRECTED_RNA_POLYMERASEII_CORE_COMPLEX	0.153536248366256	0.265435548023018	3255	12	2	POLR2J	PPARGC1A
KINASE_ACTIVATOR_ACTIVITY	KINASE_ACTIVATOR_ACTIVITY	0.153536248366256	0.265435548023018	3255	12	2	ALS2	MAPK8IP2
LIPID_KINASE_ACTIVITY	LIPID_KINASE_ACTIVITY	0.153536248366256	0.265435548023018	3255	12	2	PIK3CG	PIP4K2B
LOW_DENSITY_LIPOPROTEIN_BINDING	LOW_DENSITY_LIPOPROTEIN_BINDING	0.153536248366256	0.265435548023018	3255	12	2	CDH13	STAB2
MAINTENANCE_OF_CELLULAR_LOCALIZATION	MAINTENANCE_OF_CELLULAR_LOCALIZATION	0.153536248366256	0.265435548023018	3255	12	2	NFKBIL1	PDIA2
METALLOEXOPEPTIDASE_ACTIVITY	METALLOEXOPEPTIDASE_ACTIVITY	0.153536248366256	0.265435548023018	3255	12	2	CPA3	ERAP1
NEUROPEPTIDE_HORMONE_ACTIVITY	NEUROPEPTIDE_HORMONE_ACTIVITY	0.153536248366256	0.265435548023018	3255	12	2	GRP	PENK
NUCLEAR_MATRIX	NUCLEAR_MATRIX	0.153536248366256	0.265435548023018	3255	12	2	KIN	SPTBN4
OXIDOREDUCTASE_ACTIVITY_ACTING_ON_PEROXIDE_AS_ACCEPTOR	OXIDOREDUCTASE_ACTIVITY_ACTING_ON_PEROXIDE_AS_ACCEPTOR	0.153536248366256	0.265435548023018	3255	12	2	CYGB	PRDX4
PHOSPHATASE_BINDING	PHOSPHATASE_BINDING	0.153536248366256	0.265435548023018	3255	12	2	LILRB1	MAGI2
PHOSPHOLIPID_TRANSPORTER_ACTIVITY	PHOSPHOLIPID_TRANSPORTER_ACTIVITY	0.153536248366256	0.265435548023018	3255	12	2	CETP	PITPNM3
REACTOME_ACTIVATION_OF_CHAPERONES_BY_ATF6_ALPHA	REACTOME_ACTIVATION_OF_CHAPERONES_BY_ATF6_ALPHA	0.153536248366256	0.265435548023018	3255	12	2	DDIT3	HSPA5
REACTOME_DOWNREGULATION_OF_ERBB2_ERBB3_SIGNALING	REACTOME_DOWNREGULATION_OF_ERBB2_ERBB3_SIGNALING	0.153536248366256	0.265435548023018	3255	12	2	NRG1	NRG2
REACTOME_FGFR2C_LIGAND_BINDING_AND_ACTIVATION	REACTOME_FGFR2C_LIGAND_BINDING_AND_ACTIVATION	0.153536248366256	0.265435548023018	3255	12	2	FGF1	FGFR2
REACTOME_HORMONE_SENSITIVE_LIPASE_HSL_MEDIATED_TRIACYLGLYCEROL_HYDROLYSIS	REACTOME_HORMONE_SENSITIVE_LIPASE_HSL_MEDIATED_TRIACYLGLYCEROL_HYDROLYSIS	0.153536248366256	0.265435548023018	3255	12	2	FABP4	PLIN1
REACTOME_PRESYNAPTIC_NICOTINIC_ACETYLCHOLINE_RECEPTORS	REACTOME_PRESYNAPTIC_NICOTINIC_ACETYLCHOLINE_RECEPTORS	0.153536248366256	0.265435548023018	3255	12	2	CHRNA2	CHRNA4
REGULATION_OF_NEURON_APOPTOSIS	REGULATION_OF_NEURON_APOPTOSIS	0.153536248366256	0.265435548023018	3255	12	2	GRM4	RASA1
SPHINGOID_METABOLIC_PROCESS	SPHINGOID_METABOLIC_PROCESS	0.153536248366256	0.265435548023018	3255	12	2	ASAH1	CERS1
REACTOME_UNFOLDED_PROTEIN_RESPONSE	REACTOME_UNFOLDED_PROTEIN_RESPONSE	0.156810601192293	0.270896664504506	3255	76	7	CCL2	DDIT3	HSPA5	IGFBP1	PPP2R5B	SRPRB	WIPI1
KEGG_GLUTATHIONE_METABOLISM	KEGG_GLUTATHIONE_METABOLISM	0.157846023488089	0.272284390516954	3255	49	5	ANPEP	GGT7	GSTA4	GSTO1	LAP3
REACTOME_P53_INDEPENDENT_G1_S_DNA_DAMAGE_CHECKPOINT	REACTOME_P53_INDEPENDENT_G1_S_DNA_DAMAGE_CHECKPOINT	0.157846023488089	0.272284390516954	3255	49	5	PSMB10	PSMB8	PSMB9	PSME1	PSME2
CALMODULIN_BINDING	CALMODULIN_BINDING	0.163441604954433	0.279064050380714	3255	24	3	MYO6	RGS16	TTN
CARBOHYDRATE_CATABOLIC_PROCESS	CARBOHYDRATE_CATABOLIC_PROCESS	0.163441604954433	0.279064050380714	3255	24	3	HK1	PFKM	PYGB
COVALENT_CHROMATIN_MODIFICATION	COVALENT_CHROMATIN_MODIFICATION	0.163441604954433	0.279064050380714	3255	24	3	PPARGC1A	PRMT8	SIRT2
ENDONUCLEASE_ACTIVITY	ENDONUCLEASE_ACTIVITY	0.163441604954433	0.279064050380714	3255	24	3	ANG	DBR1	DNASE2
KINETOCHORE	KINETOCHORE	0.163441604954433	0.279064050380714	3255	24	3	CLASP1	DSN1	ZWINT
OXIDOREDUCTASE_ACTIVITY_ACTING_ON_CH_OH_GROUP_OF_DONORS	OXIDOREDUCTASE_ACTIVITY_ACTING_ON_CH_OH_GROUP_OF_DONORS	0.162786188214088	0.279064050380714	3255	63	6	ADH1B	BDH1	HSD17B14	ME2	PHGDH	RDH11
POSITIVE_REGULATION_OF_TRANSCRIPTION_FACTOR_ACTIVITY	POSITIVE_REGULATION_OF_TRANSCRIPTION_FACTOR_ACTIVITY	0.163441604954433	0.279064050380714	3255	24	3	CARD11	NLRC3	TNF
PROTEIN_AMINO_ACID_LIPIDATION	PROTEIN_AMINO_ACID_LIPIDATION	0.163441604954433	0.279064050380714	3255	24	3	DPM3	PIGH	PIGK
REACTOME_ACTIVATION_OF_GENES_BY_ATF4	REACTOME_ACTIVATION_OF_GENES_BY_ATF4	0.163441604954433	0.279064050380714	3255	24	3	CCL2	DDIT3	IGFBP1
REACTOME_G0_AND_EARLY_G1	REACTOME_G0_AND_EARLY_G1	0.163441604954433	0.279064050380714	3255	24	3	E2F1	LIN37	PCNA
REACTOME_RNA_POL_I_TRANSCRIPTION_INITIATION	REACTOME_RNA_POL_I_TRANSCRIPTION_INITIATION	0.163441604954433	0.279064050380714	3255	24	3	GTF2H1	TAF1A	UBTF
REACTOME_SIGNALING_BY_WNT	REACTOME_SIGNALING_BY_WNT	0.162786188214088	0.279064050380714	3255	63	6	PPP2R5B	PSMB10	PSMB8	PSMB9	PSME1	PSME2
REGULATION_OF_HEART_CONTRACTION	REGULATION_OF_HEART_CONTRACTION	0.163441604954433	0.279064050380714	3255	24	3	ADORA3	CYP2J2	RYR2
SEXUAL_REPRODUCTION	SEXUAL_REPRODUCTION	0.16305945858222	0.279064050380714	3255	134	11	ABCB9	ADAM28	AKAP3	CD4	CLGN	DAZL	DDX25	GDF9	HOXA10	HSPA2	OR7C1
REACTOME_SCF_BETA_TRCP_MEDIATED_DEGRADATION_OF_EMI1	REACTOME_SCF_BETA_TRCP_MEDIATED_DEGRADATION_OF_EMI1	0.16751191226851	0.2858057790414	3255	50	5	PSMB10	PSMB8	PSMB9	PSME1	PSME2
REACTOME_GLYCOSPHINGOLIPID_METABOLISM	REACTOME_GLYCOSPHINGOLIPID_METABOLISM	0.169267433765137	0.288381553822085	3255	37	4	ARSI	ASAH1	GBA	NEU1
SULFUR_METABOLIC_PROCESS	SULFUR_METABOLIC_PROCESS	0.169267433765137	0.288381553822085	3255	37	4	CHST11	CHST7	HS3ST3B1	HS6ST1
ADENYL_NUCLEOTIDE_BINDING	ADENYL_NUCLEOTIDE_BINDING	0.171387782371319	0.291359230031242	3255	165	13	ABCA2	ABCC8	ABCG2	CDKL5	DDX25	MAST1	MYO6	NLRC4	NLRP1	NOX4	PC	STK17B	TTN
REACTOME_ASSEMBLY_OF_THE_PRE_REPLICATIVE_COMPLEX	REACTOME_ASSEMBLY_OF_THE_PRE_REPLICATIVE_COMPLEX	0.171356582981751	0.291359230031242	3255	64	6	E2F1	PSMB10	PSMB8	PSMB9	PSME1	PSME2
REACTOME_SPHINGOLIPID_METABOLISM	REACTOME_SPHINGOLIPID_METABOLISM	0.171356582981751	0.291359230031242	3255	64	6	ARSI	ASAH1	CERS4	GBA	NEU1	OSBP
AGING	AGING	0.174739373456598	0.292395556440213	3255	13	2	LIMS1	NOX4
BIOCARTA_ACE2_PATHWAY	BIOCARTA_ACE2_PATHWAY	0.174739373456598	0.292395556440213	3255	13	2	AGT	AGTR1
BIOCARTA_ARENRF2_PATHWAY	BIOCARTA_ARENRF2_PATHWAY	0.174739373456598	0.292395556440213	3255	13	2	CREB1	FXYD2
BIOCARTA_CBL_PATHWAY	BIOCARTA_CBL_PATHWAY	0.174739373456598	0.292395556440213	3255	13	2	PDGFRA	SH3KBP1
MAINTENANCE_OF_PROTEIN_LOCALIZATION	MAINTENANCE_OF_PROTEIN_LOCALIZATION	0.174739373456598	0.292395556440213	3255	13	2	NFKBIL1	PDIA2
NEGATIVE_REGULATION_OF_SECRETION	NEGATIVE_REGULATION_OF_SECRETION	0.174739373456598	0.292395556440213	3255	13	2	CIDEA	FOXP3
PHOSPHATE_TRANSMEMBRANE_TRANSPORTER_ACTIVITY	PHOSPHATE_TRANSMEMBRANE_TRANSPORTER_ACTIVITY	0.174739373456598	0.292395556440213	3255	13	2	SLC17A7	SLC20A2
PHOSPHOLIPASE_A2_ACTIVITY	PHOSPHOLIPASE_A2_ACTIVITY	0.174739373456598	0.292395556440213	3255	13	2	PLA2G2A	PLA2G2D
REACTOME_ADVANCED_GLYCOSYLATION_ENDPRODUCT_RECEPTOR_SIGNALING	REACTOME_ADVANCED_GLYCOSYLATION_ENDPRODUCT_RECEPTOR_SIGNALING	0.174739373456598	0.292395556440213	3255	13	2	APP	S100B
REACTOME_PEPTIDE_HORMONE_BIOSYNTHESIS	REACTOME_PEPTIDE_HORMONE_BIOSYNTHESIS	0.174739373456598	0.292395556440213	3255	13	2	INHBA	PCSK1
REACTOME_POL_SWITCHING	REACTOME_POL_SWITCHING	0.174739373456598	0.292395556440213	3255	13	2	PCNA	POLD3
REACTOME_PURINE_SALVAGE	REACTOME_PURINE_SALVAGE	0.174739373456598	0.292395556440213	3255	13	2	AMPD1	AMPD3
REACTOME_REGULATION_OF_COMPLEMENT_CASCADE	REACTOME_REGULATION_OF_COMPLEMENT_CASCADE	0.174739373456598	0.292395556440213	3255	13	2	C2	C3
REACTOME_RETROGRADE_NEUROTROPHIN_SIGNALLING	REACTOME_RETROGRADE_NEUROTROPHIN_SIGNALLING	0.174739373456598	0.292395556440213	3255	13	2	DNAL4	SH3GL2
REACTOME_SIGNAL_ATTENUATION	REACTOME_SIGNAL_ATTENUATION	0.174739373456598	0.292395556440213	3255	13	2	SHC2	SOS1
REACTOME_TETRAHYDROBIOPTERIN_BH4_SYNTHESIS_RECYCLING_SALVAGE_AND_REGULATION	REACTOME_TETRAHYDROBIOPTERIN_BH4_SYNTHESIS_RECYCLING_SALVAGE_AND_REGULATION	0.174739373456598	0.292395556440213	3255	13	2	GCH1	PRKG2
REGULATION_OF_HOMEOSTATIC_PROCESS	REGULATION_OF_HOMEOSTATIC_PROCESS	0.174739373456598	0.292395556440213	3255	13	2	DDIT3	THY1
REGULATION_OF_PH	REGULATION_OF_PH	0.174739373456598	0.292395556440213	3255	13	2	ATP1A2	ATP1A3
SOLUTE_SODIUM_SYMPORTER_ACTIVITY	SOLUTE_SODIUM_SYMPORTER_ACTIVITY	0.174739373456598	0.292395556440213	3255	13	2	SLC10A1	SLC6A6
STEROID_HORMONE_RECEPTOR_ACTIVITY	STEROID_HORMONE_RECEPTOR_ACTIVITY	0.174739373456598	0.292395556440213	3255	13	2	NR3C1	PGRMC2
SYNAPSE_PART	SYNAPSE_PART	0.174739373456598	0.292395556440213	3255	13	2	ERC2	RIMS1
VITAMIN_TRANSPORT	VITAMIN_TRANSPORT	0.174739373456598	0.292395556440213	3255	13	2	PDPN	TCN2
AUXILIARY_TRANSPORT_PROTEIN_ACTIVITY	AUXILIARY_TRANSPORT_PROTEIN_ACTIVITY	0.17814852150436	0.295570319271024	3255	25	3	ADRA2A	NEDD4L	RSC1A1
CELL_PROJECTION_BIOGENESIS	CELL_PROJECTION_BIOGENESIS	0.17814852150436	0.295570319271024	3255	25	3	ACTN2	CDH13	THBS4
EXTRINSIC_TO_MEMBRANE	EXTRINSIC_TO_MEMBRANE	0.17814852150436	0.295570319271024	3255	25	3	APC2	BST1	MUC16
KINASE_INHIBITOR_ACTIVITY	KINASE_INHIBITOR_ACTIVITY	0.17814852150436	0.295570319271024	3255	25	3	GMFG	MAPK8IP1	RHOH
NUCLEOBASENUCLEOSIDENUCLEOTIDE_KINASE_ACTIVITY	NUCLEOBASENUCLEOSIDENUCLEOTIDE_KINASE_ACTIVITY	0.17814852150436	0.295570319271024	3255	25	3	AK2	MPP2	MPP3
ORGANELLE_LOCALIZATION	ORGANELLE_LOCALIZATION	0.17814852150436	0.295570319271024	3255	25	3	LRMP	NLGN1	STX5
REACTOME_ADP_SIGNALLING_THROUGH_P2RY1	REACTOME_ADP_SIGNALLING_THROUGH_P2RY1	0.17814852150436	0.295570319271024	3255	25	3	GNA11	GNA15	GNG2
REACTOME_DESTABILIZATION_OF_MRNA_BY_AUF1_HNRNP_D0	REACTOME_DESTABILIZATION_OF_MRNA_BY_AUF1_HNRNP_D0	0.177403151015493	0.295570319271024	3255	51	5	PSMB10	PSMB8	PSMB9	PSME1	PSME2
REACTOME_EGFR_DOWNREGULATION	REACTOME_EGFR_DOWNREGULATION	0.17814852150436	0.295570319271024	3255	25	3	SH3GL2	SH3KBP1	SPRY2
REACTOME_INHIBITION_OF_INSULIN_SECRETION_BY_ADRENALINE_NORADRENALINE	REACTOME_INHIBITION_OF_INSULIN_SECRETION_BY_ADRENALINE_NORADRENALINE	0.17814852150436	0.295570319271024	3255	25	3	ADRA2A	GNAO1	GNG2
REACTOME_METABOLISM_OF_VITAMINS_AND_COFACTORS	REACTOME_METABOLISM_OF_VITAMINS_AND_COFACTORS	0.177403151015493	0.295570319271024	3255	51	5	ACP5	GSTO1	NMNAT2	SHMT1	SLC2A3
REACTOME_SYNTHESIS_OF_PA	REACTOME_SYNTHESIS_OF_PA	0.17814852150436	0.295570319271024	3255	25	3	AGPAT1	PLA2G2A	PLA2G2D
REACTOME_GLUCOSE_METABOLISM	REACTOME_GLUCOSE_METABOLISM	0.180108979931335	0.298400894716746	3255	65	6	GOT1	PC	PFKM	PGAM2	PYGB	PYGM
REACTOME_M_G1_TRANSITION	REACTOME_M_G1_TRANSITION	0.179985227819082	0.298400894716746	3255	79	7	E2F1	MCM10	PSMB10	PSMB8	PSMB9	PSME1	PSME2
TRANSCRIPTION_COACTIVATOR_ACTIVITY	TRANSCRIPTION_COACTIVATOR_ACTIVITY	0.184913951983096	0.306145470255711	3255	123	10	CIITA	NFE2L3	NFKB2	NR1H3	NR2F1	POU2AF1	PPARGC1A	PRRX1	TFEC	TGFB1I1
ACTIN_FILAMENT_POLYMERIZATION	ACTIN_FILAMENT_POLYMERIZATION	0.196364157386587	0.317266055942792	3255	14	2	ANG	RASA1
ACTIVATION_OF_PROTEIN_KINASE_ACTIVITY	ACTIVATION_OF_PROTEIN_KINASE_ACTIVITY	0.193198159888146	0.317266055942792	3255	26	3	ANG	GAP43	PRKD3
APICAL_PLASMA_MEMBRANE	APICAL_PLASMA_MEMBRANE	0.196364157386587	0.317266055942792	3255	14	2	ATP6V0A4	PKHD1
BIOCARTA_CACAM_PATHWAY	BIOCARTA_CACAM_PATHWAY	0.196364157386587	0.317266055942792	3255	14	2	CAMK2B	CREB1
BIOCARTA_DREAM_PATHWAY	BIOCARTA_DREAM_PATHWAY	0.196364157386587	0.317266055942792	3255	14	2	CREB1	OPRK1
BIOCARTA_NUCLEARRS_PATHWAY	BIOCARTA_NUCLEARRS_PATHWAY	0.196364157386587	0.317266055942792	3255	14	2	ABCB4	NR1H3
ENDOCYTIC_VESICLE	ENDOCYTIC_VESICLE	0.196364157386587	0.317266055942792	3255	14	2	MYO6	TF
FATTY_ACID_BIOSYNTHETIC_PROCESS	FATTY_ACID_BIOSYNTHETIC_PROCESS	0.196364157386587	0.317266055942792	3255	14	2	CD74	PTGS1
INTRINSIC_TO_GOLGI_MEMBRANE	INTRINSIC_TO_GOLGI_MEMBRANE	0.196364157386587	0.317266055942792	3255	14	2	BNIP3	STEAP2
KEGG_GALACTOSE_METABOLISM	KEGG_GALACTOSE_METABOLISM	0.193198159888146	0.317266055942792	3255	26	3	HK1	LALBA	PFKM
KEGG_GLYCOSPHINGOLIPID_BIOSYNTHESIS_GLOBO_SERIES	KEGG_GLYCOSPHINGOLIPID_BIOSYNTHESIS_GLOBO_SERIES	0.196364157386587	0.317266055942792	3255	14	2	FUT9	ST3GAL2
KEGG_LYSINE_DEGRADATION	KEGG_LYSINE_DEGRADATION	0.193036965408648	0.317266055942792	3255	39	4	ALDH1B1	ALDH7A1	OGDHL	PLOD1
KEGG_O_GLYCAN_BIOSYNTHESIS	KEGG_O_GLYCAN_BIOSYNTHESIS	0.193198159888146	0.317266055942792	3255	26	3	GALNT9	GCNT4	ST3GAL2
KEGG_PYRUVATE_METABOLISM	KEGG_PYRUVATE_METABOLISM	0.193036965408648	0.317266055942792	3255	39	4	ALDH1B1	ALDH7A1	ME2	PC
KINESIN_COMPLEX	KINESIN_COMPLEX	0.196364157386587	0.317266055942792	3255	14	2	KIF5A	KIF5C
LIPOPROTEIN_BIOSYNTHETIC_PROCESS	LIPOPROTEIN_BIOSYNTHETIC_PROCESS	0.193198159888146	0.317266055942792	3255	26	3	DPM3	PIGH	PIGK
MONOVALENT_INORGANIC_CATION_HOMEOSTASIS	MONOVALENT_INORGANIC_CATION_HOMEOSTASIS	0.196364157386587	0.317266055942792	3255	14	2	ATP1A2	ATP1A3
NEUROPEPTIDE_SIGNALING_PATHWAY	NEUROPEPTIDE_SIGNALING_PATHWAY	0.196364157386587	0.317266055942792	3255	14	2	GLRB	GRP
NUCLEAR_CHROMATIN	NUCLEAR_CHROMATIN	0.196364157386587	0.317266055942792	3255	14	2	CBX1	CBX5
POSITIVE_REGULATION_OF_DNA_BINDING	POSITIVE_REGULATION_OF_DNA_BINDING	0.193198159888146	0.317266055942792	3255	26	3	CARD11	NLRC3	TNF
REACTOME_FGFR1_LIGAND_BINDING_AND_ACTIVATION	REACTOME_FGFR1_LIGAND_BINDING_AND_ACTIVATION	0.196364157386587	0.317266055942792	3255	14	2	FGF1	FGF10
REACTOME_IL1_SIGNALING	REACTOME_IL1_SIGNALING	0.193036965408648	0.317266055942792	3255	39	4	IL1R1	IL1RN	NOD1	RIPK2
REACTOME_METABOLISM_OF_POLYAMINES	REACTOME_METABOLISM_OF_POLYAMINES	0.196364157386587	0.317266055942792	3255	14	2	APIP	GOT1
REACTOME_MITOCHONDRIAL_FATTY_ACID_BETA_OXIDATION	REACTOME_MITOCHONDRIAL_FATTY_ACID_BETA_OXIDATION	0.196364157386587	0.317266055942792	3255	14	2	MUT	PCCB
REACTOME_PROLACTIN_RECEPTOR_SIGNALING	REACTOME_PROLACTIN_RECEPTOR_SIGNALING	0.196364157386587	0.317266055942792	3255	14	2	JAK2	STAT5A
REACTOME_REPAIR_SYNTHESIS_FOR_GAP_FILLING_BY_DNA_POL_IN_TC_NER	REACTOME_REPAIR_SYNTHESIS_FOR_GAP_FILLING_BY_DNA_POL_IN_TC_NER	0.196364157386587	0.317266055942792	3255	14	2	PCNA	POLD3
REACTOME_SEMA3A_PAK_DEPENDENT_AXON_REPULSION	REACTOME_SEMA3A_PAK_DEPENDENT_AXON_REPULSION	0.196364157386587	0.317266055942792	3255	14	2	NRP1	SEMA3A
REACTOME_SYNTHESIS_OF_SUBSTRATES_IN_N_GLYCAN_BIOSYTHESIS	REACTOME_SYNTHESIS_OF_SUBSTRATES_IN_N_GLYCAN_BIOSYTHESIS	0.196364157386587	0.317266055942792	3255	14	2	DPM3	PGM3
REGULATION_OF_HORMONE_SECRETION	REGULATION_OF_HORMONE_SECRETION	0.196364157386587	0.317266055942792	3255	14	2	INHBA	SNAP25
RESPONSE_TO_UV	RESPONSE_TO_UV	0.193198159888146	0.317266055942792	3255	26	3	BCL3	BRSK1	IL12B
RIBONUCLEOTIDE_METABOLIC_PROCESS	RIBONUCLEOTIDE_METABOLIC_PROCESS	0.196364157386587	0.317266055942792	3255	14	2	AMPD3	NUDT5
RNA_POLYMERASE_II_TRANSCRIPTION_FACTOR_ACTIVITYENHANCER_BINDING	RNA_POLYMERASE_II_TRANSCRIPTION_FACTOR_ACTIVITYENHANCER_BINDING	0.196364157386587	0.317266055942792	3255	14	2	IRF8	RFX3
S_PHASE	S_PHASE	0.196364157386587	0.317266055942792	3255	14	2	APBB1	PTPRC
SECONDARY_METABOLIC_PROCESS	SECONDARY_METABOLIC_PROCESS	0.193198159888146	0.317266055942792	3255	26	3	DHRS3	RARRES2	RDH11
TISSUE_MORPHOGENESIS	TISSUE_MORPHOGENESIS	0.196364157386587	0.317266055942792	3255	14	2	GLI1	SLIT2
PERINUCLEAR_REGION_OF_CYTOPLASM	PERINUCLEAR_REGION_OF_CYTOPLASM	0.19781344380398	0.319387707614685	3255	53	5	DYNC1I1	MYO6	SEPT9	TLR4	TNFSF12
MITOSIS	MITOSIS	0.20449447894103	0.329947763133189	3255	82	7	BRSK1	CD28	CIT	PML	TGFB1	TTN	ZWINT
REGULATION_OF_TRANSCRIPTION_FACTOR_ACTIVITY	REGULATION_OF_TRANSCRIPTION_FACTOR_ACTIVITY	0.20529089460178	0.331005112533179	3255	40	4	CARD11	FOXP3	NLRC3	TNF
GLUCOSE_METABOLIC_PROCESS	GLUCOSE_METABOLIC_PROCESS	0.208547155022782	0.333277674171286	3255	27	3	HK1	PFKM	PPARGC1A
GOLGI_APPARATUS_PART	GOLGI_APPARATUS_PART	0.208254797766039	0.333277674171286	3255	97	8	AP3B2	BNIP3	COPE	CSPG5	GOLGA3	RBFOX1	STEAP2	TAPBP
HYDROGEN_ION_TRANSMEMBRANE_TRANSPORTER_ACTIVITY	HYDROGEN_ION_TRANSMEMBRANE_TRANSPORTER_ACTIVITY	0.208547155022782	0.333277674171286	3255	27	3	ATP4A	ATP4B	COX11
INTERPHASE	INTERPHASE	0.207379180888509	0.333277674171286	3255	68	6	APBB1	E2F1	FOXN3	INHBA	PRUNE2	PTPRC
KEGG_NON_SMALL_CELL_LUNG_CANCER	KEGG_NON_SMALL_CELL_LUNG_CANCER	0.20830771139259	0.333277674171286	3255	54	5	E2F1	PIK3CD	PIK3CG	RASSF5	SOS1
REACTOME_BILE_ACID_AND_BILE_SALT_METABOLISM	REACTOME_BILE_ACID_AND_BILE_SALT_METABOLISM	0.208547155022782	0.333277674171286	3255	27	3	BAAT	CYP46A1	SLC10A1
REACTOME_ENDOSOMAL_SORTING_COMPLEX_REQUIRED_FOR_TRANSPORT_ESCRT	REACTOME_ENDOSOMAL_SORTING_COMPLEX_REQUIRED_FOR_TRANSPORT_ESCRT	0.208547155022782	0.333277674171286	3255	27	3	CHMP6	SNF8	VPS37B
REACTOME_INTEGRIN_ALPHAIIB_BETA3_SIGNALING	REACTOME_INTEGRIN_ALPHAIIB_BETA3_SIGNALING	0.208547155022782	0.333277674171286	3255	27	3	ITGA2B	SOS1	VWF
REACTOME_P53_DEPENDENT_G1_DNA_DAMAGE_RESPONSE	REACTOME_P53_DEPENDENT_G1_DNA_DAMAGE_RESPONSE	0.20830771139259	0.333277674171286	3255	54	5	PSMB10	PSMB8	PSMB9	PSME1	PSME2
REACTOME_PI3K_CASCADE	REACTOME_PI3K_CASCADE	0.207379180888509	0.333277674171286	3255	68	6	FGF1	FGF10	FGF7	FGFR2	FGFR3	PRKAG3
REACTOME_PIP3_ACTIVATES_AKT_SIGNALING	REACTOME_PIP3_ACTIVATES_AKT_SIGNALING	0.208547155022782	0.333277674171286	3255	27	3	CREB1	FOXO1	PHLPP1
REACTOME_PREFOLDIN_MEDIATED_TRANSFER_OF_SUBSTRATE_TO_CCT_TRIC	REACTOME_PREFOLDIN_MEDIATED_TRANSFER_OF_SUBSTRATE_TO_CCT_TRIC	0.208547155022782	0.333277674171286	3255	27	3	TUBB2A	TUBB2B	TUBB4A
REACTOME_SCFSKP2_MEDIATED_DEGRADATION_OF_P27_P21	REACTOME_SCFSKP2_MEDIATED_DEGRADATION_OF_P27_P21	0.20830771139259	0.333277674171286	3255	54	5	PSMB10	PSMB8	PSMB9	PSME1	PSME2
M_PHASE	M_PHASE	0.210315302757923	0.335874540687602	3255	112	9	BRSK1	CD28	CIT	HSPA2	PIM2	PML	TGFB1	TTN	ZWINT
RESPONSE_TO_DNA_DAMAGE_STIMULUS	RESPONSE_TO_DNA_DAMAGE_STIMULUS	0.210787186838132	0.336399143076366	3255	157	12	BCL3	BRSK1	BTG2	CIDEA	CSNK1E	DDIT3	FOXN3	GTF2H1	IFI16	MYO6	PML	PMS2P1
ACETYLGLUCOSAMINYLTRANSFERASE_ACTIVITY	ACETYLGLUCOSAMINYLTRANSFERASE_ACTIVITY	0.218288459034774	0.343463933531576	3255	15	2	GCNT4	MGAT4B
AEROBIC_RESPIRATION	AEROBIC_RESPIRATION	0.218288459034774	0.343463933531576	3255	15	2	ACO2	OXA1L
BIOCARTA_BARRESTIN_SRC_PATHWAY	BIOCARTA_BARRESTIN_SRC_PATHWAY	0.218288459034774	0.343463933531576	3255	15	2	ADCY1	HCK
BIOCARTA_LONGEVITY_PATHWAY	BIOCARTA_LONGEVITY_PATHWAY	0.218288459034774	0.343463933531576	3255	15	2	IGF1	PIK3CG
CARBOHYDRATE_KINASE_ACTIVITY	CARBOHYDRATE_KINASE_ACTIVITY	0.218288459034774	0.343463933531576	3255	15	2	HK1	PFKM
ENERGY_RESERVE_METABOLIC_PROCESS	ENERGY_RESERVE_METABOLIC_PROCESS	0.218288459034774	0.343463933531576	3255	15	2	PYGB	PYGM
G1_PHASE	G1_PHASE	0.218288459034774	0.343463933531576	3255	15	2	E2F1	PRUNE2
GLYCOLIPID_METABOLIC_PROCESS	GLYCOLIPID_METABOLIC_PROCESS	0.218288459034774	0.343463933531576	3255	15	2	ST8SIA3	ST8SIA5
REACTOME_ACYL_CHAIN_REMODELLING_OF_PI	REACTOME_ACYL_CHAIN_REMODELLING_OF_PI	0.218288459034774	0.343463933531576	3255	15	2	PLA2G2A	PLA2G2D
REACTOME_ACYL_CHAIN_REMODELLING_OF_PS	REACTOME_ACYL_CHAIN_REMODELLING_OF_PS	0.218288459034774	0.343463933531576	3255	15	2	PLA2G2A	PLA2G2D
REACTOME_EARLY_PHASE_OF_HIV_LIFE_CYCLE	REACTOME_EARLY_PHASE_OF_HIV_LIFE_CYCLE	0.218288459034774	0.343463933531576	3255	15	2	CCR5	CD4
REACTOME_ENDOGENOUS_STEROLS	REACTOME_ENDOGENOUS_STEROLS	0.218288459034774	0.343463933531576	3255	15	2	CYP1B1	CYP46A1
REACTOME_HDL_MEDIATED_LIPID_TRANSPORT	REACTOME_HDL_MEDIATED_LIPID_TRANSPORT	0.218288459034774	0.343463933531576	3255	15	2	CETP	PLTP
REACTOME_OTHER_SEMAPHORIN_INTERACTIONS	REACTOME_OTHER_SEMAPHORIN_INTERACTIONS	0.218288459034774	0.343463933531576	3255	15	2	PLXNC1	TYROBP
REACTOME_P130CAS_LINKAGE_TO_MAPK_SIGNALING_FOR_INTEGRINS	REACTOME_P130CAS_LINKAGE_TO_MAPK_SIGNALING_FOR_INTEGRINS	0.218288459034774	0.343463933531576	3255	15	2	ITGA2B	VWF
REACTOME_PROCESSIVE_SYNTHESIS_ON_THE_LAGGING_STRAND	REACTOME_PROCESSIVE_SYNTHESIS_ON_THE_LAGGING_STRAND	0.218288459034774	0.343463933531576	3255	15	2	PCNA	POLD3
REACTOME_SHC_MEDIATED_SIGNALLING	REACTOME_SHC_MEDIATED_SIGNALLING	0.218288459034774	0.343463933531576	3255	15	2	SHC2	SOS1
REACTOME_ZINC_TRANSPORTERS	REACTOME_ZINC_TRANSPORTERS	0.218288459034774	0.343463933531576	3255	15	2	SLC30A1	SLC30A2
REGULATION_OF_GTPASE_ACTIVITY	REGULATION_OF_GTPASE_ACTIVITY	0.218288459034774	0.343463933531576	3255	15	2	ALS2	THY1
REGULATION_OF_MEMBRANE_POTENTIAL	REGULATION_OF_MEMBRANE_POTENTIAL	0.218288459034774	0.343463933531576	3255	15	2	BNIP3	GRK1
TASTE_RECEPTOR_ACTIVITY	TASTE_RECEPTOR_ACTIVITY	0.218288459034774	0.343463933531576	3255	15	2	TAS1R1	TAS2R43
REACTOME_CDT1_ASSOCIATION_WITH_THE_CDC6_ORC_ORIGIN_COMPLEX	REACTOME_CDT1_ASSOCIATION_WITH_THE_CDC6_ORC_ORIGIN_COMPLEX	0.218977864743801	0.344317741748631	3255	55	5	PSMB10	PSMB8	PSMB9	PSME1	PSME2
RESPONSE_TO_ABIOTIC_STIMULUS	RESPONSE_TO_ABIOTIC_STIMULUS	0.22149903883925	0.348048724123832	3255	84	7	BCL3	BRSK1	CCL11	GRK1	IL12B	PML	SNN
ADENYL_RIBONUCLEOTIDE_BINDING	ADENYL_RIBONUCLEOTIDE_BINDING	0.223019505716976	0.35020332022224	3255	159	12	ABCA2	ABCC8	ABCG2	CDKL5	DDX25	MAST1	MYO6	NLRC4	NLRP1	PC	STK17B	TTN
BIOCARTA_ERK_PATHWAY	BIOCARTA_ERK_PATHWAY	0.224153276921943	0.351278281669257	3255	28	3	PDGFRA	PTPRR	SOS1
POSITIVE_REGULATION_OF_BINDING	POSITIVE_REGULATION_OF_BINDING	0.224153276921943	0.351278281669257	3255	28	3	CARD11	NLRC3	TNF
REACTOME_G_PROTEIN_BETA_GAMMA_SIGNALLING	REACTOME_G_PROTEIN_BETA_GAMMA_SIGNALLING	0.224153276921943	0.351278281669257	3255	28	3	GNG2	PIK3CG	PLCB2
CENTROSOME	CENTROSOME	0.229811082168897	0.359904405052225	3255	56	5	ALS2	CLASP1	CTAG2	LCK	SAC3D1
M_PHASE_OF_MITOTIC_CELL_CYCLE	M_PHASE_OF_MITOTIC_CELL_CYCLE	0.230182592079894	0.360005574012955	3255	85	7	BRSK1	CD28	CIT	PML	TGFB1	TTN	ZWINT
MITOCHONDRIAL_ENVELOPE	MITOCHONDRIAL_ENVELOPE	0.230182592079894	0.360005574012955	3255	85	7	BNIP3	CASP7	GATM	NDUFA6	OXA1L	TIMM23	TIMM8B
KEGG_UBIQUITIN_MEDIATED_PROTEOLYSIS	KEGG_UBIQUITIN_MEDIATED_PROTEOLYSIS	0.231886678914572	0.362429146391463	3255	130	10	ANAPC13	BIRC3	BIRC6	FBXO2	HERC2	MAP3K1	NEDD4L	PML	UBA7	UBE2O
BIOCARTA_BCELLSURVIVAL_PATHWAY	BIOCARTA_BCELLSURVIVAL_PATHWAY	0.240402994152639	0.372267606786859	3255	16	2	CASP7	PIK3CG
BIOCARTA_CDMAC_PATHWAY	BIOCARTA_CDMAC_PATHWAY	0.240402994152639	0.372267606786859	3255	16	2	NFKB1	TNF
BIOCARTA_P53_PATHWAY	BIOCARTA_P53_PATHWAY	0.240402994152639	0.372267606786859	3255	16	2	E2F1	PCNA
CELLULAR_POLYSACCHARIDE_METABOLIC_PROCESS	CELLULAR_POLYSACCHARIDE_METABOLIC_PROCESS	0.240402994152639	0.372267606786859	3255	16	2	PYGB	PYGM
COENZYME_BINDING	COENZYME_BINDING	0.240402994152639	0.372267606786859	3255	16	2	ALDH6A1	NOX4
KEGG_OTHER_GLYCAN_DEGRADATION	KEGG_OTHER_GLYCAN_DEGRADATION	0.240402994152639	0.372267606786859	3255	16	2	GBA	NEU1
KEGG_PRIMARY_BILE_ACID_BIOSYNTHESIS	KEGG_PRIMARY_BILE_ACID_BIOSYNTHESIS	0.240402994152639	0.372267606786859	3255	16	2	BAAT	CYP46A1
MORPHOGENESIS_OF_AN_EPITHELIUM	MORPHOGENESIS_OF_AN_EPITHELIUM	0.240402994152639	0.372267606786859	3255	16	2	GLI2	KRT3
POSITIVE_REGULATION_OF_CELL_CYCLE	POSITIVE_REGULATION_OF_CELL_CYCLE	0.240402994152639	0.372267606786859	3255	16	2	CCND2	CD28
REACTOME_ACYL_CHAIN_REMODELLING_OF_PG	REACTOME_ACYL_CHAIN_REMODELLING_OF_PG	0.240402994152639	0.372267606786859	3255	16	2	PLA2G2A	PLA2G2D
REACTOME_CHYLOMICRON_MEDIATED_LIPID_TRANSPORT	REACTOME_CHYLOMICRON_MEDIATED_LIPID_TRANSPORT	0.240402994152639	0.372267606786859	3255	16	2	P4HB	SAR1B
REACTOME_JNK_C_JUN_KINASES_PHOSPHORYLATION_AND_ACTIVATION_MEDIATED_BY_ACTIVATED_HUMAN_TAK1	REACTOME_JNK_C_JUN_KINASES_PHOSPHORYLATION_AND_ACTIVATION_MEDIATED_BY_ACTIVATED_HUMAN_TAK1	0.240402994152639	0.372267606786859	3255	16	2	NOD1	RIPK2
REACTOME_SIGNALING_BY_FGFR1_MUTANTS	REACTOME_SIGNALING_BY_FGFR1_MUTANTS	0.239975608542584	0.372267606786859	3255	29	3	FGF1	STAT1	STAT5A
REGULATION_OF_CYTOKINE_SECRETION	REGULATION_OF_CYTOKINE_SECRETION	0.240402994152639	0.372267606786859	3255	16	2	CIDEA	FOXP3
REACTOME_AUTODEGRADATION_OF_CDH1_BY_CDH1_APC_C	REACTOME_AUTODEGRADATION_OF_CDH1_BY_CDH1_APC_C	0.240794460446907	0.372382204488097	3255	57	5	PSMB10	PSMB8	PSMB9	PSME1	PSME2
REACTOME_TRANS_GOLGI_NETWORK_VESICLE_BUDDING	REACTOME_TRANS_GOLGI_NETWORK_VESICLE_BUDDING	0.240794460446907	0.372382204488097	3255	57	5	DNAJC6	DNASE2	SH3GL2	SNX9	SORT1
REACTOME_MITOTIC_G1_G1_S_PHASES	REACTOME_MITOTIC_G1_G1_S_PHASES	0.253277861177811	0.391429421820253	3255	133	10	CCND2	E2F1	LIN37	MCM10	PCNA	PSMB10	PSMB8	PSMB9	PSME1	PSME2
CHROMOSOMEPERICENTRIC_REGION	CHROMOSOMEPERICENTRIC_REGION	0.255974689437521	0.394557569921435	3255	30	3	CLASP1	DSN1	ZWINT
KEGG_CITRATE_CYCLE_TCA_CYCLE	KEGG_CITRATE_CYCLE_TCA_CYCLE	0.255974689437521	0.394557569921435	3255	30	3	ACO2	OGDHL	PC
PATTERN_SPECIFICATION_PROCESS	PATTERN_SPECIFICATION_PROCESS	0.255974689437521	0.394557569921435	3255	30	3	GLI2	ZIC1	ZIC3
PROTEIN_AMINO_ACID_AUTOPHOSPHORYLATION	PROTEIN_AMINO_ACID_AUTOPHOSPHORYLATION	0.255974689437521	0.394557569921435	3255	30	3	CDKL5	MAP3K9	TTN
REACTOME_TRANSCRIPTION_COUPLED_NER_TC_NER	REACTOME_TRANSCRIPTION_COUPLED_NER_TC_NER	0.256273497574654	0.394758782212828	3255	44	4	GTF2H1	PCNA	POLD3	POLR2J
ACETYLCHOLINE_BINDING	ACETYLCHOLINE_BINDING	0.262610248848434	0.400054314154822	3255	17	2	CHRNA2	CHRNA4
ANTIOXIDANT_ACTIVITY	ANTIOXIDANT_ACTIVITY	0.262610248848434	0.400054314154822	3255	17	2	CYGB	PRDX4
APICAL_PART_OF_CELL	APICAL_PART_OF_CELL	0.262610248848434	0.400054314154822	3255	17	2	ATP6V0A4	PKHD1
BIOCARTA_ARAP_PATHWAY	BIOCARTA_ARAP_PATHWAY	0.262610248848434	0.400054314154822	3255	17	2	CYTH4	GPLD1
BIOCARTA_ERK5_PATHWAY	BIOCARTA_ERK5_PATHWAY	0.262610248848434	0.400054314154822	3255	17	2	CREB1	PIK3CG
DNA_DIRECTED_RNA_POLYMERASE_COMPLEX	DNA_DIRECTED_RNA_POLYMERASE_COMPLEX	0.262610248848434	0.400054314154822	3255	17	2	POLR2J	PPARGC1A
HORMONE_SECRETION	HORMONE_SECRETION	0.262610248848434	0.400054314154822	3255	17	2	INHBA	SNAP25
KEGG_ONE_CARBON_POOL_BY_FOLATE	KEGG_ONE_CARBON_POOL_BY_FOLATE	0.262610248848434	0.400054314154822	3255	17	2	ALDH1L1	SHMT1
NUCLEAR_DNA_DIRECTED_RNA_POLYMERASE_COMPLEX	NUCLEAR_DNA_DIRECTED_RNA_POLYMERASE_COMPLEX	0.262610248848434	0.400054314154822	3255	17	2	POLR2J	PPARGC1A
REACTOME_ACTIVATED_TAK1_MEDIATES_P38_MAPK_ACTIVATION	REACTOME_ACTIVATED_TAK1_MEDIATES_P38_MAPK_ACTIVATION	0.262610248848434	0.400054314154822	3255	17	2	NOD1	RIPK2
REACTOME_GLYCOGEN_BREAKDOWN_GLYCOGENOLYSIS	REACTOME_GLYCOGEN_BREAKDOWN_GLYCOGENOLYSIS	0.262610248848434	0.400054314154822	3255	17	2	PYGB	PYGM
REACTOME_RESOLUTION_OF_AP_SITES_VIA_THE_MULTIPLE_NUCLEOTIDE_PATCH_REPLACEMENT_PATHWAY	REACTOME_RESOLUTION_OF_AP_SITES_VIA_THE_MULTIPLE_NUCLEOTIDE_PATCH_REPLACEMENT_PATHWAY	0.262610248848434	0.400054314154822	3255	17	2	PCNA	POLD3
REACTOME_SHC_RELATED_EVENTS	REACTOME_SHC_RELATED_EVENTS	0.262610248848434	0.400054314154822	3255	17	2	SHC2	SOS1
REACTOME_SYNTHESIS_OF_GLYCOSYLPHOSPHATIDYLINOSITOL_GPI	REACTOME_SYNTHESIS_OF_GLYCOSYLPHOSPHATIDYLINOSITOL_GPI	0.262610248848434	0.400054314154822	3255	17	2	PIGH	PIGM
REGULATION_OF_ACTION_POTENTIAL	REGULATION_OF_ACTION_POTENTIAL	0.262610248848434	0.400054314154822	3255	17	2	MBP	PLP1
RNA_POLYMERASE_COMPLEX	RNA_POLYMERASE_COMPLEX	0.262610248848434	0.400054314154822	3255	17	2	POLR2J	PPARGC1A
VITAMIN_METABOLIC_PROCESS	VITAMIN_METABOLIC_PROCESS	0.262610248848434	0.400054314154822	3255	17	2	DHRS3	RDH11
REACTOME_MITOCHONDRIAL_PROTEIN_IMPORT	REACTOME_MITOCHONDRIAL_PROTEIN_IMPORT	0.269406298660668	0.410140932289376	3255	45	4	ACO2	SLC25A4	TIMM22	TIMM8B
REACTOME_DNA_REPLICATION	REACTOME_DNA_REPLICATION	0.270465937771055	0.411487088204213	3255	182	13	CLASP1	DSN1	E2F1	MCM10	PCNA	POLD3	PPP2R5B	PSMB10	PSMB8	PSMB9	PSME1	PSME2	ZWINT
BIOCARTA_MYOSIN_PATHWAY	BIOCARTA_MYOSIN_PATHWAY	0.272112629161493	0.412387744194356	3255	31	3	ARHGEF1	ARHGEF15	MYLK
BIOCARTA_NO1_PATHWAY	BIOCARTA_NO1_PATHWAY	0.272112629161493	0.412387744194356	3255	31	3	PRKG2	RYR2	SLC7A1
NUCLEOBASENUCLEOSIDENUCLEOTIDE_AND_NUCLEIC_ACID_TRANSPORT	NUCLEOBASENUCLEOSIDENUCLEOTIDE_AND_NUCLEIC_ACID_TRANSPORT	0.272112629161493	0.412387744194356	3255	31	3	DDX25	SLC29A2	SLC35B2
PROTEIN_AUTOPROCESSING	PROTEIN_AUTOPROCESSING	0.272112629161493	0.412387744194356	3255	31	3	CDKL5	MAP3K9	TTN
REACTOME_SIGNAL_AMPLIFICATION	REACTOME_SIGNAL_AMPLIFICATION	0.272112629161493	0.412387744194356	3255	31	3	GNA11	GNA15	GNG2
TIGHT_JUNCTION	TIGHT_JUNCTION	0.272112629161493	0.412387744194356	3255	31	3	CLDN11	CLDN20	CLDN5
MITOCHONDRIAL_MEMBRANE	MITOCHONDRIAL_MEMBRANE	0.275834849149556	0.417758912914693	3255	75	6	BNIP3	CASP7	NDUFA6	OXA1L	TIMM23	TIMM8B
ATP_BINDING	ATP_BINDING	0.278702503842507	0.421829725170659	3255	152	11	ABCA2	ABCC8	ABCG2	CDKL5	DDX25	MAST1	NLRC4	NLRP1	PC	STK17B	TTN
AMINO_SUGAR_METABOLIC_PROCESS	AMINO_SUGAR_METABOLIC_PROCESS	0.284823476192176	0.427235214288264	3255	18	2	CHST7	ST3GAL2
BIOCARTA_ETS_PATHWAY	BIOCARTA_ETS_PATHWAY	0.284823476192176	0.427235214288264	3255	18	2	CSF1	E2F1
BIOCARTA_NGF_PATHWAY	BIOCARTA_NGF_PATHWAY	0.284823476192176	0.427235214288264	3255	18	2	PIK3CG	SOS1
BIOCARTA_PTEN_PATHWAY	BIOCARTA_PTEN_PATHWAY	0.284823476192176	0.427235214288264	3255	18	2	FASLG	SOS1
DETECTION_OF_CHEMICAL_STIMULUS	DETECTION_OF_CHEMICAL_STIMULUS	0.284823476192176	0.427235214288264	3255	18	2	SYT1	TAS2R43
INOSITOL_OR_PHOSPHATIDYLINOSITOL_KINASE_ACTIVITY	INOSITOL_OR_PHOSPHATIDYLINOSITOL_KINASE_ACTIVITY	0.284823476192176	0.427235214288264	3255	18	2	PIK3CG	PIP4K2B
NUCLEOTIDE_BIOSYNTHETIC_PROCESS	NUCLEOTIDE_BIOSYNTHETIC_PROCESS	0.284823476192176	0.427235214288264	3255	18	2	ADCY7	GRM8
PROTEIN_AMINO_ACID_O_LINKED_GLYCOSYLATION	PROTEIN_AMINO_ACID_O_LINKED_GLYCOSYLATION	0.284823476192176	0.427235214288264	3255	18	2	DPM3	GCNT4
REACTOME_G1_S_SPECIFIC_TRANSCRIPTION	REACTOME_G1_S_SPECIFIC_TRANSCRIPTION	0.284823476192176	0.427235214288264	3255	18	2	E2F1	PCNA
REACTOME_SIGNALING_BY_FGFR1_FUSION_MUTANTS	REACTOME_SIGNALING_BY_FGFR1_FUSION_MUTANTS	0.284823476192176	0.427235214288264	3255	18	2	STAT1	STAT5A
REACTOME_SYNTHESIS_OF_DNA	REACTOME_SYNTHESIS_OF_DNA	0.284418577808764	0.427235214288264	3255	91	7	PCNA	POLD3	PSMB10	PSMB8	PSMB9	PSME1	PSME2
RESPONSE_TO_LIGHT_STIMULUS	RESPONSE_TO_LIGHT_STIMULUS	0.282653112429819	0.427235214288264	3255	46	4	BCL3	BRSK1	GRK1	IL12B
SYNAPTOGENESIS	SYNAPTOGENESIS	0.284823476192176	0.427235214288264	3255	18	2	NLGN1	NRCAM
TUBE_DEVELOPMENT	TUBE_DEVELOPMENT	0.284823476192176	0.427235214288264	3255	18	2	GLI2	PDPN
BIOCARTA_RHO_PATHWAY	BIOCARTA_RHO_PATHWAY	0.28835319400099	0.431426398677501	3255	32	3	ARHGAP4	ARHGEF1	MYLK
GENERAL_RNA_POLYMERASE_II_TRANSCRIPTION_FACTOR_ACTIVITY	GENERAL_RNA_POLYMERASE_II_TRANSCRIPTION_FACTOR_ACTIVITY	0.28835319400099	0.431426398677501	3255	32	3	GTF2H1	PPARGC1A	TAF1A
HORMONE_METABOLIC_PROCESS	HORMONE_METABOLIC_PROCESS	0.28835319400099	0.431426398677501	3255	32	3	DHRS3	HSD17B6	RDH11
REACTOME_GLUCONEOGENESIS	REACTOME_GLUCONEOGENESIS	0.28835319400099	0.431426398677501	3255	32	3	GOT1	PC	PGAM2
KEGG_NOTCH_SIGNALING_PATHWAY	KEGG_NOTCH_SIGNALING_PATHWAY	0.295994197741	0.442294514586233	3255	47	4	DLL4	DTX3L	HES1	RBPJ
MITOCHONDRION_ORGANIZATION_AND_BIOGENESIS	MITOCHONDRION_ORGANIZATION_AND_BIOGENESIS	0.295994197741	0.442294514586233	3255	47	4	BNIP3	SLC25A4	TIMM23	TYMP
REACTOME_G1_S_TRANSITION	REACTOME_G1_S_TRANSITION	0.299093832234322	0.44664171255361	3255	108	8	E2F1	MCM10	PCNA	PSMB10	PSMB8	PSMB9	PSME1	PSME2
BIOCARTA_NEUROTRANSMITTERS_PATHWAY	BIOCARTA_NEUROTRANSMITTERS_PATHWAY	0.303903000334051	0.453225585043973	3255	6	1	HDC
MICROTUBULE_BINDING	MICROTUBULE_BINDING	0.304661870253344	0.453225585043973	3255	33	3	CLASP1	DYNC1I1	MAPT
PROTON_TRANSPORTING_TWO_SECTOR_ATPASE_COMPLEX	PROTON_TRANSPORTING_TWO_SECTOR_ATPASE_COMPLEX	0.303903000334051	0.453225585043973	3255	6	1	ATP6AP1
REACTOME_GLOBAL_GENOMIC_NER_GG_NER	REACTOME_GLOBAL_GENOMIC_NER_GG_NER	0.304661870253344	0.453225585043973	3255	33	3	GTF2H1	PCNA	POLD3
RECEPTOR_MEDIATED_ENDOCYTOSIS	RECEPTOR_MEDIATED_ENDOCYTOSIS	0.304661870253344	0.453225585043973	3255	33	3	LRP1B	RAMP2	STAB2
RECEPTOR_SIGNALING_PROTEIN_SERINE_THREONINE_KINASE_ACTIVITY	RECEPTOR_SIGNALING_PROTEIN_SERINE_THREONINE_KINASE_ACTIVITY	0.304661870253344	0.453225585043973	3255	33	3	MAP3K9	MAPK4	TGFBR2
BIOCARTA_MEF2D_PATHWAY	BIOCARTA_MEF2D_PATHWAY	0.306965769936062	0.453477155527915	3255	19	2	NFATC2	PPP3CC
BIOCARTA_MTA3_PATHWAY	BIOCARTA_MTA3_PATHWAY	0.306965769936062	0.453477155527915	3255	19	2	SNAI2	TUBA4B
BIOCARTA_NDKDYNAMIN_PATHWAY	BIOCARTA_NDKDYNAMIN_PATHWAY	0.306965769936062	0.453477155527915	3255	19	2	BIN1	PPP3CC
BIOCARTA_TGFB_PATHWAY	BIOCARTA_TGFB_PATHWAY	0.306965769936062	0.453477155527915	3255	19	2	TGFB1	TGFBR2
ENVELOPE	ENVELOPE	0.307343852212014	0.453477155527915	3255	156	11	BNIP3	CASP7	CBX5	GATM	MYO6	NDUFA6	OXA1L	PTGER3	SP140	TIMM23	TIMM8B
KEGG_ALPHA_LINOLENIC_ACID_METABOLISM	KEGG_ALPHA_LINOLENIC_ACID_METABOLISM	0.306965769936062	0.453477155527915	3255	19	2	PLA2G2A	PLA2G2D
ORGANELLE_ENVELOPE	ORGANELLE_ENVELOPE	0.307343852212014	0.453477155527915	3255	156	11	BNIP3	CASP7	CBX5	GATM	MYO6	NDUFA6	OXA1L	PTGER3	SP140	TIMM23	TIMM8B
REACTOME_BASE_EXCISION_REPAIR	REACTOME_BASE_EXCISION_REPAIR	0.306965769936062	0.453477155527915	3255	19	2	PCNA	POLD3
REACTOME_LAGGING_STRAND_SYNTHESIS	REACTOME_LAGGING_STRAND_SYNTHESIS	0.306965769936062	0.453477155527915	3255	19	2	PCNA	POLD3
REACTOME_NEPHRIN_INTERACTIONS	REACTOME_NEPHRIN_INTERACTIONS	0.306965769936062	0.453477155527915	3255	19	2	ACTN2	MAGI2
REACTOME_REGULATION_OF_MITOTIC_CELL_CYCLE	REACTOME_REGULATION_OF_MITOTIC_CELL_CYCLE	0.306669046571849	0.453477155527915	3255	78	6	CDC14A	PSMB10	PSMB8	PSMB9	PSME1	PSME2
REACTOME_SYNTHESIS_OF_BILE_ACIDS_AND_BILE_SALTS	REACTOME_SYNTHESIS_OF_BILE_ACIDS_AND_BILE_SALTS	0.306965769936062	0.453477155527915	3255	19	2	BAAT	CYP46A1
REGULATION_OF_RAS_PROTEIN_SIGNAL_TRANSDUCTION	REGULATION_OF_RAS_PROTEIN_SIGNAL_TRANSDUCTION	0.306965769936062	0.453477155527915	3255	19	2	ALS2	PLCE1
GAMETE_GENERATION	GAMETE_GENERATION	0.307801737747728	0.45386730154379	3255	109	8	ABCB9	ADAM28	DAZL	DDX25	GDF9	HOXA10	HSPA2	OR7C1
FATTY_ACID_METABOLIC_PROCESS	FATTY_ACID_METABOLIC_PROCESS	0.309126338133064	0.455095017539514	3255	63	5	ALOX15B	CD74	CYP2J2	PPARGC1A	PTGS1
GOLGI_VESICLE_TRANSPORT	GOLGI_VESICLE_TRANSPORT	0.309410295385987	0.455095017539514	3255	48	4	AP3B2	COPE	KRT18	STEAP2
PROTEIN_PROCESSING	PROTEIN_PROCESSING	0.309410295385987	0.455095017539514	3255	48	4	CDKL5	MAP3K9	PRSS3	TTN
REACTOME_CYCLIN_E_ASSOCIATED_EVENTS_DURING_G1_S_TRANSITION_	REACTOME_CYCLIN_E_ASSOCIATED_EVENTS_DURING_G1_S_TRANSITION_	0.309126338133064	0.455095017539514	3255	63	5	PSMB10	PSMB8	PSMB9	PSME1	PSME2
CHROMOSOMAL_PART	CHROMOSOMAL_PART	0.312613033533469	0.459517654554836	3255	94	7	CBX1	CBX5	CLASP1	DSN1	MAF	PCNA	ZWINT
AMINE_RECEPTOR_ACTIVITY	AMINE_RECEPTOR_ACTIVITY	0.321005906965793	0.470674911088595	3255	34	3	ADRA1B	ADRA2A	HTR2B
APICAL_JUNCTION_COMPLEX	APICAL_JUNCTION_COMPLEX	0.321005906965793	0.470674911088595	3255	34	3	CLDN11	CLDN20	CLDN5
APICOLATERAL_PLASMA_MEMBRANE	APICOLATERAL_PLASMA_MEMBRANE	0.321005906965793	0.470674911088595	3255	34	3	CLDN11	CLDN20	CLDN5
GTPASE_BINDING	GTPASE_BINDING	0.321005906965793	0.470674911088595	3255	34	3	ALS2	PLCE1	RASA1
REACTOME_NUCLEOTIDE_EXCISION_REPAIR	REACTOME_NUCLEOTIDE_EXCISION_REPAIR	0.322882675110244	0.473131015495711	3255	49	4	GTF2H1	PCNA	POLD3	POLR2J
BIOCARTA_AMI_PATHWAY	BIOCARTA_AMI_PATHWAY	0.32896920976263	0.480549044896095	3255	20	2	F2	F7
REACTOME_ENOS_ACTIVATION_AND_REGULATION	REACTOME_ENOS_ACTIVATION_AND_REGULATION	0.32896920976263	0.480549044896095	3255	20	2	GCH1	PRKG2
REACTOME_FANCONI_ANEMIA_PATHWAY	REACTOME_FANCONI_ANEMIA_PATHWAY	0.32896920976263	0.480549044896095	3255	20	2	FANCE	FANCM
REACTOME_G_BETA_GAMMA_SIGNALLING_THROUGH_PLC_BETA	REACTOME_G_BETA_GAMMA_SIGNALLING_THROUGH_PLC_BETA	0.32896920976263	0.480549044896095	3255	20	2	GNG2	PLCB2
REGULATION_OF_DNA_REPLICATION	REGULATION_OF_DNA_REPLICATION	0.32896920976263	0.480549044896095	3255	20	2	GLI1	GLI2
REACTOME_ANTIVIRAL_MECHANISM_BY_IFN_STIMULATED_GENES	REACTOME_ANTIVIRAL_MECHANISM_BY_IFN_STIMULATED_GENES	0.332526137877043	0.485140745932551	3255	65	5	DDX58	EIF4E3	MX2	STAT1	UBA7
REACTOME_APC_C_CDH1_MEDIATED_DEGRADATION_OF_CDC20_AND_OTHER_APC_C_CDH1_TARGETED_PROTEINS_IN_LATE_MITOSIS_EARLY_G1	REACTOME_APC_C_CDH1_MEDIATED_DEGRADATION_OF_CDC20_AND_OTHER_APC_C_CDH1_TARGETED_PROTEINS_IN_LATE_MITOSIS_EARLY_G1	0.332526137877043	0.485140745932551	3255	65	5	PSMB10	PSMB8	PSMB9	PSME1	PSME2
MITOCHONDRIAL_PART	MITOCHONDRIAL_PART	0.335697732879642	0.489463568263295	3255	128	9	BNIP3	CASP7	ETFB	GATM	NDUFA6	NR3C1	OXA1L	TIMM23	TIMM8B
REACTOME_GOLGI_ASSOCIATED_VESICLE_BIOGENESIS	REACTOME_GOLGI_ASSOCIATED_VESICLE_BIOGENESIS	0.336393176226917	0.49017291393065	3255	50	4	DNAJC6	SH3GL2	SNX9	SORT1
BIOCARTA_CARM_ER_PATHWAY	BIOCARTA_CARM_ER_PATHWAY	0.337354340757802	0.490963575321217	3255	35	3	NR0B1	PELP1	PPARGC1A
CHROMATIN	CHROMATIN	0.337354340757802	0.490963575321217	3255	35	3	CBX1	CBX5	MAF
REACTOME_APC_C_CDC20_MEDIATED_DEGRADATION_OF_MITOTIC_PROTEINS	REACTOME_APC_C_CDC20_MEDIATED_DEGRADATION_OF_MITOTIC_PROTEINS	0.344287657726012	0.500398705099367	3255	66	5	PSMB10	PSMB8	PSMB9	PSME1	PSME2
REACTOME_APOBEC3G_MEDIATED_RESISTANCE_TO_HIV1_INFECTION	REACTOME_APOBEC3G_MEDIATED_RESISTANCE_TO_HIV1_INFECTION	0.344690668133239	0.500398705099367	3255	7	1	APOBEC3G
REACTOME_NEGATIVE_REGULATION_OF_THE_PI3K_AKT_NETWORK	REACTOME_NEGATIVE_REGULATION_OF_THE_PI3K_AKT_NETWORK	0.344690668133239	0.500398705099367	3255	7	1	PHLPP1
REACTOME_ORC1_REMOVAL_FROM_CHROMATIN	REACTOME_ORC1_REMOVAL_FROM_CHROMATIN	0.344287657726012	0.500398705099367	3255	66	5	PSMB10	PSMB8	PSMB9	PSME1	PSME2
REACTOME_REGULATION_OF_MRNA_STABILITY_BY_PROTEINS_THAT_BIND_AU_RICH_ELEMENTS	REACTOME_REGULATION_OF_MRNA_STABILITY_BY_PROTEINS_THAT_BIND_AU_RICH_ELEMENTS	0.348599443451664	0.505760231501301	3255	82	6	PSMB10	PSMB8	PSMB9	PSME1	PSME2	ZFP36L1
BIOCARTA_TFF_PATHWAY	BIOCARTA_TFF_PATHWAY	0.350774072862759	0.50578732325509	3255	21	2	PIK3CG	SOS1
DEOXYRIBONUCLEASE_ACTIVITY	DEOXYRIBONUCLEASE_ACTIVITY	0.350774072862759	0.50578732325509	3255	21	2	DNASE1L3	DNASE2
DETECTION_OF_STIMULUS_INVOLVED_IN_SENSORY_PERCEPTION	DETECTION_OF_STIMULUS_INVOLVED_IN_SENSORY_PERCEPTION	0.350774072862759	0.50578732325509	3255	21	2	GRK1	TAS2R43
EPIDERMAL_GROWTH_FACTOR_RECEPTOR_SIGNALING_PATHWAY	EPIDERMAL_GROWTH_FACTOR_RECEPTOR_SIGNALING_PATHWAY	0.350774072862759	0.50578732325509	3255	21	2	CDH13	GRB7
HYDROLASE_ACTIVITY_ACTING_ON_CARBON_NITROGEN_NOT_PEPTIDEBONDSIN_LINEAR_AMIDES	HYDROLASE_ACTIVITY_ACTING_ON_CARBON_NITROGEN_NOT_PEPTIDEBONDSIN_LINEAR_AMIDES	0.350774072862759	0.50578732325509	3255	21	2	ASRGL1	SIRT2
MITOCHONDRIAL_TRANSPORT	MITOCHONDRIAL_TRANSPORT	0.350774072862759	0.50578732325509	3255	21	2	BNIP3	TIMM23
PROTEASOME_COMPLEX	PROTEASOME_COMPLEX	0.350774072862759	0.50578732325509	3255	21	2	PSME1	PSME2
REACTOME_ACYL_CHAIN_REMODELLING_OF_PE	REACTOME_ACYL_CHAIN_REMODELLING_OF_PE	0.350774072862759	0.50578732325509	3255	21	2	PLA2G2A	PLA2G2D
REACTOME_TRANSLATION	REACTOME_TRANSLATION	0.35066527548684	0.50578732325509	3255	178	12	FAM153A	RPL10P9	RPL34P27	RPN1	RPN2	RPSAP12	SEC61A1	SEC61A2	SPCS2	SRP68	SRPRB	SSR3
STRUCTURE_SPECIFIC_DNA_BINDING	STRUCTURE_SPECIFIC_DNA_BINDING	0.349924242202357	0.50578732325509	3255	51	4	FOXC2	IFI16	KIN	NR0B1
REACTOME_MITOTIC_M_M_G1_PHASES	REACTOME_MITOTIC_M_M_G1_PHASES	0.351532451319858	0.506569490661171	3255	162	11	CLASP1	DSN1	E2F1	MCM10	PPP2R5B	PSMB10	PSMB8	PSMB9	PSME1	PSME2	ZWINT
KEGG_SPHINGOLIPID_METABOLISM	KEGG_SPHINGOLIPID_METABOLISM	0.353678005087851	0.508412132313786	3255	36	3	ASAH1	GBA	NEU1
REACTOME_GAB1_SIGNALOSOME	REACTOME_GAB1_SIGNALOSOME	0.353678005087851	0.508412132313786	3255	36	3	CREB1	FOXO1	PHLPP1
REACTOME_PI3K_AKT_ACTIVATION	REACTOME_PI3K_AKT_ACTIVATION	0.353678005087851	0.508412132313786	3255	36	3	CREB1	FOXO1	PHLPP1
TRANSFERASE_ACTIVITY_TRANSFERRING_ONE_CARBON_GROUPS	TRANSFERASE_ACTIVITY_TRANSFERRING_ONE_CARBON_GROUPS	0.353678005087851	0.508412132313786	3255	36	3	GAMT	GATM	PRMT8
REACTOME_SIGNALING_BY_NOTCH1	REACTOME_SIGNALING_BY_NOTCH1	0.367875925263272	0.5284978081247	3255	68	5	DLL4	DNER	HES1	RBPJ	TLE2
BIOCARTA_ALK_PATHWAY	BIOCARTA_ALK_PATHWAY	0.369949526086915	0.530178123518572	3255	37	3	BMPR2	TGFB1	TGFBR2
BIOCARTA_MET_PATHWAY	BIOCARTA_MET_PATHWAY	0.369949526086915	0.530178123518572	3255	37	3	PIK3CG	RASA1	SOS1
HYDROLASE_ACTIVITY_HYDROLYZING_O_GLYCOSYL_COMPOUNDS	HYDROLASE_ACTIVITY_HYDROLYZING_O_GLYCOSYL_COMPOUNDS	0.369949526086915	0.530178123518572	3255	37	3	HPSE2	LYZ	NEU1
REACTOME_AMINE_LIGAND_BINDING_RECEPTORS	REACTOME_AMINE_LIGAND_BINDING_RECEPTORS	0.369949526086915	0.530178123518572	3255	37	3	ADRA1B	ADRA2A	HTR2B
BIOCARTA_CHEMICAL_PATHWAY	BIOCARTA_CHEMICAL_PATHWAY	0.372328107008848	0.531314926425036	3255	22	2	CASP7	STAT1
BIOCARTA_SPPA_PATHWAY	BIOCARTA_SPPA_PATHWAY	0.372328107008848	0.531314926425036	3255	22	2	F2	PTGS1
MRNA_BINDING	MRNA_BINDING	0.372328107008848	0.531314926425036	3255	22	2	ELAVL2	ZFP36L1
REACTOME_ACYL_CHAIN_REMODELLING_OF_PC	REACTOME_ACYL_CHAIN_REMODELLING_OF_PC	0.372328107008848	0.531314926425036	3255	22	2	PLA2G2A	PLA2G2D
REACTOME_DOWNREGULATION_OF_TGF_BETA_RECEPTOR_SIGNALING	REACTOME_DOWNREGULATION_OF_TGF_BETA_RECEPTOR_SIGNALING	0.372328107008848	0.531314926425036	3255	22	2	TGFB1	TGFBR2
REACTOME_REGULATION_OF_HYPOXIA_INDUCIBLE_FACTOR_HIF_BY_OXYGEN	REACTOME_REGULATION_OF_HYPOXIA_INDUCIBLE_FACTOR_HIF_BY_OXYGEN	0.372328107008848	0.531314926425036	3255	22	2	EPO	HIF3A
SYNAPSE_ORGANIZATION_AND_BIOGENESIS	SYNAPSE_ORGANIZATION_AND_BIOGENESIS	0.372328107008848	0.531314926425036	3255	22	2	NLGN1	NRCAM
MACROMOLECULE_CATABOLIC_PROCESS	MACROMOLECULE_CATABOLIC_PROCESS	0.37750680661582	0.53837748834086	3255	133	9	BNIP3	CECR2	CIDEA	DERL1	FOXL2	HK1	PFKM	PYGB	RNF217
REACTOME_RNA_POL_I_RNA_POL_III_AND_MITOCHONDRIAL_TRANSCRIPTION	REACTOME_RNA_POL_I_RNA_POL_III_AND_MITOCHONDRIAL_TRANSCRIPTION	0.378928618399507	0.540076876528094	3255	117	8	GTF2H1	GTF3C5	H3F3B	HIST1H3E	HIST1H4J	POLR3A	TAF1A	UBTF
REACTOME_RNA_POL_I_TRANSCRIPTION	REACTOME_RNA_POL_I_TRANSCRIPTION	0.380361771563938	0.541790355852458	3255	85	6	GTF2H1	H3F3B	HIST1H3E	HIST1H4J	TAF1A	UBTF
BIOCARTA_KREB_PATHWAY	BIOCARTA_KREB_PATHWAY	0.383089081728672	0.545013332768626	3255	8	1	ACO2
REACTOME_CREATION_OF_C4_AND_C2_ACTIVATORS	REACTOME_CREATION_OF_C4_AND_C2_ACTIVATORS	0.383089081728672	0.545013332768626	3255	8	1	C1S
PROTEIN_N_TERMINUS_BINDING	PROTEIN_N_TERMINUS_BINDING	0.386143306863172	0.549025574485456	3255	38	3	NCOA1	VWF	ZWINT
NUCLEOLUS	NUCLEOLUS	0.387926186732223	0.551226428875708	3255	118	8	ANG	IFI16	PML	RBPJ	SLC29A2	SRP68	SURF6	UBTF
CHROMATIN_MODIFICATION	CHROMATIN_MODIFICATION	0.390474897320694	0.554176714527736	3255	54	4	BNIP3	PPARGC1A	PRMT8	SIRT2
NUCLEASE_ACTIVITY	NUCLEASE_ACTIVITY	0.390474897320694	0.554176714527736	3255	54	4	ANG	DBR1	DNASE1L3	DNASE2
BIOCARTA_CELLCYCLE_PATHWAY	BIOCARTA_CELLCYCLE_PATHWAY	0.393585860627089	0.554566023442132	3255	23	2	CCND2	E2F1
BIOCARTA_IGF1R_PATHWAY	BIOCARTA_IGF1R_PATHWAY	0.393585860627089	0.554566023442132	3255	23	2	ADCY1	SOS1
BIOCARTA_RAS_PATHWAY	BIOCARTA_RAS_PATHWAY	0.393585860627089	0.554566023442132	3255	23	2	NFKB1	PIK3CG
KEGG_MISMATCH_REPAIR	KEGG_MISMATCH_REPAIR	0.393585860627089	0.554566023442132	3255	23	2	PCNA	POLD3
MITOCHONDRIAL_RESPIRATORY_CHAIN	MITOCHONDRIAL_RESPIRATORY_CHAIN	0.393585860627089	0.554566023442132	3255	23	2	NDUFA6	OXA1L
OXIDOREDUCTASE_ACTIVITY_ACTING_ON_THE_CH_CH_GROUP_OF_DONORS	OXIDOREDUCTASE_ACTIVITY_ACTING_ON_THE_CH_CH_GROUP_OF_DONORS	0.393585860627089	0.554566023442132	3255	23	2	BLVRB	DHCR24
PROTEIN_C_TERMINUS_BINDING	PROTEIN_C_TERMINUS_BINDING	0.391477220287418	0.554566023442132	3255	70	5	CACNA1B	LCK	NEFL	PFKM	RBFOX1
REACTOME_PRE_NOTCH_TRANSCRIPTION_AND_TRANSLATION	REACTOME_PRE_NOTCH_TRANSCRIPTION_AND_TRANSLATION	0.393585860627089	0.554566023442132	3255	23	2	E2F1	RBPJ
REACTOME_RNA_POL_III_TRANSCRIPTION_INITIATION_FROM_TYPE_2_PROMOTER	REACTOME_RNA_POL_III_TRANSCRIPTION_INITIATION_FROM_TYPE_2_PROMOTER	0.393585860627089	0.554566023442132	3255	23	2	GTF3C5	POLR3A
REACTOME_SULFUR_AMINO_ACID_METABOLISM	REACTOME_SULFUR_AMINO_ACID_METABOLISM	0.393585860627089	0.554566023442132	3255	23	2	APIP	GOT1
REGULATION_OF_SMALL_GTPASE_MEDIATED_SIGNAL_TRANSDUCTION	REGULATION_OF_SMALL_GTPASE_MEDIATED_SIGNAL_TRANSDUCTION	0.393585860627089	0.554566023442132	3255	23	2	ALS2	PLCE1
STEROID_BIOSYNTHETIC_PROCESS	STEROID_BIOSYNTHETIC_PROCESS	0.393585860627089	0.554566023442132	3255	23	2	DHCR24	NR0B1
REACTOME_DNA_REPAIR	REACTOME_DNA_REPAIR	0.399374839419165	0.5623849779576	3255	103	7	BRIP1	FANCE	FANCM	GTF2H1	PCNA	POLD3	POLR2J
SPINDLE	SPINDLE	0.402235501984383	0.566073477897638	3255	39	3	ARL8A	CLASP1	SAC3D1
KEGG_STEROID_HORMONE_BIOSYNTHESIS	KEGG_STEROID_HORMONE_BIOSYNTHESIS	0.403925644973783	0.56777085866297	3255	55	4	CYP1B1	CYP3A5	HSD17B3	HSD17B6
PROTEIN_FOLDING	PROTEIN_FOLDING	0.403925644973783	0.56777085866297	3255	55	4	FKBP5	LRPAP1	PDIA2	PIGK
CHROMOSOME	CHROMOSOME	0.405938157545351	0.570258034491853	3255	120	8	CBX1	CBX5	CLASP1	DSN1	MAF	PCNA	TTN	ZWINT
BIOCARTA_CXCR4_PATHWAY	BIOCARTA_CXCR4_PATHWAY	0.414508065688239	0.579520811742913	3255	24	2	CXCL12	NFKB1
BIOCARTA_ECM_PATHWAY	BIOCARTA_ECM_PATHWAY	0.414508065688239	0.579520811742913	3255	24	2	MYLK	PIK3CG
ER_GOLGI_INTERMEDIATE_COMPARTMENT	ER_GOLGI_INTERMEDIATE_COMPARTMENT	0.414508065688239	0.579520811742913	3255	24	2	ANPEP	P4HB
PROTEIN_KINASE_INHIBITOR_ACTIVITY	PROTEIN_KINASE_INHIBITOR_ACTIVITY	0.414508065688239	0.579520811742913	3255	24	2	GMFG	MAPK8IP1
PROTEIN_SERINE_THREONINE_PHOSPHATASE_ACTIVITY	PROTEIN_SERINE_THREONINE_PHOSPHATASE_ACTIVITY	0.414508065688239	0.579520811742913	3255	24	2	DUSP6	LCK
REACTOME_KINESINS	REACTOME_KINESINS	0.414508065688239	0.579520811742913	3255	24	2	KIF4B	KIF5A
REACTOME_REGULATION_OF_IFNA_SIGNALING	REACTOME_REGULATION_OF_IFNA_SIGNALING	0.414508065688239	0.579520811742913	3255	24	2	IFNAR2	STAT1
REACTOME_SMOOTH_MUSCLE_CONTRACTION	REACTOME_SMOOTH_MUSCLE_CONTRACTION	0.414508065688239	0.579520811742913	3255	24	2	LMOD1	MYLK
NUCLEAR_ENVELOPE	NUCLEAR_ENVELOPE	0.415007323210041	0.579873246129099	3255	72	5	BNIP3	CBX5	MYO6	PTGER3	SP140
INTEGRAL_TO_GOLGI_MEMBRANE	INTEGRAL_TO_GOLGI_MEMBRANE	0.419238158021191	0.581627864410239	3255	9	1	STEAP2
MAP_KINASE_KINASE_KINASE_ACTIVITY	MAP_KINASE_KINASE_KINASE_ACTIVITY	0.419238158021191	0.581627864410239	3255	9	1	MAP3K9
MITOCHONDRIAL_INNER_MEMBRANE	MITOCHONDRIAL_INNER_MEMBRANE	0.417319072881851	0.581627864410239	3255	56	4	NDUFA6	OXA1L	TIMM23	TIMM8B
PEPTIDE_METABOLIC_PROCESS	PEPTIDE_METABOLIC_PROCESS	0.419238158021191	0.581627864410239	3255	9	1	TAPBP
PROTEIN_PHOSPHATASE_BINDING	PROTEIN_PHOSPHATASE_BINDING	0.419238158021191	0.581627864410239	3255	9	1	LILRB1
PURINE_RIBONUCLEOTIDE_METABOLIC_PROCESS	PURINE_RIBONUCLEOTIDE_METABOLIC_PROCESS	0.419238158021191	0.581627864410239	3255	9	1	AMPD3
PYRIMIDINE_NUCLEOTIDE_METABOLIC_PROCESS	PYRIMIDINE_NUCLEOTIDE_METABOLIC_PROCESS	0.419238158021191	0.581627864410239	3255	9	1	TYMP
REACTOME_COPI_MEDIATED_TRANSPORT	REACTOME_COPI_MEDIATED_TRANSPORT	0.419238158021191	0.581627864410239	3255	9	1	COPE
SECRETIN_LIKE_RECEPTOR_ACTIVITY	SECRETIN_LIKE_RECEPTOR_ACTIVITY	0.419238158021191	0.581627864410239	3255	9	1	PTH1R
SMALL_CONJUGATING_PROTEIN_SPECIFIC_PROTEASE_ACTIVITY	SMALL_CONJUGATING_PROTEIN_SPECIFIC_PROTEASE_ACTIVITY	0.419238158021191	0.581627864410239	3255	9	1	UCHL1
TRIACYLGLYCEROL_METABOLIC_PROCESS	TRIACYLGLYCEROL_METABOLIC_PROCESS	0.419238158021191	0.581627864410239	3255	9	1	CETP
UNFOLDED_PROTEIN_RESPONSE	UNFOLDED_PROTEIN_RESPONSE	0.419238158021191	0.581627864410239	3255	9	1	DERL1
BIOCARTA_CHREBP2_PATHWAY	BIOCARTA_CHREBP2_PATHWAY	0.43402830101375	0.600031316353981	3255	41	3	MLXIPL	PPP2R5B	PRKAG3
KEGG_ASCORBATE_AND_ALDARATE_METABOLISM	KEGG_ASCORBATE_AND_ALDARATE_METABOLISM	0.435061069530316	0.600031316353981	3255	25	2	ALDH1B1	ALDH7A1
KEGG_GLYCOSPHINGOLIPID_BIOSYNTHESIS_LACTO_AND_NEOLACTO_SERIES	KEGG_GLYCOSPHINGOLIPID_BIOSYNTHESIS_LACTO_AND_NEOLACTO_SERIES	0.435061069530316	0.600031316353981	3255	25	2	FUT7	FUT9
KEGG_SELENOAMINO_ACID_METABOLISM	KEGG_SELENOAMINO_ACID_METABOLISM	0.435061069530316	0.600031316353981	3255	25	2	GGT7	SEPHS2
NITROGEN_COMPOUND_BIOSYNTHETIC_PROCESS	NITROGEN_COMPOUND_BIOSYNTHETIC_PROCESS	0.435061069530316	0.600031316353981	3255	25	2	GCH1	PLOD1
PHOSPHATASE_REGULATOR_ACTIVITY	PHOSPHATASE_REGULATOR_ACTIVITY	0.435061069530316	0.600031316353981	3255	25	2	PPP2R5B	PTN
RAS_GTPASE_BINDING	RAS_GTPASE_BINDING	0.435061069530316	0.600031316353981	3255	25	2	ALS2	PLCE1
REACTOME_G_BETA_GAMMA_SIGNALLING_THROUGH_PI3KGAMMA	REACTOME_G_BETA_GAMMA_SIGNALLING_THROUGH_PI3KGAMMA	0.435061069530316	0.600031316353981	3255	25	2	GNG2	PIK3CG
REACTOME_TGF_BETA_RECEPTOR_SIGNALING_ACTIVATES_SMADS	REACTOME_TGF_BETA_RECEPTOR_SIGNALING_ACTIVATES_SMADS	0.435061069530316	0.600031316353981	3255	25	2	TGFB1	TGFBR2
RIBONUCLEASE_ACTIVITY	RIBONUCLEASE_ACTIVITY	0.435061069530316	0.600031316353981	3255	25	2	ANG	DBR1
REACTOME_S_PHASE	REACTOME_S_PHASE	0.438117590256623	0.603891813596967	3255	107	7	PCNA	POLD3	PSMB10	PSMB8	PSMB9	PSME1	PSME2
ACTIN_FILAMENT_BASED_MOVEMENT	ACTIN_FILAMENT_BASED_MOVEMENT	0.453269622621916	0.609730811164572	3255	10	1	MYO6
BETA_TUBULIN_BINDING	BETA_TUBULIN_BINDING	0.453269622621916	0.609730811164572	3255	10	1	ARL8A
BIOCARTA_BARRESTIN_PATHWAY	BIOCARTA_BARRESTIN_PATHWAY	0.453269622621916	0.609730811164572	3255	10	1	ADCY1
BIOCARTA_ETC_PATHWAY	BIOCARTA_ETC_PATHWAY	0.453269622621916	0.609730811164572	3255	10	1	SLC25A4
BIOCARTA_GLYCOLYSIS_PATHWAY	BIOCARTA_GLYCOLYSIS_PATHWAY	0.453269622621916	0.609730811164572	3255	10	1	HK1
BIOCARTA_RNA_PATHWAY	BIOCARTA_RNA_PATHWAY	0.453269622621916	0.609730811164572	3255	10	1	NFKB1
BIOCARTA_SARS_PATHWAY	BIOCARTA_SARS_PATHWAY	0.453269622621916	0.609730811164572	3255	10	1	ANPEP
BIOCARTA_SKP2E2F_PATHWAY	BIOCARTA_SKP2E2F_PATHWAY	0.453269622621916	0.609730811164572	3255	10	1	E2F1
BRUSH_BORDER	BRUSH_BORDER	0.453269622621916	0.609730811164572	3255	10	1	ATP6V0A4
COFACTOR_TRANSPORTER_ACTIVITY	COFACTOR_TRANSPORTER_ACTIVITY	0.453269622621916	0.609730811164572	3255	10	1	PDPN
ENDODEOXYRIBONUCLEASE_ACTIVITY	ENDODEOXYRIBONUCLEASE_ACTIVITY	0.453269622621916	0.609730811164572	3255	10	1	DNASE2
EPITHELIAL_CELL_DIFFERENTIATION	EPITHELIAL_CELL_DIFFERENTIATION	0.453269622621916	0.609730811164572	3255	10	1	KRT3
HISTONE_DEACETYLASE_BINDING	HISTONE_DEACETYLASE_BINDING	0.453269622621916	0.609730811164572	3255	10	1	SIRT2
HISTONE_METHYLTRANSFERASE_ACTIVITY	HISTONE_METHYLTRANSFERASE_ACTIVITY	0.453269622621916	0.609730811164572	3255	10	1	PRMT8
INSULIN_LIKE_GROWTH_FACTOR_RECEPTOR_BINDING	INSULIN_LIKE_GROWTH_FACTOR_RECEPTOR_BINDING	0.453269622621916	0.609730811164572	3255	10	1	IGF1
INTERLEUKIN_1_SECRETION	INTERLEUKIN_1_SECRETION	0.453269622621916	0.609730811164572	3255	10	1	NLRC4
MANNOSYLTRANSFERASE_ACTIVITY	MANNOSYLTRANSFERASE_ACTIVITY	0.453269622621916	0.609730811164572	3255	10	1	DPM3
MITOTIC_SPINDLE_ORGANIZATION_AND_BIOGENESIS	MITOTIC_SPINDLE_ORGANIZATION_AND_BIOGENESIS	0.453269622621916	0.609730811164572	3255	10	1	STMN1
NUCLEOSOME_ASSEMBLY	NUCLEOSOME_ASSEMBLY	0.453269622621916	0.609730811164572	3255	10	1	NAP1L2
OXIDOREDUCTASE_ACTIVITY_ACTING_ON_SULFUR_GROUP_OF_DONORS	OXIDOREDUCTASE_ACTIVITY_ACTING_ON_SULFUR_GROUP_OF_DONORS	0.453269622621916	0.609730811164572	3255	10	1	MSRB3
OXIDOREDUCTASE_ACTIVITY_ACTING_ON_THE_CH_NH_GROUP_OF_DONORS	OXIDOREDUCTASE_ACTIVITY_ACTING_ON_THE_CH_NH_GROUP_OF_DONORS	0.453269622621916	0.609730811164572	3255	10	1	QDPR
PATTERN_RECOGNITION_RECEPTOR_ACTIVITY	PATTERN_RECOGNITION_RECEPTOR_ACTIVITY	0.453269622621916	0.609730811164572	3255	10	1	CLEC7A
PERIPHERAL_NERVOUS_SYSTEM_DEVELOPMENT	PERIPHERAL_NERVOUS_SYSTEM_DEVELOPMENT	0.453269622621916	0.609730811164572	3255	10	1	EGR2
POSITIVE_REGULATION_OF_CYTOSKELETON_ORGANIZATION_AND_BIOGENESIS	POSITIVE_REGULATION_OF_CYTOSKELETON_ORGANIZATION_AND_BIOGENESIS	0.453269622621916	0.609730811164572	3255	10	1	MAPT
POSITIVE_REGULATION_OF_EPITHELIAL_CELL_PROLIFERATION	POSITIVE_REGULATION_OF_EPITHELIAL_CELL_PROLIFERATION	0.453269622621916	0.609730811164572	3255	10	1	FGF10
PROTEIN_DEACETYLASE_ACTIVITY	PROTEIN_DEACETYLASE_ACTIVITY	0.453269622621916	0.609730811164572	3255	10	1	SIRT2
REACTOME_ANDROGEN_BIOSYNTHESIS	REACTOME_ANDROGEN_BIOSYNTHESIS	0.453269622621916	0.609730811164572	3255	10	1	HSD17B3
REACTOME_GAP_JUNCTION_DEGRADATION	REACTOME_GAP_JUNCTION_DEGRADATION	0.453269622621916	0.609730811164572	3255	10	1	MYO6
REACTOME_HYALURONAN_UPTAKE_AND_DEGRADATION	REACTOME_HYALURONAN_UPTAKE_AND_DEGRADATION	0.453269622621916	0.609730811164572	3255	10	1	STAB2
REACTOME_MEMBRANE_BINDING_AND_TARGETTING_OF_GAG_PROTEINS	REACTOME_MEMBRANE_BINDING_AND_TARGETTING_OF_GAG_PROTEINS	0.453269622621916	0.609730811164572	3255	10	1	VPS37B
REACTOME_OPSINS	REACTOME_OPSINS	0.453269622621916	0.609730811164572	3255	10	1	RGR
REACTOME_REGULATION_OF_RHEB_GTPASE_ACTIVITY_BY_AMPK	REACTOME_REGULATION_OF_RHEB_GTPASE_ACTIVITY_BY_AMPK	0.453269622621916	0.609730811164572	3255	10	1	PRKAG3
REACTOME_ROLE_OF_DCC_IN_REGULATING_APOPTOSIS	REACTOME_ROLE_OF_DCC_IN_REGULATING_APOPTOSIS	0.453269622621916	0.609730811164572	3255	10	1	MAGED1
REACTOME_SYNTHESIS_OF_BILE_ACIDS_AND_BILE_SALTS_VIA_24_HYDROXYCHOLESTEROL	REACTOME_SYNTHESIS_OF_BILE_ACIDS_AND_BILE_SALTS_VIA_24_HYDROXYCHOLESTEROL	0.453269622621916	0.609730811164572	3255	10	1	CYP46A1
REACTOME_SYNTHESIS_OF_PE	REACTOME_SYNTHESIS_OF_PE	0.453269622621916	0.609730811164572	3255	10	1	CHKA
REGULATION_OF_CHROMOSOME_ORGANIZATION_AND_BIOGENESIS	REGULATION_OF_CHROMOSOME_ORGANIZATION_AND_BIOGENESIS	0.453269622621916	0.609730811164572	3255	10	1	PPARGC1A
REGULATION_OF_RHO_GTPASE_ACTIVITY	REGULATION_OF_RHO_GTPASE_ACTIVITY	0.453269622621916	0.609730811164572	3255	10	1	ALS2
RESPONSE_TO_STEROID_HORMONE_STIMULUS	RESPONSE_TO_STEROID_HORMONE_STIMULUS	0.453269622621916	0.609730811164572	3255	10	1	ABCA2
S_PHASE_OF_MITOTIC_CELL_CYCLE	S_PHASE_OF_MITOTIC_CELL_CYCLE	0.453269622621916	0.609730811164572	3255	10	1	APBB1
STEROID_DEHYDROGENASE_ACTIVITY_ACTING_ON_THE_CH_OH_GROUP_OF_DONORSNAD_OR_NADP_AS_ACCEPTOR	STEROID_DEHYDROGENASE_ACTIVITY_ACTING_ON_THE_CH_OH_GROUP_OF_DONORSNAD_OR_NADP_AS_ACCEPTOR	0.453269622621916	0.609730811164572	3255	10	1	HSD17B14
STEROID_HORMONE_RECEPTOR_BINDING	STEROID_HORMONE_RECEPTOR_BINDING	0.453269622621916	0.609730811164572	3255	10	1	TGFB1I1
TRANSITION_METAL_ION_TRANSMEMBRANE_TRANSPORTER_ACTIVITY	TRANSITION_METAL_ION_TRANSMEMBRANE_TRANSPORTER_ACTIVITY	0.453269622621916	0.609730811164572	3255	10	1	SLC31A1
BIOCARTA_RACCYCD_PATHWAY	BIOCARTA_RACCYCD_PATHWAY	0.455216312000497	0.611297920980633	3255	26	2	E2F1	NFKB1
REACTOME_ACTIVATED_NOTCH1_TRANSMITS_SIGNAL_TO_THE_NUCLEUS	REACTOME_ACTIVATED_NOTCH1_TRANSMITS_SIGNAL_TO_THE_NUCLEUS	0.455216312000497	0.611297920980633	3255	26	2	DLL4	DNER
REACTOME_MYOGENESIS	REACTOME_MYOGENESIS	0.455216312000497	0.611297920980633	3255	26	2	CDH15	CDH2
ESTABLISHMENT_AND_OR_MAINTENANCE_OF_CHROMATIN_ARCHITECTURE	ESTABLISHMENT_AND_OR_MAINTENANCE_OF_CHROMATIN_ARCHITECTURE	0.461545039652535	0.619442026902087	3255	76	5	BNIP3	NAP1L2	PPARGC1A	PRMT8	SIRT2
INDUCTION_OF_APOPTOSIS_BY_EXTRACELLULAR_SIGNALS	INDUCTION_OF_APOPTOSIS_BY_EXTRACELLULAR_SIGNALS	0.474949844558714	0.634890219563956	3255	27	2	CD38	TNFRSF25
REACTOME_EXTENSION_OF_TELOMERES	REACTOME_EXTENSION_OF_TELOMERES	0.474949844558714	0.634890219563956	3255	27	2	PCNA	POLD3
REACTOME_G_PROTEIN_ACTIVATION	REACTOME_G_PROTEIN_ACTIVATION	0.474949844558714	0.634890219563956	3255	27	2	GNAO1	GNG2
REACTOME_GAP_JUNCTION_TRAFFICKING	REACTOME_GAP_JUNCTION_TRAFFICKING	0.474949844558714	0.634890219563956	3255	27	2	GJB1	MYO6
REACTOME_GLYCOLYSIS	REACTOME_GLYCOLYSIS	0.474949844558714	0.634890219563956	3255	27	2	PFKM	PGAM2
REACTOME_SIGNALLING_TO_RAS	REACTOME_SIGNALLING_TO_RAS	0.474949844558714	0.634890219563956	3255	27	2	SHC2	SOS1
REACTOME_SPHINGOLIPID_DE_NOVO_BIOSYNTHESIS	REACTOME_SPHINGOLIPID_DE_NOVO_BIOSYNTHESIS	0.474949844558714	0.634890219563956	3255	27	2	CERS4	OSBP
ADP_BINDING	ADP_BINDING	0.485307489263961	0.634986820866286	3255	11	1	MYO6
BILE_ACID_METABOLIC_PROCESS	BILE_ACID_METABOLIC_PROCESS	0.485307489263961	0.634986820866286	3255	11	1	BAAT
BIOCARTA_LEPTIN_PATHWAY	BIOCARTA_LEPTIN_PATHWAY	0.485307489263961	0.634986820866286	3255	11	1	PRKAG3
BIOCARTA_PARKIN_PATHWAY	BIOCARTA_PARKIN_PATHWAY	0.485307489263961	0.634986820866286	3255	11	1	SNCA
CATION_TRANSPORTING_ATPASE_ACTIVITY	CATION_TRANSPORTING_ATPASE_ACTIVITY	0.485307489263961	0.634986820866286	3255	11	1	ATP2B3
CELLULAR_PROTEIN_COMPLEX_DISASSEMBLY	CELLULAR_PROTEIN_COMPLEX_DISASSEMBLY	0.485307489263961	0.634986820866286	3255	11	1	NRG1
CENTROSOME_CYCLE	CENTROSOME_CYCLE	0.485307489263961	0.634986820866286	3255	11	1	SAC3D1
CHAPERONE_BINDING	CHAPERONE_BINDING	0.485307489263961	0.634986820866286	3255	11	1	VWF
COFACTOR_TRANSPORT	COFACTOR_TRANSPORT	0.485307489263961	0.634986820866286	3255	11	1	PDPN
DEVELOPMENTAL_GROWTH	DEVELOPMENTAL_GROWTH	0.485307489263961	0.634986820866286	3255	11	1	GLI2
ENDONUCLEASE_ACTIVITY_GO_0016893	ENDONUCLEASE_ACTIVITY_GO_0016893	0.485307489263961	0.634986820866286	3255	11	1	DBR1
GLIOGENESIS	GLIOGENESIS	0.485307489263961	0.634986820866286	3255	11	1	SLIT2
INTERCELLULAR_JUNCTION_ASSEMBLY	INTERCELLULAR_JUNCTION_ASSEMBLY	0.485307489263961	0.634986820866286	3255	11	1	GJD3
KEGG_AMINO_SUGAR_AND_NUCLEOTIDE_SUGAR_METABOLISM	KEGG_AMINO_SUGAR_AND_NUCLEOTIDE_SUGAR_METABOLISM	0.480455904305258	0.634986820866286	3255	44	3	HK1	NPL	PGM3
KEGG_NUCLEOTIDE_EXCISION_REPAIR	KEGG_NUCLEOTIDE_EXCISION_REPAIR	0.480455904305258	0.634986820866286	3255	44	3	GTF2H1	PCNA	POLD3
MITOCHONDRIAL_MEMBRANE_ORGANIZATION_AND_BIOGENESIS	MITOCHONDRIAL_MEMBRANE_ORGANIZATION_AND_BIOGENESIS	0.485307489263961	0.634986820866286	3255	11	1	BNIP3
MONOSACCHARIDE_BINDING	MONOSACCHARIDE_BINDING	0.485307489263961	0.634986820866286	3255	11	1	CD209
N_ACETYLGLUCOSAMINE_METABOLIC_PROCESS	N_ACETYLGLUCOSAMINE_METABOLIC_PROCESS	0.485307489263961	0.634986820866286	3255	11	1	CHST7
PHOSPHATASE_INHIBITOR_ACTIVITY	PHOSPHATASE_INHIBITOR_ACTIVITY	0.485307489263961	0.634986820866286	3255	11	1	PTN
PROTEIN_MATURATION	PROTEIN_MATURATION	0.485307489263961	0.634986820866286	3255	11	1	ATP6AP2
PROTEIN_STABILIZATION	PROTEIN_STABILIZATION	0.485307489263961	0.634986820866286	3255	11	1	PPARGC1A
PROTEIN_TARGETING_TO_MITOCHONDRION	PROTEIN_TARGETING_TO_MITOCHONDRION	0.485307489263961	0.634986820866286	3255	11	1	TIMM23
PURINE_NUCLEOTIDE_METABOLIC_PROCESS	PURINE_NUCLEOTIDE_METABOLIC_PROCESS	0.485307489263961	0.634986820866286	3255	11	1	AMPD3
REACTOME_ACTIVATION_OF_CHAPERONE_GENES_BY_XBP1S	REACTOME_ACTIVATION_OF_CHAPERONE_GENES_BY_XBP1S	0.480455904305258	0.634986820866286	3255	44	3	PPP2R5B	SRPRB	WIPI1
REACTOME_CDC6_ASSOCIATION_WITH_THE_ORC_ORIGIN_COMPLEX	REACTOME_CDC6_ASSOCIATION_WITH_THE_ORC_ORIGIN_COMPLEX	0.485307489263961	0.634986820866286	3255	11	1	E2F1
REACTOME_GLYCOPROTEIN_HORMONES	REACTOME_GLYCOPROTEIN_HORMONES	0.485307489263961	0.634986820866286	3255	11	1	INHBA
REACTOME_RNA_POL_I_PROMOTER_OPENING	REACTOME_RNA_POL_I_PROMOTER_OPENING	0.482978824282797	0.634986820866286	3255	61	4	H3F3B	HIST1H3E	HIST1H4J	UBTF
REACTOME_SIGNALING_BY_ACTIVATED_POINT_MUTANTS_OF_FGFR1	REACTOME_SIGNALING_BY_ACTIVATED_POINT_MUTANTS_OF_FGFR1	0.485307489263961	0.634986820866286	3255	11	1	FGF1
REACTOME_TRANSPORT_OF_ORGANIC_ANIONS	REACTOME_TRANSPORT_OF_ORGANIC_ANIONS	0.485307489263961	0.634986820866286	3255	11	1	SLCO1C1
REGULATION_OF_GENE_SPECIFIC_TRANSCRIPTION	REGULATION_OF_GENE_SPECIFIC_TRANSCRIPTION	0.485307489263961	0.634986820866286	3255	11	1	SPI1
REGULATION_OF_RAS_GTPASE_ACTIVITY	REGULATION_OF_RAS_GTPASE_ACTIVITY	0.485307489263961	0.634986820866286	3255	11	1	ALS2
REGULATION_OF_SYNAPSE_STRUCTURE_AND_ACTIVITY	REGULATION_OF_SYNAPSE_STRUCTURE_AND_ACTIVITY	0.485307489263961	0.634986820866286	3255	11	1	GRIK2
REGULATION_OF_VIRAL_REPRODUCTION	REGULATION_OF_VIRAL_REPRODUCTION	0.485307489263961	0.634986820866286	3255	11	1	APOBEC3G
RESPONSE_TO_CARBOHYDRATE_STIMULUS	RESPONSE_TO_CARBOHYDRATE_STIMULUS	0.485307489263961	0.634986820866286	3255	11	1	CLEC7A
SEROTONIN_RECEPTOR_ACTIVITY	SEROTONIN_RECEPTOR_ACTIVITY	0.485307489263961	0.634986820866286	3255	11	1	HTR2B
SPINDLE_ORGANIZATION_AND_BIOGENESIS	SPINDLE_ORGANIZATION_AND_BIOGENESIS	0.485307489263961	0.634986820866286	3255	11	1	STMN1
STEROID_DEHYDROGENASE_ACTIVITY	STEROID_DEHYDROGENASE_ACTIVITY	0.485307489263961	0.634986820866286	3255	11	1	HSD17B14
U12_DEPENDENT_SPLICEOSOME	U12_DEPENDENT_SPLICEOSOME	0.485307489263961	0.634986820866286	3255	11	1	ZMAT5
BIOCARTA_G1_PATHWAY	BIOCARTA_G1_PATHWAY	0.49424188822308	0.645596586732375	3255	28	2	E2F1	TGFB1
BIOCARTA_PROTEASOME_PATHWAY	BIOCARTA_PROTEASOME_PATHWAY	0.49424188822308	0.645596586732375	3255	28	2	RPN1	RPN2
DOUBLE_STRANDED_DNA_BINDING	DOUBLE_STRANDED_DNA_BINDING	0.49424188822308	0.645596586732375	3255	28	2	IFI16	KIN
BIOPOLYMER_CATABOLIC_PROCESS	BIOPOLYMER_CATABOLIC_PROCESS	0.495367981168851	0.645794318877802	3255	113	7	BNIP3	CECR2	CIDEA	DERL1	FOXL2	PYGB	RNF217
INTERPHASE_OF_MITOTIC_CELL_CYCLE	INTERPHASE_OF_MITOTIC_CELL_CYCLE	0.495769636956062	0.645794318877802	3255	62	4	APBB1	E2F1	FOXN3	INHBA
REACTOME_GLYCEROPHOSPHOLIPID_BIOSYNTHESIS	REACTOME_GLYCEROPHOSPHOLIPID_BIOSYNTHESIS	0.495719172557596	0.645794318877802	3255	79	5	AGPAT1	CHKA	PLA2G2A	PLA2G2D	PLD4
REACTOME_NOTCH1_INTRACELLULAR_DOMAIN_REGULATES_TRANSCRIPTION	REACTOME_NOTCH1_INTRACELLULAR_DOMAIN_REGULATES_TRANSCRIPTION	0.495530876137015	0.645794318877802	3255	45	3	HES1	RBPJ	TLE2
REACTOME_SIGNALING_BY_NOTCH	REACTOME_SIGNALING_BY_NOTCH	0.495564548993097	0.645794318877802	3255	96	6	DLL4	DNER	E2F1	HES1	RBPJ	TLE2
ACTIN_FILAMENT_BUNDLE_FORMATION	ACTIN_FILAMENT_BUNDLE_FORMATION	0.515468511163751	0.654731525278918	3255	12	1	LIMA1
BIOCARTA_BARR_MAPK_PATHWAY	BIOCARTA_BARR_MAPK_PATHWAY	0.515468511163751	0.654731525278918	3255	12	1	ADCY1
BIOCARTA_CFTR_PATHWAY	BIOCARTA_CFTR_PATHWAY	0.515468511163751	0.654731525278918	3255	12	1	ADCY1
BIOCARTA_PYK2_PATHWAY	BIOCARTA_PYK2_PATHWAY	0.513076427458673	0.654731525278918	3255	29	2	MAP3K1	SOS1
BIOCARTA_RAB_PATHWAY	BIOCARTA_RAB_PATHWAY	0.515468511163751	0.654731525278918	3255	12	1	RAB3A
BIOCARTA_TRKA_PATHWAY	BIOCARTA_TRKA_PATHWAY	0.515468511163751	0.654731525278918	3255	12	1	SOS1
BIOCARTA_VDR_PATHWAY	BIOCARTA_VDR_PATHWAY	0.515468511163751	0.654731525278918	3255	12	1	NCOA1
BIOCARTA_VEGF_PATHWAY	BIOCARTA_VEGF_PATHWAY	0.513076427458673	0.654731525278918	3255	29	2	EIF1	PIK3CG
DNA_DIRECTED_RNA_POLYMERASEII_HOLOENZYME	DNA_DIRECTED_RNA_POLYMERASEII_HOLOENZYME	0.508423419927114	0.654731525278918	3255	63	4	GTF2H1	MYO6	POLR2J	PPARGC1A
DNA_RECOMBINATION	DNA_RECOMBINATION	0.510382813139842	0.654731525278918	3255	46	3	CD40LG	IL7R	TGFB1
GLUCOSAMINE_METABOLIC_PROCESS	GLUCOSAMINE_METABOLIC_PROCESS	0.515468511163751	0.654731525278918	3255	12	1	CHST7
HORMONE_BINDING	HORMONE_BINDING	0.515468511163751	0.654731525278918	3255	12	1	NPR1
INOSITOL_OR_PHOSPHATIDYLINOSITOL_PHOSPHATASE_ACTIVITY	INOSITOL_OR_PHOSPHATIDYLINOSITOL_PHOSPHATASE_ACTIVITY	0.515468511163751	0.654731525278918	3255	12	1	INPP5D
INTRA_GOLGI_VESICLE_MEDIATED_TRANSPORT	INTRA_GOLGI_VESICLE_MEDIATED_TRANSPORT	0.515468511163751	0.654731525278918	3255	12	1	COPE
INWARD_RECTIFIER_POTASSIUM_CHANNEL_ACTIVITY	INWARD_RECTIFIER_POTASSIUM_CHANNEL_ACTIVITY	0.515468511163751	0.654731525278918	3255	12	1	KCNJ15
KEGG_RNA_POLYMERASE	KEGG_RNA_POLYMERASE	0.513076427458673	0.654731525278918	3255	29	2	POLR2J	POLR3A
MALE_GONAD_DEVELOPMENT	MALE_GONAD_DEVELOPMENT	0.515468511163751	0.654731525278918	3255	12	1	DMRT2
MAP_KINASE_ACTIVITY	MAP_KINASE_ACTIVITY	0.515468511163751	0.654731525278918	3255	12	1	MAPK4
N_METHYLTRANSFERASE_ACTIVITY	N_METHYLTRANSFERASE_ACTIVITY	0.515468511163751	0.654731525278918	3255	12	1	PRMT8
NEGATIVE_REGULATION_OF_PHOSPHATE_METABOLIC_PROCESS	NEGATIVE_REGULATION_OF_PHOSPHATE_METABOLIC_PROCESS	0.515468511163751	0.654731525278918	3255	12	1	INHBA
NEGATIVE_REGULATION_OF_PHOSPHORYLATION	NEGATIVE_REGULATION_OF_PHOSPHORYLATION	0.515468511163751	0.654731525278918	3255	12	1	INHBA
POSITIVE_REGULATION_OF_PROTEIN_SECRETION	POSITIVE_REGULATION_OF_PROTEIN_SECRETION	0.515468511163751	0.654731525278918	3255	12	1	ANG
PROTEIN_COMPLEX_DISASSEMBLY	PROTEIN_COMPLEX_DISASSEMBLY	0.515468511163751	0.654731525278918	3255	12	1	NRG1
REACTOME_ALPHA_LINOLENIC_ACID_ALA_METABOLISM	REACTOME_ALPHA_LINOLENIC_ACID_ALA_METABOLISM	0.515468511163751	0.654731525278918	3255	12	1	ELOVL2
REACTOME_ERKS_ARE_INACTIVATED	REACTOME_ERKS_ARE_INACTIVATED	0.515468511163751	0.654731525278918	3255	12	1	DUSP6
REACTOME_FACILITATIVE_NA_INDEPENDENT_GLUCOSE_TRANSPORTERS	REACTOME_FACILITATIVE_NA_INDEPENDENT_GLUCOSE_TRANSPORTERS	0.515468511163751	0.654731525278918	3255	12	1	SLC2A3
REACTOME_FGFR4_LIGAND_BINDING_AND_ACTIVATION	REACTOME_FGFR4_LIGAND_BINDING_AND_ACTIVATION	0.515468511163751	0.654731525278918	3255	12	1	FGF1
REACTOME_FORMATION_OF_THE_HIV1_EARLY_ELONGATION_COMPLEX	REACTOME_FORMATION_OF_THE_HIV1_EARLY_ELONGATION_COMPLEX	0.513076427458673	0.654731525278918	3255	29	2	GTF2H1	POLR2J
REACTOME_FORMATION_OF_TRANSCRIPTION_COUPLED_NER_TC_NER_REPAIR_COMPLEX	REACTOME_FORMATION_OF_TRANSCRIPTION_COUPLED_NER_TC_NER_REPAIR_COMPLEX	0.513076427458673	0.654731525278918	3255	29	2	GTF2H1	POLR2J
REACTOME_INHIBITION_OF_REPLICATION_INITIATION_OF_DAMAGED_DNA_BY_RB1_E2F1	REACTOME_INHIBITION_OF_REPLICATION_INITIATION_OF_DAMAGED_DNA_BY_RB1_E2F1	0.515468511163751	0.654731525278918	3255	12	1	E2F1
REACTOME_MRNA_CAPPING	REACTOME_MRNA_CAPPING	0.513076427458673	0.654731525278918	3255	29	2	GTF2H1	POLR2J
REACTOME_NOTCH_HLH_TRANSCRIPTION_PATHWAY	REACTOME_NOTCH_HLH_TRANSCRIPTION_PATHWAY	0.515468511163751	0.654731525278918	3255	12	1	RBPJ
REACTOME_P75NTR_RECRUITS_SIGNALLING_COMPLEXES	REACTOME_P75NTR_RECRUITS_SIGNALLING_COMPLEXES	0.515468511163751	0.654731525278918	3255	12	1	RIPK2
REACTOME_RECEPTOR_LIGAND_BINDING_INITIATES_THE_SECOND_PROTEOLYTIC_CLEAVAGE_OF_NOTCH_RECEPTOR	REACTOME_RECEPTOR_LIGAND_BINDING_INITIATES_THE_SECOND_PROTEOLYTIC_CLEAVAGE_OF_NOTCH_RECEPTOR	0.515468511163751	0.654731525278918	3255	12	1	DLL4
REACTOME_SEROTONIN_RECEPTORS	REACTOME_SEROTONIN_RECEPTORS	0.515468511163751	0.654731525278918	3255	12	1	HTR2B
REACTOME_SIGNALING_BY_NOTCH2	REACTOME_SIGNALING_BY_NOTCH2	0.515468511163751	0.654731525278918	3255	12	1	DLL4
REACTOME_SIGNALING_BY_NOTCH3	REACTOME_SIGNALING_BY_NOTCH3	0.515468511163751	0.654731525278918	3255	12	1	DLL4
REACTOME_SIGNALING_BY_NOTCH4	REACTOME_SIGNALING_BY_NOTCH4	0.515468511163751	0.654731525278918	3255	12	1	DLL4
REACTOME_TANDEM_PORE_DOMAIN_POTASSIUM_CHANNELS	REACTOME_TANDEM_PORE_DOMAIN_POTASSIUM_CHANNELS	0.515468511163751	0.654731525278918	3255	12	1	KCNK10
REACTOME_THE_ACTIVATION_OF_ARYLSULFATASES	REACTOME_THE_ACTIVATION_OF_ARYLSULFATASES	0.515468511163751	0.654731525278918	3255	12	1	ARSI
RESPONSE_TO_XENOBIOTIC_STIMULUS	RESPONSE_TO_XENOBIOTIC_STIMULUS	0.515468511163751	0.654731525278918	3255	12	1	AHR
RHYTHMIC_PROCESS	RHYTHMIC_PROCESS	0.513076427458673	0.654731525278918	3255	29	2	FOXL2	PER1
SINGLE_STRANDED_RNA_BINDING	SINGLE_STRANDED_RNA_BINDING	0.515468511163751	0.654731525278918	3255	12	1	TLR8
SMAD_BINDING	SMAD_BINDING	0.515468511163751	0.654731525278918	3255	12	1	EID2
SPECIFIC_TRANSCRIPTIONAL_REPRESSOR_ACTIVITY	SPECIFIC_TRANSCRIPTIONAL_REPRESSOR_ACTIVITY	0.515468511163751	0.654731525278918	3255	12	1	ZBTB16
TRANSITION_METAL_ION_TRANSPORT	TRANSITION_METAL_ION_TRANSPORT	0.515468511163751	0.654731525278918	3255	12	1	SLC31A1
ORGANELLE_INNER_MEMBRANE	ORGANELLE_INNER_MEMBRANE	0.520931531848122	0.661312431664336	3255	64	4	NDUFA6	OXA1L	TIMM23	TIMM8B
HYDROLASE_ACTIVITY_ACTING_ON_GLYCOSYL_BONDS	HYDROLASE_ACTIVITY_ACTING_ON_GLYCOSYL_BONDS	0.525000218735218	0.666117097432569	3255	47	3	HPSE2	LYZ	NEU1
REACTOME_DNA_STRAND_ELONGATION	REACTOME_DNA_STRAND_ELONGATION	0.531440837317327	0.673560348107211	3255	30	2	PCNA	POLD3
REGULATION_OF_TRANSLATIONAL_INITIATION	REGULATION_OF_TRANSLATIONAL_INITIATION	0.531440837317327	0.673560348107211	3255	30	2	DAZL	EIF1
ACTIVATION_OF_JNK_ACTIVITY	ACTIVATION_OF_JNK_ACTIVITY	0.543862605972681	0.681207513941222	3255	13	1	MAP3K9
BIOCARTA_CARM1_PATHWAY	BIOCARTA_CARM1_PATHWAY	0.543862605972681	0.681207513941222	3255	13	1	CREB1
BIOCARTA_P27_PATHWAY	BIOCARTA_P27_PATHWAY	0.543862605972681	0.681207513941222	3255	13	1	E2F1
CELL_FATE_COMMITMENT	CELL_FATE_COMMITMENT	0.543862605972681	0.681207513941222	3255	13	1	GLI2
CYTOCHROME_C_OXIDASE_ACTIVITY	CYTOCHROME_C_OXIDASE_ACTIVITY	0.543862605972681	0.681207513941222	3255	13	1	COX11
ENDORIBONUCLEASE_ACTIVITY	ENDORIBONUCLEASE_ACTIVITY	0.543862605972681	0.681207513941222	3255	13	1	DBR1
EXTRINSIC_TO_PLASMA_MEMBRANE	EXTRINSIC_TO_PLASMA_MEMBRANE	0.543862605972681	0.681207513941222	3255	13	1	APC2
G1_PHASE_OF_MITOTIC_CELL_CYCLE	G1_PHASE_OF_MITOTIC_CELL_CYCLE	0.543862605972681	0.681207513941222	3255	13	1	E2F1
INTERCELLULAR_JUNCTION_ASSEMBLY_AND_MAINTENANCE	INTERCELLULAR_JUNCTION_ASSEMBLY_AND_MAINTENANCE	0.543862605972681	0.681207513941222	3255	13	1	GJD3
KEGG_SULFUR_METABOLISM	KEGG_SULFUR_METABOLISM	0.543862605972681	0.681207513941222	3255	13	1	CHST11
MACROMOLECULAR_COMPLEX_DISASSEMBLY	MACROMOLECULAR_COMPLEX_DISASSEMBLY	0.543862605972681	0.681207513941222	3255	13	1	NRG1
PHOTOTRANSDUCTION	PHOTOTRANSDUCTION	0.543862605972681	0.681207513941222	3255	13	1	GRK1
POTASSIUM_CHANNEL_REGULATOR_ACTIVITY	POTASSIUM_CHANNEL_REGULATOR_ACTIVITY	0.543862605972681	0.681207513941222	3255	13	1	ADRA2A
PROTEIN_METHYLTRANSFERASE_ACTIVITY	PROTEIN_METHYLTRANSFERASE_ACTIVITY	0.543862605972681	0.681207513941222	3255	13	1	PRMT8
PROTEIN_PHOSPHATASE_TYPE_2A_REGULATOR_ACTIVITY	PROTEIN_PHOSPHATASE_TYPE_2A_REGULATOR_ACTIVITY	0.543862605972681	0.681207513941222	3255	13	1	PPP2R5B
PROTEIN_TETRAMERIZATION	PROTEIN_TETRAMERIZATION	0.543862605972681	0.681207513941222	3255	13	1	ACTN2
REACTOME_DCC_MEDIATED_ATTRACTIVE_SIGNALING	REACTOME_DCC_MEDIATED_ATTRACTIVE_SIGNALING	0.543862605972681	0.681207513941222	3255	13	1	NTN1
REACTOME_N_GLYCAN_TRIMMING_IN_THE_ER_AND_CALNEXIN_CALRETICULIN_CYCLE	REACTOME_N_GLYCAN_TRIMMING_IN_THE_ER_AND_CALNEXIN_CALRETICULIN_CYCLE	0.543862605972681	0.681207513941222	3255	13	1	MLEC
REACTOME_ORGANIC_CATION_ANION_ZWITTERION_TRANSPORT	REACTOME_ORGANIC_CATION_ANION_ZWITTERION_TRANSPORT	0.543862605972681	0.681207513941222	3255	13	1	SLC22A3
RNA_POLYMERASE_II_TRANSCRIPTION_MEDIATOR_ACTIVITY	RNA_POLYMERASE_II_TRANSCRIPTION_MEDIATOR_ACTIVITY	0.543862605972681	0.681207513941222	3255	13	1	PPARGC1A
TRANS_GOLGI_NETWORK_TRANSPORT_VESICLE	TRANS_GOLGI_NETWORK_TRANSPORT_VESICLE	0.543862605972681	0.681207513941222	3255	13	1	STEAP2
UBIQUITIN_PROTEIN_LIGASE_ACTIVITY	UBIQUITIN_PROTEIN_LIGASE_ACTIVITY	0.539372880291833	0.681207513941222	3255	48	3	BIRC3	FBXO2	RNF217
DNA_REPLICATION	DNA_REPLICATION	0.545621836296424	0.68304633295166	3255	101	6	GLI1	GLI2	IGF1	KIN	PMS2P1	TYMP
REACTOME_SEMA4D_IN_SEMAPHORIN_SIGNALING	REACTOME_SEMA4D_IN_SEMAPHORIN_SIGNALING	0.549325541328074	0.687316117309686	3255	31	2	PTPRC	RAC2
BIOCARTA_PS1_PATHWAY	BIOCARTA_PS1_PATHWAY	0.570593255863919	0.702683348166275	3255	14	1	RBPJ
CARBOXY_LYASE_ACTIVITY	CARBOXY_LYASE_ACTIVITY	0.570593255863919	0.702683348166275	3255	14	1	HDC
CHROMATIN_BINDING	CHROMATIN_BINDING	0.566723697816546	0.702683348166275	3255	32	2	CBX1	FOXC2
CHROMOSOME_SEGREGATION	CHROMOSOME_SEGREGATION	0.566723697816546	0.702683348166275	3255	32	2	ARL8A	ZWINT
CIRCADIAN_RHYTHM	CIRCADIAN_RHYTHM	0.570593255863919	0.702683348166275	3255	14	1	PER1
CONDENSED_CHROMOSOME	CONDENSED_CHROMOSOME	0.566723697816546	0.702683348166275	3255	32	2	DSN1	TTN
EMBRYO_IMPLANTATION	EMBRYO_IMPLANTATION	0.570593255863919	0.702683348166275	3255	14	1	SFRP4
ER_NUCLEAR_SIGNALING_PATHWAY	ER_NUCLEAR_SIGNALING_PATHWAY	0.570593255863919	0.702683348166275	3255	14	1	DERL1
GLUTATHIONE_TRANSFERASE_ACTIVITY	GLUTATHIONE_TRANSFERASE_ACTIVITY	0.570593255863919	0.702683348166275	3255	14	1	GSTA4
KEGG_GLYCOSAMINOGLYCAN_BIOSYNTHESIS_KERATAN_SULFATE	KEGG_GLYCOSAMINOGLYCAN_BIOSYNTHESIS_KERATAN_SULFATE	0.570593255863919	0.702683348166275	3255	14	1	ST3GAL2
MITOCHONDRIAL_RESPIRATORY_CHAIN_COMPLEX_I	MITOCHONDRIAL_RESPIRATORY_CHAIN_COMPLEX_I	0.570593255863919	0.702683348166275	3255	14	1	NDUFA6
NADH_DEHYDROGENASE_COMPLEX	NADH_DEHYDROGENASE_COMPLEX	0.570593255863919	0.702683348166275	3255	14	1	NDUFA6
OVULATION_CYCLE	OVULATION_CYCLE	0.570593255863919	0.702683348166275	3255	14	1	FOXL2
PDZ_DOMAIN_BINDING	PDZ_DOMAIN_BINDING	0.570593255863919	0.702683348166275	3255	14	1	NOS1AP
PROTEIN_TRANSPORTER_ACTIVITY	PROTEIN_TRANSPORTER_ACTIVITY	0.570593255863919	0.702683348166275	3255	14	1	RAMP1
REACTOME_ASSOCIATION_OF_LICENSING_FACTORS_WITH_THE_PRE_REPLICATIVE_COMPLEX	REACTOME_ASSOCIATION_OF_LICENSING_FACTORS_WITH_THE_PRE_REPLICATIVE_COMPLEX	0.570593255863919	0.702683348166275	3255	14	1	E2F1
REACTOME_CELL_EXTRACELLULAR_MATRIX_INTERACTIONS	REACTOME_CELL_EXTRACELLULAR_MATRIX_INTERACTIONS	0.570593255863919	0.702683348166275	3255	14	1	LIMS1
REACTOME_METABOLISM_OF_PORPHYRINS	REACTOME_METABOLISM_OF_PORPHYRINS	0.570593255863919	0.702683348166275	3255	14	1	BLVRB
REACTOME_P75NTR_SIGNALS_VIA_NFKB	REACTOME_P75NTR_SIGNALS_VIA_NFKB	0.570593255863919	0.702683348166275	3255	14	1	RIPK2
REACTOME_PROTEIN_FOLDING	REACTOME_PROTEIN_FOLDING	0.567349166109685	0.702683348166275	3255	50	3	TUBB2A	TUBB2B	TUBB4A
REACTOME_REGULATION_OF_AMPK_ACTIVITY_VIA_LKB1	REACTOME_REGULATION_OF_AMPK_ACTIVITY_VIA_LKB1	0.570593255863919	0.702683348166275	3255	14	1	PRKAG3
REACTOME_SOS_MEDIATED_SIGNALLING	REACTOME_SOS_MEDIATED_SIGNALLING	0.570593255863919	0.702683348166275	3255	14	1	SOS1
REACTOME_SPRY_REGULATION_OF_FGF_SIGNALING	REACTOME_SPRY_REGULATION_OF_FGF_SIGNALING	0.570593255863919	0.702683348166275	3255	14	1	SPRY2
REACTOME_VIRAL_MESSENGER_RNA_SYNTHESIS	REACTOME_VIRAL_MESSENGER_RNA_SYNTHESIS	0.570593255863919	0.702683348166275	3255	14	1	POLR2J
REGIONALIZATION	REGIONALIZATION	0.570593255863919	0.702683348166275	3255	14	1	GLI2
REGULATION_OF_RHO_PROTEIN_SIGNAL_TRANSDUCTION	REGULATION_OF_RHO_PROTEIN_SIGNAL_TRANSDUCTION	0.570593255863919	0.702683348166275	3255	14	1	ALS2
RESPIRATORY_CHAIN_COMPLEX_I	RESPIRATORY_CHAIN_COMPLEX_I	0.570593255863919	0.702683348166275	3255	14	1	NDUFA6
SARCOMERE	SARCOMERE	0.570593255863919	0.702683348166275	3255	14	1	TTN
SIGNAL_SEQUENCE_BINDING	SIGNAL_SEQUENCE_BINDING	0.570593255863919	0.702683348166275	3255	14	1	SSR3
SMALL_CONJUGATING_PROTEIN_LIGASE_ACTIVITY	SMALL_CONJUGATING_PROTEIN_LIGASE_ACTIVITY	0.567349166109685	0.702683348166275	3255	50	3	BIRC3	FBXO2	RNF217
KEGG_DRUG_METABOLISM_OTHER_ENZYMES	KEGG_DRUG_METABOLISM_OTHER_ENZYMES	0.580938223853893	0.714298256373813	3255	51	3	CYP3A5	DPYD	TYMP
NUCLEAR_CHROMOSOME	NUCLEAR_CHROMOSOME	0.580938223853893	0.714298256373813	3255	51	3	CBX1	CBX5	TTN
SMALL_PROTEIN_CONJUGATING_ENZYME_ACTIVITY	SMALL_PROTEIN_CONJUGATING_ENZYME_ACTIVITY	0.580938223853893	0.714298256373813	3255	51	3	BIRC3	FBXO2	RNF217
MEIOTIC_CELL_CYCLE	MEIOTIC_CELL_CYCLE	0.583630912498043	0.716107803724063	3255	33	2	HSPA2	PIM2
NUCLEAR_CHROMOSOME_PART	NUCLEAR_CHROMOSOME_PART	0.583630912498043	0.716107803724063	3255	33	2	CBX1	CBX5
REACTOME_RNA_POL_III_TRANSCRIPTION	REACTOME_RNA_POL_III_TRANSCRIPTION	0.583630912498043	0.716107803724063	3255	33	2	GTF3C5	POLR3A
SMALL_GTPASE_BINDING	SMALL_GTPASE_BINDING	0.583630912498043	0.716107803724063	3255	33	2	ALS2	PLCE1
AMINE_BIOSYNTHETIC_PROCESS	AMINE_BIOSYNTHETIC_PROCESS	0.595757884208858	0.723794923021223	3255	15	1	PLOD1
BIOCARTA_AKAPCENTROSOME_PATHWAY	BIOCARTA_AKAPCENTROSOME_PATHWAY	0.595757884208858	0.723794923021223	3255	15	1	MAP2
BIOCARTA_PITX2_PATHWAY	BIOCARTA_PITX2_PATHWAY	0.595757884208858	0.723794923021223	3255	15	1	LEF1
BIOCARTA_RARRXR_PATHWAY	BIOCARTA_RARRXR_PATHWAY	0.595757884208858	0.723794923021223	3255	15	1	NCOA1
CENTROSOME_ORGANIZATION_AND_BIOGENESIS	CENTROSOME_ORGANIZATION_AND_BIOGENESIS	0.595757884208858	0.723794923021223	3255	15	1	SAC3D1
CYTOPLASM_ORGANIZATION_AND_BIOGENESIS	CYTOPLASM_ORGANIZATION_AND_BIOGENESIS	0.595757884208858	0.723794923021223	3255	15	1	GJD3
KEGG_RIBOFLAVIN_METABOLISM	KEGG_RIBOFLAVIN_METABOLISM	0.595757884208858	0.723794923021223	3255	15	1	ACP5
KEGG_STARCH_AND_SUCROSE_METABOLISM	KEGG_STARCH_AND_SUCROSE_METABOLISM	0.594253281461807	0.723794923021223	3255	52	3	HK1	PYGB	PYGM
KEGG_TERPENOID_BACKBONE_BIOSYNTHESIS	KEGG_TERPENOID_BACKBONE_BIOSYNTHESIS	0.595757884208858	0.723794923021223	3255	15	1	DHDDS
NEGATIVE_REGULATION_OF_TRANSCRIPTION_FACTOR_ACTIVITY	NEGATIVE_REGULATION_OF_TRANSCRIPTION_FACTOR_ACTIVITY	0.595757884208858	0.723794923021223	3255	15	1	FOXP3
POSITIVE_REGULATION_OF_JNK_ACTIVITY	POSITIVE_REGULATION_OF_JNK_ACTIVITY	0.595757884208858	0.723794923021223	3255	15	1	MAP3K9
REACTOME_CTNNB1_PHOSPHORYLATION_CASCADE	REACTOME_CTNNB1_PHOSPHORYLATION_CASCADE	0.595757884208858	0.723794923021223	3255	15	1	PPP2R5B
REACTOME_HOMOLOGOUS_RECOMBINATION_REPAIR_OF_REPLICATION_INDEPENDENT_DOUBLE_STRAND_BREAKS	REACTOME_HOMOLOGOUS_RECOMBINATION_REPAIR_OF_REPLICATION_INDEPENDENT_DOUBLE_STRAND_BREAKS	0.595757884208858	0.723794923021223	3255	15	1	BRIP1
REACTOME_OXYGEN_DEPENDENT_PROLINE_HYDROXYLATION_OF_HYPOXIA_INDUCIBLE_FACTOR_ALPHA	REACTOME_OXYGEN_DEPENDENT_PROLINE_HYDROXYLATION_OF_HYPOXIA_INDUCIBLE_FACTOR_ALPHA	0.595757884208858	0.723794923021223	3255	15	1	HIF3A
REACTOME_SHC1_EVENTS_IN_EGFR_SIGNALING	REACTOME_SHC1_EVENTS_IN_EGFR_SIGNALING	0.595757884208858	0.723794923021223	3255	15	1	SOS1
REACTOME_SYNTHESIS_OF_BILE_ACIDS_AND_BILE_SALTS_VIA_7ALPHA_HYDROXYCHOLESTEROL	REACTOME_SYNTHESIS_OF_BILE_ACIDS_AND_BILE_SALTS_VIA_7ALPHA_HYDROXYCHOLESTEROL	0.595757884208858	0.723794923021223	3255	15	1	BAAT
REACTOME_XENOBIOTICS	REACTOME_XENOBIOTICS	0.595757884208858	0.723794923021223	3255	15	1	CYP3A5
TUBE_MORPHOGENESIS	TUBE_MORPHOGENESIS	0.595757884208858	0.723794923021223	3255	15	1	GLI2
VESICLE_COAT	VESICLE_COAT	0.595757884208858	0.723794923021223	3255	15	1	COPE
KEGG_FRUCTOSE_AND_MANNOSE_METABOLISM	KEGG_FRUCTOSE_AND_MANNOSE_METABOLISM	0.600044975343809	0.727872550236078	3255	34	2	HK1	PFKM
REACTOME_E2F_MEDIATED_REGULATION_OF_DNA_REPLICATION	REACTOME_E2F_MEDIATED_REGULATION_OF_DNA_REPLICATION	0.600044975343809	0.727872550236078	3255	34	2	E2F1	PCNA
REACTOME_METABOLISM_OF_STEROID_HORMONES_AND_VITAMINS_A_AND_D	REACTOME_METABOLISM_OF_STEROID_HORMONES_AND_VITAMINS_A_AND_D	0.600044975343809	0.727872550236078	3255	34	2	HSD17B3	RDH11
TRANSCRIPTION_FACTOR_COMPLEX	TRANSCRIPTION_FACTOR_COMPLEX	0.602604512130177	0.730599579047749	3255	89	5	GTF2H1	GTF3C1	GTF3C5	NPAS2	SAP30
BIOCARTA_CDC42RAC_PATHWAY	BIOCARTA_CDC42RAC_PATHWAY	0.619448210212606	0.741441582223864	3255	16	1	PDGFRA
BIOCARTA_EIF_PATHWAY	BIOCARTA_EIF_PATHWAY	0.619448210212606	0.741441582223864	3255	16	1	EIF1
CHROMATIN_ASSEMBLY	CHROMATIN_ASSEMBLY	0.619448210212606	0.741441582223864	3255	16	1	NAP1L2
COATED_MEMBRANE	COATED_MEMBRANE	0.619448210212606	0.741441582223864	3255	16	1	COPE
COATED_VESICLE_MEMBRANE	COATED_VESICLE_MEMBRANE	0.619448210212606	0.741441582223864	3255	16	1	COPE
CONDENSED_NUCLEAR_CHROMOSOME	CONDENSED_NUCLEAR_CHROMOSOME	0.619448210212606	0.741441582223864	3255	16	1	TTN
DRUG_BINDING	DRUG_BINDING	0.619448210212606	0.741441582223864	3255	16	1	FKBP5
FEMALE_GAMETE_GENERATION	FEMALE_GAMETE_GENERATION	0.619448210212606	0.741441582223864	3255	16	1	GDF9
GALACTOSYLTRANSFERASE_ACTIVITY	GALACTOSYLTRANSFERASE_ACTIVITY	0.619448210212606	0.741441582223864	3255	16	1	ITGA2B
KEGG_BASE_EXCISION_REPAIR	KEGG_BASE_EXCISION_REPAIR	0.615965619864172	0.741441582223864	3255	35	2	PCNA	POLD3
KEGG_GLYOXYLATE_AND_DICARBOXYLATE_METABOLISM	KEGG_GLYOXYLATE_AND_DICARBOXYLATE_METABOLISM	0.619448210212606	0.741441582223864	3255	16	1	ACO2
KEGG_PANTOTHENATE_AND_COA_BIOSYNTHESIS	KEGG_PANTOTHENATE_AND_COA_BIOSYNTHESIS	0.619448210212606	0.741441582223864	3255	16	1	DPYD
MEMBRANE_COAT	MEMBRANE_COAT	0.619448210212606	0.741441582223864	3255	16	1	COPE
METHYLTRANSFERASE_ACTIVITY	METHYLTRANSFERASE_ACTIVITY	0.615965619864172	0.741441582223864	3255	35	2	GAMT	PRMT8
MICROTUBULE_ORGANIZING_CENTER_ORGANIZATION_AND_BIOGENESIS	MICROTUBULE_ORGANIZING_CENTER_ORGANIZATION_AND_BIOGENESIS	0.619448210212606	0.741441582223864	3255	16	1	SAC3D1
MITOTIC_SISTER_CHROMATID_SEGREGATION	MITOTIC_SISTER_CHROMATID_SEGREGATION	0.619448210212606	0.741441582223864	3255	16	1	ZWINT
MYOSIN_COMPLEX	MYOSIN_COMPLEX	0.619448210212606	0.741441582223864	3255	16	1	MYO6
REACTOME_ACTIVATION_OF_BH3_ONLY_PROTEINS	REACTOME_ACTIVATION_OF_BH3_ONLY_PROTEINS	0.619448210212606	0.741441582223864	3255	16	1	E2F1
REACTOME_CONVERSION_FROM_APC_C_CDC20_TO_APC_C_CDH1_IN_LATE_ANAPHASE	REACTOME_CONVERSION_FROM_APC_C_CDC20_TO_APC_C_CDH1_IN_LATE_ANAPHASE	0.619448210212606	0.741441582223864	3255	16	1	CDC14A
REACTOME_PLATELET_SENSITIZATION_BY_LDL	REACTOME_PLATELET_SENSITIZATION_BY_LDL	0.619448210212606	0.741441582223864	3255	16	1	PPP2R5B
REACTOME_RAP1_SIGNALLING	REACTOME_RAP1_SIGNALLING	0.619448210212606	0.741441582223864	3255	16	1	RAP1GAP2
REGULATION_OF_ENDOCYTOSIS	REGULATION_OF_ENDOCYTOSIS	0.619448210212606	0.741441582223864	3255	16	1	CDH13
RNA_POLYMERASE_ACTIVITY	RNA_POLYMERASE_ACTIVITY	0.619448210212606	0.741441582223864	3255	16	1	POLR2J
SPINDLE_MICROTUBULE	SPINDLE_MICROTUBULE	0.619448210212606	0.741441582223864	3255	16	1	CLASP1
THIOLESTER_HYDROLASE_ACTIVITY	THIOLESTER_HYDROLASE_ACTIVITY	0.619448210212606	0.741441582223864	3255	16	1	UCHL1
KEGG_DNA_REPLICATION	KEGG_DNA_REPLICATION	0.631394303086309	0.754201138004318	3255	36	2	PCNA	POLD3
REACTOME_FORMATION_OF_RNA_POL_II_ELONGATION_COMPLEX_	REACTOME_FORMATION_OF_RNA_POL_II_ELONGATION_COMPLEX_	0.631394303086309	0.754201138004318	3255	36	2	GTF2H1	POLR2J
REACTOME_G1_PHASE	REACTOME_G1_PHASE	0.631394303086309	0.754201138004318	3255	36	2	CCND2	E2F1
REACTOME_SIGNALLING_TO_ERKS	REACTOME_SIGNALLING_TO_ERKS	0.631394303086309	0.754201138004318	3255	36	2	SHC2	SOS1
ATP_DEPENDENT_RNA_HELICASE_ACTIVITY	ATP_DEPENDENT_RNA_HELICASE_ACTIVITY	0.641750582797867	0.761916430791394	3255	17	1	DDX25
BIOCARTA_CK1_PATHWAY	BIOCARTA_CK1_PATHWAY	0.641750582797867	0.761916430791394	3255	17	1	GRM1
BIOGENIC_AMINE_METABOLIC_PROCESS	BIOGENIC_AMINE_METABOLIC_PROCESS	0.641750582797867	0.761916430791394	3255	17	1	IDO1
NEGATIVE_REGULATION_OF_DNA_BINDING	NEGATIVE_REGULATION_OF_DNA_BINDING	0.641750582797867	0.761916430791394	3255	17	1	FOXP3
REACTOME_BRANCHED_CHAIN_AMINO_ACID_CATABOLISM	REACTOME_BRANCHED_CHAIN_AMINO_ACID_CATABOLISM	0.641750582797867	0.761916430791394	3255	17	1	ALDH6A1
REACTOME_DESTABILIZATION_OF_MRNA_BY_BRF1	REACTOME_DESTABILIZATION_OF_MRNA_BY_BRF1	0.641750582797867	0.761916430791394	3255	17	1	ZFP36L1
REACTOME_ENERGY_DEPENDENT_REGULATION_OF_MTOR_BY_LKB1_AMPK	REACTOME_ENERGY_DEPENDENT_REGULATION_OF_MTOR_BY_LKB1_AMPK	0.641750582797867	0.761916430791394	3255	17	1	PRKAG3
REACTOME_RNA_POL_III_CHAIN_ELONGATION	REACTOME_RNA_POL_III_CHAIN_ELONGATION	0.641750582797867	0.761916430791394	3255	17	1	POLR3A
REACTOME_SYNTHESIS_OF_PIPS_AT_THE_GOLGI_MEMBRANE	REACTOME_SYNTHESIS_OF_PIPS_AT_THE_GOLGI_MEMBRANE	0.641750582797867	0.761916430791394	3255	17	1	TPTE2
REGULATION_OF_JNK_ACTIVITY	REGULATION_OF_JNK_ACTIVITY	0.641750582797867	0.761916430791394	3255	17	1	MAP3K9
RESPONSE_TO_NUTRIENT	RESPONSE_TO_NUTRIENT	0.641750582797867	0.761916430791394	3255	17	1	STC2
SISTER_CHROMATID_SEGREGATION	SISTER_CHROMATID_SEGREGATION	0.641750582797867	0.761916430791394	3255	17	1	ZWINT
ACID_AMINO_ACID_LIGASE_ACTIVITY	ACID_AMINO_ACID_LIGASE_ACTIVITY	0.644692474788414	0.764248886232248	3255	56	3	BIRC3	FBXO2	RNF217
DNA_DEPENDENT_DNA_REPLICATION	DNA_DEPENDENT_DNA_REPLICATION	0.644692474788414	0.764248886232248	3255	56	3	GLI1	GLI2	PMS2P1
REACTOME_LOSS_OF_NLP_FROM_MITOTIC_CENTROSOMES	REACTOME_LOSS_OF_NLP_FROM_MITOTIC_CENTROSOMES	0.644692474788414	0.764248886232248	3255	56	3	CLASP1	CSNK1E	TUBB4A
COENZYME_METABOLIC_PROCESS	COENZYME_METABOLIC_PROCESS	0.646334004629131	0.765421289681949	3255	37	2	ACO2	ALDH1L1
REACTOME_GLUCOSE_TRANSPORT	REACTOME_GLUCOSE_TRANSPORT	0.646334004629131	0.765421289681949	3255	37	2	HK1	SLC2A3
REACTOME_CELL_CYCLE_CHECKPOINTS	REACTOME_CELL_CYCLE_CHECKPOINTS	0.646895631948578	0.765699875152051	3255	112	6	MCM10	PSMB10	PSMB8	PSMB9	PSME1	PSME2
LIGASE_ACTIVITY	LIGASE_ACTIVITY	0.650911234329744	0.770064425485416	3255	94	5	BIRC3	FBXO2	PC	PCCB	RNF217
BIOCARTA_INTEGRIN_PATHWAY	BIOCARTA_INTEGRIN_PATHWAY	0.660789043393907	0.776624779198492	3255	38	2	ACTN2	SOS1
BIOCARTA_UCALPAIN_PATHWAY	BIOCARTA_UCALPAIN_PATHWAY	0.662746294951143	0.776624779198492	3255	18	1	ACTN2
CARBON_CARBON_LYASE_ACTIVITY	CARBON_CARBON_LYASE_ACTIVITY	0.662746294951143	0.776624779198492	3255	18	1	HDC
FATTY_ACID_OXIDATION	FATTY_ACID_OXIDATION	0.662746294951143	0.776624779198492	3255	18	1	PPARGC1A
MITOCHONDRIAL_OUTER_MEMBRANE	MITOCHONDRIAL_OUTER_MEMBRANE	0.662746294951143	0.776624779198492	3255	18	1	BNIP3
NEGATIVE_REGULATION_OF_BINDING	NEGATIVE_REGULATION_OF_BINDING	0.662746294951143	0.776624779198492	3255	18	1	FOXP3
NUCLEOLAR_PART	NUCLEOLAR_PART	0.662746294951143	0.776624779198492	3255	18	1	SURF6
REACTOME_ACTIVATED_AMPK_STIMULATES_FATTY_ACID_OXIDATION_IN_MUSCLE	REACTOME_ACTIVATED_AMPK_STIMULATES_FATTY_ACID_OXIDATION_IN_MUSCLE	0.662746294951143	0.776624779198492	3255	18	1	PRKAG3
REACTOME_GAP_JUNCTION_ASSEMBLY	REACTOME_GAP_JUNCTION_ASSEMBLY	0.662746294951143	0.776624779198492	3255	18	1	GJB1
REACTOME_MICRORNA_MIRNA_BIOGENESIS	REACTOME_MICRORNA_MIRNA_BIOGENESIS	0.662746294951143	0.776624779198492	3255	18	1	POLR2J
REACTOME_PRE_NOTCH_EXPRESSION_AND_PROCESSING	REACTOME_PRE_NOTCH_EXPRESSION_AND_PROCESSING	0.660789043393907	0.776624779198492	3255	38	2	E2F1	RBPJ
REACTOME_PYRUVATE_METABOLISM	REACTOME_PYRUVATE_METABOLISM	0.662746294951143	0.776624779198492	3255	18	1	BSG
REACTOME_SIGNALING_BY_CONSTITUTIVELY_ACTIVE_EGFR	REACTOME_SIGNALING_BY_CONSTITUTIVELY_ACTIVE_EGFR	0.662746294951143	0.776624779198492	3255	18	1	SOS1
REACTOME_SIGNALING_BY_NODAL	REACTOME_SIGNALING_BY_NODAL	0.662746294951143	0.776624779198492	3255	18	1	GDF1
REACTOME_SYNTHESIS_AND_INTERCONVERSION_OF_NUCLEOTIDE_DI_AND_TRIPHOSPHATES	REACTOME_SYNTHESIS_AND_INTERCONVERSION_OF_NUCLEOTIDE_DI_AND_TRIPHOSPHATES	0.662746294951143	0.776624779198492	3255	18	1	AK2
REACTOME_SYNTHESIS_OF_PC	REACTOME_SYNTHESIS_OF_PC	0.662746294951143	0.776624779198492	3255	18	1	CHKA
[truncated: 347 more rows]
[truncated: 20 more columns]
