# Supplementary material for: Metastatic breast cancers have reduced immune cell recruitment but harbor increased macrophages relative to their matched primary tumors
Source: J Immunother Cancer. 2019 Oct 18;7:265. doi: 10.1186/s40425-019-0755-1 (PMC6798422; doi:10.1186/s40425-019-0755-1)
Supplement: Supplementary file 5 — Additional file 5: Table S6. Pathway enrichment analysis of differentially expressed genes in comparison of ER+ ovarian METs versus matched PBTs. [file 40425_2019_755_MOESM5_ESM.csv]

	Pathway	Path_pval	Path_qval	TotalNumOfDEGenes	NumOfGenesInPath	NumOfDEGenesInPath	DEgenes
KEGG_CELL_ADHESION_MOLECULES_CAMS	KEGG_CELL_ADHESION_MOLECULES_CAMS	3.54176966160183e-21	8.30899162611789e-18	3161	128	42	CADM3	CD2	CD22	CD226	CD276	CD28	CD80	CD8A	CDH2	CDH3	CLDN11	CLDN14	CLDN16	CLDN19	CLDN20	CNTN1	CNTNAP2	CTLA4	GLG1	HLA-DOB	HLA-G	ICAM1	ICOSLG	ITGA4	ITGAL	ITGB7	MAG	NCAM1	NEGR1	NEO1	NFASC	NLGN3	NLGN4X	PDCD1	PDCD1LG2	PECAM1	PTPRC	SELE	SELP	SIGLEC1	SPN	VCAN
KEGG_CHEMOKINE_SIGNALING_PATHWAY	KEGG_CHEMOKINE_SIGNALING_PATHWAY	9.63929817417188e-18	1.13068967583036e-14	3161	184	46	ADCY4	ADCY5	ADCY8	CCL14	CCL16	CCL18	CCL19	CCL2	CCL21	CCL23	CCL3	CCL4	CCL4L2	CCL8	CCR2	CCR4	CCR5	CCR7	CXCL1	CXCL11	CXCL14	CXCL2	CXCL6	CXCR6	DOCK2	FGR	GNAI1	GNB2	GNB5	GNG11	GNG4	MAPK3	PIK3R1	PIK3R5	PLCB2	PPBP	PREX1	PRKACA	PRKX	PXN	SHC3	STAT3	TIAM1
REACTOME_GASTRIN_CREB_SIGNALLING_PATHWAY_VIA_PKC_AND_MAPK	REACTOME_GASTRIN_CREB_SIGNALLING_PATHWAY_VIA_PKC_AND_MAPK	4.86930693777903e-17	2.8558485190074e-14	3161	199	47	CASR	CCKAR	CHRM3	DAGLA	DGKA	DGKB	DGKI	EDN2	F2	F2R	F2RL2	FFAR1	GNA15	GNB2	GNB5	GNG11	GNG4	GPR132	GRP	GRPR	HBEGF	HCRTR1	HCRTR2	HTR2B	LPAR1	LPAR3	LPAR4	MAPK3	MCHR1	MMP3	NPFFR2	OXT	P2RY1	P2RY10	P2RY6	PIK3R1	PLCB2	PRKCA	PROK1	PTGER1	RASGRP1	SAA1	TAC1
REACTOME_PEPTIDE_LIGAND_BINDING_RECEPTORS	REACTOME_PEPTIDE_LIGAND_BINDING_RECEPTORS	3.88700146912722e-17	2.8558485190074e-14	3161	175	44	AVPR2	CCKAR	CCL16	CCL19	CCL2	CCL21	CCL3	CCL4	CCR2	CCR4	CCR5	CCR7	CXCL1	CXCL11	CXCL2	CXCL6	CXCR6	EDN2	F2	F2R	F2RL2	FPR3	GAL	GRP	GRPR	HCRTR1	HCRTR2	INSL3	MCHR1	NPFFR2	NPY1R	NPY2R	NPY5R	OXT	PPBP	PROK1	RXFP1	SAA1	SSTR2	SSTR3	TAC1	TAC3	TACR1
RESPONSE_TO_WOUNDING	RESPONSE_TO_WOUNDING	8.38327050542896e-17	3.93343052114727e-14	3161	186	45	ACHE	ACVRL1	AOX1	APOL3	CCL21	CCL23	CCL3	CCL4	CCR2	CCR4	CCR5	CCR7	CEBPB	CHRNA7	CXCL1	CXCL11	CXCL2	CXCL6	DCBLD2	ENTPD1	F10	F13A1	F2	F2R	F2RL2	F8	FGF7	IRAK2	KLK8	KLRG1	LBP	MEFV	MMRN1	NLRP3	NOX4	PABPC4	PLA2G2D	PLG	PRDX5	PROS1	PTX3	SELE	TACR1
REACTOME_G_ALPHA_Q_SIGNALLING_EVENTS	REACTOME_G_ALPHA_Q_SIGNALLING_EVENTS	4.25455336780169e-16	1.66353036681046e-13	3161	178	43	CASR	CCKAR	CHRM3	DAGLA	DGKA	DGKB	DGKI	EDN2	F2	F2R	F2RL2	FFAR1	GNA15	GNB2	GNB5	GNG11	GNG4	GPR132	GRP	GRPR	HCRTR1	HCRTR2	HTR2B	LPAR1	LPAR3	LPAR4	MCHR1	NPFFR2	OXT	P2RY1	P2RY10	P2RY6	PIK3R1	PLCB2	PROK1	PTGER1	RASGRP1	SAA1	TAC1	TAC3	TACR1	TRIO	UTS2R
REACTOME_G_ALPHA_I_SIGNALLING_EVENTS	REACTOME_G_ALPHA_I_SIGNALLING_EVENTS	3.50197521708004e-15	1.17366197989568e-12	3161	188	43	ADCY4	ADCY5	ADCY8	ADRA2B	CASR	CCL16	CCL19	CCL21	CCR2	CCR4	CCR5	CCR7	CHRM2	CXCL1	CXCL11	CXCL2	CXCL6	CXCR6	FPR3	GAL	GNAI1	GNAZ	GNB2	GNB5	GNG11	GNG4	GPR18	GPR55	HTR1D	HTR1E	LPAR1	LPAR3	MCHR1	NPY1R	NPY2R	NPY5R	P2RY14	PPBP	PTGER3	S1PR4	SAA1	SSTR2	SSTR3
SECOND_MESSENGER_MEDIATED_SIGNALING	SECOND_MESSENGER_MEDIATED_SIGNALING	5.10889755795683e-15	1.49818420887084e-12	3161	151	38	ADCYAP1	ADRB2	ADRB3	ANG	AVPR2	CALCA	CCKAR	CCL2	CCR2	CHRM2	CRHR1	CRHR2	EDN2	GIPR	GLP2R	GNA15	GRM7	GRM8	HTR1D	HTR1E	HTR2B	LPAR3	MCHR1	NDUFS4	NPY1R	NPY2R	NUDT4	P2RY1	P2RY6	PLCB2	PTGER4	RGN	S1PR4	SPHK1	SSTR2	SSTR3	TACR1	TRAT1
REACTOME_PLATELET_ACTIVATION_SIGNALING_AND_AGGREGATION	REACTOME_PLATELET_ACTIVATION_SIGNALING_AND_AGGREGATION	6.23986984373389e-15	1.62652607259997e-12	3161	199	44	ACTN1	ACTN2	ADRA2B	APBB1IP	APOA1	DAGLA	DGKA	DGKB	DGKI	F13A1	F2	F2R	F2RL2	F8	GNA15	GNAI1	GNB2	GNB5	GNG11	GNG4	LCK	LCP2	MAPK3	MMRN1	P2RY1	PDGFB	PECAM1	PIK3R1	PIK3R5	PIK3R6	PLCG2	PLEK	PLG	PPBP	PRKCA	PROS1	RASGRP1	SELP	SYK	TF	TGFB1	TGFB3	TIMP1
KEGG_TGF_BETA_SIGNALING_PATHWAY	KEGG_TGF_BETA_SIGNALING_PATHWAY	1.16622507503187e-14	2.73596402602477e-12	3161	85	28	ACVR1C	ACVRL1	AMHR2	BMP4	BMP5	BMP6	BMP7	BMP8A	BMPR1A	CDKN2B	CHRD	COMP	GDF6	GDF7	IFNG	INHBA	MAPK3	MYC	NOG	PITX2	PPP2CB	PPP2R1A	SMAD7	TGFB1	TGFB3	TGFBR1	THBS4	TNF
BEHAVIOR	BEHAVIOR	1.4526245719638e-14	2.83988103818923e-12	3161	148	37	ADCY8	CASR	CCKAR	CCL16	CCL18	CCL19	CCL2	CCL21	CCL23	CCL3	CCL8	CCR2	CCR4	CCR5	CCR7	CXCL1	CXCL11	CXCL14	CXCL2	CXCL6	DLG4	DOCK2	HCRTR1	HCRTR2	IL1RAPL1	KLK8	LEP	MCHR1	NPY2R	PLD1	S100B	SAA1	SPN	SYK	TACR1	VLDLR	ZIC1
CELLULAR_CATION_HOMEOSTASIS	CELLULAR_CATION_HOMEOSTASIS	1.39592559980129e-14	2.83988103818923e-12	3161	105	31	ATP1A1	ATP1A3	CACNA1A	CALCA	CASR	CCKAR	CCL14	CCL19	CCL2	CCL23	CCL3	CCR2	CCR4	CCR5	CCR7	CD52	CHRNA7	CLDN16	CLN5	CP	GNA15	HPX	LCK	LPAR3	MCHR1	MYC	PTPRC	RGN	S1PR4	SAA1	TAC1
GATED_CHANNEL_ACTIVITY	GATED_CHANNEL_ACTIVITY	2.54071103702511e-14	4.58500622527762e-12	3161	121	33	CACNA1A	CACNA1E	CACNA1H	CACNB1	CACNG4	CHRNA1	CHRNA2	CHRNA3	CHRNA4	CHRNA6	CHRNA7	CLCNKB	GLRA2	KCNA1	KCNB2	KCNG2	KCNH1	KCNH2	KCNJ10	KCNJ5	KCNQ5	P2RX1	RYR2	RYR3	SCN1B	SCN4A	SCN4B	SCN5A	SCN7A	SCNN1G	SHROOM2	TRPC1	TRPC4
CATION_HOMEOSTASIS	CATION_HOMEOSTASIS	3.29390012766618e-14	5.51963549964632e-12	3161	108	31	ATP1A1	ATP1A3	CACNA1A	CALCA	CASR	CCKAR	CCL14	CCL19	CCL2	CCL23	CCL3	CCR2	CCR4	CCR5	CCR7	CD52	CHRNA7	CLDN16	CLN5	CP	GNA15	HPX	LCK	LPAR3	MCHR1	MYC	PTPRC	RGN	S1PR4	SAA1	TAC1
ENZYME_LINKED_RECEPTOR_PROTEIN_SIGNALING_PATHWAY	ENZYME_LINKED_RECEPTOR_PROTEIN_SIGNALING_PATHWAY	4.64220938300739e-14	7.26041547502356e-12	3161	138	35	ACVRL1	ADRB2	BMPR1A	CDKN2B	CIDEA	CITED2	EDN2	EFNB3	ENG	FGFR3	FGFR4	FLT3	FOXC2	GDF10	GP6	HPGD	IGF2	INHBA	INSR	KLF10	LCP2	LTBP2	NTRK1	PEG10	PIK3R1	PTPRT	PTPRU	PXN	SHC3	SMAD7	TDGF1	TGFB1	TGFBR1	TRIO	VWC2
CATION_CHANNEL_ACTIVITY	CATION_CHANNEL_ACTIVITY	7.40217528523664e-14	1.08534395119782e-11	3161	118	32	CACNA1A	CACNA1E	CACNA1H	CACNB1	CACNG4	CHRNA1	CHRNA2	CHRNA3	CHRNA4	CHRNA6	CHRNA7	KCNA1	KCNB2	KCNG2	KCNH1	KCNH2	KCNJ10	KCNJ5	KCNQ5	MS4A2	P2RX1	RYR2	RYR3	SCN1B	SCN4A	SCN4B	SCN5A	SCN7A	SCNN1G	SHROOM2	TRPC1	TRPC4
KEGG_FOCAL_ADHESION	KEGG_FOCAL_ADHESION	9.55601629561164e-14	1.31873024879441e-11	3161	197	42	ACTN1	ACTN2	CAPN2	CCND1	COL2A1	COL4A4	COL5A2	COL5A3	COL6A6	COMP	CTNNB1	ELK1	ITGA4	ITGA5	ITGB7	LAMA1	LAMB2	LAMC2	LAMC3	MAPK10	MAPK3	MET	MYL5	MYLK	PAK3	PARVG	PDGFB	PDGFC	PDGFD	PDGFRA	PIK3R1	PIK3R5	PRKCA	PXN	RELN	SHC3	THBS4	TNC	TNN	TNXB	VAV1	ZYX
CELLULAR_HOMEOSTASIS	CELLULAR_HOMEOSTASIS	1.16692818259291e-13	1.52089639797943e-11	3161	142	35	ATP1A1	ATP1A3	BNIP3	CACNA1A	CALCA	CASR	CCKAR	CCL14	CCL19	CCL2	CCL23	CCL3	CCR2	CCR4	CCR5	CCR7	CD52	CDH23	CHRNA1	CHRNA7	CLDN16	CLN5	CLRN1	CP	GNA15	HPX	LCK	LPAR3	MCHR1	MYC	PTPRC	RGN	S1PR4	SAA1	TAC1
ION_HOMEOSTASIS	ION_HOMEOSTASIS	1.46841818231606e-13	1.81311002932288e-11	3161	128	33	ATP1A1	ATP1A3	BNIP3	CACNA1A	CALCA	CASR	CCKAR	CCL14	CCL19	CCL2	CCL23	CCL3	CCR2	CCR4	CCR5	CCR7	CD52	CHRNA1	CHRNA7	CLDN16	CLN5	CP	GNA15	HPX	LCK	LPAR3	MCHR1	MYC	PTPRC	RGN	S1PR4	SAA1	TAC1
KEGG_CALCIUM_SIGNALING_PATHWAY	KEGG_CALCIUM_SIGNALING_PATHWAY	1.94665254097879e-13	2.17468898149345e-11	3161	176	39	ADCY4	ADCY8	ADRB2	ADRB3	ATP2B2	CACNA1A	CACNA1E	CACNA1H	CALML3	CAMK2A	CCKAR	CHRM2	CHRM3	CHRNA7	F2R	GNA15	GRPR	HTR2B	MYLK	P2RX1	P2RX5	P2RX6	PDGFRA	PLCB2	PLCD3	PLCG2	PRKACA	PRKCA	PRKX	PTGER1	PTGER3	RYR2	RYR3	SLC25A4	SLC8A3	SPHK1	TACR1	TRPC1	VDAC2
REACTOME_TRANSMISSION_ACROSS_CHEMICAL_SYNAPSES	REACTOME_TRANSMISSION_ACROSS_CHEMICAL_SYNAPSES	1.87093882400784e-13	2.17468898149345e-11	3161	184	40	ACHE	ACTN2	ADCY4	ADCY5	ADCY8	AP2A2	CACNA1A	CACNA2D3	CACNB1	CACNG4	CAMK2A	CHRFAM7A	CHRNA1	CHRNA2	CHRNA3	CHRNA4	CHRNA6	CHRNA7	COMT	GABRB3	GNAI1	GNB2	GNB5	GNG11	GNG4	GRIA4	GRIK2	GRIK4	GRIP2	KCNJ10	KCNJ5	NCALD	NEFL	PLCB2	PRKCA	RASGRF2	SLC17A7	SNAP25	SYN1	SYT1
SKELETAL_DEVELOPMENT	SKELETAL_DEVELOPMENT	2.1662511040675e-13	2.31001140461017e-11	3161	101	29	ACHE	ADAMTS4	BMP4	CASR	CHRD	COL2A1	COMP	DLX5	DSCAML1	EBP	EN1	EXTL1	FGFR3	GDF10	IGF2	INHA	INHBA	KIAA1217	KL	KLF10	MATN3	POSTN	PRELP	SHOX2	TBX1	TGFB1	TLL1	TWIST1	TWIST2
METAL_ION_TRANSMEMBRANE_TRANSPORTER_ACTIVITY	METAL_ION_TRANSMEMBRANE_TRANSPORTER_ACTIVITY	2.27413260517401e-13	2.31961525727749e-11	3161	145	35	ABCB11	CACNA1A	CACNA1E	CACNA1H	CACNB1	CACNG4	CHRNA1	CHRNA2	CHRNA3	CHRNA4	CHRNA6	CHRNA7	CLDN16	KCNA1	KCNB2	KCNG2	KCNH1	KCNH2	KCNJ10	KCNJ5	KCNQ5	MS4A2	P2RX1	RYR2	RYR3	SCN1B	SCN4A	SCN4B	SCN5A	SCN7A	SCNN1G	SHROOM2	TRAPPC10	TRPC1	TRPC4
SUBSTRATE_SPECIFIC_CHANNEL_ACTIVITY	SUBSTRATE_SPECIFIC_CHANNEL_ACTIVITY	2.94368203748059e-13	2.87744919163728e-11	3161	154	36	AQP7	CACNA1A	CACNA1E	CACNA1H	CACNB1	CACNG4	CHRNA1	CHRNA2	CHRNA3	CHRNA4	CHRNA6	CHRNA7	CLCNKB	GLRA2	KCNA1	KCNB2	KCNG2	KCNH1	KCNH2	KCNJ10	KCNJ5	KCNQ5	MS4A2	P2RX1	P2RX5	RYR2	RYR3	SCN1B	SCN4A	SCN4B	SCN5A	SCN7A	SCNN1G	SHROOM2	TRPC1	TRPC4
ION_CHANNEL_ACTIVITY	ION_CHANNEL_ACTIVITY	3.50953428043916e-13	3.29334696876410e-11	3161	147	35	CACNA1A	CACNA1E	CACNA1H	CACNB1	CACNG4	CHRNA1	CHRNA2	CHRNA3	CHRNA4	CHRNA6	CHRNA7	CLCNKB	GLRA2	KCNA1	KCNB2	KCNG2	KCNH1	KCNH2	KCNJ10	KCNJ5	KCNQ5	MS4A2	P2RX1	P2RX5	RYR2	RYR3	SCN1B	SCN4A	SCN4B	SCN5A	SCN7A	SCNN1G	SHROOM2	TRPC1	TRPC4
POSITIVE_REGULATION_OF_CATALYTIC_ACTIVITY	POSITIVE_REGULATION_OF_CATALYTIC_ACTIVITY	9.97879970309692e-13	9.00394773210206e-11	3161	160	36	ABL2	ADCYAP1	ADRB2	ADRB3	ANG	ARHGAP27	AVPR2	CALCA	CARD8	CASP9	CCND1	CHRNA7	CRHR1	EDN2	F2	F2R	FOXL2	GIPR	GNA15	LCK	MAP3K10	MAP3K2	MAP3K4	MAP3K5	MAP3K6	MAP4K1	MDFIC	NCSTN	NLRP2	NLRP3	PLCB2	RGN	S1PR4	SERINC1	TDGF1	TNNT2
PROTEINACEOUS_EXTRACELLULAR_MATRIX	PROTEINACEOUS_EXTRACELLULAR_MATRIX	2.48072044942642e-12	2.15547043494607e-10	3161	96	27	ANG	CD248	CHI3L1	COL4A4	COL5A2	COL5A3	COMP	DMD	FBLN1	FBLN2	FBLN5	LAMB2	LTBP2	LTBP4	MATN3	MMP10	MMP11	NID2	POSTN	PRELP	SNTG2	SSPN	TFPI2	TGFB1	THBS4	TNXB	VCAN
REGULATION_OF_CELLULAR_PROTEIN_METABOLIC_PROCESS	REGULATION_OF_CELLULAR_PROTEIN_METABOLIC_PROCESS	3.30452436774573e-12	2.76871934526125e-10	3161	158	35	BCL3	BMP4	CCND1	CD276	CD28	CD80	CEBPG	DDX25	EIF1B	EIF3C	EIF3I	EIF4B	EIF4H	EIF5	HCLS1	IGF2BP2	IL12B	IL6	INHA	INHBA	IRF4	ITLN1	LTB	LTBP4	MAPT	NDUFS4	NLRP12	SAMD4A	SPN	TDGF1	TGFB1	TIMP1	TNFRSF8	TNK2	TRAT1
EXTRACELLULAR_MATRIX	EXTRACELLULAR_MATRIX	4.24469161873318e-12	3.43380915087863e-10	3161	98	27	ANG	CD248	CHI3L1	COL4A4	COL5A2	COL5A3	COMP	DMD	FBLN1	FBLN2	FBLN5	LAMB2	LTBP2	LTBP4	MATN3	MMP10	MMP11	NID2	POSTN	PRELP	SNTG2	SSPN	TFPI2	TGFB1	THBS4	TNXB	VCAN
TISSUE_DEVELOPMENT	TISSUE_DEVELOPMENT	6.1298470683945e-12	4.7935404074845e-10	3161	137	32	ACHE	ASPRV1	BMP4	BMX	BNC1	CASR	COL17A1	COL5A2	DCT	EMP1	EYA2	FGF7	IKZF1	IKZF3	KL	KLK5	KLK8	KRT14	KRT15	KRT16	KRT17	KRT5	KRT6A	KRT6B	LAMC2	MATK	PLOD1	S100A7	TCF21	TGM3	TGM5	TWIST2
CHEMICAL_HOMEOSTASIS	CHEMICAL_HOMEOSTASIS	7.39050495616315e-12	5.59294342811573e-10	3161	154	34	APOA1	ATP1A1	ATP1A3	BNIP3	CACNA1A	CALCA	CASR	CCKAR	CCL14	CCL19	CCL2	CCL23	CCL3	CCR2	CCR4	CCR5	CCR7	CD52	CHRNA1	CHRNA7	CLDN16	CLN5	CP	GNA15	HPX	LCK	LPAR3	MCHR1	MYC	PTPRC	RGN	S1PR4	SAA1	TAC1
REGULATION_OF_MULTICELLULAR_ORGANISMAL_PROCESS	REGULATION_OF_MULTICELLULAR_ORGANISMAL_PROCESS	9.22168592000508e-12	6.76064849010373e-10	3161	147	33	BMP4	CACNA1H	CALCA	CD276	CD28	CHRM2	CHRNA7	CIDEA	COL4A4	CRTAM	F2	GRIK2	ICOSLG	IFNG	IL12B	INHA	INHBA	KCNB2	KCNG2	KCNH2	KL	KLK8	LAX1	LCK	MYL5	PTPRC	RYR2	SCN5A	SPHK1	TGFB1	TNNT2	TRAT1	ZAP70
RECEPTOR_SIGNALING_PROTEIN_ACTIVITY	RECEPTOR_SIGNALING_PROTEIN_ACTIVITY	1.18038057704055e-11	8.39143282950647e-10	3161	81	24	ACVR1C	ACVRL1	AMHR2	CCL4	CDKN1B	DCLK1	GNAZ	IL1RL1	INSR	IRAK2	MAP3K10	MAP3K4	MAP3K5	MAP3K6	MAP4K1	MAPK10	MAPK4	SH2B2	SKIL	SMAD7	STAT3	TGFBR1	TRAT1	TYRO3
REACTOME_EXTRACELLULAR_MATRIX_ORGANIZATION	REACTOME_EXTRACELLULAR_MATRIX_ORGANIZATION	2.1011339271316e-11	1.40836005515735e-09	3161	83	24	ADAMTS14	ADAMTS2	CMA1	COL17A1	COL23A1	COL24A1	COL2A1	COL4A4	COL5A2	COL5A3	COL8A2	CTSG	MMP10	MMP11	MMP13	MMP2	MMP3	MMP7	PLG	PLOD1	TIMP1	TIMP2	TLL1	TPSAB1
REACTOME_NEUROTRANSMITTER_RECEPTOR_BINDING_AND_DOWNSTREAM_TRANSMISSION_IN_THE_POSTSYNAPTIC_CELL	REACTOME_NEUROTRANSMITTER_RECEPTOR_BINDING_AND_DOWNSTREAM_TRANSMISSION_IN_THE_POSTSYNAPTIC_CELL	2.08478195810382e-11	1.40836005515735e-09	3161	135	31	ACTN2	ADCY4	ADCY5	ADCY8	AP2A2	CACNG4	CAMK2A	CHRFAM7A	CHRNA1	CHRNA2	CHRNA3	CHRNA4	CHRNA6	CHRNA7	GABRB3	GNAI1	GNB2	GNB5	GNG11	GNG4	GRIA4	GRIK2	GRIK4	GRIP2	KCNJ10	KCNJ5	NCALD	NEFL	PLCB2	PRKCA	RASGRF2
REGULATION_OF_PROTEIN_METABOLIC_PROCESS	REGULATION_OF_PROTEIN_METABOLIC_PROCESS	2.50531344122158e-11	1.63262925919606e-09	3161	169	35	BCL3	BMP4	CCND1	CD276	CD28	CD80	CEBPG	DDX25	EIF1B	EIF3C	EIF3I	EIF4B	EIF4H	EIF5	HCLS1	IGF2BP2	IL12B	IL6	INHA	INHBA	IRF4	ITLN1	LTB	LTBP4	MAPT	NDUFS4	NLRP12	SAMD4A	SPN	TDGF1	TGFB1	TIMP1	TNFRSF8	TNK2	TRAT1
G_PROTEIN_COUPLED_RECEPTOR_ACTIVITY	G_PROTEIN_COUPLED_RECEPTOR_ACTIVITY	3.89589729567176e-11	2.47020947449891e-09	3161	163	34	ADRA2B	ADRB2	ADRB3	AVPR2	CCKAR	CHRM2	CHRM3	CRHR1	CRHR2	CRY1	F2R	F2RL2	FPR3	FSHR	GLP2R	GPR143	GRM7	GRM8	GRPR	HCRTR2	HPGD	HTR1D	HTR1E	HTR2B	MCHR1	PTGER1	PTGER2	PTGER3	PTGER4	PTH2R	SSTR2	SSTR3	TACR1	VIPR2
REACTOME_INTEGRATION_OF_ENERGY_METABOLISM	REACTOME_INTEGRATION_OF_ENERGY_METABOLISM	5.44893210846545e-11	3.3639986122263e-09	3161	116	28	ADCY4	ADCY5	ADCY8	AGPAT1	CACNA1A	CHRM3	CTNNB1	FFAR1	GATA4	GNA15	GNAI1	GNB2	GNB5	GNG11	GNG4	GRP	KCNC2	KCNG2	LEP	MLXIPL	PLCB2	PPP2CB	PPP2R1A	PRKACA	PRKAR1B	PRKCA	SLC25A4	SNAP25
CYTOKINE_PRODUCTION	CYTOKINE_PRODUCTION	5.79235144512672e-11	3.48432217699161e-09	3161	73	22	APOA1	BCL3	CALCA	CARD8	CD276	CD28	CEBPG	CHRNA7	CIDEA	CRTAM	IFNG	IL12B	IL6	INHA	INHBA	IRF4	LTB	NLRP12	NLRP2	NLRP3	SPN	TNFRSF8
INFLAMMATORY_RESPONSE	INFLAMMATORY_RESPONSE	8.6037620441487e-11	5.04610643889321e-09	3161	126	29	AOX1	APOL3	CCL21	CCL23	CCL3	CCL4	CCR2	CCR4	CCR5	CCR7	CEBPB	CHRNA7	CXCL1	CXCL11	CXCL2	CXCL6	IRAK2	KLRG1	LBP	MEFV	NLRP3	NOX4	PLA2G2D	PRDX5	PTX3	SELE	TACR1	TGFB1	TNFAIP6
SECRETION	SECRETION	1.14313072854978e-10	6.54093826628728e-09	3161	178	35	ACHE	ANG	APOA1	AQP1	AQP3	AQP7	ARL4D	AVPR2	CARD8	CCL3	CCL8	CEL	CIDEA	CLCN5	CLCNKB	CLDN16	CRTAM	ERGIC3	GRHPR	INHA	INHBA	LIF	LMAN2L	LTBP2	NLRP12	NLRP2	NLRP3	NPHP1	RER1	SCNN1G	SCRN1	SNAP25	SNCAIP	SYT1	SYTL4
REACTOME_G_ALPHA_S_SIGNALLING_EVENTS	REACTOME_G_ALPHA_S_SIGNALLING_EVENTS	1.28207225680377e-10	7.16128932014674e-09	3161	120	28	ADCY4	ADCY5	ADCY8	ADCYAP1	ADRB2	ADRB3	AVPR2	CALCA	CRHR2	FSHR	GIPR	GLP2R	GNAI1	GNAZ	GNB2	GNB5	GNG11	GNG4	INSL3	PDE3B	PDE7A	PDE7B	PTGER2	PTGER4	PTH2R	RAMP3	RXFP1	VIPR2
ORGAN_MORPHOGENESIS	ORGAN_MORPHOGENESIS	3.85596942657804e-10	2.1037451801749e-08	3161	142	30	ABLIM1	ACVRL1	ANG	CCL2	CCM2	CEBPG	CHRNA7	COL5A3	COMP	DSCAML1	ELN	ENG	ITGAX	MSX1	NKX6-1	PAX3	PAX5	PITX2	PLG	PTCH1	RUNX1	SHROOM2	SPHK1	SPRY2	STAB1	SYK	TBX1	TGFB1	TGFB3	ZIC1
CYCLIC_NUCLEOTIDE_MEDIATED_SIGNALING	CYCLIC_NUCLEOTIDE_MEDIATED_SIGNALING	4.04741945201539e-10	2.15801046237003e-08	3161	102	25	ADCYAP1	ADRB2	ADRB3	AVPR2	CALCA	CCL2	CCR2	CHRM2	CRHR1	CRHR2	GIPR	GLP2R	GRM7	GRM8	HTR1D	HTR1E	LPAR3	MCHR1	NDUFS4	NPY1R	NPY2R	NUDT4	PTGER4	SSTR2	SSTR3
LIPID_BIOSYNTHETIC_PROCESS	LIPID_BIOSYNTHETIC_PROCESS	4.61255738155395e-10	2.40467991491679e-08	3161	95	24	AGPAT1	ANG	APOA1	BMP6	CYP11A1	CYP19A1	CYP39A1	DGAT2	DHCR7	DPM2	DPM3	FADS1	HPGD	HSD3B1	LTA4H	MVK	NR0B1	NR5A1	PCYT1B	PDSS1	PIGA	PIGK	PIGT	TFCP2L1
REACTOME_REGULATION_OF_INSULIN_SECRETION	REACTOME_REGULATION_OF_INSULIN_SECRETION	6.49502592790707e-10	3.31246322323261e-08	3161	89	23	ADCY5	ADCY8	CACNA1A	CHRM3	CTNNB1	FFAR1	GATA4	GNA15	GNAI1	GNB2	GNB5	GNG11	GNG4	GRP	KCNC2	KCNG2	LEP	PLCB2	PRKACA	PRKAR1B	PRKCA	SLC25A4	SNAP25
HEMOPOIETIC_OR_LYMPHOID_ORGAN_DEVELOPMENT	HEMOPOIETIC_OR_LYMPHOID_ORGAN_DEVELOPMENT	7.16614353604278e-10	3.5769729224588e-08	3161	75	21	CALCA	CD3D	CEBPG	HCLS1	IL12B	INHA	INHBA	JAG2	KAT8	LCK	LRMP	MAFB	MAP4K1	PTPRC	RUNX1	SNRK	SPI1	TAZ	TBX1	TGFB1	ZAP70
GENERATION_OF_PRECURSOR_METABOLITES_AND_ENERGY	GENERATION_OF_PRECURSOR_METABOLITES_AND_ENERGY	7.9295235865083e-10	3.87555465290593e-08	3161	121	27	ADIPOQ	ADRB3	AQP7	CYP1B1	CYP24A1	DHRS2	DHRS4	DYRK2	FECH	GIPR	GRHPR	INSR	LEP	MCHR1	NCF4	NDUFS4	NOX4	PLOD1	POR	SCO2	SDHB	SLC25A27	SLC25A3	SLC25A4	SURF1	TXNL1	WFS1
LOCOMOTORY_BEHAVIOR	LOCOMOTORY_BEHAVIOR	1.04532001289776e-09	5.00473622501662e-08	3161	91	23	CCL16	CCL18	CCL19	CCL2	CCL21	CCL23	CCL3	CCL8	CCR2	CCR4	CCR5	CCR7	CXCL1	CXCL11	CXCL14	CXCL2	CXCL6	DOCK2	NPY2R	PLD1	SAA1	SPN	SYK
KEGG_ECM_RECEPTOR_INTERACTION	KEGG_ECM_RECEPTOR_INTERACTION	1.15281698552881e-09	5.4090172961012e-08	3161	84	22	CD44	COL2A1	COL4A4	COL5A2	COL5A3	COL6A6	COMP	GP6	ITGA4	ITGA5	ITGB7	LAMA1	LAMB2	LAMC2	LAMC3	RELN	SV2B	SV2C	THBS4	TNC	TNN	TNXB
POSITIVE_REGULATION_OF_CELLULAR_PROTEIN_METABOLIC_PROCESS	POSITIVE_REGULATION_OF_CELLULAR_PROTEIN_METABOLIC_PROCESS	1.61234160711333e-09	7.41677139272131e-08	3161	71	20	BCL3	BMP4	CCND1	CD276	CD28	CD80	CEBPG	HCLS1	IL12B	IL6	IRF4	ITLN1	LTB	MAPT	SAMD4A	SPN	TDGF1	TGFB1	TNFRSF8	TNK2
BIOCARTA_NKT_PATHWAY	BIOCARTA_NKT_PATHWAY	1.83132867741949e-09	8.2621097638964e-08	3161	29	13	CCL3	CCL4	CCR2	CCR4	CCR5	CCR7	CD28	IFNG	IFNGR2	IL12B	IL18R1	TGFB1	TGFB3
MULTI_ORGANISM_PROCESS	MULTI_ORGANISM_PROCESS	1.87429553491076e-09	8.29641004698235e-08	3161	160	31	ADCYAP1	BCL3	BNIP3	BNIP3L	CCL19	CCL4	CCL8	CD209	CLEC4M	CRHR1	FGR	HPGD	IDO1	IFNGR2	IRF7	ISG20	ITLN1	LILRB1	LIPE	PTPRC	PZP	S100A7	SPN	SPRR2D	SPRR2E	SPRR2F	STAB1	TAC3	TFCP2L1	TGFB1	TNF
IMMUNE_SYSTEM_DEVELOPMENT	IMMUNE_SYSTEM_DEVELOPMENT	2.03575004649821e-09	8.84420297978668e-08	3161	79	21	CALCA	CD3D	CEBPG	HCLS1	IL12B	INHA	INHBA	JAG2	KAT8	LCK	LRMP	MAFB	MAP4K1	PTPRC	RUNX1	SNRK	SPI1	TAZ	TBX1	TGFB1	ZAP70
CENTRAL_NERVOUS_SYSTEM_DEVELOPMENT	CENTRAL_NERVOUS_SYSTEM_DEVELOPMENT	2.61449994235093e-09	1.11520306631914e-07	3161	119	26	ADAM23	ARNT2	CELSR1	CLN5	DCLK1	DRP2	DSCAML1	EGR2	FOXG1	GSTP1	HPCAL4	MDGA2	MYO16	NDUFS4	PBX3	PDGFC	RCAN1	ROBO2	S100B	SH3GL2	SHC3	SHROOM2	SIX3	SNTG2	WNT1	ZIC1
POSITIVE_REGULATION_OF_PROTEIN_METABOLIC_PROCESS	POSITIVE_REGULATION_OF_PROTEIN_METABOLIC_PROCESS	2.75467795236922e-09	1.15401329933182e-07	3161	73	20	BCL3	BMP4	CCND1	CD276	CD28	CD80	CEBPG	HCLS1	IL12B	IL6	IRF4	ITLN1	LTB	MAPT	SAMD4A	SPN	TDGF1	TGFB1	TNFRSF8	TNK2
G_PROTEIN_COUPLED_RECEPTOR_BINDING	G_PROTEIN_COUPLED_RECEPTOR_BINDING	2.96272747308101e-09	1.19837218135311e-07	3161	53	17	CALCA	CCL16	CCL18	CCL19	CCL2	CCL21	CCL23	CCL3	CCL4	CCL8	CCR2	CXCL1	CXCL11	CXCL14	CXCL2	CXCL6	SAA1
RECEPTOR_COMPLEX	RECEPTOR_COMPLEX	2.96272747308101e-09	1.19837218135311e-07	3161	53	17	ACVR1C	ADRB2	ADRB3	CHRNA1	CHRNA2	CHRNA3	CHRNA4	CHRNA6	CHRNA7	CSF2RB	ITGA5	ITGAX	ITGB7	SYK	TGFBR1	TRAT1	ZAP70
TRANSMEMBRANE_RECEPTOR_PROTEIN_SERINE_THREONINE_KINASE_SIGNALING_PATHWAY	TRANSMEMBRANE_RECEPTOR_PROTEIN_SERINE_THREONINE_KINASE_SIGNALING_PATHWAY	3.21845850198727e-09	1.2797463806207e-07	3161	47	16	ACVRL1	BMPR1A	CDKN2B	CIDEA	CITED2	ENG	GDF10	HPGD	INHBA	KLF10	LTBP2	PEG10	SMAD7	TGFB1	TGFBR1	VWC2
ION_TRANSPORT	ION_TRANSPORT	3.84997928444083e-09	1.50534190021636e-07	3161	183	33	AKAP7	ATP6AP1	ATP6V0E1	CCL8	CHRNA7	GLRA2	KCNA1	KCNAB3	KCNB2	KCNG2	KCNH1	KCNH2	KCNJ10	KCNJ5	KCNN1	P2RX1	PKD2L1	RYR3	SCN1B	SCN4A	SCN4B	SCN5A	SCN7A	SCNN1G	SGK1	SLC17A7	SLC34A2	TRAPPC10	TRPC1	TRPC4	TRPM3	VDAC2	WNK1
TRANSFORMING_GROWTH_FACTOR_BETA_RECEPTOR_SIGNALING_PATHWAY	TRANSFORMING_GROWTH_FACTOR_BETA_RECEPTOR_SIGNALING_PATHWAY	4.17837221274055e-09	1.60696085427694e-07	3161	36	14	ACVRL1	BMPR1A	CDKN2B	CIDEA	CITED2	ENG	GDF10	HPGD	KLF10	LTBP2	PEG10	SMAD7	TGFB1	TGFBR1
CHEMOKINE_RECEPTOR_BINDING	CHEMOKINE_RECEPTOR_BINDING	4.66526394455407e-09	1.75366546747433e-07	3161	42	15	CCL16	CCL18	CCL19	CCL2	CCL21	CCL23	CCL3	CCL4	CCL8	CCR2	CXCL1	CXCL11	CXCL14	CXCL2	CXCL6
REGULATION_OF_TRANSLATION	REGULATION_OF_TRANSLATION	4.70933181802571e-09	1.75366546747433e-07	3161	90	22	BCL3	CD276	CD28	CEBPG	DDX25	EIF1B	EIF3C	EIF3I	EIF4B	EIF4H	EIF5	IGF2BP2	IL12B	IL6	INHA	INHBA	IRF4	LTB	NLRP12	SAMD4A	SPN	TNFRSF8
ENDOPLASMIC_RETICULUM_MEMBRANE	ENDOPLASMIC_RETICULUM_MEMBRANE	5.38006938145931e-09	1.97213168264118e-07	3161	83	21	AADAC	ASPH	BSCL2	DDOST	DERL3	DPM2	DPM3	ERLIN1	HMGCR	HSD3B1	HSD3B2	LMAN2L	LRMP	PIGA	PIGK	PIGT	SERINC1	SLC9A6	STT3A	STT3B	TUSC3
REPRODUCTIVE_PROCESS	REPRODUCTIVE_PROCESS	5.56688689268008e-09	2.00921794618884e-07	3161	158	30	ADCYAP1	AMHR2	CCL2	CCL3	CCL4	CD209	CLEC4M	CRHR1	CSDE1	CXCR6	DMRT2	FOXL2	FSHR	HMGCR	HPGD	IDO1	LIPE	MDFIC	NR0B1	NR5A1	PZP	SPRR2D	SPRR2E	SPRR2F	TAC1	TAC3	TFCP2L1	TGFB1	TNP1	UBXN8
CYTOSKELETAL_PROTEIN_BINDING	CYTOSKELETAL_PROTEIN_BINDING	6.48993017786756e-09	2.30687518140565e-07	3161	159	30	ABLIM1	ACTN1	ACTN2	ANG	ARPC1A	BRCA2	CCR5	CLIP1	DMD	DYNC1I1	LSP1	MAPT	MEFV	MYBPC1	MYH10	MYO16	NCALD	PARVG	PKD2L1	POLB	PXN	RABGAP1	S100B	SHROOM2	SSH1	STMN1	SYNPO	TNNT2	UXT	WIPF1
NUCLEAR_ENVELOPE_ENDOPLASMIC_RETICULUM_NETWORK	NUCLEAR_ENVELOPE_ENDOPLASMIC_RETICULUM_NETWORK	7.31032531372014e-09	2.55970495313246e-07	3161	92	22	AADAC	ASPH	BSCL2	DDOST	DERL3	DHCR7	DPM2	DPM3	ERLIN1	HMGCR	HSD3B1	HSD3B2	LMAN2L	LRMP	PIGA	PIGK	PIGT	SERINC1	SLC9A6	STT3A	STT3B	TUSC3
G_PROTEIN_SIGNALING_COUPLED_TO_CYCLIC_NUCLEOTIDE_SECOND_MESSENGER	G_PROTEIN_SIGNALING_COUPLED_TO_CYCLIC_NUCLEOTIDE_SECOND_MESSENGER	7.4958486277477e-09	2.58606777657296e-07	3161	100	23	ADCYAP1	ADRB2	ADRB3	AVPR2	CALCA	CCL2	CCR2	CHRM2	CRHR1	CRHR2	GIPR	GLP2R	GRM7	GRM8	HTR1D	HTR1E	LPAR3	MCHR1	NPY1R	NPY2R	PTGER4	SSTR2	SSTR3
KEGG_HEMATOPOIETIC_CELL_LINEAGE	KEGG_HEMATOPOIETIC_CELL_LINEAGE	8.53389149120643e-09	2.86493908067667e-07	3161	85	21	ANPEP	CD1C	CD1E	CD2	CD22	CD33	CD3D	CD44	CD5	CD8A	CR1	FLT3	IL1B	IL6	IL7R	IL9R	ITGA4	ITGA5	MME	MS4A1	TNF
PEPTIDASE_ACTIVITY	PEPTIDASE_ACTIVITY	8.54841157917164e-09	2.86493908067667e-07	3161	170	31	ADAMTS2	ANPEP	ASPRV1	CAPN11	CASP9	CFI	CORIN	CPA3	CTSG	CTSK	ECEL1	F10	F2	FAP	KLK8	LTF	MME	MMP11	MMP12	MMP13	MMP2	MMP20	MMP3	PAPPA2	PCSK2	PCSK7	PLG	TRHDE	UCHL1	USP14	ZMPSTE24
KEGG_MELANOGENESIS	KEGG_MELANOGENESIS	9.18465914663137e-09	3.03481836028129e-07	3161	101	23	ADCY4	ADCY5	ADCY8	CALML3	CAMK2A	CTNNB1	DCT	GNAI1	MAPK3	PLCB2	PRKACA	PRKCA	PRKX	TCF7	TYR	WNT1	WNT10A	WNT10B	WNT2	WNT2B	WNT4	WNT5A	WNT8A
CELL_JUNCTION	CELL_JUNCTION	1.2220621406791e-08	3.97106571373434e-07	3161	79	20	ACTN1	ACTN2	CADM3	CLDN11	CLDN14	CLDN16	CLDN19	CLDN20	COL17A1	CTNNA3	GJB2	GJD3	PCDH1	PGM5	PNN	PTPRC	RND1	SHROOM2	SRCIN1	ZYX
REACTOME_CHEMOKINE_RECEPTORS_BIND_CHEMOKINES	REACTOME_CHEMOKINE_RECEPTORS_BIND_CHEMOKINES	1.23566835934615e-08	3.97106571373434e-07	3161	51	16	CCL16	CCL19	CCL2	CCL21	CCL3	CCL4	CCR2	CCR4	CCR5	CCR7	CXCL1	CXCL11	CXCL2	CXCL6	CXCR6	PPBP
AMINE_BINDING	AMINE_BINDING	1.41967616828148e-08	4.3254029750498e-07	3161	23	11	ADRB2	ADRB3	CHRM2	CHRM3	CHRNA1	CHRNA2	CHRNA3	CHRNA4	CHRNA6	CHRNA7	GLRA2
CAMP_MEDIATED_SIGNALING	CAMP_MEDIATED_SIGNALING	1.40710919686809e-08	4.3254029750498e-07	3161	65	18	ADCYAP1	ADRB2	ADRB3	AVPR2	CALCA	CCR2	CHRM2	CRHR1	CRHR2	GIPR	GLP2R	GRM7	GRM8	MCHR1	NDUFS4	NPY1R	NPY2R	PTGER4
LIGAND_GATED_CHANNEL_ACTIVITY	LIGAND_GATED_CHANNEL_ACTIVITY	1.41191863470461e-08	4.3254029750498e-07	3161	39	14	CHRNA1	CHRNA2	CHRNA3	CHRNA4	CHRNA6	CHRNA7	GLRA2	P2RX1	RYR2	RYR3	SCNN1G	SHROOM2	TRPC1	TRPC4
REACTOME_BIOLOGICAL_OXIDATIONS	REACTOME_BIOLOGICAL_OXIDATIONS	1.38271518570622e-08	4.3254029750498e-07	3161	137	27	ACSM1	ALDH1A1	COMT	CYP11A1	CYP11B1	CYP19A1	CYP1B1	CYP21A2	CYP24A1	CYP2B6	CYP2C8	CYP39A1	CYP4F3	CYP51A1	FMO2	FMO3	GLYAT	GSTA1	GSTM4	GSTM5	GSTP1	MAT2B	NNMT	PTGIS	PTGS2	SULT1C4	SULT4A1
ECTODERM_DEVELOPMENT	ECTODERM_DEVELOPMENT	1.54233661127023e-08	4.63887396158969e-07	3161	80	20	ASPRV1	BNC1	COL17A1	COL5A2	DCT	EMP1	FGF7	KLK5	KRT14	KRT15	KRT16	KRT17	KRT5	KRT6A	KRT6B	LAMC2	PLOD1	S100A7	TGM3	TGM5
KEGG_GAP_JUNCTION	KEGG_GAP_JUNCTION	1.65735035591364e-08	4.92170118351064e-07	3161	88	21	ADCY4	ADCY5	ADCY8	GNAI1	GUCY1A2	HTR2B	LPAR1	MAP3K2	MAPK3	PDGFB	PDGFC	PDGFD	PDGFRA	PLCB2	PRKACA	PRKCA	PRKX	TUBA3D	TUBB	TUBB2B	TUBB3
HEMOPOIESIS	HEMOPOIESIS	1.72052992181556e-08	4.98316444022137e-07	3161	73	19	CALCA	CD3D	CEBPG	HCLS1	IL12B	INHA	INHBA	JAG2	KAT8	LCK	LRMP	MAFB	MAP4K1	PTPRC	RUNX1	SNRK	SPI1	TAZ	ZAP70
VOLTAGE_GATED_CHANNEL_ACTIVITY	VOLTAGE_GATED_CHANNEL_ACTIVITY	1.72052992181556e-08	4.98316444022137e-07	3161	73	19	CACNA1A	CACNA1E	CACNA1H	CACNB1	CACNG4	CLCNKB	KCNA1	KCNB2	KCNG2	KCNH1	KCNH2	KCNJ10	KCNJ5	KCNQ5	SCN1B	SCN4A	SCN4B	SCN5A	SCN7A
VOLTAGE_GATED_CATION_CHANNEL_ACTIVITY	VOLTAGE_GATED_CATION_CHANNEL_ACTIVITY	1.83183277880842e-08	5.24082890132263e-07	3161	66	18	CACNA1A	CACNA1E	CACNA1H	CACNB1	CACNG4	KCNA1	KCNB2	KCNG2	KCNH1	KCNH2	KCNJ10	KCNJ5	KCNQ5	SCN1B	SCN4A	SCN4B	SCN5A	SCN7A
TRANSLATION	TRANSLATION	1.99396644853558e-08	5.6359581786319e-07	3161	176	31	BCL3	CD276	CD28	CEBPG	DDX25	EEF1A1	EIF1B	EIF3C	EIF3I	EIF4B	EIF4H	EIF5	IGF2BP2	IL12B	IL6	INHA	INHBA	IRF4	LTB	MRPL41	NLRP12	PABPC4	RPL22	RPL31	RPL5	RPL7A	RPS3	RPS3A	SAMD4A	SPN	TNFRSF8
REACTOME_SIGNALING_BY_FGFR_IN_DISEASE	REACTOME_SIGNALING_BY_FGFR_IN_DISEASE	2.07159704776397e-08	5.71760785182857e-07	3161	122	25	ADCY4	ADCY5	ADCY8	CASP9	CDKN1B	CUX1	FGF1	FGF18	FGF7	FGFR1OP2	FGFR3	FGFR4	KL	KLB	MAPK3	PIK3R1	PPP2CB	PPP2R1A	PRKACA	PRKAR1B	PRKCA	RPS27A	SPRY2	STAT3	STAT5A
REGULATION_OF_SECRETION	REGULATION_OF_SECRETION	2.05803798227075e-08	5.71760785182857e-07	3161	40	14	ACHE	ANG	APOA1	CARD8	CIDEA	CRTAM	INHA	INHBA	LIF	NLRP12	NLRP2	NLRP3	SNAP25	SNCAIP
NEUROTRANSMITTER_BINDING	NEUROTRANSMITTER_BINDING	2.29325771737421e-08	6.25579372669756e-07	3161	53	16	ADRB2	ADRB3	CCKAR	CHRM2	CHRM3	CHRNA1	CHRNA2	CHRNA3	CHRNA4	CHRNA6	CHRNA7	HCRTR2	MCHR1	SSTR2	SSTR3	TACR1
REACTOME_DEGRADATION_OF_THE_EXTRACELLULAR_MATRIX	REACTOME_DEGRADATION_OF_THE_EXTRACELLULAR_MATRIX	2.35402779174911e-08	6.34775770050968e-07	3161	29	12	CMA1	CTSG	MMP10	MMP11	MMP13	MMP2	MMP3	MMP7	PLG	TIMP1	TIMP2	TPSAB1
KEGG_T_CELL_RECEPTOR_SIGNALING_PATHWAY	KEGG_T_CELL_RECEPTOR_SIGNALING_PATHWAY	2.43253336338241e-08	6.48491280738083e-07	3161	106	23	CD28	CD3D	CD8A	CTLA4	GRAP2	IFNG	LCK	LCP2	MAP3K14	MAP3K8	MAPK3	NFATC2	NFKBIE	PAK3	PDCD1	PIK3R1	PIK3R5	PTPRC	RASGRP1	TEC	TNF	VAV1	ZAP70
RESPONSE_TO_BIOTIC_STIMULUS	RESPONSE_TO_BIOTIC_STIMULUS	2.71701810839699e-08	7.16193762056106e-07	3161	115	24	BCL3	BNIP3	BNIP3L	CCL18	CCL19	CCL4	CCL8	CRTAM	DERL3	DNAJB5	FGR	HSPA6	IFNGR2	IL12B	IRF7	ISG20	ITLN1	LILRB1	NLRP3	PTPRC	S100A7	SPN	STAB1	TNF
CHEMOKINE_ACTIVITY	CHEMOKINE_ACTIVITY	2.96099183843465e-08	7.71831872551965e-07	3161	41	14	CCL16	CCL18	CCL19	CCL2	CCL21	CCL23	CCL3	CCL4	CCL8	CXCL1	CXCL11	CXCL14	CXCL2	CXCL6
REACTOME_CLASS_B_2_SECRETIN_FAMILY_RECEPTORS	REACTOME_CLASS_B_2_SECRETIN_FAMILY_RECEPTORS	3.02662626757227e-08	7.80270903705993e-07	3161	83	20	ADCYAP1	CALCA	CRHR2	GIPR	GLP2R	GNB2	GNB5	GNG11	GNG4	PTCH1	PTH2R	RAMP3	VIPR2	WNT1	WNT10A	WNT10B	WNT2	WNT2B	WNT4	WNT5A
CELL_MIGRATION	CELL_MIGRATION	3.11862766315051e-08	7.95250054103381e-07	3161	91	21	ACVRL1	ANG	ARAP3	CALCA	DOCK2	GDNF	HMGCR	IL12B	ITGB1BP1	NRP2	PLG	SAA1	SEMA3B	SHROOM2	SPHK1	SYK	TBX5	TDGF1	THBS4	TNN	WNT1
CYTOKINE_ACTIVITY	CYTOKINE_ACTIVITY	3.52565445639494e-08	8.86907769571661e-07	3161	108	23	BMP4	CCL16	CCL18	CCL19	CCL2	CCL21	CCL23	CCL3	CCL4	CCL8	CXCL1	CXCL11	CXCL14	CXCL2	CXCL6	GH1	IFNG	IL12B	INHA	INHBA	PIK3R1	TNF	TYMP
RHODOPSIN_LIKE_RECEPTOR_ACTIVITY	RHODOPSIN_LIKE_RECEPTOR_ACTIVITY	3.55367989512942e-08	8.86907769571661e-07	3161	134	26	ADRA2B	ADRB2	ADRB3	AVPR2	CCKAR	CHRM2	CHRM3	CRY1	F2R	F2RL2	FPR3	FSHR	GRPR	HCRTR2	HPGD	HTR1D	HTR1E	HTR2B	MCHR1	PTGER1	PTGER2	PTGER3	PTGER4	SSTR2	SSTR3	TACR1
KEGG_GNRH_SIGNALING_PATHWAY	KEGG_GNRH_SIGNALING_PATHWAY	4.51707792986712e-08	1.10386091911128e-06	3161	101	22	ADCY4	ADCY5	ADCY8	CALML3	CAMK2A	ELK1	HBEGF	MAP3K1	MAP3K2	MAP3K4	MAPK10	MAPK3	MMP2	PLA2G1B	PLA2G2A	PLA2G2D	PLA2G5	PLCB2	PLD1	PRKACA	PRKCA	PRKX
MAPKKK_CASCADE_GO_0000165	MAPKKK_CASCADE_GO_0000165	4.51707792986712e-08	1.10386091911128e-06	3161	101	22	ADRB2	ADRB3	CCM2	CHRNA7	DUSP10	DUSP2	DUSP22	DUSP9	FGFR3	LAX1	MAP3K10	MAP3K2	MAP3K4	MAP3K5	MAP3K6	MAP4K1	MAPK10	MDFIC	SH2D3A	SH2D3C	TDGF1	TNIK
KEGG_FC_GAMMA_R_MEDIATED_PHAGOCYTOSIS	KEGG_FC_GAMMA_R_MEDIATED_PHAGOCYTOSIS	4.67608748408887e-08	1.130938271925e-06	3161	93	21	AMPH	ARPC1A	ASAP3	CFL2	DNM1	DOCK2	FCGR2C	INPP5D	MAPK3	MARCKSL1	PIK3R1	PIK3R5	PLCG2	PLD1	PRKCA	PTPRC	SPHK1	SYK	VAV1	WASF3	WASL
REACTOME_REGULATION_OF_INSULIN_LIKE_GROWTH_FACTOR_IGF_ACTIVITY_BY_INSULIN_LIKE_GROWTH_FACTOR_BINDING_PROTEINS_IGFBPS	REACTOME_REGULATION_OF_INSULIN_LIKE_GROWTH_FACTOR_IGF_ACTIVITY_BY_INSULIN_LIKE_GROWTH_FACTOR_BINDING_PROTEINS_IGFBPS	4.90266314640672e-08	1.17363752463981e-06	3161	16	9	CTSG	F2	IGF2	IGFBP1	IGFBP2	IGFBP5	MMP2	PAPPA2	PLG
KEGG_HEDGEHOG_SIGNALING_PATHWAY	KEGG_HEDGEHOG_SIGNALING_PATHWAY	5.46630879430433e-08	1.29534953852909e-06	3161	56	16	BMP4	BMP5	BMP6	BMP7	BMP8A	PRKACA	PRKX	PTCH1	WNT1	WNT10A	WNT10B	WNT2	WNT2B	WNT4	WNT5A	WNT8A
ENDOPLASMIC_RETICULUM_PART	ENDOPLASMIC_RETICULUM_PART	5.69918497493351e-08	1.3370287951194e-06	3161	94	21	AADAC	ASPH	BSCL2	DDOST	DERL3	DPM2	DPM3	ERLIN1	HMGCR	HSD3B1	HSD3B2	LMAN2L	LRMP	PIGA	PIGK	PIGT	SERINC1	SLC9A6	STT3A	STT3B	TUSC3
EPIDERMIS_DEVELOPMENT	EPIDERMIS_DEVELOPMENT	6.32419299703565e-08	1.46896601693521e-06	3161	71	18	ASPRV1	BNC1	COL17A1	COL5A2	DCT	EMP1	FGF7	KLK5	KRT14	KRT15	KRT16	KRT17	KRT5	LAMC2	PLOD1	S100A7	TGM3	TGM5
G_PROTEIN_SIGNALING_COUPLED_TO_CAMP_NUCLEOTIDE_SECOND_MESSENGER	G_PROTEIN_SIGNALING_COUPLED_TO_CAMP_NUCLEOTIDE_SECOND_MESSENGER	6.94293092535515e-08	1.58137048066827e-06	3161	64	17	ADCYAP1	ADRB2	ADRB3	AVPR2	CALCA	CCR2	CHRM2	CRHR1	CRHR2	GIPR	GLP2R	GRM7	GRM8	MCHR1	NPY1R	NPY2R	PTGER4
REACTOME_P75_NTR_RECEPTOR_MEDIATED_SIGNALLING	REACTOME_P75_NTR_RECEPTOR_MEDIATED_SIGNALLING	6.87711849951257e-08	1.58137048066827e-06	3161	79	19	ARHGAP4	ARHGEF1	FGD3	FGD4	HDAC1	ITGB3BP	MAG	MAGED1	MCF2	NCSTN	NGF	NGFR	PREX1	RASGRF2	RPS27A	TIAM1	TIAM2	TRIO	VAV1
PHOSPHORIC_ESTER_HYDROLASE_ACTIVITY	PHOSPHORIC_ESTER_HYDROLASE_ACTIVITY	7.51732898903833e-08	1.69573594310422e-06	3161	148	27	CASR	CCR5	CHRM3	DUSP11	DUSP2	DUSP5	F2RL2	INPP4B	INPP5D	LCK	NT5E	PDE3B	PDE4A	PDE7A	PDE7B	PLCB2	PLD1	PPP2CB	PSPH	PTPN22	PTPN5	PTPN7	PTPRC	PTPRN	PTPRT	PTPRU	SYNJ1
REGULATION_OF_CYTOKINE_BIOSYNTHETIC_PROCESS	REGULATION_OF_CYTOKINE_BIOSYNTHETIC_PROCESS	9.00854166269646e-08	2.01276559435104e-06	3161	38	13	BCL3	CD276	CD28	CEBPG	IL12B	IL6	INHA	INHBA	IRF4	LTB	NLRP12	SPN	TNFRSF8
REACTOME_CELL_DEATH_SIGNALLING_VIA_NRAGE_NRIF_AND_NADE	REACTOME_CELL_DEATH_SIGNALLING_VIA_NRAGE_NRIF_AND_NADE	9.41445133868838e-08	2.08361347552481e-06	3161	58	16	ARHGAP4	FGD3	FGD4	ITGB3BP	MAGED1	MCF2	NCSTN	NGF	NGFR	PREX1	RASGRF2	RPS27A	TIAM1	TIAM2	TRIO	VAV1
ENDOPEPTIDASE_ACTIVITY	ENDOPEPTIDASE_ACTIVITY	1.01321414781837e-07	2.22149569231953e-06	3161	114	23	ADAMTS2	ASPRV1	CAPN11	CASP9	CFI	CORIN	CTSG	CTSK	F10	F2	FAP	KLK8	LTF	MMP11	MMP12	MMP13	MMP2	MMP20	MMP3	PCSK2	PLG	UCHL1	USP14
ORGANIC_ACID_METABOLIC_PROCESS	ORGANIC_ACID_METABOLIC_PROCESS	1.0553331972125e-07	2.29241822283382e-06	3161	179	30	ACADM	ADI1	AGPAT1	ALDH6A1	BBOX1	CYP39A1	CYP4F3	DCT	FADS1	GATM	GLYAT	HADHB	HDC	HPD	HPGD	IDH1	IDO1	LTA4H	MAT2B	MPST	MSMO1	NR1H4	PLOD1	PPARA	SDS	SLC27A6	SLC6A14	SLC7A6	TST	TYR
KEGG_LEUKOCYTE_TRANSENDOTHELIAL_MIGRATION	KEGG_LEUKOCYTE_TRANSENDOTHELIAL_MIGRATION	1.19859223206304e-07	2.57972236368797e-06	3161	115	23	ACTN1	ACTN2	CLDN11	CLDN14	CLDN16	CLDN19	CLDN20	CTNNA3	CTNNB1	GNAI1	ICAM1	ITGA4	ITGAL	MMP2	MYL5	NCF4	PECAM1	PIK3R1	PIK3R5	PLCG2	PRKCA	PXN	VAV1
KEGG_NEUROTROPHIN_SIGNALING_PATHWAY	KEGG_NEUROTROPHIN_SIGNALING_PATHWAY	1.44388288187047e-07	3.07940840078921e-06	3161	125	24	BDNF	CALML3	CAMK2A	FASLG	IRAK2	IRAK4	IRS4	MAGED1	MAP3K1	MAP3K5	MAPK10	MAPK3	NFKBIE	NGF	NGFR	NTF3	NTRK1	PIK3R1	PIK3R5	PLCG2	SH2B1	SH2B2	SH2B3	SHC3
STRESS_ACTIVATED_PROTEIN_KINASE_SIGNALING_PATHWAY	STRESS_ACTIVATED_PROTEIN_KINASE_SIGNALING_PATHWAY	1.53925005990134e-07	3.25322580227797e-06	3161	46	14	CCM2	DUSP10	DUSP9	MAP3K10	MAP3K2	MAP3K4	MAP3K5	MAP3K6	MAP4K1	MAPK10	MDFIC	SH2D3A	SH2D3C	TNIK
CELL_ACTIVATION	CELL_ACTIVATION	1.56420977895912e-07	3.27646084056974e-06	3161	75	18	CD2	CD276	CD28	CD3D	CEBPG	CRTAM	F2	ICOSLG	IL12B	INHA	INHBA	JAG2	LAX1	LCK	PREX1	PTPRC	TGFB1	ZAP70
KEGG_VIRAL_MYOCARDITIS	KEGG_VIRAL_MYOCARDITIS	1.81981545133845e-07	3.74498863933334e-06	3161	68	17	ABL2	CASP9	CCND1	CD28	CD80	DMD	HLA-DOB	HLA-G	ICAM1	ITGAL	MYH1	MYH10	MYH13	MYH2	MYH3	MYH4	MYH8
LEUKOCYTE_ACTIVATION	LEUKOCYTE_ACTIVATION	1.81981545133845e-07	3.74498863933334e-06	3161	68	17	CD2	CD276	CD28	CD3D	CEBPG	CRTAM	ICOSLG	IL12B	INHA	INHBA	JAG2	LAX1	LCK	PREX1	PTPRC	TGFB1	ZAP70
CATION_TRANSPORT	CATION_TRANSPORT	1.85478393730363e-07	3.78375923209941e-06	3161	145	26	ATP6AP1	ATP6V0E1	CCL8	CHRNA7	KCNA1	KCNAB3	KCNB2	KCNG2	KCNH1	KCNH2	KCNJ10	KCNJ5	KCNN1	PKD2L1	RYR3	SCN1B	SCN4A	SCN4B	SCN5A	SCN7A	SCNN1G	SGK1	TRAPPC10	TRPC1	TRPC4	TRPM3
LYMPHOCYTE_ACTIVATION	LYMPHOCYTE_ACTIVATION	2.02900736212167e-07	4.10349247546331e-06	3161	61	16	CD2	CD276	CD28	CD3D	CEBPG	CRTAM	ICOSLG	IL12B	INHA	INHBA	JAG2	LAX1	LCK	PTPRC	TGFB1	ZAP70
KEGG_TOLL_LIKE_RECEPTOR_SIGNALING_PATHWAY	KEGG_TOLL_LIKE_RECEPTOR_SIGNALING_PATHWAY	2.10055686368232e-07	4.21188581384506e-06	3161	101	21	CCL3	CCL4	CD80	CTSK	CXCL11	IL12B	IL1B	IL6	IRAK4	IRF3	IRF5	IRF7	LBP	MAP3K8	MAPK10	MAPK3	PIK3R1	PIK3R5	TLR5	TNF	TRAF3
POSITIVE_REGULATION_OF_HYDROLASE_ACTIVITY	POSITIVE_REGULATION_OF_HYDROLASE_ACTIVITY	2.13645780787673e-07	4.24756781125323e-06	3161	54	15	ANG	ARHGAP27	CARD8	CASP9	F2	F2R	FOXL2	GNA15	LCK	NLRP2	NLRP3	PLCB2	RGN	S1PR4	TNNT2
PROTEIN_DIMERIZATION_ACTIVITY	PROTEIN_DIMERIZATION_ACTIVITY	2.18766169683347e-07	4.31281877375742e-06	3161	175	29	ABCG2	ACTN2	ADRB2	ADRB3	ARNT2	BNIP3	BNIP3L	CADM3	CARD8	CD3D	CEBPG	CHRNA7	CIDEA	CLIP1	DSCAML1	GDNF	HPGD	IL12B	MAP3K10	MAP3K5	MSH6	NCF4	PDSS1	PLOD1	PPP2R1A	S100B	SCUBE1	TBX1	TYR
NEGATIVE_REGULATION_OF_TRANSCRIPTION	NEGATIVE_REGULATION_OF_TRANSCRIPTION	2.22135469138308e-07	4.34274842165392e-06	3161	185	30	ARID5A	ARID5B	BCL3	BCL6	CALCA	CUX1	EID1	ELK3	GLIS1	GLIS3	IRF7	IRF8	KAT8	KHDRBS1	KLF10	LANCL2	NKRF	NR0B1	NRG1	PRDM1	SPI1	STAT3	TGFB1	TNF	TNP1	TP63	TWIST1	TWIST2	VDR	ZNF281
KEGG_TIGHT_JUNCTION	KEGG_TIGHT_JUNCTION	2.2937780254482e-07	4.44727541132353e-06	3161	128	24	ACTN1	ACTN2	CLDN11	CLDN14	CLDN16	CLDN19	CLDN20	CTNNA3	CTNNB1	GNAI1	HCLS1	MAGI2	MYH1	MYH10	MYH13	MYH2	MYH3	MYH4	MYH8	MYL5	PPP2CB	PPP2R1A	PRKCA	RAB3B
CYTOKINE_BIOSYNTHETIC_PROCESS	CYTOKINE_BIOSYNTHETIC_PROCESS	2.4956345013141e-07	4.79898240990399e-06	3161	41	13	BCL3	CD276	CD28	CEBPG	IL12B	IL6	INHA	INHBA	IRF4	LTB	NLRP12	SPN	TNFRSF8
REACTOME_SIGNALING_BY_RHO_GTPASES	REACTOME_SIGNALING_BY_RHO_GTPASES	2.64061881519848e-07	5.03649734996392e-06	3161	111	22	ARAP3	ARHGAP18	ARHGAP22	ARHGAP25	ARHGAP30	ARHGAP4	ARHGAP44	ARHGAP6	DLC1	FAM13A	FGD3	FGD4	GMIP	MCF2	PREX1	RASGRF2	RHOF	RHOQ	TIAM1	TIAM2	TRIO	VAV1
GROWTH_FACTOR_ACTIVITY	GROWTH_FACTOR_ACTIVITY	2.78303635395006e-07	5.22320262909347e-06	3161	55	15	AREG	BDNF	FGF1	FGF11	FGF12	FGF18	FGF7	GDF10	IL12B	INHA	INHBA	JAG2	NDP	PDGFC	TDGF1
REGULATION_OF_PHOSPHORYLATION	REGULATION_OF_PHOSPHORYLATION	2.7788922819368e-07	5.22320262909347e-06	3161	48	14	ANG	BMP4	CCND1	CD80	CDKN1B	CDKN2B	HCLS1	INHA	INHBA	ITLN1	NDUFS4	NLRP12	TDGF1	TNK2
POSITIVE_REGULATION_OF_CELL_PROLIFERATION	POSITIVE_REGULATION_OF_CELL_PROLIFERATION	2.81729064399355e-07	5.24552686572132e-06	3161	148	26	ANG	BNC1	CCL14	CD276	CD28	CDC7	CHRNA7	FGF18	FGF7	FLT3	GLP2R	HCLS1	ICOSLG	IL12B	IL6	LAMA1	LIF	MATK	MYC	NDUFS4	PTPRC	SLAMF1	SPHK1	TDGF1	TGFBR1	TIMP1
KEGG_LEISHMANIA_INFECTION	KEGG_LEISHMANIA_INFECTION	2.86046845978168e-07	5.28398346980143e-06	3161	70	17	CR1	ELK1	FCGR2C	HLA-DOB	IFNG	IFNGR2	IL12B	IL1B	IRAK4	ITGA4	MAPK3	MARCKSL1	NCF4	PTGS2	TGFB1	TGFB3	TNF
NEGATIVE_REGULATION_OF_CELL_PROLIFERATION	NEGATIVE_REGULATION_OF_CELL_PROLIFERATION	3.22920886055183e-07	5.91853436473016e-06	3161	149	26	ACVRL1	ADAMTS8	ANG	BRCA2	CCL23	CD164	CD33	CDKN2B	CXCL1	GPNMB	IL1B	IL6	KLF10	MAGED1	MYO16	NOX4	PLG	QSOX1	RBBP4	RUNX3	SSTR2	SSTR3	TBRG1	TBX5	TNFRSF8	TNFRSF9
CYTOKINE_METABOLIC_PROCESS	CYTOKINE_METABOLIC_PROCESS	3.42572265953932e-07	6.18211181483019e-06	3161	42	13	BCL3	CD276	CD28	CEBPG	IL12B	IL6	INHA	INHBA	IRF4	LTB	NLRP12	SPN	TNFRSF8
KEGG_ALDOSTERONE_REGULATED_SODIUM_REABSORPTION	KEGG_ALDOSTERONE_REGULATED_SODIUM_REABSORPTION	3.42572265953932e-07	6.18211181483019e-06	3161	42	13	ATP1A1	ATP1A3	ATP1B1	FXYD2	HSD11B1	INSR	IRS4	MAPK3	PIK3R1	PIK3R5	PRKCA	SCNN1G	SGK1
KEGG_GLYCEROPHOSPHOLIPID_METABOLISM	KEGG_GLYCEROPHOSPHOLIPID_METABOLISM	3.56189134351e-07	6.37331777119485e-06	3161	71	17	ACHE	AGPAT1	CDIPT	DGKA	DGKB	DGKI	ETNK2	GPAT2	GPD1	PCYT1B	PHOSPHO1	PLA2G1B	PLA2G2A	PLA2G2D	PLA2G5	PLD1	TAZ
KEGG_NATURAL_KILLER_CELL_MEDIATED_CYTOTOXICITY	KEGG_NATURAL_KILLER_CELL_MEDIATED_CYTOTOXICITY	3.58600999913777e-07	6.37331777119485e-06	3161	131	24	FASLG	HLA-G	ICAM1	IFNG	IFNGR2	ITGAL	KLRC2	LCK	LCP2	MAPK3	NFATC2	PIK3R1	PIK3R5	PLCG2	PRKCA	SH2D1A	SH3BP2	SHC3	SYK	TNF	TNFRSF10A	ULBP2	VAV1	ZAP70
METALLOPEPTIDASE_ACTIVITY	METALLOPEPTIDASE_ACTIVITY	3.68653550011898e-07	6.50271600246551e-06	3161	49	14	ADAMTS2	ANPEP	CPA3	ECEL1	FAP	MME	MMP11	MMP12	MMP13	MMP2	MMP20	MMP3	PAPPA2	ZMPSTE24
KEGG_JAK_STAT_SIGNALING_PATHWAY	KEGG_JAK_STAT_SIGNALING_PATHWAY	4.2248173715189e-07	7.39658324894278e-06	3161	151	26	CCND1	CNTFR	CRLF2	CSF2RB	GH1	IFNG	IFNGR2	IL10RA	IL12B	IL15RA	IL23R	IL24	IL2RB	IL6	IL7R	IL9R	LEP	LIF	MYC	PIK3R1	PIK3R5	SOCS3	SPRY1	SPRY2	STAT3	STAT5A
REACTOME_NRAGE_SIGNALS_DEATH_THROUGH_JNK	REACTOME_NRAGE_SIGNALS_DEATH_THROUGH_JNK	4.6540086581792e-07	8.08763282376919e-06	3161	43	13	ARHGAP4	FGD3	FGD4	MAGED1	MCF2	NGF	NGFR	PREX1	RASGRF2	TIAM1	TIAM2	TRIO	VAV1
NEUROTRANSMITTER_RECEPTOR_ACTIVITY	NEUROTRANSMITTER_RECEPTOR_ACTIVITY	4.85189816096398e-07	8.36952432766287e-06	3161	50	14	CCKAR	CHRM2	CHRM3	CHRNA1	CHRNA2	CHRNA3	CHRNA4	CHRNA6	CHRNA7	HCRTR2	MCHR1	SSTR2	SSTR3	TACR1
GTPASE_REGULATOR_ACTIVITY	GTPASE_REGULATOR_ACTIVITY	4.96056760640916e-07	8.49451941944226e-06	3161	124	23	ALDH1A1	ARAP3	ARHGAP27	ARHGAP4	ARHGEF1	CYTH1	CYTH4	DLC1	DOCK2	ERRFI1	FGD4	GMIP	PREX1	RABGAP1	RASA3	RASAL2	RASGRP3	RGS14	TIAM1	TIAM2	TNK2	TRIO	WASL
BIOCARTA_MONOCYTE_PATHWAY	BIOCARTA_MONOCYTE_PATHWAY	5.16393823158224e-07	8.77776863654431e-06	3161	11	7	CD44	ICAM1	ITGA4	ITGAL	PECAM1	SELE	SELP
POSITIVE_REGULATION_OF_TRANSCRIPTION	POSITIVE_REGULATION_OF_TRANSCRIPTION	5.20080920920571e-07	8.77776863654431e-06	3161	143	25	ACVRL1	ARNT2	BCL3	BMP6	BMP7	CITED2	CREB5	ELK1	FOXF2	GATA4	GLIS1	GLIS3	HIVEP3	INHBA	IRF4	KAT8	MDFIC	NFATC2	RUNX1	SPI1	TBX5	TGFB1	TP63	UTF1	XRCC6
BIOCARTA_ALK_PATHWAY	BIOCARTA_ALK_PATHWAY	5.48279319502066e-07	9.08228828785354e-06	3161	37	12	BMP4	BMP5	BMP7	BMPR1A	CHRD	CTNNB1	GATA4	NOG	TGFB1	TGFB3	TGFBR1	WNT1
POSITIVE_REGULATION_OF_NUCLEOBASENUCLEOSIDENUCLEOTIDE_AND_NUCLEIC_ACID_METABOLIC_PROCESS	POSITIVE_REGULATION_OF_NUCLEOBASENUCLEOSIDENUCLEOTIDE_AND_NUCLEIC_ACID_METABOLIC_PROCESS	5.49737824754988e-07	9.08228828785354e-06	3161	153	26	ACVRL1	ARNT2	BCL3	BMP6	BMP7	CEBPG	CITED2	CREB5	ELK1	FOXF2	GATA4	GLIS1	GLIS3	HIVEP3	INHBA	IRF4	KAT8	MDFIC	NFATC2	RUNX1	SPI1	TBX5	TGFB1	TP63	UTF1	XRCC6
REACTOME_NEGATIVE_REGULATION_OF_FGFR_SIGNALING	REACTOME_NEGATIVE_REGULATION_OF_FGFR_SIGNALING	5.48279319502066e-07	9.08228828785354e-06	3161	37	12	FGF1	FGF18	FGF7	FGFR3	FGFR4	KL	KLB	MAPK3	PPP2CB	PPP2R1A	RPS27A	SPRY2
SYNAPTIC_TRANSMISSION	SYNAPTIC_TRANSMISSION	5.7616612117284e-07	9.45234769420617e-06	3161	173	28	AMPH	CACNA1E	CHRNA1	CHRNA4	CHRNA6	COL4A4	DLG4	DOC2A	GDNF	GRIK2	GRIK4	GRM7	HCRTR1	HCRTR2	HTR1D	HTR1E	KCNA1	KCNN1	KCNQ5	KLK8	LPAR3	PDE7B	RAPSN	SCN1B	SNCAIP	SYN1	SYPL1	SYT1
METAL_ION_TRANSPORT	METAL_ION_TRANSPORT	5.86151690721351e-07	9.54938796133534e-06	3161	116	22	CCL8	CHRNA7	KCNA1	KCNAB3	KCNB2	KCNG2	KCNH1	KCNH2	KCNJ10	KCNJ5	KCNN1	RYR3	SCN1B	SCN4A	SCN4B	SCN5A	SCN7A	SCNN1G	SGK1	TRAPPC10	TRPC1	TRPC4
JNK_CASCADE	JNK_CASCADE	6.26114656004262e-07	1.01301033309379e-05	3161	44	13	DUSP10	DUSP9	MAP3K10	MAP3K2	MAP3K4	MAP3K5	MAP3K6	MAP4K1	MAPK10	MDFIC	SH2D3A	SH2D3C	TNIK
TRANSMEMBRANE_RECEPTOR_PROTEIN_KINASE_ACTIVITY	TRANSMEMBRANE_RECEPTOR_PROTEIN_KINASE_ACTIVITY	6.33742759557255e-07	1.01832911912419e-05	3161	51	14	ACVR1C	ACVRL1	EFNB3	EPHA5	EPHB2	FGFR4	FLT3	INSR	MET	NRP2	NTRK1	PDGFRA	TGFBR1	TYRO3
REACTOME_RESPONSE_TO_ELEVATED_PLATELET_CYTOSOLIC_CA2_	REACTOME_RESPONSE_TO_ELEVATED_PLATELET_CYTOSOLIC_CA2_	6.53513614223106e-07	1.04295438024994e-05	3161	82	18	ACTN1	ACTN2	APOA1	F13A1	F8	MMRN1	PDGFB	PECAM1	PLEK	PLG	PPBP	PRKCA	PROS1	SELP	TF	TGFB1	TGFB3	TIMP1
PHOSPHOLIPID_METABOLIC_PROCESS	PHOSPHOLIPID_METABOLIC_PROCESS	6.70364768394402e-07	1.06261874773869e-05	3161	74	17	AGPAT1	APOA1	DPM2	DPM3	FADS1	PCYT1B	PIGA	PIGK	PIGT	PIK3R1	PITPNM3	PLA2G2D	PLA2G5	PLCB2	SERINC1	SMPD3	TAZ
REACTOME_SIGNALING_BY_FGFR	REACTOME_SIGNALING_BY_FGFR	6.82631814652584e-07	1.07480150145971e-05	3161	108	21	ADCY4	ADCY5	ADCY8	CASP9	CDKN1B	FGF1	FGF18	FGF7	FGFR3	FGFR4	KL	KLB	MAPK3	PIK3R1	PPP2CB	PPP2R1A	PRKACA	PRKAR1B	PRKCA	RPS27A	SPRY2
PROTEOLYSIS	PROTEOLYSIS	7.24385646019127e-07	1.13293915037392e-05	3161	185	29	ADAMTS4	ASPRV1	ASTL	CORIN	CPA3	CPZ	CTSF	CTSG	CTSK	F2	LTBP4	MME	MMP10	MMP11	MMP12	MMP13	MMP2	MMP20	MMP3	MMP7	NCSTN	PAPPA2	PCSK2	SIAH2	TIMP1	TSG101	UBE2I	UBE4B	ZMPSTE24
PROTEIN_BINDING_BRIDGING	PROTEIN_BINDING_BRIDGING	7.51725081650402e-07	1.16791194804758e-05	3161	59	15	ARHGAP4	ARHGAP6	BCL3	CSTA	FCRL2	GRAP2	IRS4	KHDRBS1	SH2B2	SH2D2A	SH2D3A	SH2D3C	SH3BP2	SNX9	ST13
KEGG_AXON_GUIDANCE	KEGG_AXON_GUIDANCE	7.69907438802306e-07	1.18829134962514e-05	3161	127	23	ABLIM1	ABLIM2	CFL2	EFNB3	EPHA1	EPHA5	EPHA6	EPHA7	EPHB2	GNAI1	MAPK3	MET	NFATC2	PAK3	PLXNA1	PLXNB2	RND1	ROBO2	ROBO3	SEMA3B	SEMA3G	SEMA6A	SEMA6B
EXTRACELLULAR_MATRIX_STRUCTURAL_CONSTITUENT	EXTRACELLULAR_MATRIX_STRUCTURAL_CONSTITUENT	8.00989447466176e-07	1.22818381944814e-05	3161	26	10	CHI3L1	COL4A4	COMP	FBLN1	FBLN2	LAMA1	MATN3	MFAP5	PRELP	TFPI2
PROTEIN_SECRETION	PROTEIN_SECRETION	8.40494525920139e-07	1.28038971286276e-05	3161	32	11	ACHE	ANG	APOA1	ARL4D	CARD8	CIDEA	CRTAM	LTBP2	NLRP12	NLRP2	NLRP3
MONOVALENT_INORGANIC_CATION_TRANSPORT	MONOVALENT_INORGANIC_CATION_TRANSPORT	8.74404499872643e-07	1.31496984403924e-05	3161	92	19	ATP6AP1	ATP6V0E1	KCNA1	KCNAB3	KCNB2	KCNG2	KCNH1	KCNH2	KCNJ10	KCNJ5	KCNN1	SCN1B	SCN4A	SCN4B	SCN5A	SCN7A	SCNN1G	SGK1	TRAPPC10
REACTOME_TRANSPORT_OF_INORGANIC_CATIONS_ANIONS_AND_AMINO_ACIDS_OLIGOPEPTIDES	REACTOME_TRANSPORT_OF_INORGANIC_CATIONS_ANIONS_AND_AMINO_ACIDS_OLIGOPEPTIDES	8.74404499872643e-07	1.31496984403924e-05	3161	92	19	SLC12A2	SLC17A7	SLC20A1	SLC24A2	SLC34A2	SLC38A3	SLC38A4	SLC4A3	SLC4A4	SLC4A7	SLC5A5	SLC5A8	SLC6A14	SLC7A1	SLC7A11	SLC7A6	SLC8A3	SLC9A5	SLC9A6
BIOCARTA_LAIR_PATHWAY	BIOCARTA_LAIR_PATHWAY	9.27229872559248e-07	1.35955080064e-05	3161	16	8	C6	C7	ICAM1	IL6	ITGA4	ITGAL	SELP	TNF
CARBOXYLIC_ACID_METABOLIC_PROCESS	CARBOXYLIC_ACID_METABOLIC_PROCESS	9.25330086398777e-07	1.35955080064e-05	3161	177	28	ACADM	ADI1	AGPAT1	ALDH6A1	BBOX1	CYP39A1	CYP4F3	DCT	FADS1	GATM	GLYAT	HADHB	HDC	HPD	HPGD	IDH1	IDO1	LTA4H	MAT2B	MSMO1	NR1H4	PLOD1	PPARA	SDS	SLC27A6	SLC6A14	SLC7A6	TYR
KEGG_STEROID_BIOSYNTHESIS	KEGG_STEROID_BIOSYNTHESIS	9.27229872559248e-07	1.35955080064e-05	3161	16	8	CEL	CYP51A1	DHCR7	EBP	MSMO1	SOAT1	SOAT2	TM7SF2
SOLUBLE_FRACTION	SOLUBLE_FRACTION	9.16277886605297e-07	1.35955080064e-05	3161	157	26	ADCYAP1	CARS	CCL3	CCR2	COMT	CXCL2	DLK1	EDN2	F2	FABP4	FBLN1	FBLN5	FCRL2	INSL3	KL	PCSK1N	PDE4A	SELP	SH2D2A	SPHK1	STAC	TAC3	TEP1	TNF	TNFRSF6B	WNT5A
KEGG_NOD_LIKE_RECEPTOR_SIGNALING_PATHWAY	KEGG_NOD_LIKE_RECEPTOR_SIGNALING_PATHWAY	9.4962449297533e-07	1.36244005487338e-05	3161	60	15	CARD8	CCL2	CCL8	CXCL1	CXCL2	IL1B	IL6	MAPK10	MAPK3	MEFV	NLRP1	NLRP3	PSTPIP1	SUGT1	TNF
PEPTIDE_BINDING	PEPTIDE_BINDING	9.52430387891024e-07	1.36244005487338e-05	3161	84	18	ANG	AVPR2	CCKAR	F2R	F2RL2	FPR3	GRPR	HCRTR2	INSR	KDELR1	MCHR1	MSLN	PIK3R1	PPIE	SSR2	SSTR2	SSTR3	TACR1
REACTOME_IMMUNOREGULATORY_INTERACTIONS_BETWEEN_A_LYMPHOID_AND_A_NON_LYMPHOID_CELL	REACTOME_IMMUNOREGULATORY_INTERACTIONS_BETWEEN_A_LYMPHOID_AND_A_NON_LYMPHOID_CELL	9.4962449297533e-07	1.36244005487338e-05	3161	60	15	CD200R1	CD226	CD3D	CD8A	CD96	CRTAM	HLA-G	ICAM1	ICAM4	ITGAL	ITGB7	LILRB1	LILRB3	LILRB5	ULBP2
REACTOME_INTERFERON_GAMMA_SIGNALING	REACTOME_INTERFERON_GAMMA_SIGNALING	9.4962449297533e-07	1.36244005487338e-05	3161	60	15	CAMK2A	CD44	CIITA	GBP1	HLA-G	ICAM1	IFNG	IFNGR2	IRF3	IRF4	IRF5	IRF7	IRF8	NCAM1	SOCS3
ACTIN_BINDING	ACTIN_BINDING	1.00164217332693e-06	1.42415305371211e-05	3161	76	17	ABLIM1	ANG	ARPC1A	CCR5	DMD	LSP1	MEFV	MYH10	MYO16	NCALD	PARVG	SHROOM2	SSH1	SYNPO	TNNT2	UXT	WIPF1
TRANSMISSION_OF_NERVE_IMPULSE	TRANSMISSION_OF_NERVE_IMPULSE	1.01697695990683e-06	1.43724575177194e-05	3161	188	29	AMIGO1	AMPH	CACNA1E	CHRNA1	CHRNA4	CHRNA6	COL4A4	DLG4	DOC2A	GDNF	GRIK2	GRIK4	GRM7	HCRTR1	HCRTR2	HTR1D	HTR1E	KCNA1	KCNN1	KCNQ5	KLK8	LPAR3	PDE7B	RAPSN	SCN1B	SNCAIP	SYN1	SYPL1	SYT1
WOUND_HEALING	WOUND_HEALING	1.05835500515674e-06	1.486766971316e-05	3161	53	14	ACVRL1	DCBLD2	ENTPD1	F10	F13A1	F2	F2R	F2RL2	F8	KLK8	MMRN1	PABPC4	PLG	PROS1
RESPONSE_TO_VIRUS	RESPONSE_TO_VIRUS	1.10269566279961e-06	1.53983572912374e-05	3161	46	13	BCL3	BNIP3	BNIP3L	CCL19	CCL4	CCL8	FGR	IFNGR2	IRF7	ISG20	LILRB1	PTPRC	TNF
BIOCARTA_TCYTOTOXIC_PATHWAY	BIOCARTA_TCYTOTOXIC_PATHWAY	1.17797714867955e-06	1.62560846517778e-05	3161	12	7	CD2	CD28	CD3D	CD8A	ICAM1	ITGAL	PTPRC
REACTOME_HIGHLY_CALCIUM_PERMEABLE_POSTSYNAPTIC_NICOTINIC_ACETYLCHOLINE_RECEPTORS	REACTOME_HIGHLY_CALCIUM_PERMEABLE_POSTSYNAPTIC_NICOTINIC_ACETYLCHOLINE_RECEPTORS	1.17797714867955e-06	1.62560846517778e-05	3161	12	7	CHRFAM7A	CHRNA1	CHRNA2	CHRNA3	CHRNA4	CHRNA6	CHRNA7
REACTOME_COSTIMULATION_BY_THE_CD28_FAMILY	REACTOME_COSTIMULATION_BY_THE_CD28_FAMILY	1.19312137018072e-06	1.63094532156945e-05	3161	61	15	CD28	CD3D	CD80	CTLA4	GRAP2	ICOSLG	LCK	MAP3K14	MAP3K8	PDCD1	PDCD1LG2	PIK3R1	PPP2CB	PPP2R1A	VAV1
RECEPTOR_SIGNALING_PROTEIN_SERINE_THREONINE_KINASE_ACTIVITY	RECEPTOR_SIGNALING_PROTEIN_SERINE_THREONINE_KINASE_ACTIVITY	1.19574848810719e-06	1.63094532156945e-05	3161	33	11	ACVR1C	ACVRL1	IRAK2	MAP3K10	MAP3K4	MAP3K5	MAP3K6	MAP4K1	MAPK10	MAPK4	TGFBR1
ANTIGEN_BINDING	ANTIGEN_BINDING	1.20704131288074e-06	1.63683174567527e-05	3161	27	10	CHRNA7	IGHA2	IGHG2	IGHG3	IGHG4	IGHM	IL7R	MSLN	PPP2R1A	SLAMF1
REACTOME_PHASE1_FUNCTIONALIZATION_OF_COMPOUNDS	REACTOME_PHASE1_FUNCTIONALIZATION_OF_COMPOUNDS	1.24070139227357e-06	1.67280773923782e-05	3161	69	16	ALDH1A1	CYP11A1	CYP11B1	CYP19A1	CYP1B1	CYP21A2	CYP24A1	CYP2B6	CYP2C8	CYP39A1	CYP4F3	CYP51A1	FMO2	FMO3	PTGIS	PTGS2
CALCIUM_ION_BINDING	CALCIUM_ION_BINDING	1.27580371955204e-06	1.71030601489662e-05	3161	103	20	ASPH	CABP4	CALML3	COMP	DNASE1L3	FBLN2	HPCAL4	LRPAP1	LTBP4	MCTP1	PEF1	PITPNM3	PLEK	RASGRP1	RGN	S100A4	S100A7	SCUBE1	TGM3	THBS4
RNA_POLYMERASE_II_TRANSCRIPTION_FACTOR_ACTIVITY	RNA_POLYMERASE_II_TRANSCRIPTION_FACTOR_ACTIVITY	1.30558188625294e-06	1.74028130974397e-05	3161	180	28	BTF3	CIITA	CUX1	DBP	GATA4	GLIS1	GLIS3	GTF2F1	HOXD10	IRF3	IRF4	IRF7	IRF8	KLF5	NFYC	NR0B1	NR2F2	SREBF2	TAF10	TAF6	TAF7	TBX10	TBX5	TCF7	TEF	UTF1	ZFPM2	ZNF281
BIOCARTA_MAPK_PATHWAY	BIOCARTA_MAPK_PATHWAY	1.37045815258539e-06	1.78616379220296e-05	3161	86	18	ELK1	MAP3K1	MAP3K10	MAP3K14	MAP3K2	MAP3K4	MAP3K5	MAP3K6	MAP3K8	MAP4K1	MAPK10	MAPK3	MAPK4	MAPK6	MYC	TGFB1	TGFB3	TGFBR1
KEGG_APOPTOSIS	KEGG_APOPTOSIS	1.37045815258539e-06	1.78616379220296e-05	3161	86	18	CAPN2	CASP9	CFLAR	CSF2RB	FASLG	IL1B	IRAK2	IRAK4	MAP3K14	NGF	NTRK1	PIK3R1	PIK3R5	PRKACA	PRKAR1B	PRKX	TNF	TNFRSF10A
KEGG_ERBB_SIGNALING_PATHWAY	KEGG_ERBB_SIGNALING_PATHWAY	1.37045815258539e-06	1.78616379220296e-05	3161	86	18	ABL2	AREG	CAMK2A	CDKN1B	ELK1	HBEGF	MAPK10	MAPK3	MYC	NRG1	NRG2	PAK3	PIK3R1	PIK3R5	PLCG2	PRKCA	SHC3	STAT5A
LIPID_BINDING	LIPID_BINDING	1.37045815258539e-06	1.78616379220296e-05	3161	86	18	ADAP2	ADH5	ALDH1A1	ALDH6A1	APOA1	ARAP3	DOC2B	ESR2	FABP4	LPAR3	MCTP1	PIGK	PREX1	RAB35	RASGRP1	S1PR4	SYT1	SYTL4
HEMOSTASIS	HEMOSTASIS	1.44488868481469e-06	1.87276732296976e-05	3161	47	13	AVPR2	ENTPD1	F10	F13A1	F2	F2R	F2RL2	F8	MMRN1	NFE2	PABPC4	PLG	PROS1
CARBOHYDRATE_BINDING	CARBOHYDRATE_BINDING	1.52356199858332e-06	1.96388815861344e-05	3161	70	16	ANG	CD209	CHODL	CLEC10A	HBEGF	KLRB1	KLRG1	LGALS12	LMAN2L	LRPAP1	POSTN	SERPINA5	THBS4	TNFAIP6	TNXB	VCAN
REGULATION_OF_PROTEIN_SECRETION	REGULATION_OF_PROTEIN_SECRETION	1.55906693672464e-06	1.99867269593224e-05	3161	22	9	ACHE	ANG	APOA1	CARD8	CIDEA	CRTAM	NLRP12	NLRP2	NLRP3
ACETYLCHOLINE_BINDING	ACETYLCHOLINE_BINDING	1.66353976806378e-06	2.11460820253986e-05	3161	17	8	CHRM2	CHRM3	CHRNA1	CHRNA2	CHRNA3	CHRNA4	CHRNA6	CHRNA7
POSITIVE_REGULATION_OF_TRANSLATION	POSITIVE_REGULATION_OF_TRANSLATION	1.67654358769145e-06	2.11460820253986e-05	3161	34	11	BCL3	CD276	CD28	CEBPG	IL12B	IL6	IRF4	LTB	SAMD4A	SPN	TNFRSF8
REACTOME_METABOLISM_OF_STEROID_HORMONES_AND_VITAMINS_A_AND_D	REACTOME_METABOLISM_OF_STEROID_HORMONES_AND_VITAMINS_A_AND_D	1.67654358769145e-06	2.11460820253986e-05	3161	34	11	CLPS	CYP11A1	CYP11B1	CYP19A1	CYP21A2	CYP24A1	HSD11B1	HSD3B1	HSD3B2	STAR	STARD5
PROTEIN_COMPLEX_ASSEMBLY	PROTEIN_COMPLEX_ASSEMBLY	1.68740164663451e-06	2.11692206577784e-05	3161	162	26	ACTN2	ADRB2	CLDN14	DLG4	GJD3	IL2RB	INSR	NDUFS4	NLRP3	NUBP1	PPP2R1A	PXN	SCUBE1	SEPT7	SLC7A6	SURF1	SYK	SYT1	TAZ	TGFBR1	TGM3	TP63	TRAF1	WASF3	WASL	WIPF1
NEGATIVE_REGULATION_OF_DEVELOPMENTAL_PROCESS	NEGATIVE_REGULATION_OF_DEVELOPMENTAL_PROCESS	1.75636838999485e-06	2.19172353347229e-05	3161	193	29	BCL2A1	BCL3	BMP4	BNIP3	BNIP3L	CALCA	CCL2	CD28	CFLAR	CIDEA	GDNF	GSTP1	HDAC1	IL2RB	IL6	INHA	INHBA	KLK8	MAFB	PLG	PRDX2	SOCS3	SPHK1	STAB1	TDGF1	TNF	TNFAIP8	TNFRSF6B	TWIST2
KEGG_FC_EPSILON_RI_SIGNALING_PATHWAY	KEGG_FC_EPSILON_RI_SIGNALING_PATHWAY	1.7795231369465e-06	2.19724277856658e-05	3161	79	17	FCER1A	INPP5D	LCP2	MAPK10	MAPK3	MS4A2	PIK3R1	PIK3R5	PLA2G1B	PLA2G2A	PLA2G2D	PLA2G5	PLCG2	PRKCA	SYK	TNF	VAV1
RESPONSE_TO_OTHER_ORGANISM	RESPONSE_TO_OTHER_ORGANISM	1.7795231369465e-06	2.19724277856658e-05	3161	79	17	BCL3	BNIP3	BNIP3L	CCL19	CCL4	CCL8	FGR	IFNGR2	IRF7	ISG20	ITLN1	LILRB1	PTPRC	S100A7	SPN	STAB1	TNF
INTERCELLULAR_JUNCTION	INTERCELLULAR_JUNCTION	1.85446705653582e-06	2.27655030785065e-05	3161	63	15	CADM3	CLDN11	CLDN14	CLDN16	CLDN19	CLDN20	COL17A1	CTNNA3	GJB2	GJD3	PCDH1	PGM5	PNN	SHROOM2	ZYX
REACTOME_TRANSCRIPTIONAL_REGULATION_OF_WHITE_ADIPOCYTE_DIFFERENTIATION	REACTOME_TRANSCRIPTIONAL_REGULATION_OF_WHITE_ADIPOCYTE_DIFFERENTIATION	1.86316137726907e-06	2.27655030785065e-05	3161	71	16	ADIPOQ	CEBPB	EGR2	FABP4	KLF5	LEP	MED13L	MED31	NR2F2	PCK1	PLIN1	PPARA	TGFB1	TNF	WNT1	WNT10B
KEGG_RIBOSOME	KEGG_RIBOSOME	1.94822923275819e-06	2.36815843525944e-05	3161	88	18	FAU	RPL17	RPL22	RPL31	RPL35A	RPL5	RPL7A	RPS15A	RPS21	RPS25	RPS26	RPS27A	RPS3	RPS3A	RPS7	RPS8	RPSA	RSL24D1
REACTOME_TOLL_RECEPTOR_CASCADES	REACTOME_TOLL_RECEPTOR_CASCADES	1.99086616011788e-06	2.40751134620441e-05	3161	115	21	CD180	CTSK	DNM1	ELK1	IRAK2	IRAK4	IRF3	IRF7	LBP	MAP3K1	MAPK10	MAPK3	PELI1	PLCG2	PPP2CB	PPP2R1A	RPS27A	S100B	SAA1	TLR5	TRAF3
REGULATION_OF_BODY_FLUID_LEVELS	REGULATION_OF_BODY_FLUID_LEVELS	2.1750459395594e-06	2.61674757651608e-05	3161	56	14	AVPR2	CEL	ENTPD1	F10	F13A1	F2	F2R	F2RL2	F8	MMRN1	NFE2	PABPC4	PLG	PROS1
REGULATION_OF_MAP_KINASE_ACTIVITY	REGULATION_OF_MAP_KINASE_ACTIVITY	2.29500558535812e-06	2.74698117512763e-05	3161	64	15	ADRB2	CHRNA7	DUSP2	DUSP22	DUSP9	LAX1	MAP3K10	MAP3K2	MAP3K5	MAP3K6	MAP4K1	MDFIC	TDGF1	TRIB1	TRIB2
REGULATION_OF_LYMPHOCYTE_ACTIVATION	REGULATION_OF_LYMPHOCYTE_ACTIVATION	2.31902746788366e-06	2.7616438779975e-05	3161	35	11	CD276	CD28	ICOSLG	IL12B	INHA	INHBA	LAX1	LCK	PTPRC	TGFB1	ZAP70
ADHERENS_JUNCTION	ADHERENS_JUNCTION	2.43146176943233e-06	2.85210465554412e-05	3161	23	9	ACTN1	ACTN2	CTNNA3	PGM5	PTPRC	RND1	SHROOM2	SRCIN1	ZYX
MOLECULAR_ADAPTOR_ACTIVITY	MOLECULAR_ADAPTOR_ACTIVITY	2.42351220878523e-06	2.85210465554412e-05	3161	49	13	ARHGAP4	ARHGAP6	FCRL2	GRAP2	IRS4	KHDRBS1	SH2B2	SH2D2A	SH2D3A	SH2D3C	SH3BP2	SNX9	TRAT1
STEROID_BIOSYNTHETIC_PROCESS	STEROID_BIOSYNTHETIC_PROCESS	2.43146176943233e-06	2.85210465554412e-05	3161	23	9	BMP6	CYP11A1	CYP19A1	CYP39A1	DHCR7	HSD3B1	NR0B1	NR5A1	TFCP2L1
REACTOME_STEROID_HORMONES	REACTOME_STEROID_HORMONES	2.5801694570598e-06	3.01148136629965e-05	3161	29	10	CYP11A1	CYP11B1	CYP19A1	CYP21A2	CYP24A1	HSD11B1	HSD3B1	HSD3B2	STAR	STARD5
REACTOME_SIGNALING_BY_PDGF	REACTOME_SIGNALING_BY_PDGF	2.65533812106466e-06	3.08387288713747e-05	3161	117	21	ADCY4	ADCY5	ADCY8	CASP9	CDKN1B	COL2A1	COL4A4	COL5A2	MAPK3	PDGFB	PDGFC	PDGFD	PDGFRA	PIK3R1	PLG	PRKACA	PRKAR1B	PRKCA	STAT3	STAT5A	THBS4
KEGG_DILATED_CARDIOMYOPATHY	KEGG_DILATED_CARDIOMYOPATHY	2.73792832565197e-06	3.16412800590124e-05	3161	90	18	ADCY4	ADCY5	ADCY8	CACNA2D3	CACNA2D4	CACNB1	CACNG4	DMD	ITGA4	ITGA5	ITGB7	PRKACA	PRKX	RYR2	TGFB1	TGFB3	TNF	TNNT2
POSITIVE_REGULATION_OF_MULTICELLULAR_ORGANISMAL_PROCESS	POSITIVE_REGULATION_OF_MULTICELLULAR_ORGANISMAL_PROCESS	2.82692698213563e-06	3.25096602945597e-05	3161	65	15	BMP4	CALCA	CD276	CD28	CRTAM	ICOSLG	IFNG	IL12B	KL	LCK	PTPRC	SPHK1	TGFB1	TRAT1	ZAP70
REACTOME_3_UTR_MEDIATED_TRANSLATIONAL_REGULATION	REACTOME_3_UTR_MEDIATED_TRANSLATIONAL_REGULATION	2.99325252488139e-06	3.4254489870106e-05	3161	137	23	EIF3C	EIF3I	EIF4B	EIF4H	FAM153A	FAU	RPL17	RPL22	RPL23AP42	RPL31	RPL35A	RPL5	RPL7A	RPS15A	RPS21	RPS25	RPS26	RPS27A	RPS3	RPS3A	RPS7	RPS8	RPSA
REACTOME_AQUAPORIN_MEDIATED_TRANSPORT	REACTOME_AQUAPORIN_MEDIATED_TRANSPORT	3.10454440081103e-06	3.53556367199159e-05	3161	50	13	ADCY4	ADCY5	ADCY8	AQP1	AQP3	AQP7	AVPR2	GNB2	GNB5	GNG11	GNG4	PRKACA	PRKAR1B
KEGG_ARRHYTHMOGENIC_RIGHT_VENTRICULAR_CARDIOMYOPATHY_ARVC	KEGG_ARRHYTHMOGENIC_RIGHT_VENTRICULAR_CARDIOMYOPATHY_ARVC	3.32788045602049e-06	3.68264507067173e-05	3161	74	16	ACTN1	ACTN2	CACNA2D3	CACNA2D4	CACNB1	CACNG4	CDH2	CTNNA3	CTNNB1	DMD	ITGA4	ITGA5	ITGB7	PKP2	RYR2	TCF7
MEMBRANE_LIPID_METABOLIC_PROCESS	MEMBRANE_LIPID_METABOLIC_PROCESS	3.26958479077886e-06	3.68264507067173e-05	3161	100	19	AGPAT1	APOA1	CERK	DPM2	DPM3	FADS1	PCYT1B	PIGA	PIGK	PIGT	PIK3R1	PITPNM3	PLA2G2D	PLA2G5	PLCB2	SERINC1	SMPD3	SPHK1	TAZ
REACTOME_G_ALPHA1213_SIGNALLING_EVENTS	REACTOME_G_ALPHA1213_SIGNALLING_EVENTS	3.32788045602049e-06	3.68264507067173e-05	3161	74	16	ARHGAP4	ARHGEF1	FGD3	FGD4	GNB2	GNB5	GNG11	GNG4	MCF2	PIK3R1	PREX1	RASGRF2	TIAM1	TIAM2	TRIO	VAV1
REACTOME_REGULATION_OF_WATER_BALANCE_BY_RENAL_AQUAPORINS	REACTOME_REGULATION_OF_WATER_BALANCE_BY_RENAL_AQUAPORINS	3.29863851218326e-06	3.68264507067173e-05	3161	43	12	ADCY4	ADCY5	ADCY8	AQP1	AQP3	AVPR2	GNB2	GNB5	GNG11	GNG4	PRKACA	PRKAR1B
REACTOME_TRANSLATION	REACTOME_TRANSLATION	3.27106535527307e-06	3.68264507067173e-05	3161	178	27	DDOST	EEF1A1	EIF3C	EIF3I	EIF4B	EIF4H	EIF5	FAM153A	FAU	RPL17	RPL22	RPL23AP42	RPL31	RPL35A	RPL5	RPL7A	RPS15A	RPS21	RPS25	RPS26	RPS27A	RPS3	RPS3A	RPS7	RPS8	RPSA	SSR2
SH3_SH2_ADAPTOR_ACTIVITY	SH3_SH2_ADAPTOR_ACTIVITY	3.29863851218326e-06	3.68264507067173e-05	3161	43	12	ARHGAP4	ARHGAP6	FCRL2	GRAP2	IRS4	KHDRBS1	SH2B2	SH2D2A	SH2D3A	SH2D3C	SH3BP2	SNX9
REACTOME_PHOSPHOLIPID_METABOLISM	REACTOME_PHOSPHOLIPID_METABOLISM	3.47673233287917e-06	3.82930237226974e-05	3161	189	28	ACER3	ACHE	AGPAT1	CDIPT	CERK	CERS6	DGAT2	ETNK2	GPAT2	GPD1	HADHB	INPP4B	PCYT1B	PHOSPHO1	PIK3R1	PIK3R5	PIK3R6	PIP4K2A	PLA2G1B	PLA2G2A	PLA2G2D	PLA2G5	PLD1	PRKD1	SMPD3	SPHK1	SYNJ1	TAZ
CELL_CELL_ADHESION	CELL_CELL_ADHESION	3.65208035041361e-06	3.98501418700946e-05	3161	83	17	ACVRL1	AMIGO1	CADM3	CALCA	CD164	CD209	CD84	CELSR1	CLDN11	CLDN14	CLDN16	CLDN19	CLDN20	CTNNA3	ROBO2	SYK	TNF
REGULATION_OF_CELL_CYCLE	REGULATION_OF_CELL_CYCLE	3.64512681999955e-06	3.98501418700946e-05	3161	179	27	BMP4	BMP7	CCND1	CCNG1	CD28	CDC7	CDKN1B	CDKN2B	CHFR	CITED2	DDB1	DHRS2	DIRAS3	FBXO5	HPGD	INHA	INHBA	KHDRBS1	MYC	MYO16	PTPRC	RPRM	RUNX3	SPHK1	TBRG1	TGFB1	TMEM8B
KEGG_WNT_SIGNALING_PATHWAY	KEGG_WNT_SIGNALING_PATHWAY	3.89751411647439e-06	4.23313338761524e-05	3161	149	24	CAMK2A	CCND1	CTNNB1	MAPK10	MMP7	MYC	NFATC2	NKD2	PLCB2	PPP2CB	PPP2R1A	PRKACA	PRKCA	PRKX	SFRP2	TCF7	WNT1	WNT10A	WNT10B	WNT2	WNT2B	WNT4	WNT5A	WNT8A
REGULATION_OF_TRANSPORT	REGULATION_OF_TRANSPORT	4.23209356761169e-06	4.55435390349405e-05	3161	67	15	BCL3	GDNF	ITLN1	KHDRBS1	NFKBIE	NFKBIL1	NLRP12	NLRP3	NUDT4	SNAP25	SNCAIP	STON1	SYT1	TGFB1	TRAT1
SMALL_GTPASE_REGULATOR_ACTIVITY	SMALL_GTPASE_REGULATOR_ACTIVITY	4.23209356761169e-06	4.55435390349405e-05	3161	67	15	ALDH1A1	ARAP3	ARHGAP27	ARHGAP4	ARHGEF1	CYTH1	CYTH4	DOCK2	ERRFI1	GMIP	PREX1	RASAL2	RASGRP3	TIAM1	WASL
G_PROTEIN_SIGNALING_COUPLED_TO_IP3_SECOND_MESSENGERPHOSPHOLIPASE_C_ACTIVATING	G_PROTEIN_SIGNALING_COUPLED_TO_IP3_SECOND_MESSENGERPHOSPHOLIPASE_C_ACTIVATING	4.30083495825036e-06	4.56550172491192e-05	3161	44	12	ANG	CALCA	CCKAR	CHRM2	EDN2	GNA15	HTR2B	P2RY1	P2RY6	PLCB2	S1PR4	TACR1
LEUKOCYTE_DIFFERENTIATION	LEUKOCYTE_DIFFERENTIATION	4.27559440926407e-06	4.56550172491192e-05	3161	37	11	CALCA	CD3D	CEBPG	IL12B	INHA	INHBA	JAG2	LCK	PTPRC	RUNX1	ZAP70
T_CELL_ACTIVATION	T_CELL_ACTIVATION	4.30083495825036e-06	4.56550172491192e-05	3161	44	12	CD2	CD276	CD28	CD3D	CRTAM	ICOSLG	IL12B	JAG2	LAX1	LCK	PTPRC	ZAP70
INORGANIC_ANION_TRANSMEMBRANE_TRANSPORTER_ACTIVITY	INORGANIC_ANION_TRANSMEMBRANE_TRANSPORTER_ACTIVITY	4.666524397764e-06	4.93138118790736e-05	3161	19	8	ADAMTS8	SLC17A7	SLC20A1	SLC25A3	SLC34A2	SLC4A3	SLC4A4	SLC5A5
KEGG_PHOSPHATIDYLINOSITOL_SIGNALING_SYSTEM	KEGG_PHOSPHATIDYLINOSITOL_SIGNALING_SYSTEM	4.80932999251837e-06	5.01452807219915e-05	3161	76	16	CALML3	CDIPT	DGKA	DGKB	DGKI	INPP4A	INPP4B	INPP5D	PIK3R1	PIK3R5	PIP4K2A	PLCB2	PLCD3	PLCG2	PRKCA	SYNJ1
REACTOME_OPIOID_SIGNALLING	REACTOME_OPIOID_SIGNALLING	4.80932999251837e-06	5.01452807219915e-05	3161	76	16	ADCY4	ADCY5	ADCY8	GNAI1	GNAZ	GNB2	GNB5	GNG11	GNG4	PLCB2	PPP1R1B	PPP2CB	PPP2R1A	PRKACA	PRKAR1B	PRKCA
REGULATION_OF_HYDROLASE_ACTIVITY	REGULATION_OF_HYDROLASE_ACTIVITY	4.80932999251837e-06	5.01452807219915e-05	3161	76	16	ANG	ARHGAP27	CARD8	CASP9	F2	F2R	FGD4	FOXL2	GNA15	LCK	NLRP2	NLRP3	PLCB2	RGN	S1PR4	TNNT2
REACTOME_PHOSPHOLIPASE_C_MEDIATED_CASCADE	REACTOME_PHOSPHOLIPASE_C_MEDIATED_CASCADE	4.99248731468742e-06	5.18246692046756e-05	3161	52	13	ADCY4	ADCY5	ADCY8	FGF1	FGF18	FGF7	FGFR3	FGFR4	KL	KLB	PRKACA	PRKAR1B	PRKCA
KEGG_LONG_TERM_DEPRESSION	KEGG_LONG_TERM_DEPRESSION	5.14513003613432e-06	5.27094980994372e-05	3161	68	15	CACNA1A	CRHR1	GNAI1	GNAZ	GRID2	GUCY1A2	MAPK3	PLA2G1B	PLA2G2A	PLA2G2D	PLA2G5	PLCB2	PPP2CB	PPP2R1A	PRKCA
REACTOME_ACTIVATION_OF_THE_MRNA_UPON_BINDING_OF_THE_CAP_BINDING_COMPLEX_AND_EIFS_AND_SUBSEQUENT_BINDING_TO_43S	REACTOME_ACTIVATION_OF_THE_MRNA_UPON_BINDING_OF_THE_CAP_BINDING_COMPLEX_AND_EIFS_AND_SUBSEQUENT_BINDING_TO_43S	5.14513003613432e-06	5.27094980994372e-05	3161	68	15	EIF3C	EIF3I	EIF4B	EIF4H	FAU	RPS15A	RPS21	RPS25	RPS26	RPS27A	RPS3	RPS3A	RPS7	RPS8	RPSA
REACTOME_CELL_SURFACE_INTERACTIONS_AT_THE_VASCULAR_WALL	REACTOME_CELL_SURFACE_INTERACTIONS_AT_THE_VASCULAR_WALL	5.13526801411044e-06	5.27094980994372e-05	3161	85	17	ATP1B1	CD2	DOK2	F2	ITGA5	ITGAL	ITGAX	LCK	MAG	PECAM1	PIK3R1	PROS1	SELP	SLC7A11	SLC7A6	SPN	TREM1
ACTIVE_TRANSMEMBRANE_TRANSPORTER_ACTIVITY	ACTIVE_TRANSMEMBRANE_TRANSPORTER_ACTIVITY	5.28527571428015e-06	5.39098122856576e-05	3161	122	21	ABCA8	ABCB11	ABCG2	ATP1A1	ATP1A3	ATP1B1	ATP6V0E1	FXYD2	SERINC1	SLC12A2	SLC17A7	SLC20A1	SLC38A3	SLC4A3	SLC4A4	SLC5A1	SLC6A14	SLC7A11	SLC7A6	SLC9A5	SLC9A6
REACTOME_INFLUENZA_VIRAL_RNA_TRANSCRIPTION_AND_REPLICATION	REACTOME_INFLUENZA_VIRAL_RNA_TRANSCRIPTION_AND_REPLICATION	5.49627325431251e-06	5.58192946087322e-05	3161	132	22	FAM153A	FAU	GTF2F1	POLR2C	POLR2J	RPL17	RPL22	RPL23AP42	RPL31	RPL35A	RPL5	RPL7A	RPS15A	RPS21	RPS25	RPS26	RPS27A	RPS3	RPS3A	RPS7	RPS8	RPSA
ENZYME_ACTIVATOR_ACTIVITY	ENZYME_ACTIVATOR_ACTIVITY	6.03413447505252e-06	6.10175839589363e-05	3161	123	21	ALDH1A1	APOA1	ARAP3	ARHGAP27	ARHGAP4	ARL1	CARD8	CASP9	CXCL1	DLC1	ERRFI1	F10	GMFG	GMIP	MAP3K5	PREX1	RABGAP1	RASA3	RASAL2	RASGRP3	RGS14
PROTEIN_COMPLEX_BINDING	PROTEIN_COMPLEX_BINDING	6.27108031528483e-06	6.31414352775031e-05	3161	53	13	ACTN1	ACTN2	ADAM23	ADAMTS8	DOCK2	EGFL6	FBLN5	ICAM4	INSL3	MSH6	PIK3R1	SYK	TNXB
PROTEIN_AMINO_ACID_DEPHOSPHORYLATION	PROTEIN_AMINO_ACID_DEPHOSPHORYLATION	6.45021020739682e-06	6.4667492079286e-05	3161	61	14	DUSP10	DUSP2	DUSP22	DUSP5	DUSP9	PPP2CB	PPP2R1A	PTPN22	PTPN5	PTPN7	PTPRC	PTPRT	SSH1	TGFB1
PROTEIN_HOMODIMERIZATION_ACTIVITY	PROTEIN_HOMODIMERIZATION_ACTIVITY	6.51859555080746e-06	6.50750006901885e-05	3161	114	20	ABCG2	ADRB2	ADRB3	BNIP3	BNIP3L	CADM3	CARD8	CHRNA7	CIDEA	CLIP1	DSCAML1	GDNF	HPGD	MAP3K10	MAP3K5	MSH6	PLOD1	S100B	TBX1	TYR
GLYCEROPHOSPHOLIPID_METABOLIC_PROCESS	GLYCEROPHOSPHOLIPID_METABOLIC_PROCESS	7.1349207644443e-06	7.00640915871281e-05	3161	46	12	AGPAT1	APOA1	DPM2	DPM3	PCYT1B	PIGA	PIGK	PIGT	PIK3R1	PITPNM3	SERINC1	TAZ
HUMORAL_IMMUNE_RESPONSE	HUMORAL_IMMUNE_RESPONSE	7.10056315506505e-06	7.00640915871281e-05	3161	32	10	BST2	CCL2	CD28	CD83	IL6	LTF	MS4A2	PAX5	PDCD1	TREM1
KEGG_INTESTINAL_IMMUNE_NETWORK_FOR_IGA_PRODUCTION	KEGG_INTESTINAL_IMMUNE_NETWORK_FOR_IGA_PRODUCTION	7.1349207644443e-06	7.00640915871281e-05	3161	46	12	CD28	CD80	HLA-DOB	ICOSLG	IL15RA	IL6	ITGA4	ITGB7	MAP3K14	TGFB1	TNFRSF13B	TNFRSF17
NUCLEAR_TRANSPORT	NUCLEAR_TRANSPORT	7.13781666211578e-06	7.00640915871281e-05	3161	87	17	BCL3	BCL6	DDX25	DDX39A	F2	F2R	HNRNPA1	KHDRBS1	NFKBIE	NFKBIL1	NLRP12	NLRP3	NUDT4	TBRG1	TGFB1	TNF	XPO7
POSITIVE_REGULATION_OF_SECRETION	POSITIVE_REGULATION_OF_SECRETION	7.3880553728394e-06	7.22182412695051e-05	3161	20	8	ACHE	ANG	CARD8	CRTAM	INHA	INHBA	NLRP2	NLRP3
REGULATION_OF_TRANSFERASE_ACTIVITY	REGULATION_OF_TRANSFERASE_ACTIVITY	7.83046339542256e-06	7.62251747952752e-05	3161	155	24	ADRB2	ANG	CCND1	CCNG1	CDKN2B	CHRNA7	DIRAS3	DUSP2	DUSP22	DUSP9	EDN2	LAX1	MAP3K10	MAP3K2	MAP3K4	MAP3K5	MAP3K6	MAP4K1	MDFIC	PTPRC	SERINC1	TDGF1	TRIB1	TRIB2
LYMPHOCYTE_DIFFERENTIATION	LYMPHOCYTE_DIFFERENTIATION	7.95469063348647e-06	7.64823943695052e-05	3161	26	9	CD3D	CEBPG	IL12B	INHA	INHBA	JAG2	LCK	PTPRC	ZAP70
PEPTIDYL_AMINO_ACID_MODIFICATION	PEPTIDYL_AMINO_ACID_MODIFICATION	7.89657826753934e-06	7.64823943695052e-05	3161	62	14	ABL2	CD80	DPM2	DPM3	F2	F2R	HCLS1	MAP4K1	STT3A	STT3B	TDGF1	TNK2	TPST2	TUSC3
POSITIVE_REGULATION_OF_PHOSPHATE_METABOLIC_PROCESS	POSITIVE_REGULATION_OF_PHOSPHATE_METABOLIC_PROCESS	7.95469063348647e-06	7.64823943695052e-05	3161	26	9	ANG	BMP4	CCND1	CD80	HCLS1	ITLN1	TDGF1	TGFB1	TNK2
REACTOME_GLYCEROPHOSPHOLIPID_BIOSYNTHESIS	REACTOME_GLYCEROPHOSPHOLIPID_BIOSYNTHESIS	8.14423882031011e-06	7.79852419283572e-05	3161	79	16	ACHE	AGPAT1	CDIPT	DGAT2	ETNK2	GPAT2	GPD1	HADHB	PCYT1B	PHOSPHO1	PLA2G1B	PLA2G2A	PLA2G2D	PLA2G5	PLD1	TAZ
REACTOME_ACETYLCHOLINE_BINDING_AND_DOWNSTREAM_EVENTS	REACTOME_ACETYLCHOLINE_BINDING_AND_DOWNSTREAM_EVENTS	8.22071614308786e-06	7.80801622335389e-05	3161	15	7	CHRFAM7A	CHRNA1	CHRNA2	CHRNA3	CHRNA4	CHRNA6	CHRNA7
REACTOME_ENDOGENOUS_STEROLS	REACTOME_ENDOGENOUS_STEROLS	8.22071614308786e-06	7.80801622335389e-05	3161	15	7	CYP11A1	CYP11B1	CYP19A1	CYP1B1	CYP21A2	CYP39A1	CYP51A1
ESTABLISHMENT_OF_PROTEIN_LOCALIZATION	ESTABLISHMENT_OF_PROTEIN_LOCALIZATION	8.37549111678158e-06	7.92294441934257e-05	3161	187	27	ACHE	ANG	APOA1	ARL4D	BCL3	BCL6	CARD8	CIDEA	CRTAM	ERP29	F2	F2R	KDELR1	LMAN2L	LTBP2	NFKBIE	NFKBIL1	NLRP12	NLRP2	NLRP3	RPGR	SSR2	STAP1	SYNRG	TGFB1	TNF	XPO7
REACTOME_PEPTIDE_CHAIN_ELONGATION	REACTOME_PEPTIDE_CHAIN_ELONGATION	8.54897251918064e-06	8.02235581199912e-05	3161	116	20	EEF1A1	FAM153A	FAU	RPL17	RPL22	RPL23AP42	RPL31	RPL35A	RPL5	RPL7A	RPS15A	RPS21	RPS25	RPS26	RPS27A	RPS3	RPS3A	RPS7	RPS8	RPSA
SECRETION_BY_CELL	SECRETION_BY_CELL	8.54897251918064e-06	8.02235581199912e-05	3161	116	20	ACHE	ANG	APOA1	ARL4D	CARD8	CCL3	CCL8	CIDEA	CRTAM	ERGIC3	LMAN2L	LTBP2	NLRP12	NLRP2	NLRP3	RER1	SCRN1	SNCAIP	SYT1	SYTL4
PHOSPHOINOSITIDE_MEDIATED_SIGNALING	PHOSPHOINOSITIDE_MEDIATED_SIGNALING	9.08578890603159e-06	8.49213576635463e-05	3161	47	12	ANG	CALCA	CCKAR	CHRM2	EDN2	GNA15	HTR2B	P2RY1	P2RY6	PLCB2	S1PR4	TACR1
CELL_PROJECTION	CELL_PROJECTION	9.17197246266675e-06	8.53866960214929e-05	3161	107	19	ACTN1	ACTN2	ARAP3	CABP4	CACNA1A	CDH23	DNAH9	FAP	FGD4	ITGA5	ITGB1BP1	ITLN1	MAPT	MYO3A	MYO5A	NEFL	RAB35	S100B	SYNPO
CYTOSOL	CYTOSOL	9.47143786516014e-06	8.78260602042122e-05	3161	199	28	AK5	AKAP7	CIDEC	DCT	HBA2	HBB	HPGD	IDH1	ITGB1BP1	LANCL2	MAP3K8	MAPT	MCF2	NCF4	NEFL	PFKM	PIK3R1	PPP2R1A	PREX1	PRKD1	RAB3IP	RABGAP1	RASSF9	RPS3A	S100A7	SERPINB6	SPHK1	TPRKB
CALCIUM_CHANNEL_ACTIVITY	CALCIUM_CHANNEL_ACTIVITY	9.66787387982931e-06	8.85970004768733e-05	3161	33	10	CACNA1A	CACNA1E	CACNA1H	CACNB1	CACNG4	MS4A2	RYR2	RYR3	TRPC1	TRPC4
GLYCOSAMINOGLYCAN_BINDING	GLYCOSAMINOGLYCAN_BINDING	9.66787387982931e-06	8.85970004768733e-05	3161	33	10	ANG	CHODL	HBEGF	LRPAP1	POSTN	SERPINA5	THBS4	TNFAIP6	TNXB	VCAN
PROTEIN_TYROSINE_KINASE_ACTIVITY	PROTEIN_TYROSINE_KINASE_ACTIVITY	9.62289575639743e-06	8.85970004768733e-05	3161	63	14	CCL4	DYRK2	EFNB3	EPHA5	EPHB2	FGFR4	FLT3	INSR	MET	NRP2	NTRK1	PDGFRA	TNK2	TYRO3
ENZYME_INHIBITOR_ACTIVITY	ENZYME_INHIBITOR_ACTIVITY	1.11327386926591e-05	0.000101624143863729	3161	118	20	CAMK2N1	CDKN1B	CDKN2B	CST1	CST2	CST7	GCKR	GMFG	LPA	PPP1R1B	PROS1	RENBP	SERPINA5	SERPINB6	SOCS3	TIMP1	TIMP2	TNFAIP8	TNK2	TWIST1
EXCITATORY_EXTRACELLULAR_LIGAND_GATED_ION_CHANNEL_ACTIVITY	EXCITATORY_EXTRACELLULAR_LIGAND_GATED_ION_CHANNEL_ACTIVITY	1.13373193728158e-05	0.000103090508715604	3161	21	8	CHRNA1	CHRNA2	CHRNA3	CHRNA4	CHRNA6	CHRNA7	GLRA2	P2RX1
TRANSMEMBRANE_RECEPTOR_PROTEIN_TYROSINE_KINASE_SIGNALING_PATHWAY	TRANSMEMBRANE_RECEPTOR_PROTEIN_TYROSINE_KINASE_SIGNALING_PATHWAY	1.13878438191238e-05	0.000103150122006427	3161	81	16	ADRB2	EDN2	EFNB3	FGFR3	FGFR4	FLT3	FOXC2	IGF2	INSR	LCP2	NTRK1	PIK3R1	PTPRT	PXN	SHC3	TDGF1
CYTOKINE_BINDING	CYTOKINE_BINDING	1.1488269999427e-05	0.000103659543917907	3161	48	12	ACVRL1	CNTFR	CRLF1	CSF2RB	IFNGR2	IL10RA	IL15RA	IL2RB	IL7R	IL9R	TGFBR1	TNFRSF1B
NICOTINIC_ACETYLCHOLINE_ACTIVATED_CATION_SELECTIVE_CHANNEL_ACTIVITY	NICOTINIC_ACETYLCHOLINE_ACTIVATED_CATION_SELECTIVE_CHANNEL_ACTIVITY	1.21640348372336e-05	0.000108919182168511	3161	11	6	CHRNA1	CHRNA2	CHRNA3	CHRNA4	CHRNA6	CHRNA7
NICOTINIC_ACETYLCHOLINE_GATED_RECEPTOR_CHANNEL_COMPLEX	NICOTINIC_ACETYLCHOLINE_GATED_RECEPTOR_CHANNEL_COMPLEX	1.21640348372336e-05	0.000108919182168511	3161	11	6	CHRNA1	CHRNA2	CHRNA3	CHRNA4	CHRNA6	CHRNA7
REGULATION_OF_PROTEIN_KINASE_ACTIVITY	REGULATION_OF_PROTEIN_KINASE_ACTIVITY	1.26214027582534e-05	0.000112584832208603	3161	149	23	ADRB2	ANG	CCND1	CCNG1	CDKN2B	CHRNA7	DIRAS3	DUSP2	DUSP22	DUSP9	EDN2	LAX1	MAP3K10	MAP3K2	MAP3K4	MAP3K5	MAP3K6	MAP4K1	MDFIC	PTPRC	TDGF1	TRIB1	TRIB2
REGULATION_OF_CYTOKINE_SECRETION	REGULATION_OF_CYTOKINE_SECRETION	1.38934276868323e-05	0.000122996156050221	3161	16	7	APOA1	CARD8	CIDEA	CRTAM	NLRP12	NLRP2	NLRP3
SODIUM_CHANNEL_ACTIVITY	SODIUM_CHANNEL_ACTIVITY	1.38934276868323e-05	0.000122996156050221	3161	16	7	SCN1B	SCN4A	SCN4B	SCN5A	SCN7A	SCNN1G	SHROOM2
REGULATION_OF_KINASE_ACTIVITY	REGULATION_OF_KINASE_ACTIVITY	1.57595303793694e-05	0.000138991948383461	3161	151	23	ADRB2	ANG	CCND1	CCNG1	CDKN2B	CHRNA7	DIRAS3	DUSP2	DUSP22	DUSP9	EDN2	LAX1	MAP3K10	MAP3K2	MAP3K4	MAP3K5	MAP3K6	MAP4K1	MDFIC	PTPRC	TDGF1	TRIB1	TRIB2
BLOOD_COAGULATION	BLOOD_COAGULATION	1.6442602131401e-05	0.000144473200750063	3161	42	11	ENTPD1	F10	F13A1	F2	F2R	F2RL2	F8	MMRN1	PABPC4	PLG	PROS1
EXTRACELLULAR_LIGAND_GATED_ION_CHANNEL_ACTIVITY	EXTRACELLULAR_LIGAND_GATED_ION_CHANNEL_ACTIVITY	1.69248921934393e-05	0.000147058507725217	3161	22	8	CHRNA1	CHRNA2	CHRNA3	CHRNA4	CHRNA6	CHRNA7	GLRA2	P2RX1
REGULATION_OF_NUCLEOCYTOPLASMIC_TRANSPORT	REGULATION_OF_NUCLEOCYTOPLASMIC_TRANSPORT	1.69248921934393e-05	0.000147058507725217	3161	22	8	BCL3	KHDRBS1	NFKBIE	NFKBIL1	NLRP12	NLRP3	NUDT4	TGFB1
SODIUM_ION_TRANSPORT	SODIUM_ION_TRANSPORT	1.69248921934393e-05	0.000147058507725217	3161	22	8	SCN1B	SCN4A	SCN4B	SCN5A	SCN7A	SCNN1G	SGK1	TRAPPC10
ISOMERASE_ACTIVITY	ISOMERASE_ACTIVITY	1.7269021781688e-05	0.00014839972564044	3161	35	10	DCT	EBP	ERP29	HSD3B1	HSD3B2	PGM1	PGM5	PMM1	PPIE	PTGIS
KEGG_PRIMARY_IMMUNODEFICIENCY	KEGG_PRIMARY_IMMUNODEFICIENCY	1.7269021781688e-05	0.00014839972564044	3161	35	10	ADA	AIRE	CD3D	CD8A	CIITA	IL7R	LCK	PTPRC	TNFRSF13B	ZAP70
POLYSACCHARIDE_BINDING	POLYSACCHARIDE_BINDING	1.7269021781688e-05	0.00014839972564044	3161	35	10	ANG	CHODL	HBEGF	LRPAP1	POSTN	SERPINA5	THBS4	TNFAIP6	TNXB	VCAN
KEGG_PURINE_METABOLISM	KEGG_PURINE_METABOLISM	1.75789858063614e-05	0.000150512046356657	3161	152	23	ADA	ADCY4	ADCY5	ADCY8	AK5	ALLC	AMPD1	AMPD3	ENTPD1	GMPR	GUCY1A2	IMPDH2	NT5C1A	NT5E	PDE3B	PDE4A	PDE6A	PDE7A	PDE7B	PNP	POLD1	POLR2C	POLR2J
ATPASE_ACTIVITY_COUPLED	ATPASE_ACTIVITY_COUPLED	1.79850245594765e-05	0.000152482208106748	3161	93	17	ABCA8	ABCB11	ABCG2	ATP1A1	ATP1A3	ATP1B1	ATP6V0E1	DDX21	DDX25	DDX39A	DHX8	FXYD2	MYH10	MYO1E	MYO3A	RBBP4	XRCC6
LIPASE_ACTIVITY	LIPASE_ACTIVITY	1.80040799853236e-05	0.000152482208106748	3161	50	12	AADAC	CASR	CCR5	CHRM3	F2RL2	LIPE	PLA2G1B	PLA2G2A	PLA2G2D	PLA2G5	PLCB2	PLD1
REACTOME_CYTOCHROME_P450_ARRANGED_BY_SUBSTRATE_TYPE	REACTOME_CYTOCHROME_P450_ARRANGED_BY_SUBSTRATE_TYPE	1.80040799853236e-05	0.000152482208106748	3161	50	12	CYP11A1	CYP11B1	CYP19A1	CYP1B1	CYP21A2	CYP24A1	CYP2B6	CYP2C8	CYP39A1	CYP4F3	CYP51A1	PTGIS
CELL_SURFACE	CELL_SURFACE	1.81448370494464e-05	0.00015257271583513	3161	75	15	ACVRL1	ALPP	CCR5	CD28	DCBLD2	DSCAML1	GJD3	GPM6A	IL2RB	IRAK2	ROBO2	SCUBE1	SRPX	TDGF1	TMEM8B
KEGG_VEGF_SIGNALING_PATHWAY	KEGG_VEGF_SIGNALING_PATHWAY	1.81448370494464e-05	0.00015257271583513	3161	75	15	CASP9	MAPK3	NFATC2	PIK3R1	PIK3R5	PLA2G1B	PLA2G2A	PLA2G2D	PLA2G5	PLCG2	PRKCA	PTGS2	PXN	SH2D2A	SPHK1
DEPHOSPHORYLATION	DEPHOSPHORYLATION	2.03313606913233e-05	0.000170347757792302	3161	67	14	DUSP10	DUSP2	DUSP22	DUSP5	DUSP9	PPP2CB	PPP2R1A	PTPN22	PTPN5	PTPN7	PTPRC	PTPRT	SSH1	TGFB1
KEGG_VASCULAR_SMOOTH_MUSCLE_CONTRACTION	KEGG_VASCULAR_SMOOTH_MUSCLE_CONTRACTION	2.05353074790688e-05	0.000171444239665108	3161	113	19	ADCY4	ADCY5	ADCY8	ARHGEF1	CALML3	GUCY1A2	MAPK3	MYL6B	MYLK	PLA2G1B	PLA2G2A	PLA2G2D	PLA2G5	PLCB2	PPP1R14A	PRKACA	PRKCA	PRKX	RAMP3
COAGULATION	COAGULATION	2.09608396255071e-05	0.000173148344230421	3161	43	11	ENTPD1	F10	F13A1	F2	F2R	F2RL2	F8	MMRN1	PABPC4	PLG	PROS1
REACTOME_NGF_SIGNALLING_VIA_TRKA_FROM_THE_PLASMA_MEMBRANE	REACTOME_NGF_SIGNALLING_VIA_TRKA_FROM_THE_PLASMA_MEMBRANE	2.08304220741585e-05	0.000173148344230421	3161	133	21	ADCY4	ADCY5	ADCY8	ADCYAP1	AP2A2	CASP9	CDKN1B	DNM1	ELK1	MAPK3	NGF	NTRK1	PIK3R1	PPP2CB	PPP2R1A	PRKACA	PRKAR1B	PRKCA	SH3GL2	SHC3	STAT3
TRANSMEMBRANE_RECEPTOR_PROTEIN_TYROSINE_KINASE_ACTIVITY	TRANSMEMBRANE_RECEPTOR_PROTEIN_TYROSINE_KINASE_ACTIVITY	2.09608396255071e-05	0.000173148344230421	3161	43	11	EFNB3	EPHA5	EPHB2	FGFR4	FLT3	INSR	MET	NRP2	NTRK1	PDGFRA	TYRO3
INTEGRIN_BINDING	INTEGRIN_BINDING	2.18225234840764e-05	0.000178382021232207	3161	29	9	ACTN1	ACTN2	ADAM23	ADAMTS8	EGFL6	FBLN5	ICAM4	SYK	TNXB
RAS_GTPASE_ACTIVATOR_ACTIVITY	RAS_GTPASE_ACTIVATOR_ACTIVITY	2.18225234840764e-05	0.000178382021232207	3161	29	9	ALDH1A1	ARAP3	ARHGAP27	ARHGAP4	ERRFI1	GMIP	PREX1	RASAL2	RASGRP3
REGULATION_OF_PROTEIN_AMINO_ACID_PHOSPHORYLATION	REGULATION_OF_PROTEIN_AMINO_ACID_PHOSPHORYLATION	2.18225234840764e-05	0.000178382021232207	3161	29	9	BMP4	CCND1	CD80	HCLS1	ITLN1	NDUFS4	NLRP12	TDGF1	TNK2
GTPASE_ACTIVATOR_ACTIVITY	GTPASE_ACTIVATOR_ACTIVITY	2.19055799624069e-05	0.000178439203443773	3161	59	13	ALDH1A1	ARAP3	ARHGAP27	ARHGAP4	DLC1	ERRFI1	GMIP	PREX1	RABGAP1	RASA3	RASAL2	RASGRP3	RGS14
ELECTRON_TRANSPORT_GO_0006118	ELECTRON_TRANSPORT_GO_0006118	2.23284680895761e-05	0.000181254623315382	3161	51	12	CYP1B1	CYP24A1	DHRS2	DHRS4	GRHPR	NCF4	NOX4	PLOD1	POR	SCO2	SURF1	TXNL1
EXCRETION	EXCRETION	2.26926941181439e-05	0.000182945224746274	3161	36	10	AQP1	AQP3	AQP7	AVPR2	CLCN5	CLCNKB	CLDN16	GRHPR	NPHP1	SCNN1G
MYELOID_CELL_DIFFERENTIATION	MYELOID_CELL_DIFFERENTIATION	2.26926941181439e-05	0.000182945224746274	3161	36	10	CALCA	CEBPG	HCLS1	INHA	INHBA	KAT8	MAFB	RUNX1	SNRK	SPI1
ADENYL_NUCLEOTIDE_BINDING	ADENYL_NUCLEOTIDE_BINDING	2.28558750581815e-05	0.00018362973591265	3161	165	24	ABCB11	ABCG2	ACVRL1	BMPR1A	DAPK1	DDX25	DYRK2	MAP3K5	MAP3K6	MAP4K1	MOV10L1	MSH6	MYH10	MYO3A	NLRP1	NOX4	SNRK	SPHK1	STK17B	STK38	TGFBR1	TRIB1	WNK1	WNK3
BIOCARTA_THELPER_PATHWAY	BIOCARTA_THELPER_PATHWAY	2.31500925257877e-05	0.00018410209174745	3161	12	6	CD2	CD28	CD3D	ICAM1	ITGAL	PTPRC
HORMONE_BINDING	HORMONE_BINDING	2.31500925257877e-05	0.00018410209174745	3161	12	6	ADRB2	ADRB3	ALDH1A1	AMHR2	INSR	PIK3R1
POSITIVE_REGULATION_OF_PROTEIN_SECRETION	POSITIVE_REGULATION_OF_PROTEIN_SECRETION	2.31500925257877e-05	0.00018410209174745	3161	12	6	ACHE	ANG	CARD8	CRTAM	NLRP2	NLRP3
ACTIN_FILAMENT_BASED_PROCESS	ACTIN_FILAMENT_BASED_PROCESS	2.33386498647211e-05	0.000184974569535931	3161	114	19	ANG	ARPC1A	CXCL1	DOCK2	FGD4	MYH10	MYL6B	MYO1E	PLA2G1B	PREX1	RHOF	RND1	SHROOM2	SSH1	TNNT2	TNXB	WASF3	WASL	WIPF1
KEGG_ENDOCYTOSIS	KEGG_ENDOCYTOSIS	2.35505656866822e-05	0.0001860256804746	3161	176	25	ADRB2	ADRB3	AGAP2	AP2A2	ARAP3	ASAP3	CCR5	DNM1	EPN3	F2R	FGFR3	FGFR4	HLA-G	HSPA6	IL2RB	MET	NTRK1	PDGFRA	PLD1	PSD2	PSD3	RABEP1	SH3GL2	SH3KBP1	TSG101
KEGG_PROXIMAL_TUBULE_BICARBONATE_RECLAMATION	KEGG_PROXIMAL_TUBULE_BICARBONATE_RECLAMATION	2.46547217529098e-05	0.000194093883329954	3161	23	8	AQP1	ATP1A1	ATP1A3	ATP1B1	FXYD2	PCK1	SLC38A3	SLC4A4
NUCLEOCYTOPLASMIC_TRANSPORT	NUCLEOCYTOPLASMIC_TRANSPORT	2.50232726861273e-05	0.000196336447229614	3161	86	16	BCL3	BCL6	DDX25	DDX39A	F2	F2R	HNRNPA1	KHDRBS1	NFKBIE	NFKBIL1	NLRP12	NLRP3	NUDT4	TGFB1	TNF	XPO7
NEGATIVE_REGULATION_OF_CELL_CYCLE	NEGATIVE_REGULATION_OF_CELL_CYCLE	2.52158198150975e-05	0.000197187710954063	3161	77	15	BMP4	BMP7	CDKN1B	CDKN2B	DHRS2	HPGD	INHA	INHBA	KHDRBS1	MYC	MYO16	RPRM	RUNX3	TBRG1	TGFB1
PATTERN_BINDING	PATTERN_BINDING	2.65141745145928e-05	0.000205288121155379	3161	44	11	ANG	CHODL	HBEGF	LRPAP1	NLRP3	POSTN	SERPINA5	THBS4	TNFAIP6	TNXB	VCAN
REACTOME_FORMATION_OF_THE_TERNARY_COMPLEX_AND_SUBSEQUENTLY_THE_43S_COMPLEX	REACTOME_FORMATION_OF_THE_TERNARY_COMPLEX_AND_SUBSEQUENTLY_THE_43S_COMPLEX	2.65141946760784e-05	0.000205288121155379	3161	60	13	EIF3C	EIF3I	FAU	RPS15A	RPS21	RPS25	RPS26	RPS27A	RPS3	RPS3A	RPS7	RPS8	RPSA
REACTOME_G_ALPHA_Z_SIGNALLING_EVENTS	REACTOME_G_ALPHA_Z_SIGNALLING_EVENTS	2.65141745145928e-05	0.000205288121155379	3161	44	11	ADCY4	ADCY5	ADCY8	ADRA2B	GNAI1	GNAZ	GNB2	GNB5	GNG11	GNG4	PRKCA
REACTOME_DOWNSTREAM_SIGNALING_OF_ACTIVATED_FGFR	REACTOME_DOWNSTREAM_SIGNALING_OF_ACTIVATED_FGFR	2.76295119525906e-05	0.000213219852107821	3161	96	17	ADCY4	ADCY5	ADCY8	CASP9	CDKN1B	FGF1	FGF18	FGF7	FGFR3	FGFR4	KL	KLB	MAPK3	PIK3R1	PRKACA	PRKAR1B	PRKCA
REACTOME_POST_TRANSLATIONAL_PROTEIN_MODIFICATION	REACTOME_POST_TRANSLATIONAL_PROTEIN_MODIFICATION	2.85852807120897e-05	0.000219872355903484	3161	178	25	B3GNT7	B3GNT9	DDOST	DPM2	DPM3	F10	F2	GALNT9	GANAB	GMPPB	MCFD2	MGAT4B	MLEC	MUC12	MUC19	MUC21	PIGA	PIGK	PIGT	PMM1	PRKCSH	PROS1	ST8SIA2	STT3A	TUSC3
KEGG_COMPLEMENT_AND_COAGULATION_CASCADES	KEGG_COMPLEMENT_AND_COAGULATION_CASCADES	2.8860235833756e-05	0.000221261808058796	3161	69	14	C6	C7	CFH	CFI	CR1	F10	F13A1	F2	F2R	F8	PLG	PROS1	SERPINA5	SERPINC1
HEART_DEVELOPMENT	HEART_DEVELOPMENT	2.95138421584701e-05	0.000222577715220791	3161	37	10	ADAP2	CITED2	FGF12	GATA4	HAND2	SHOX2	TAZ	TBX1	TBX5	TDGF1
JAK_STAT_CASCADE	JAK_STAT_CASCADE	2.96011283669594e-05	0.000222577715220791	3161	30	9	CCL2	CCR2	F2	F2R	FGFR3	HCLS1	SOCS3	STAT3	STAT5A
MONOOXYGENASE_ACTIVITY	MONOOXYGENASE_ACTIVITY	2.96011283669594e-05	0.000222577715220791	3161	30	9	CYP11B1	CYP19A1	CYP1B1	CYP39A1	CYP4F3	FMO2	KMO	MSMO1	TYR
REACTOME_INTEGRIN_CELL_SURFACE_INTERACTIONS	REACTOME_INTEGRIN_CELL_SURFACE_INTERACTIONS	2.95874001331264e-05	0.000222577715220791	3161	78	15	APBB1IP	COL2A1	COL4A4	ICAM1	ICAM4	ITGA5	ITGAL	ITGAX	ITGB7	LAMA1	LAMB2	PECAM1	RASGRP1	SYK	TNC
REACTOME_SIGNALING_BY_ILS	REACTOME_SIGNALING_BY_ILS	2.9253363258135e-05	0.000222577715220791	3161	106	18	CSF2RB	IL1B	IL2RB	IL6	IL7R	IRAK2	IRAK4	LCK	MAP3K8	MAPK3	PELI1	PIK3R1	SOCS3	STAT3	STAT5A	SYK	TEC	VAV1
SKELETAL_MUSCLE_DEVELOPMENT	SKELETAL_MUSCLE_DEVELOPMENT	2.96011283669594e-05	0.000222577715220791	3161	30	9	ADAM12	BMP4	CACNA1H	CHRNA1	COL4A4	FOXL2	KCNH1	MYL6B	TAZ
BIOCARTA_TCR_PATHWAY	BIOCARTA_TCR_PATHWAY	3.32930467083218e-05	0.000249538298970361	3161	45	11	CD3D	ELK1	LCK	MAP3K1	MAPK3	NFATC2	PIK3R1	PRKCA	PTPN7	VAV1	ZAP70
REACTOME_METABOLISM_OF_NUCLEOTIDES	REACTOME_METABOLISM_OF_NUCLEOTIDES	3.41969987994518e-05	0.00025549732224049	3161	70	14	ADA	AK5	AMPD1	AMPD3	DCTD	GMPR	GSR	IMPDH2	NT5C1A	NT5E	PNP	TXNRD1	TYMP	UPP1
CYTOKINE_SECRETION	CYTOKINE_SECRETION	3.49335311648574e-05	0.000259207013379373	3161	18	7	APOA1	CARD8	CIDEA	CRTAM	NLRP12	NLRP2	NLRP3
INTERMEDIATE_FILAMENT	INTERMEDIATE_FILAMENT	3.51354775168971e-05	0.000259207013379373	3161	24	8	BFSP2	CLIP1	KRT15	KRT17	KRT5	KRT6A	NEFL	PNN
INTERMEDIATE_FILAMENT_CYTOSKELETON	INTERMEDIATE_FILAMENT_CYTOSKELETON	3.51354775168971e-05	0.000259207013379373	3161	24	8	BFSP2	CLIP1	KRT15	KRT17	KRT5	KRT6A	NEFL	PNN
POSITIVE_REGULATION_OF_LYMPHOCYTE_ACTIVATION	POSITIVE_REGULATION_OF_LYMPHOCYTE_ACTIVATION	3.51354775168971e-05	0.000259207013379373	3161	24	8	CD276	CD28	ICOSLG	IL12B	LCK	PTPRC	TGFB1	ZAP70
GTPASE_ACTIVITY	GTPASE_ACTIVITY	3.63799375858546e-05	0.000267546500239545	3161	98	17	AGAP2	ARL1	ARL4C	ARL4D	DIRAS3	DNM1	EIF5	GNA15	GNAI1	GNAZ	GNB2	GNG11	GTPBP2	RAB35	RAB3B	RASD1	TGM3
ADENYL_RIBONUCLEOTIDE_BINDING	ADENYL_RIBONUCLEOTIDE_BINDING	3.6600849773602e-05	0.000268329979902719	3161	159	23	ABCB11	ABCG2	ACVRL1	BMPR1A	DAPK1	DDX25	DYRK2	MAP3K5	MAP3K6	MAP4K1	MOV10L1	MSH6	MYH10	MYO3A	NLRP1	SNRK	SPHK1	STK17B	STK38	TGFBR1	TRIB1	WNK1	WNK3
REACTOME_FACTORS_INVOLVED_IN_MEGAKARYOCYTE_DEVELOPMENT_AND_PLATELET_PRODUCTION	REACTOME_FACTORS_INVOLVED_IN_MEGAKARYOCYTE_DEVELOPMENT_AND_PLATELET_PRODUCTION	3.78226500903455e-05	0.000276423480099535	3161	128	20	AKAP1	CBX5	DOCK2	DOCK5	DOCK8	GATA4	GATA6	HBB	HDAC1	HMG20B	IRF3	IRF7	KLC3	NFE2	PRKACA	PRKAR1B	SH2B1	SH2B2	SH2B3	ZFPM2
BIOCARTA_IL2RB_PATHWAY	BIOCARTA_IL2RB_PATHWAY	3.80159379050358e-05	0.000276973261879546	3161	38	10	CFLAR	FASLG	IKZF3	IL2RB	MAPK3	MYC	PIK3R1	SOCS3	STAT5A	SYK
KEGG_COLORECTAL_CANCER	KEGG_COLORECTAL_CANCER	3.83292304416762e-05	0.000278391252681648	3161	62	13	CASP9	CCND1	CTNNB1	MAPK10	MAPK3	MSH6	MYC	PIK3R1	PIK3R5	TCF7	TGFB1	TGFB3	TGFBR1
GROWTH_FACTOR_BINDING	GROWTH_FACTOR_BINDING	3.96061979090739e-05	0.000286778210786072	3161	31	9	ACVRL1	CSF2RB	IGFBP1	IL10RA	IL2RB	IL7R	IL9R	NTRK1	TGFBR1
KEGG_MELANOMA	KEGG_MELANOMA	4.03792062182642e-05	0.000290581649656588	3161	71	14	CCND1	FGF1	FGF11	FGF12	FGF18	FGF7	MAPK3	MET	PDGFB	PDGFC	PDGFD	PDGFRA	PIK3R1	PIK3R5
STEROID_METABOLIC_PROCESS	STEROID_METABOLIC_PROCESS	4.03792062182642e-05	0.000290581649656588	3161	71	14	BMP6	CEL	CYP11A1	CYP19A1	CYP39A1	DHCR7	DHRS2	HSD3B1	NR0B1	NR1H4	NR5A1	SOAT1	SOAT2	TFCP2L1
ACTIVATION_OF_JNK_ACTIVITY	ACTIVATION_OF_JNK_ACTIVITY	4.09135912273298e-05	0.000291769667694987	3161	13	6	MAP3K10	MAP3K2	MAP3K5	MAP3K6	MAP4K1	MDFIC
BIOCARTA_GRANULOCYTES_PATHWAY	BIOCARTA_GRANULOCYTES_PATHWAY	4.09135912273298e-05	0.000291769667694987	3161	13	6	ICAM1	IFNG	ITGAL	PECAM1	SELP	TNF
REACTOME_SRP_DEPENDENT_COTRANSLATIONAL_PROTEIN_TARGETING_TO_MEMBRANE	REACTOME_SRP_DEPENDENT_COTRANSLATIONAL_PROTEIN_TARGETING_TO_MEMBRANE	4.09174001157932e-05	0.000291769667694987	3161	139	21	DDOST	FAM153A	FAU	RPL17	RPL22	RPL23AP42	RPL31	RPL35A	RPL5	RPL7A	RPS15A	RPS21	RPS25	RPS26	RPS27A	RPS3	RPS3A	RPS7	RPS8	RPSA	SSR2
REACTOME_COLLAGEN_FORMATION	REACTOME_COLLAGEN_FORMATION	4.11571737407271e-05	0.000292590089684078	3161	54	12	ADAMTS14	ADAMTS2	COL17A1	COL23A1	COL24A1	COL2A1	COL4A4	COL5A2	COL5A3	COL8A2	PLOD1	TLL1
KEGG_TYPE_II_DIABETES_MELLITUS	KEGG_TYPE_II_DIABETES_MELLITUS	4.15141720049688e-05	0.000294236397352438	3161	46	11	ADIPOQ	CACNA1A	CACNA1E	INSR	IRS4	MAPK10	MAPK3	PIK3R1	PIK3R5	SOCS3	TNF
MUSCLE_DEVELOPMENT	MUSCLE_DEVELOPMENT	4.47987418517251e-05	0.0003165597842896	3161	90	16	ACHE	ADAM12	BMP4	CACNA1H	CHRNA1	COL4A4	COL5A3	FOXL2	GATA6	HBEGF	KCNH1	MKX	MYH3	MYL6B	TAZ	TGFB1
POSITIVE_REGULATION_OF_CYTOKINE_BIOSYNTHETIC_PROCESS	POSITIVE_REGULATION_OF_CYTOKINE_BIOSYNTHETIC_PROCESS	4.90917448407496e-05	0.000341748467051628	3161	25	8	CD276	CD28	CEBPG	IL12B	IRF4	LTB	SPN	TNFRSF8
POSITIVE_REGULATION_OF_PHOSPHORYLATION	POSITIVE_REGULATION_OF_PHOSPHORYLATION	4.90917448407496e-05	0.000341748467051628	3161	25	8	ANG	BMP4	CCND1	CD80	HCLS1	ITLN1	TDGF1	TNK2
REACTOME_SYNTHESIS_OF_PA	REACTOME_SYNTHESIS_OF_PA	4.90917448407496e-05	0.000341748467051628	3161	25	8	AGPAT1	GPAT2	GPD1	PLA2G1B	PLA2G2A	PLA2G2D	PLA2G5	PLD1
REGULATION_OF_INTRACELLULAR_TRANSPORT	REGULATION_OF_INTRACELLULAR_TRANSPORT	4.90917448407496e-05	0.000341748467051628	3161	25	8	BCL3	KHDRBS1	NFKBIE	NFKBIL1	NLRP12	NLRP3	NUDT4	TGFB1
STRIATED_MUSCLE_DEVELOPMENT	STRIATED_MUSCLE_DEVELOPMENT	4.85243221128246e-05	0.000341748467051628	3161	39	10	ADAM12	BMP4	CACNA1H	CHRNA1	COL4A4	FOXL2	KCNH1	MYL6B	TAZ	TGFB1
CELLULAR_DEFENSE_RESPONSE	CELLULAR_DEFENSE_RESPONSE	4.99300637832951e-05	0.000345533715739263	3161	55	12	CCR2	CCR5	GNLY	HLA-G	KLRC2	KLRG1	LBP	LGALS3BP	LSP1	LYST	SPN	TRAT1
KEGG_BASAL_CELL_CARCINOMA	KEGG_BASAL_CELL_CARCINOMA	4.99300637832951e-05	0.000345533715739263	3161	55	12	BMP4	CTNNB1	PTCH1	TCF7	WNT1	WNT10A	WNT10B	WNT2	WNT2B	WNT4	WNT5A	WNT8A
ADENYLATE_CYCLASE_ACTIVATION	ADENYLATE_CYCLASE_ACTIVATION	5.25892851123287e-05	0.000358646694399777	3161	19	7	ADCYAP1	ADRB2	ADRB3	AVPR2	CALCA	CRHR1	GIPR
BIOCARTA_CTLA4_PATHWAY	BIOCARTA_CTLA4_PATHWAY	5.25892851123287e-05	0.000358646694399777	3161	19	7	CD28	CD3D	CD80	CTLA4	ICOSLG	LCK	PIK3R1
CELL_RECOGNITION	CELL_RECOGNITION	5.25892851123287e-05	0.000358646694399777	3161	19	7	AMIGO1	CD209	CLEC4M	CRTAM	NTM	PECAM1	VCAN
POSITIVE_REGULATION_OF_PROTEIN_AMINO_ACID_PHOSPHORYLATION	POSITIVE_REGULATION_OF_PROTEIN_AMINO_ACID_PHOSPHORYLATION	5.25892851123287e-05	0.000358646694399777	3161	19	7	BMP4	CCND1	CD80	HCLS1	ITLN1	TDGF1	TNK2
REACTOME_THROMBIN_SIGNALLING_THROUGH_PROTEINASE_ACTIVATED_RECEPTORS_PARS	REACTOME_THROMBIN_SIGNALLING_THROUGH_PROTEINASE_ACTIVATED_RECEPTORS_PARS	5.23257941171643e-05	0.000358646694399777	3161	32	9	F2	F2R	F2RL2	GNA15	GNB2	GNB5	GNG11	GNG4	MAPK3
ATPASE_ACTIVITY	ATPASE_ACTIVITY	5.50270239827877e-05	0.000374183763082956	3161	111	18	ABCA8	ABCB11	ABCG2	ATP1A1	ATP1A3	ATP1B1	ATP6V0E1	DDX21	DDX25	DDX39A	DHX8	FXYD2	MSH6	MYH10	MYO1E	MYO3A	RBBP4	XRCC6
EMBRYONIC_DEVELOPMENT	EMBRYONIC_DEVELOPMENT	6.02739953623047e-05	0.000408678592832274	3161	56	12	ARNT2	CELSR1	DSCAML1	EYA2	KIAA1217	NASP	PBX3	PTCH1	TBX1	TBX5	TDGF1	ZIC1
PHOSPHORIC_DIESTER_HYDROLASE_ACTIVITY	PHOSPHORIC_DIESTER_HYDROLASE_ACTIVITY	6.14098785549164e-05	0.000415180331670991	3161	40	10	CASR	CCR5	CHRM3	F2RL2	PDE3B	PDE4A	PDE7A	PDE7B	PLCB2	PLD1
REACTOME_CELL_CELL_COMMUNICATION	REACTOME_CELL_CELL_COMMUNICATION	6.21102329261496e-05	0.000418708639209043	3161	112	18	ACTN1	ACTN2	CDH11	CDH2	CDH3	CDH8	CLDN11	CLDN14	CLDN16	CLDN19	CLDN20	COL17A1	CTNNB1	DSCAML1	LAMC2	MAGI2	PIK3R1	WASL
REGULATION_OF_IMMUNE_SYSTEM_PROCESS	REGULATION_OF_IMMUNE_SYSTEM_PROCESS	6.45862064428624e-05	0.000434152551045717	3161	65	13	CD276	CD28	CRTAM	ICOSLG	IL12B	INHA	INHBA	LAX1	LCK	PTPRC	TGFB1	TRAT1	ZAP70
KEGG_B_CELL_RECEPTOR_SIGNALING_PATHWAY	KEGG_B_CELL_RECEPTOR_SIGNALING_PATHWAY	6.51661654595182e-05	0.000435555054609771	3161	74	14	CD22	CD72	CD79B	INPP5D	LILRB3	MAPK3	NFATC2	NFKBIE	PIK3R1	PIK3R5	PLCG2	RASGRP3	SYK	VAV1
REACTOME_PLATELET_HOMEOSTASIS	REACTOME_PLATELET_HOMEOSTASIS	6.51661654595182e-05	0.000435555054609771	3161	74	14	ATP2B2	FGR	GNB2	GNB5	GNG11	GNG4	GUCY1A2	P2RX1	PDE3B	PDE6A	PECAM1	PPP2CB	PPP2R1A	SLC8A3
REACTOME_FATTY_ACID_TRIACYLGLYCEROL_AND_KETONE_BODY_METABOLISM	REACTOME_FATTY_ACID_TRIACYLGLYCEROL_AND_KETONE_BODY_METABOLISM	6.5866265310932e-05	0.000438983688691609	3161	165	23	ACADL	ACADM	AGPAT1	APOA1	DGAT2	ELOVL5	ELOVL7	FADS1	FHL2	GPAT2	GPD1	HADHB	HMGCL	HMGCR	MED13L	MED31	PLIN2	PPARA	SLC25A1	SREBF2	TIAM2	TXNRD1	YAP1
CYTOSKELETON_DEPENDENT_INTRACELLULAR_TRANSPORT	CYTOSKELETON_DEPENDENT_INTRACELLULAR_TRANSPORT	6.73748800439778e-05	0.000447766199952328	3161	26	8	DYNC1I1	KIF1A	MYH10	MYL6B	MYO1E	NEFL	TNNT2	UXT
BIOCARTA_CELL2CELL_PATHWAY	BIOCARTA_CELL2CELL_PATHWAY	6.81396533023881e-05	0.000449032659121917	3161	14	6	ACTN1	ACTN2	CTNNA3	CTNNB1	PECAM1	PXN
LEARNING_AND_OR_MEMORY	LEARNING_AND_OR_MEMORY	6.81396533023881e-05	0.000449032659121917	3161	14	6	ADCY8	DLG4	IL1RAPL1	KLK8	S100B	VLDLR
REGULATION_OF_TRANSFORMING_GROWTH_FACTOR_BETA_RECEPTOR_SIGNALING_PATHWAY	REGULATION_OF_TRANSFORMING_GROWTH_FACTOR_BETA_RECEPTOR_SIGNALING_PATHWAY	6.81396533023881e-05	0.000449032659121917	3161	14	6	CDKN2B	CIDEA	CITED2	ENG	PEG10	TGFB1
KEGG_ACUTE_MYELOID_LEUKEMIA	KEGG_ACUTE_MYELOID_LEUKEMIA	7.24160902344137e-05	0.000474547898575236	3161	57	12	CCND1	FLT3	MAPK3	MYC	PIK3R1	PIK3R5	RARA	RUNX1	SPI1	STAT3	STAT5A	TCF7
OXIDOREDUCTASE_ACTIVITY_GO_0016616	OXIDOREDUCTASE_ACTIVITY_GO_0016616	7.24160902344137e-05	0.000474547898575236	3161	57	12	AKR7A2	DHRS2	GPD1	GRHPR	HADHB	HPGD	HSD3B1	HSD3B2	HSD3BP4	IDH1	IMPDH2	LDHB
KEGG_SMALL_CELL_LUNG_CANCER	KEGG_SMALL_CELL_LUNG_CANCER	7.27186561401785e-05	0.000475203251545568	3161	84	15	CASP9	CCND1	CDKN1B	CDKN2B	COL4A4	LAMA1	LAMB2	LAMC2	LAMC3	MYC	PIK3R1	PIK3R5	PTGS2	TRAF1	TRAF3
REACTOME_SIGNALING_BY_SCF_KIT	REACTOME_SIGNALING_BY_SCF_KIT	7.59579457503544e-05	0.000494992613139809	3161	75	14	CASP9	CDKN1B	CMA1	GRAP2	LCK	MAPK3	PIK3R1	PRKCA	SH2B2	SH2B3	STAT3	STAT5A	TEC	VAV1
BIOCARTA_AMI_PATHWAY	BIOCARTA_AMI_PATHWAY	7.69284088182074e-05	0.000498235626848614	3161	20	7	COL4A4	F10	F2	F2R	PLG	PROS1	SERPINC1
KEGG_TYPE_I_DIABETES_MELLITUS	KEGG_TYPE_I_DIABETES_MELLITUS	7.70927248704378e-05	0.000498235626848614	3161	41	10	CD28	CD80	FASLG	HLA-DOB	HLA-G	IFNG	IL12B	IL1B	PTPRN	TNF
PROTEASE_INHIBITOR_ACTIVITY	PROTEASE_INHIBITOR_ACTIVITY	7.70927248704378e-05	0.000498235626848614	3161	41	10	CST1	CST2	CST7	LPA	PROS1	RENBP	SERPINA5	SERPINB6	TIMP1	TIMP2
NUCLEAR_IMPORT	NUCLEAR_IMPORT	7.74410235383834e-05	0.000499111651706174	3161	49	11	BCL3	BCL6	F2	F2R	HNRNPA1	NFKBIE	NFKBIL1	NLRP12	NLRP3	TGFB1	TNF
ENVELOPE	ENVELOPE	7.87649237671287e-05	0.00050487024906471	3161	156	22	ADAP2	BNIP3	BNIP3L	CBX5	DHCR7	GATM	GNAZ	HADHB	HSD3B1	HSD3B2	MRPL32	NDUFS4	NXT1	PHB2	PTGER3	SCRN1	SLC25A1	SLC25A3	SP140	SURF1	VDAC2	XPO7
ORGANELLE_ENVELOPE	ORGANELLE_ENVELOPE	7.87649237671287e-05	0.00050487024906471	3161	156	22	ADAP2	BNIP3	BNIP3L	CBX5	DHCR7	GATM	GNAZ	HADHB	HSD3B1	HSD3B2	MRPL32	NDUFS4	NXT1	PHB2	PTGER3	SCRN1	SLC25A1	SLC25A3	SP140	SURF1	VDAC2	XPO7
MEMBRANE_ORGANIZATION_AND_BIOGENESIS	MEMBRANE_ORGANIZATION_AND_BIOGENESIS	8.16682506162783e-05	0.000522053721923131	3161	135	20	A4GALT	ADAM12	ADRB2	ADRB3	AMPH	ARHGAP27	BNIP3	CACNA1H	CD2	DNM1	KCNH1	LRMP	RABEP1	RAMP3	STAB1	STAP1	STON1	STX11	SYNJ1	TAZ
POSITIVE_REGULATION_OF_SIGNAL_TRANSDUCTION	POSITIVE_REGULATION_OF_SIGNAL_TRANSDUCTION	8.56852746179737e-05	0.000546243625689582	3161	125	19	ADRB2	ADRB3	APOL3	BST2	CDKN2B	CFLAR	CITED2	F2R	FASLG	HCLS1	HTR2B	PTPRC	RPL17	SLC20A1	TMED4	TP63	TRAT1	TRIM13	WLS
KEGG_CYSTEINE_AND_METHIONINE_METABOLISM	KEGG_CYSTEINE_AND_METHIONINE_METABOLISM	8.82394851798251e-05	0.000561002255370921	3161	34	9	ADI1	AHCYL2	CTH	IL4I1	LDHAL6B	LDHB	MAT2B	MPST	SDS
REACTOME_SIGNALING_BY_EGFR_IN_CANCER	REACTOME_SIGNALING_BY_EGFR_IN_CANCER	8.9396665919062e-05	0.000565295359153961	3161	105	17	ADAM12	ADCY4	ADCY5	ADCY8	AP2A2	CASP9	CDKN1B	MAPK3	PIK3R1	PRKACA	PRKAR1B	PRKCA	RPS27A	SH3GL2	SH3KBP1	SPRY1	SPRY2
REACTOME_SIGNALING_BY_INSULIN_RECEPTOR	REACTOME_SIGNALING_BY_INSULIN_RECEPTOR	8.9396665919062e-05	0.000565295359153961	3161	105	17	ATP6V0A2	ATP6V0E1	ATP6V1G1	CAB39L	EIF4B	FGF1	FGF18	FGF7	FGFR3	FGFR4	INSR	KL	KLB	MAPK3	PDE3B	PIK3R1	SHC3
LYASE_ACTIVITY	LYASE_ACTIVITY	8.9732127473232e-05	0.000565891320032802	3161	67	13	ADCY8	ALAD	CA11	CA9	CRYM	DDC	ENO2	FECH	GUCY1A2	HADHB	HDC	PCK1	SDS
AROMATIC_COMPOUND_METABOLIC_PROCESS	AROMATIC_COMPOUND_METABOLIC_PROCESS	9.0973349412478e-05	0.000569129273924462	3161	27	8	ALDH6A1	DCT	HPD	IDO1	MAT2B	MOCOS	SNCAIP	TYR
METALLOENDOPEPTIDASE_ACTIVITY	METALLOENDOPEPTIDASE_ACTIVITY	9.0973349412478e-05	0.000569129273924462	3161	27	8	ADAMTS2	FAP	MMP11	MMP12	MMP13	MMP2	MMP20	MMP3
POSITIVE_REGULATION_OF_PROTEIN_MODIFICATION_PROCESS	POSITIVE_REGULATION_OF_PROTEIN_MODIFICATION_PROCESS	9.0973349412478e-05	0.000569129273924462	3161	27	8	BMP4	CCND1	CD80	HCLS1	ITLN1	TDGF1	TGFB1	TNK2
BRAIN_DEVELOPMENT	BRAIN_DEVELOPMENT	9.42052896687338e-05	0.00058778087649694	3161	50	11	CLN5	DSCAML1	EGR2	FOXG1	MYO16	NDUFS4	PBX3	ROBO2	SHROOM2	SIX3	ZIC1
PHOSPHOLIPASE_ACTIVITY	PHOSPHOLIPASE_ACTIVITY	9.60458882263873e-05	0.000592956983629223	3161	42	10	CASR	CCR5	CHRM3	F2RL2	PLA2G1B	PLA2G2A	PLA2G2D	PLA2G5	PLCB2	PLD1
REACTOME_DIABETES_PATHWAYS	REACTOME_DIABETES_PATHWAYS	9.55769034310891e-05	0.000592956983629223	3161	126	19	ATF3	CCL2	CTSG	F2	GH1	IGF2	IGF2BP2	IGFBP1	IGFBP2	IGFBP5	LEP	MMP2	MYO5A	PAPPA2	PCSK2	PLG	SNAP25	WFS1	WIPI1
REACTOME_REGULATION_OF_INSULIN_SECRETION_BY_GLUCAGON_LIKE_PEPTIDE1	REACTOME_REGULATION_OF_INSULIN_SECRETION_BY_GLUCAGON_LIKE_PEPTIDE1	9.60458882263873e-05	0.000592956983629223	3161	42	10	ADCY5	ADCY8	GNB2	GNB5	GNG11	GNG4	KCNC2	KCNG2	PRKACA	PRKAR1B
REGULATION_OF_PROTEIN_MODIFICATION_PROCESS	REGULATION_OF_PROTEIN_MODIFICATION_PROCESS	9.60458882263873e-05	0.000592956983629223	3161	42	10	BMP4	CCND1	CD80	HCLS1	ITLN1	NDUFS4	NLRP12	TDGF1	TGFB1	TNK2
REACTOME_NONSENSE_MEDIATED_DECAY_ENHANCED_BY_THE_EXON_JUNCTION_COMPLEX	REACTOME_NONSENSE_MEDIATED_DECAY_ENHANCED_BY_THE_EXON_JUNCTION_COMPLEX	0.000100572843613985	0.000619275304772725	3161	137	20	FAM153A	FAU	PPP2R1A	RPL17	RPL22	RPL23AP42	RPL31	RPL35A	RPL5	RPL7A	RPS15A	RPS21	RPS25	RPS26	RPS27A	RPS3	RPS3A	RPS7	RPS8	RPSA
REGULATION_OF_CELL_DIFFERENTIATION	REGULATION_OF_CELL_DIFFERENTIATION	0.00010312784080056	0.000633345325963646	3161	59	12	BMP4	CALCA	INHA	INHBA	MAFB	MAP4K1	RUNX1	SPI1	TBX5	TWIST2	VWC2	ZAP70
NEGATIVE_REGULATION_OF_TRANSCRIPTION_DNA_DEPENDENT	NEGATIVE_REGULATION_OF_TRANSCRIPTION_DNA_DEPENDENT	0.000106463001021075	0.000652120627664338	3161	127	19	ARID5A	ARID5B	BCL6	CUX1	EID1	GLIS1	GLIS3	IRF7	IRF8	KLF10	NR0B1	PRDM1	SPI1	STAT3	TNP1	TP63	TWIST1	TWIST2	ZNF281
POSITIVE_REGULATION_OF_JNK_ACTIVITY	POSITIVE_REGULATION_OF_JNK_ACTIVITY	0.000108085611408588	0.000658620374972853	3161	15	6	MAP3K10	MAP3K2	MAP3K5	MAP3K6	MAP4K1	MDFIC
T_CELL_DIFFERENTIATION	T_CELL_DIFFERENTIATION	0.000108085611408588	0.000658620374972853	3161	15	6	CD3D	IL12B	JAG2	LCK	PTPRC	ZAP70
POSITIVE_REGULATION_OF_T_CELL_ACTIVATION	POSITIVE_REGULATION_OF_T_CELL_ACTIVATION	0.000109723953540903	0.000665148307511523	3161	21	7	CD276	CD28	ICOSLG	IL12B	LCK	PTPRC	ZAP70
REACTOME_CHOLESTEROL_BIOSYNTHESIS	REACTOME_CHOLESTEROL_BIOSYNTHESIS	0.000109723953540903	0.000665148307511523	3161	21	7	CYP51A1	DHCR7	EBP	HMGCR	MSMO1	MVK	TM7SF2
KEGG_PRION_DISEASES	KEGG_PRION_DISEASES	0.000112806184048411	0.000682070380870033	3161	35	9	C6	C7	ELK1	IL1B	IL6	MAPK3	NCAM1	PRKACA	PRKX
PHOSPHORIC_MONOESTER_HYDROLASE_ACTIVITY	PHOSPHORIC_MONOESTER_HYDROLASE_ACTIVITY	0.000113647924206552	0.000685393393800954	3161	107	17	DUSP11	DUSP2	DUSP5	INPP4B	INPP5D	LCK	NT5E	PPP2CB	PSPH	PTPN22	PTPN5	PTPN7	PTPRC	PTPRN	PTPRT	PTPRU	SYNJ1
EPITHELIAL_TO_MESENCHYMAL_TRANSITION	EPITHELIAL_TO_MESENCHYMAL_TRANSITION	0.000117630948139761	0.000705785688838566	3161	10	5	BMP7	CTNNB1	S100A4	TGFB1	TGFB3
INTERLEUKIN_1_SECRETION	INTERLEUKIN_1_SECRETION	0.000117630948139761	0.000705785688838566	3161	10	5	APOA1	CARD8	NLRP12	NLRP2	NLRP3
REACTOME_SIGNALING_BY_FGFR_MUTANTS	REACTOME_SIGNALING_BY_FGFR_MUTANTS	0.000118798933256957	0.00070916615119802	3161	43	10	CUX1	FGF1	FGF18	FGF7	FGFR1OP2	FGFR3	FGFR4	PIK3R1	STAT3	STAT5A
REACTOME_VOLTAGE_GATED_POTASSIUM_CHANNELS	REACTOME_VOLTAGE_GATED_POTASSIUM_CHANNELS	0.000118798933256957	0.00070916615119802	3161	43	10	KCNA1	KCNAB3	KCNB2	KCNC2	KCNG1	KCNG2	KCNH1	KCNH2	KCNH8	KCNQ5
MOTOR_ACTIVITY	MOTOR_ACTIVITY	0.000121022385800986	0.000716965952245232	3161	28	8	DYNC1I1	KIF5C	MYH10	MYH13	MYH2	MYL6B	MYO1E	MYO3A
PEPTIDYL_TYROSINE_MODIFICATION	PEPTIDYL_TYROSINE_MODIFICATION	0.000121022385800986	0.000716965952245232	3161	28	8	ABL2	CD80	F2	F2R	HCLS1	TDGF1	TNK2	TPST2
REGULATION_OF_T_CELL_ACTIVATION	REGULATION_OF_T_CELL_ACTIVATION	0.000121022385800986	0.000716965952245232	3161	28	8	CD276	CD28	ICOSLG	IL12B	LAX1	LCK	PTPRC	ZAP70
TRANSCRIPTION_REPRESSOR_ACTIVITY	TRANSCRIPTION_REPRESSOR_ACTIVITY	0.00012575886955646	0.000743149390376463	3161	150	21	ARID5A	ARID5B	ATF3	BATF3	BCL6	EID1	ELK3	KHDRBS1	NKRF	NR1H4	NR2F2	PHB2	PPP1R13L	RELB	SIAH2	SKIL	TFCP2L1	TP63	TSG101	TWIST2	ZFPM2
NEGATIVE_REGULATION_OF_RNA_METABOLIC_PROCESS	NEGATIVE_REGULATION_OF_RNA_METABOLIC_PROCESS	0.000131561335417503	0.000775484655501163	3161	129	19	ARID5A	ARID5B	BCL6	CUX1	EID1	GLIS1	GLIS3	IRF7	IRF8	KLF10	NR0B1	PRDM1	SPI1	STAT3	TNP1	TP63	TWIST1	TWIST2	ZNF281
TRANSCRIPTION_ACTIVATOR_ACTIVITY	TRANSCRIPTION_ACTIVATOR_ACTIVITY	0.000136647857928696	0.000803448307520602	3161	173	23	BRCA2	CIITA	ESR2	FOXC2	GTF2F1	HIVEP3	HSF2	IRF4	KLF6	NFATC2	NFE2	NFYC	NR1H4	NR5A1	PRRX1	RARA	RIPK3	RUNX1	SOX10	TAF7	TGFB1	TP63	UTF1
OXIDOREDUCTASE_ACTIVITY_GO_0016705	OXIDOREDUCTASE_ACTIVITY_GO_0016705	0.000142844014025166	0.000837780142257599	3161	36	9	ASPH	BBOX1	CYP11B1	CYP19A1	CYP39A1	FADS1	KMO	MSMO1	TYR
KEGG_PROSTATE_CANCER	KEGG_PROSTATE_CANCER	0.000143368553491119	0.000838759667057768	3161	89	15	CASP9	CCND1	CDKN1B	CREB5	CTNNB1	GSTP1	INSRR	MAPK3	PDGFB	PDGFC	PDGFD	PDGFRA	PIK3R1	PIK3R5	TCF7
ATP_BINDING	ATP_BINDING	0.00015202046663585	0.000886441499679416	3161	152	21	ABCB11	ABCG2	ACVRL1	BMPR1A	DAPK1	DDX25	DYRK2	MAP3K5	MAP3K6	MAP4K1	MOV10L1	MSH6	NLRP1	SNRK	SPHK1	STK17B	STK38	TGFBR1	TRIB1	WNK1	WNK3
BIOCARTA_DC_PATHWAY	BIOCARTA_DC_PATHWAY	0.00015303018216972	0.000886441499679416	3161	22	7	ANPEP	CD2	CD33	CD5	IFNG	IL12B	ITGAX
HEPARIN_BINDING	HEPARIN_BINDING	0.00015303018216972	0.000886441499679416	3161	22	7	ANG	HBEGF	LRPAP1	POSTN	SERPINA5	THBS4	TNXB
REACTOME_FGFR_LIGAND_BINDING_AND_ACTIVATION	REACTOME_FGFR_LIGAND_BINDING_AND_ACTIVATION	0.00015303018216972	0.000886441499679416	3161	22	7	FGF1	FGF18	FGF7	FGFR3	FGFR4	KL	KLB
STRUCTURAL_CONSTITUENT_OF_RIBOSOME	STRUCTURAL_CONSTITUENT_OF_RIBOSOME	0.00015651146415103	0.00090437412536531	3161	80	14	FAU	MRPL41	RPL22	RPL31	RPL5	RPL7A	RPS15A	RPS21	RPS25	RPS26	RPS3	RPS3A	RPS7	RPS8
AMINO_ACID_AND_DERIVATIVE_METABOLIC_PROCESS	AMINO_ACID_AND_DERIVATIVE_METABOLIC_PROCESS	0.00016408745116567	0.000944141227802672	3161	100	16	ADI1	ALDH6A1	BBOX1	DCT	DIO2	GATM	HDC	HPD	IDO1	MAT2B	PLOD1	SDS	SLC6A14	SLC7A6	SNCAIP	TYR
PEPTIDE_RECEPTOR_ACTIVITY	PEPTIDE_RECEPTOR_ACTIVITY	0.000164247319475023	0.000944141227802672	3161	53	11	AVPR2	CCKAR	F2R	F2RL2	FPR3	GRPR	HCRTR2	MCHR1	SSTR2	SSTR3	TACR1
REGULATION_OF_PROTEIN_IMPORT_INTO_NUCLEUS	REGULATION_OF_PROTEIN_IMPORT_INTO_NUCLEUS	0.000164600921641642	0.000944141227802672	3161	16	6	BCL3	NFKBIE	NFKBIL1	NLRP12	NLRP3	TGFB1
NITROGEN_COMPOUND_METABOLIC_PROCESS	NITROGEN_COMPOUND_METABOLIC_PROCESS	0.000166880722058139	0.000954883351093646	3161	153	21	ADI1	ALDH6A1	BBOX1	CHST1	CHST3	DCT	DIO2	GATM	HDC	HPD	IDO1	MAT2B	MPST	PLOD1	SDS	SLC6A14	SLC7A6	SNCAIP	SPHK1	TST	TYR
KEGG_GRAFT_VERSUS_HOST_DISEASE	KEGG_GRAFT_VERSUS_HOST_DISEASE	0.000179271569268033	0.00102080364442429	3161	37	9	CD28	CD80	FASLG	HLA-DOB	HLA-G	IFNG	IL1B	IL6	TNF
NEGATIVE_REGULATION_OF_SIGNAL_TRANSDUCTION	NEGATIVE_REGULATION_OF_SIGNAL_TRANSDUCTION	0.000179271569268033	0.00102080364442429	3161	37	9	ADRB2	ADRB3	ARAP3	CARD8	CIDEA	NLRP12	PEG10	PTPRC	VWC2
REACTOME_INFLUENZA_LIFE_CYCLE	REACTOME_INFLUENZA_LIFE_CYCLE	0.000181024077901344	0.00102828689287301	3161	165	22	FAM153A	FAU	GTF2F1	POLR2C	POLR2J	RPL17	RPL22	RPL23AP42	RPL31	RPL35A	RPL5	RPL7A	RPS15A	RPS21	RPS25	RPS26	RPS27A	RPS3	RPS3A	RPS7	RPS8	RPSA
REACTOME_CELL_JUNCTION_ORGANIZATION	REACTOME_CELL_JUNCTION_ORGANIZATION	0.000192354617972848	0.00109000950184614	3161	72	13	ACTN1	CDH11	CDH2	CDH3	CDH8	CLDN11	CLDN14	CLDN16	CLDN19	CLDN20	COL17A1	CTNNB1	LAMC2
BIOCARTA_NFAT_PATHWAY	BIOCARTA_NFAT_PATHWAY	0.000195735496290773	0.00110649511879073	3161	54	11	CAMK1G	F2	GATA4	HAND2	HBEGF	LIF	MAPK3	MYH2	NFATC2	PIK3R1	PRKAR1B
OXIDOREDUCTASE_ACTIVITY_ACTING_ON_CH_OH_GROUP_OF_DONORS	OXIDOREDUCTASE_ACTIVITY_ACTING_ON_CH_OH_GROUP_OF_DONORS	0.000199054107039329	0.00112255032479391	3161	63	12	AKR7A2	DHRS2	GPD1	GRHPR	HADHB	HPGD	HSD3B1	HSD3B2	HSD3BP4	IDH1	IMPDH2	LDHB
BIOCARTA_BLYMPHOCYTE_PATHWAY	BIOCARTA_BLYMPHOCYTE_PATHWAY	0.000205520042558534	0.00114138099702209	3161	11	5	CD80	CR1	ICAM1	ITGAL	PTPRC
GLYCEROPHOSPHOLIPID_BIOSYNTHETIC_PROCESS	GLYCEROPHOSPHOLIPID_BIOSYNTHETIC_PROCESS	0.000205798875422142	0.00114138099702209	3161	30	8	AGPAT1	APOA1	DPM2	DPM3	PCYT1B	PIGA	PIGK	PIGT
POSITIVE_REGULATION_OF_CASPASE_ACTIVITY	POSITIVE_REGULATION_OF_CASPASE_ACTIVITY	0.000205798875422142	0.00114138099702209	3161	30	8	CARD8	CASP9	F2	F2R	FOXL2	LCK	NLRP2	NLRP3
POSITIVE_REGULATION_OF_TRANSFERASE_ACTIVITY	POSITIVE_REGULATION_OF_TRANSFERASE_ACTIVITY	0.000205122325018061	0.00114138099702209	3161	82	14	ADRB2	ANG	CCND1	CHRNA7	EDN2	MAP3K10	MAP3K2	MAP3K4	MAP3K5	MAP3K6	MAP4K1	MDFIC	SERINC1	TDGF1
PROTEIN_IMPORT_INTO_NUCLEUS_TRANSLOCATION	PROTEIN_IMPORT_INTO_NUCLEUS_TRANSLOCATION	0.000205520042558534	0.00114138099702209	3161	11	5	BCL3	BCL6	F2	F2R	TNF
REGULATION_OF_INTERFERON_GAMMA_BIOSYNTHETIC_PROCESS	REGULATION_OF_INTERFERON_GAMMA_BIOSYNTHETIC_PROCESS	0.000205520042558534	0.00114138099702209	3161	11	5	CD276	CEBPG	IL12B	INHA	INHBA
VOLTAGE_GATED_SODIUM_CHANNEL_ACTIVITY	VOLTAGE_GATED_SODIUM_CHANNEL_ACTIVITY	0.000205520042558534	0.00114138099702209	3161	11	5	SCN1B	SCN4A	SCN4B	SCN5A	SCN7A
BIOCARTA_CTCF_PATHWAY	BIOCARTA_CTCF_PATHWAY	0.000209194446102075	0.00115186396312813	3161	23	7	CD79B	CDKN1B	MYC	PIK3R1	TGFB1	TGFB3	TGFBR1
BIOCARTA_INTRINSIC_PATHWAY	BIOCARTA_INTRINSIC_PATHWAY	0.000209194446102075	0.00115186396312813	3161	23	7	COL4A4	F10	F2	F2R	F8	PROS1	SERPINC1
BIOCARTA_RAC1_PATHWAY	BIOCARTA_RAC1_PATHWAY	0.000209194446102075	0.00115186396312813	3161	23	7	MAP3K1	MYLK	PDGFRA	PIK3R1	PLD1	TRIO	VAV1
REACTOME_ACTIVATED_TLR4_SIGNALLING	REACTOME_ACTIVATED_TLR4_SIGNALLING	0.000209652989026305	0.00115186396312813	3161	92	15	ELK1	IRAK2	IRAK4	IRF3	IRF7	MAP3K1	MAPK10	MAPK3	PELI1	PPP2CB	PPP2R1A	RPS27A	S100B	SAA1	TRAF3
PHOSPHOLIPID_BINDING	PHOSPHOLIPID_BINDING	0.000216074732287914	0.00118161147307097	3161	46	10	ADAP2	APOA1	ARAP3	DOC2B	MCTP1	PIGK	PREX1	RAB35	SYT1	SYTL4
SERINE_HYDROLASE_ACTIVITY	SERINE_HYDROLASE_ACTIVITY	0.000216074732287914	0.00118161147307097	3161	46	10	ACHE	CFI	CORIN	CTSG	F10	F2	KLK8	LTF	PCSK2	PLG
KEGG_CHRONIC_MYELOID_LEUKEMIA	KEGG_CHRONIC_MYELOID_LEUKEMIA	0.000221955465823816	0.00120813810399692	3161	73	13	CCND1	CDKN1B	HDAC1	MAPK3	MYC	PIK3R1	PIK3R5	RUNX1	SHC3	STAT5A	TGFB1	TGFB3	TGFBR1
REACTOME_TRIF_MEDIATED_TLR3_SIGNALING	REACTOME_TRIF_MEDIATED_TLR3_SIGNALING	0.000221955465823816	0.00120813810399692	3161	73	13	ELK1	IRAK2	IRF3	IRF7	MAPK10	MAPK3	PPP2CB	PPP2R1A	RIPK3	RPS27A	S100B	SAA1	ZBP1
ACTIVATION_OF_MAPK_ACTIVITY	ACTIVATION_OF_MAPK_ACTIVITY	0.000223109523828964	0.00120881049169226	3161	38	9	ADRB2	CHRNA7	MAP3K10	MAP3K2	MAP3K5	MAP3K6	MAP4K1	MDFIC	TDGF1
REACTOME_NUCLEAR_SIGNALING_BY_ERBB4	REACTOME_NUCLEAR_SIGNALING_BY_ERBB4	0.000223109523828964	0.00120881049169226	3161	38	9	GH1	HBEGF	NCSTN	NRG1	NRG2	S100B	SH2B1	STAT5A	YAP1
I_KAPPAB_KINASE_NF_KAPPAB_CASCADE	I_KAPPAB_KINASE_NF_KAPPAB_CASCADE	0.000224233990060302	0.0012121035499573	3161	113	17	APOL3	BCL3	BST2	CARD8	CFLAR	EDARADD	F2R	FASLG	HTR2B	IRAK1BP1	IRAK2	NLRP12	RPL17	SLC20A1	TMED4	TRIM13	WLS
KEGG_HYPERTROPHIC_CARDIOMYOPATHY_HCM	KEGG_HYPERTROPHIC_CARDIOMYOPATHY_HCM	0.000233954320426071	0.00126173985222888	3161	83	14	CACNA2D3	CACNA2D4	CACNB1	CACNG4	DMD	IL6	ITGA4	ITGA5	ITGB7	RYR2	TGFB1	TGFB3	TNF	TNNT2
EMBRYONIC_MORPHOGENESIS	EMBRYONIC_MORPHOGENESIS	0.000242135415684373	0.00129988486314769	3161	17	6	CELSR1	DSCAML1	PTCH1	TBX1	TBX5	ZIC1
REGULATION_OF_JNK_ACTIVITY	REGULATION_OF_JNK_ACTIVITY	0.000242135415684373	0.00129988486314769	3161	17	6	MAP3K10	MAP3K2	MAP3K5	MAP3K6	MAP4K1	MDFIC
NEURON_DIFFERENTIATION	NEURON_DIFFERENTIATION	0.000255369579016209	0.00136780144377175	3161	74	13	AMIGO1	ATP2B2	GDNF	KLK8	MAPT	MDGA2	NRP2	NTNG2	RND1	ROBO2	S100B	SEMA3B	VWC2
PROTEIN_IMPORT_INTO_NUCLEUS	PROTEIN_IMPORT_INTO_NUCLEUS	0.000260575242468828	0.00139250459870586	3161	47	10	BCL3	BCL6	F2	F2R	NFKBIE	NFKBIL1	NLRP12	NLRP3	TGFB1	TNF
NEGATIVE_REGULATION_OF_MULTICELLULAR_ORGANISMAL_PROCESS	NEGATIVE_REGULATION_OF_MULTICELLULAR_ORGANISMAL_PROCESS	0.000263605024122341	0.00139597604196616	3161	31	8	CALCA	CHRNA7	CIDEA	F2	INHA	INHBA	LAX1	PTPRC
REACTOME_ACTIVATION_OF_KAINATE_RECEPTORS_UPON_GLUTAMATE_BINDING	REACTOME_ACTIVATION_OF_KAINATE_RECEPTORS_UPON_GLUTAMATE_BINDING	0.000263605024122341	0.00139597604196616	3161	31	8	GNB2	GNB5	GNG11	GNG4	GRIK2	GRIK4	NCALD	PLCB2
REACTOME_CD28_CO_STIMULATION	REACTOME_CD28_CO_STIMULATION	0.000263605024122341	0.00139597604196616	3161	31	8	CD28	CD80	GRAP2	LCK	MAP3K14	MAP3K8	PIK3R1	VAV1
REACTOME_GPVI_MEDIATED_ACTIVATION_CASCADE	REACTOME_GPVI_MEDIATED_ACTIVATION_CASCADE	0.000263605024122341	0.00139597604196616	3161	31	8	LCK	LCP2	PIK3R1	PIK3R5	PIK3R6	PLCG2	SYK	VAV1
NEGATIVE_REGULATION_OF_APOPTOSIS	NEGATIVE_REGULATION_OF_APOPTOSIS	0.000265442799290176	0.0014025423584116	3161	147	20	BCL2A1	BCL3	BNIP3	BNIP3L	CCL2	CD28	CFLAR	CIDEA	GDNF	GSTP1	HDAC1	IL2RB	IL6	PRDX2	SOCS3	SPHK1	TDGF1	TNF	TNFAIP8	TNFRSF6B
REACTOME_INSULIN_RECEPTOR_SIGNALLING_CASCADE	REACTOME_INSULIN_RECEPTOR_SIGNALLING_CASCADE	0.00026620145328325	0.00140339013348878	3161	84	14	CAB39L	EIF4B	FGF1	FGF18	FGF7	FGFR3	FGFR4	INSR	KL	KLB	MAPK3	PDE3B	PIK3R1	SHC3
PHOSPHOLIPID_BIOSYNTHETIC_PROCESS	PHOSPHOLIPID_BIOSYNTHETIC_PROCESS	0.000275485084343805	0.00144907625083087	3161	39	9	AGPAT1	APOA1	DPM2	DPM3	FADS1	PCYT1B	PIGA	PIGK	PIGT
REGULATION_OF_HEART_CONTRACTION	REGULATION_OF_HEART_CONTRACTION	0.000280865786107736	0.00147407412574664	3161	24	7	CACNA1H	CHRM2	KCNG2	KCNH2	RYR2	SCN5A	TNNT2
NEGATIVE_REGULATION_OF_PROGRAMMED_CELL_DEATH	NEGATIVE_REGULATION_OF_PROGRAMMED_CELL_DEATH	0.000290732072577293	0.00152244964791591	3161	148	20	BCL2A1	BCL3	BNIP3	BNIP3L	CCL2	CD28	CFLAR	CIDEA	GDNF	GSTP1	HDAC1	IL2RB	IL6	PRDX2	SOCS3	SPHK1	TDGF1	TNF	TNFAIP8	TNFRSF6B
KEGG_INSULIN_SIGNALING_PATHWAY	KEGG_INSULIN_SIGNALING_PATHWAY	0.000291577272787211	0.00152347501549844	3161	137	19	CALML3	ELK1	INPP5D	INSR	IRS4	LIPE	MAPK10	MAPK3	PCK1	PDE3B	PIK3R1	PIK3R5	PRKACA	PRKAR1B	PRKX	RHOQ	SH2B2	SHC3	SOCS3
VESICLE_MEDIATED_TRANSPORT	VESICLE_MEDIATED_TRANSPORT	0.000299589999747677	0.00156186253201789	3161	194	24	ADRB2	ADRB3	AMPH	ARAP3	ARHGAP27	CCL3	CCL8	CYTH1	DNM1	ERGIC3	LMAN2L	LRMP	LRPAP1	LYST	RAB35	RABEP1	RAMP3	RER1	SCRN1	STAB1	STON1	SYNJ1	SYT1	SYTL4
ACTIN_CYTOSKELETON	ACTIN_CYTOSKELETON	0.000317474972840543	0.0016514330072814	3161	127	18	ABLIM1	ABLIM2	ACTN2	AMPH	ARPC1A	DAPK1	LSP1	MYH10	MYL5	MYL6B	MYO3A	SEPT7	SHROOM2	SRCIN1	SYNPO	TNNT2	WASL	WIPF1
BIOCARTA_PPARA_PATHWAY	BIOCARTA_PPARA_PATHWAY	0.000322465062581119	0.00167367928498961	3161	57	11	APOA1	CITED2	MAPK3	MYC	PIK3R1	PPARA	PRKAR1B	PRKCA	PTGS2	STAT5A	TNF
BIOCARTA_PDGF_PATHWAY	BIOCARTA_PDGF_PATHWAY	0.000334031434124067	0.00171249989216781	3161	32	8	ELK1	MAP3K1	MAPK3	PDGFRA	PIK3R1	PRKCA	STAT3	STAT5A
DELAYED_RECTIFIER_POTASSIUM_CHANNEL_ACTIVITY	DELAYED_RECTIFIER_POTASSIUM_CHANNEL_ACTIVITY	0.000335784292581925	0.00171249989216781	3161	12	5	KCNA1	KCNB2	KCNG2	KCNH1	KCNH2
INTERFERON_GAMMA_BIOSYNTHETIC_PROCESS	INTERFERON_GAMMA_BIOSYNTHETIC_PROCESS	0.000335784292581925	0.00171249989216781	3161	12	5	CD276	CEBPG	IL12B	INHA	INHBA
NEGATIVE_REGULATION_OF_CYTOKINE_BIOSYNTHETIC_PROCESS	NEGATIVE_REGULATION_OF_CYTOKINE_BIOSYNTHETIC_PROCESS	0.000335784292581925	0.00171249989216781	3161	12	5	BCL3	IL6	INHA	INHBA	NLRP12
NEGATIVE_REGULATION_OF_PHOSPHATE_METABOLIC_PROCESS	NEGATIVE_REGULATION_OF_PHOSPHATE_METABOLIC_PROCESS	0.000335784292581925	0.00171249989216781	3161	12	5	CDKN1B	CDKN2B	INHA	INHBA	NLRP12
NEGATIVE_REGULATION_OF_PHOSPHORYLATION	NEGATIVE_REGULATION_OF_PHOSPHORYLATION	0.000335784292581925	0.00171249989216781	3161	12	5	CDKN1B	CDKN2B	INHA	INHBA	NLRP12
REACTOME_P2Y_RECEPTORS	REACTOME_P2Y_RECEPTORS	0.000335784292581925	0.00171249989216781	3161	12	5	LPAR4	P2RY1	P2RY10	P2RY14	P2RY6
REACTOME_PRESYNAPTIC_NICOTINIC_ACETYLCHOLINE_RECEPTORS	REACTOME_PRESYNAPTIC_NICOTINIC_ACETYLCHOLINE_RECEPTORS	0.000335784292581925	0.00171249989216781	3161	12	5	CHRNA1	CHRNA2	CHRNA3	CHRNA4	CHRNA6
KEGG_ADIPOCYTOKINE_SIGNALING_PATHWAY	KEGG_ADIPOCYTOKINE_SIGNALING_PATHWAY	0.000362392851822563	0.00184419442597773	3161	67	12	ADIPOQ	CPT1C	IRS4	LEP	MAPK10	NFKBIE	PCK1	PPARA	SOCS3	STAT3	TNF	TNFRSF1B
G_PROTEIN_SIGNALING_ADENYLATE_CYCLASE_ACTIVATING_PATHWAY	G_PROTEIN_SIGNALING_ADENYLATE_CYCLASE_ACTIVATING_PATHWAY	0.000371000135489342	0.00187984085930453	3161	25	7	ADCYAP1	ADRB2	ADRB3	AVPR2	CALCA	CRHR1	GIPR
POSITIVE_REGULATION_OF_CELL_DIFFERENTIATION	POSITIVE_REGULATION_OF_CELL_DIFFERENTIATION	0.000371000135489342	0.00187984085930453	3161	25	7	BMP4	CALCA	INHBA	RUNX1	TBX5	VWC2	ZAP70
KEGG_ARACHIDONIC_ACID_METABOLISM	KEGG_ARACHIDONIC_ACID_METABOLISM	0.000377665637902512	0.00190886809807821	3161	58	11	CYP2B6	CYP2C8	CYP4F3	EPHX2	LTA4H	PLA2G1B	PLA2G2A	PLA2G2D	PLA2G5	PTGIS	PTGS2
POSITIVE_REGULATION_OF_TRANSCRIPTIONDNA_DEPENDENT	POSITIVE_REGULATION_OF_TRANSCRIPTIONDNA_DEPENDENT	0.000378583523693393	0.00190886809807821	3161	118	17	BMP6	CITED2	CREB5	ELK1	FOXF2	GATA4	GLIS1	GLIS3	INHBA	MDFIC	RUNX1	SPI1	TBX5	TGFB1	TP63	UTF1	XRCC6
REACTOME_SIGNALING_BY_ERBB2	REACTOME_SIGNALING_BY_ERBB2	0.000379169877964385	0.00190886809807821	3161	97	15	ADCY4	ADCY5	ADCY8	CASP9	CDKN1B	HBEGF	MAPK3	MATK	NRG1	NRG2	PIK3R1	PRKACA	PRKAR1B	PRKCA	RPS27A
AMINE_METABOLIC_PROCESS	AMINE_METABOLIC_PROCESS	0.000385368680419341	0.00193592060870187	3161	140	19	ADI1	ALDH6A1	BBOX1	CHST1	CHST3	DCT	DIO2	GATM	HDC	HPD	IDO1	MAT2B	PLOD1	SDS	SLC6A14	SLC7A6	SNCAIP	SPHK1	TYR
SMALL_GTPASE_MEDIATED_SIGNAL_TRANSDUCTION	SMALL_GTPASE_MEDIATED_SIGNAL_TRANSDUCTION	0.000386796126271978	0.00193893955605569	3161	87	14	APOA1	ARAP3	ARHGAP27	ARHGAP4	DIRAS3	FGD4	GRAP2	GTPBP2	LCK	PARK7	PLD1	RASGRP1	SIAH2	TNK2
REACTOME_GLYCOSAMINOGLYCAN_METABOLISM	REACTOME_GLYCOSAMINOGLYCAN_METABOLISM	0.000404186974049294	0.00202179667616129	3161	108	16	B3GNT7	CD44	CHST1	CHST3	CHSY3	GPC6	HAS2	HPSE2	HS2ST1	HS3ST1	HS3ST2	HS6ST2	KERA	PRELP	UST	VCAN
KEGG_TYROSINE_METABOLISM	KEGG_TYROSINE_METABOLISM	0.000410913732760307	0.00204238054460949	3161	41	9	ADH5	AOX1	COMT	DCT	DDC	HPD	IL4I1	LCMT1	TYR
REACTOME_PLC_BETA_MEDIATED_EVENTS	REACTOME_PLC_BETA_MEDIATED_EVENTS	0.000410913732760307	0.00204238054460949	3161	41	9	ADCY4	ADCY5	ADCY8	GNAI1	GNAZ	PLCB2	PRKACA	PRKAR1B	PRKCA
SERINE_TYPE_ENDOPEPTIDASE_ACTIVITY	SERINE_TYPE_ENDOPEPTIDASE_ACTIVITY	0.000410913732760307	0.00204238054460949	3161	41	9	CFI	CORIN	CTSG	F10	F2	KLK8	LTF	PCSK2	PLG
BIOCARTA_IL1R_PATHWAY	BIOCARTA_IL1R_PATHWAY	0.000419058288497794	0.00204388928236138	3161	33	8	IL1B	IL6	IRAK2	MAP3K1	MAP3K14	TGFB1	TGFB3	TNF
ENZYME_BINDING	ENZYME_BINDING	0.000418450972909927	0.00204388928236138	3161	175	22	ADAMTSL4	AKAP7	CAMK2N1	CDKN2B	EID1	FGD4	HAUS7	HDAC1	INSR	IPO8	LAX1	LCK	LILRB1	MAGI2	MAPT	NLRP1	PIK3R1	PREX1	PTPRC	SERPINA5	TPRKB	UBE4B
HEMATOPOIETIN_INTERFERON_CLASSD200_DOMAIN_CYTOKINE_RECEPTOR_ACTIVITY	HEMATOPOIETIN_INTERFERON_CLASSD200_DOMAIN_CYTOKINE_RECEPTOR_ACTIVITY	0.000419058288497794	0.00204388928236138	3161	33	8	CNTFR	CSF2RB	IFNGR2	IL10RA	IL15RA	IL2RB	IL7R	IL9R
KEGG_ADHERENS_JUNCTION	KEGG_ADHERENS_JUNCTION	0.000417504461275367	0.00204388928236138	3161	68	12	ACTN1	ACTN2	CTNNA3	CTNNB1	INSR	MAPK3	MET	SNAI1	TCF7	TGFBR1	WASF3	WASL
MONOVALENT_INORGANIC_CATION_TRANSMEMBRANE_TRANSPORTER_ACTIVITY	MONOVALENT_INORGANIC_CATION_TRANSMEMBRANE_TRANSPORTER_ACTIVITY	0.000419058288497794	0.00204388928236138	3161	33	8	ABCB11	ATP6V0E1	COX7A2L	KCNA1	SLC9A5	SLC9A6	SURF1	TRAPPC10
REACTOME_GLUCAGON_SIGNALING_IN_METABOLIC_REGULATION	REACTOME_GLUCAGON_SIGNALING_IN_METABOLIC_REGULATION	0.000419058288497794	0.00204388928236138	3161	33	8	ADCY4	ADCY5	ADCY8	GNB2	GNG11	GNG4	PRKACA	PRKAR1B
REACTOME_GLUCAGON_TYPE_LIGAND_RECEPTORS	REACTOME_GLUCAGON_TYPE_LIGAND_RECEPTORS	0.000419058288497794	0.00204388928236138	3161	33	8	ADCYAP1	GIPR	GLP2R	GNB2	GNB5	GNG11	GNG4	VIPR2
REACTOME_PI3K_CASCADE	REACTOME_PI3K_CASCADE	0.000417504461275367	0.00204388928236138	3161	68	12	CAB39L	EIF4B	FGF1	FGF18	FGF7	FGFR3	FGFR4	INSR	KL	KLB	PDE3B	PIK3R1
REACTOME_PURINE_METABOLISM	REACTOME_PURINE_METABOLISM	0.000419058288497794	0.00204388928236138	3161	33	8	ADA	AMPD1	AMPD3	GMPR	IMPDH2	NT5C1A	NT5E	PNP
REACTOME_POTASSIUM_CHANNELS	REACTOME_POTASSIUM_CHANNELS	0.000424443761677663	0.00206586113048921	3161	98	15	GNB2	GNG4	KCNA1	KCNAB3	KCNB2	KCNC2	KCNG1	KCNG2	KCNH1	KCNH2	KCNH8	KCNJ10	KCNJ5	KCNN1	KCNQ5
REACTOME_SIGNALING_BY_ERBB4	REACTOME_SIGNALING_BY_ERBB4	0.000436181950520598	0.00211859804538576	3161	88	14	CASP9	CDKN1B	GH1	HBEGF	MAPK3	NCSTN	NRG1	NRG2	PIK3R1	RPS27A	S100B	SH2B1	STAT5A	YAP1
ANION_TRANSMEMBRANE_TRANSPORTER_ACTIVITY	ANION_TRANSMEMBRANE_TRANSPORTER_ACTIVITY	0.000440580549738374	0.00213554125968229	3161	59	11	ADAMTS8	CLCNKB	GLRA2	SLC12A2	SLC17A7	SLC20A1	SLC25A3	SLC34A2	SLC4A3	SLC4A4	SLC5A5
POSITIVE_REGULATION_OF_IMMUNE_SYSTEM_PROCESS	POSITIVE_REGULATION_OF_IMMUNE_SYSTEM_PROCESS	0.000442398990790103	0.00213993408740944	3161	50	10	CD276	CD28	CRTAM	ICOSLG	IL12B	LCK	PTPRC	TGFB1	TRAT1	ZAP70
POSITIVE_REGULATION_OF_RNA_METABOLIC_PROCESS	POSITIVE_REGULATION_OF_RNA_METABOLIC_PROCESS	0.000462186590236411	0.00223104884916589	3161	120	17	BMP6	CITED2	CREB5	ELK1	FOXF2	GATA4	GLIS1	GLIS3	INHBA	MDFIC	RUNX1	SPI1	TBX5	TGFB1	TP63	UTF1	XRCC6
BIOCARTA_TGFB_PATHWAY	BIOCARTA_TGFB_PATHWAY	0.000481035006943421	0.00227926442700685	3161	19	6	MAPK3	SKIL	SMAD7	TGFB1	TGFB3	TGFBR1
BIOCARTA_TOB1_PATHWAY	BIOCARTA_TOB1_PATHWAY	0.000481035006943421	0.00227926442700685	3161	19	6	CD28	CD3D	IFNG	TGFB1	TGFB3	TGFBR1
CELL_PROJECTION_PART	CELL_PROJECTION_PART	0.000481035006943421	0.00227926442700685	3161	19	6	ACTN2	CABP4	DNAH9	ITLN1	RAB35	SYNPO
DEVELOPMENT_OF_PRIMARY_SEXUAL_CHARACTERISTICS	DEVELOPMENT_OF_PRIMARY_SEXUAL_CHARACTERISTICS	0.000482862071706055	0.00227926442700685	3161	26	7	CSDE1	DMRT2	FOXL2	FSHR	HMGCR	NR0B1	NR5A1
INTRAMOLECULAR_OXIDOREDUCTASE_ACTIVITY	INTRAMOLECULAR_OXIDOREDUCTASE_ACTIVITY	0.000481035006943421	0.00227926442700685	3161	19	6	DCT	EBP	ERP29	HSD3B1	HSD3B2	PTGIS
KEGG_PANCREATIC_CANCER	KEGG_PANCREATIC_CANCER	0.000479520492723883	0.00227926442700685	3161	69	12	BRCA2	CASP9	CCND1	MAPK10	MAPK3	PIK3R1	PIK3R5	PLD1	STAT3	TGFB1	TGFB3	TGFBR1
KEGG_PPAR_SIGNALING_PATHWAY	KEGG_PPAR_SIGNALING_PATHWAY	0.000479520492723883	0.00227926442700685	3161	69	12	ACADL	ACADM	ADIPOQ	APOA1	AQP7	CPT1C	FABP4	PCK1	PLIN1	PPARA	SCD5	SLC27A6
PEPTIDYL_TYROSINE_PHOSPHORYLATION	PEPTIDYL_TYROSINE_PHOSPHORYLATION	0.000482862071706055	0.00227926442700685	3161	26	7	ABL2	CD80	F2	F2R	HCLS1	TDGF1	TNK2
REGULATION_OF_MYELOID_CELL_DIFFERENTIATION	REGULATION_OF_MYELOID_CELL_DIFFERENTIATION	0.000481035006943421	0.00227926442700685	3161	19	6	CALCA	INHA	INHBA	MAFB	RUNX1	SPI1
RHO_GTPASE_ACTIVATOR_ACTIVITY	RHO_GTPASE_ACTIVATOR_ACTIVITY	0.000481035006943421	0.00227926442700685	3161	19	6	ARAP3	ARHGAP27	ARHGAP4	ERRFI1	GMIP	PREX1
T_CELL_PROLIFERATION	T_CELL_PROLIFERATION	0.000481035006943421	0.00227926442700685	3161	19	6	CD276	CD28	CRTAM	ICOSLG	IL12B	PTPRC
AMINE_RECEPTOR_ACTIVITY	AMINE_RECEPTOR_ACTIVITY	0.000520848689518706	0.00239590397178605	3161	34	8	ADRA2B	ADRB2	ADRB3	CHRM2	CHRM3	HTR1D	HTR1E	HTR2B
BIOCARTA_AHSP_PATHWAY	BIOCARTA_AHSP_PATHWAY	0.000520078480928546	0.00239590397178605	3161	13	5	ALAD	FECH	HBA1	HBA2	HBB
BIOCARTA_EXTRINSIC_PATHWAY	BIOCARTA_EXTRINSIC_PATHWAY	0.000520078480928546	0.00239590397178605	3161	13	5	F10	F2	F2R	PROS1	SERPINC1
EXTRINSIC_TO_PLASMA_MEMBRANE	EXTRINSIC_TO_PLASMA_MEMBRANE	0.000520078480928546	0.00239590397178605	3161	13	5	GNAI1	SCUBE1	SYTL4	TDGF1	TGM3
INOSITOL_OR_PHOSPHATIDYLINOSITOL_PHOSPHODIESTERASE_ACTIVITY	INOSITOL_OR_PHOSPHATIDYLINOSITOL_PHOSPHODIESTERASE_ACTIVITY	0.000520078480928546	0.00239590397178605	3161	13	5	CASR	CCR5	CHRM3	F2RL2	PLCB2
MAGNESIUM_ION_BINDING	MAGNESIUM_ION_BINDING	0.000512035494054162	0.00239590397178605	3161	60	11	ABL2	CERK	DYRK2	MAP3K5	MAP3K6	MOV10L1	MSH6	SNRK	SPHK1	STK38	TGM3
PHOSPHATE_TRANSMEMBRANE_TRANSPORTER_ACTIVITY	PHOSPHATE_TRANSMEMBRANE_TRANSPORTER_ACTIVITY	0.000520078480928546	0.00239590397178605	3161	13	5	ADAMTS8	SLC17A7	SLC20A1	SLC25A3	SLC34A2
POSITIVE_REGULATION_OF_T_CELL_PROLIFERATION	POSITIVE_REGULATION_OF_T_CELL_PROLIFERATION	0.000520078480928546	0.00239590397178605	3161	13	5	CD276	CD28	ICOSLG	IL12B	PTPRC
REACTOME_ADVANCED_GLYCOSYLATION_ENDPRODUCT_RECEPTOR_SIGNALING	REACTOME_ADVANCED_GLYCOSYLATION_ENDPRODUCT_RECEPTOR_SIGNALING	0.000520078480928546	0.00239590397178605	3161	13	5	DDOST	MAPK3	PRKCSH	S100B	SAA1
REACTOME_PURINE_SALVAGE	REACTOME_PURINE_SALVAGE	0.000520078480928546	0.00239590397178605	3161	13	5	ADA	AMPD1	AMPD3	GMPR	PNP
REACTOME_RETROGRADE_NEUROTROPHIN_SIGNALLING	REACTOME_RETROGRADE_NEUROTROPHIN_SIGNALLING	0.000520078480928546	0.00239590397178605	3161	13	5	AP2A2	DNM1	NGF	NTRK1	SH3GL2
SENSORY_ORGAN_DEVELOPMENT	SENSORY_ORGAN_DEVELOPMENT	0.000520078480928546	0.00239590397178605	3161	13	5	FOXL2	JAG2	MAFB	SHROOM2	ZIC1
VIRAL_REPRODUCTIVE_PROCESS	VIRAL_REPRODUCTIVE_PROCESS	0.000520848689518706	0.00239590397178605	3161	34	8	CCL2	CCL3	CCL4	CD209	CLEC4M	CXCR6	MDFIC	TGFB1
REACTOME_CELL_CELL_JUNCTION_ORGANIZATION	REACTOME_CELL_CELL_JUNCTION_ORGANIZATION	0.000522503277421104	0.00239881152412898	3161	51	10	CDH11	CDH2	CDH3	CDH8	CLDN11	CLDN14	CLDN16	CLDN19	CLDN20	CTNNB1
REACTOME_DOWNSTREAM_SIGNAL_TRANSDUCTION	REACTOME_DOWNSTREAM_SIGNAL_TRANSDUCTION	0.000551216913098463	0.00252569312134569	3161	90	14	ADCY4	ADCY5	ADCY8	CASP9	CDKN1B	MAPK3	PDGFB	PDGFRA	PIK3R1	PRKACA	PRKAR1B	PRKCA	STAT3	STAT5A
REACTOME_ASPARAGINE_N_LINKED_GLYCOSYLATION	REACTOME_ASPARAGINE_N_LINKED_GLYCOSYLATION	0.000559913378939859	0.00256053954579514	3161	80	13	DDOST	DPM2	DPM3	GANAB	GMPPB	MCFD2	MGAT4B	MLEC	PMM1	PRKCSH	ST8SIA2	STT3A	TUSC3
BIOCARTA_BIOPEPTIDES_PATHWAY	BIOCARTA_BIOPEPTIDES_PATHWAY	0.000596842388096424	0.00272410942115605	3161	43	9	CAMK2A	F2	GNAI1	MAPK3	MAPT	MYLK	PRKCA	STAT3	STAT5A
REACTOME_PROSTANOID_LIGAND_RECEPTORS	REACTOME_PROSTANOID_LIGAND_RECEPTORS	0.000608247708664665	0.00277077499908215	3161	8	4	PTGER1	PTGER2	PTGER3	PTGER4
KEGG_ENDOMETRIAL_CANCER	KEGG_ENDOMETRIAL_CANCER	0.000614250911848813	0.00278729717446289	3161	52	10	CASP9	CCND1	CTNNA3	CTNNB1	ELK1	MAPK3	MYC	PIK3R1	PIK3R5	TCF7
PROTEIN_TYROSINE_PHOSPHATASE_ACTIVITY	PROTEIN_TYROSINE_PHOSPHATASE_ACTIVITY	0.000614250911848813	0.00278729717446289	3161	52	10	DUSP11	DUSP2	DUSP5	PTPN22	PTPN5	PTPN7	PTPRC	PTPRN	PTPRT	PTPRU
INDUCTION_OF_APOPTOSIS_BY_EXTRACELLULAR_SIGNALS	INDUCTION_OF_APOPTOSIS_BY_EXTRACELLULAR_SIGNALS	0.000620023124508808	0.00279725817326474	3161	27	7	CFLAR	DAPK1	DPF2	MAP3K5	PRKCA	RIPK3	SSTR3
NEUROGENESIS	NEUROGENESIS	0.000617782919309073	0.00279725817326474	3161	91	14	AMIGO1	ATP2B2	CLN5	GDNF	KLK8	MAPT	MDGA2	NRP2	NTNG2	RND1	ROBO2	S100B	SEMA3B	VWC2
REACTOME_STRIATED_MUSCLE_CONTRACTION	REACTOME_STRIATED_MUSCLE_CONTRACTION	0.000620023124508808	0.00279725817326474	3161	27	7	ACTN2	DMD	MYBPC1	MYH3	MYH8	TNNI2	TNNT2
GENERATION_OF_NEURONS	GENERATION_OF_NEURONS	0.000632658163579494	0.00284332576965037	3161	81	13	AMIGO1	ATP2B2	GDNF	KLK8	MAPT	MDGA2	NRP2	NTNG2	RND1	ROBO2	S100B	SEMA3B	VWC2
NEGATIVE_REGULATION_OF_TRANSCRIPTION_FROM_RNA_POLYMERASE_II_PROMOTER	NEGATIVE_REGULATION_OF_TRANSCRIPTION_FROM_RNA_POLYMERASE_II_PROMOTER	0.000632658163579494	0.00284332576965037	3161	81	13	BCL6	CUX1	EID1	GLIS1	GLIS3	IRF7	IRF8	KLF10	PRDM1	SPI1	STAT3	TWIST1	ZNF281
BIOCARTA_AGR_PATHWAY	BIOCARTA_AGR_PATHWAY	0.000641750172621017	0.00286770648565506	3161	35	8	CHRNA1	DMD	MAPK3	NRG1	NRG2	PAK3	PXN	RAPSN
BIOCARTA_BCR_PATHWAY	BIOCARTA_BCR_PATHWAY	0.000641750172621017	0.00286770648565506	3161	35	8	CD79B	ELK1	MAP3K1	MAPK3	NFATC2	PRKCA	SYK	VAV1
KEGG_ALLOGRAFT_REJECTION	KEGG_ALLOGRAFT_REJECTION	0.000641750172621017	0.00286770648565506	3161	35	8	CD28	CD80	FASLG	HLA-DOB	HLA-G	IFNG	IL12B	TNF
B_CELL_ACTIVATION	B_CELL_ACTIVATION	0.000654223548997087	0.00290683417793024	3161	20	6	CEBPG	INHA	INHBA	LAX1	PTPRC	TGFB1
HOMEOSTASIS_OF_NUMBER_OF_CELLS	HOMEOSTASIS_OF_NUMBER_OF_CELLS	0.000654223548997087	0.00290683417793024	3161	20	6	CEBPG	HCLS1	IL6	INHBA	MAFB	SPI1
INTERLEUKIN_RECEPTOR_ACTIVITY	INTERLEUKIN_RECEPTOR_ACTIVITY	0.000654223548997087	0.00290683417793024	3161	20	6	CSF2RB	IL10RA	IL15RA	IL2RB	IL7R	IL9R
POSITIVE_REGULATION_OF_MAP_KINASE_ACTIVITY	POSITIVE_REGULATION_OF_MAP_KINASE_ACTIVITY	0.000712788328343534	0.00316106128221915	3161	44	9	ADRB2	CHRNA7	MAP3K10	MAP3K2	MAP3K5	MAP3K6	MAP4K1	MDFIC	TDGF1
FEMALE_PREGNANCY	FEMALE_PREGNANCY	0.000718902910075277	0.00317616991908964	3161	53	10	ADCYAP1	HPGD	IDO1	LIPE	PZP	SPRR2D	SPRR2E	SPRR2F	TAC3	TFCP2L1
KEGG_VIBRIO_CHOLERAE_INFECTION	KEGG_VIBRIO_CHOLERAE_INFECTION	0.000718902910075277	0.00317616991908964	3161	53	10	ATP6AP1	ATP6V0A2	ATP6V0E1	ATP6V1G1	KDELR1	PLCG2	PRKACA	PRKCA	PRKX	SLC12A2
DEAMINASE_ACTIVITY	DEAMINASE_ACTIVITY	0.000771155607387523	0.00337524450546852	3161	14	5	ADA	AMPD1	AMPD3	CRYM	DCTD
INTERFERON_GAMMA_PRODUCTION	INTERFERON_GAMMA_PRODUCTION	0.000771155607387523	0.00337524450546852	3161	14	5	CD276	CEBPG	IL12B	INHA	INHBA
NEUROPEPTIDE_SIGNALING_PATHWAY	NEUROPEPTIDE_SIGNALING_PATHWAY	0.000771155607387523	0.00337524450546852	3161	14	5	ECEL1	GLRA2	GRP	HCRTR1	HCRTR2
REACTOME_COMMON_PATHWAY	REACTOME_COMMON_PATHWAY	0.000771155607387523	0.00337524450546852	3161	14	5	F10	F13A1	F2	PROS1	SERPINC1
REACTOME_SPRY_REGULATION_OF_FGF_SIGNALING	REACTOME_SPRY_REGULATION_OF_FGF_SIGNALING	0.000771155607387523	0.00337524450546852	3161	14	5	MAPK3	PPP2CB	PPP2R1A	RPS27A	SPRY2
BIOCARTA_ERK_PATHWAY	BIOCARTA_ERK_PATHWAY	0.000786356704078081	0.00339740852259149	3161	28	7	ELK1	MAPK3	MYC	NGF	NGFR	PDGFRA	STAT3
IMMUNE_EFFECTOR_PROCESS	IMMUNE_EFFECTOR_PROCESS	0.00078429478936269	0.00339740852259149	3161	36	8	APOA1	BNIP3	BNIP3L	CEBPG	CRTAM	IL12B	PTPRC	TGFB1
MEMBRANE_FUSION	MEMBRANE_FUSION	0.000786356704078081	0.00339740852259149	3161	28	7	ADAM12	CACNA1H	KCNH1	LRMP	RABEP1	STAP1	STX11
REACTOME_FRS2_MEDIATED_CASCADE	REACTOME_FRS2_MEDIATED_CASCADE	0.00078429478936269	0.00339740852259149	3161	36	8	FGF1	FGF18	FGF7	FGFR3	FGFR4	KL	KLB	MAPK3
REACTOME_G_PROTEIN_BETA_GAMMA_SIGNALLING	REACTOME_G_PROTEIN_BETA_GAMMA_SIGNALLING	0.000786356704078081	0.00339740852259149	3161	28	7	GNB2	GNB5	GNG11	GNG4	PIK3R5	PIK3R6	PLCB2
REACTOME_SHC_MEDIATED_CASCADE	REACTOME_SHC_MEDIATED_CASCADE	0.000786356704078081	0.00339740852259149	3161	28	7	FGF1	FGF18	FGF7	FGFR3	FGFR4	KL	KLB
VOLTAGE_GATED_POTASSIUM_CHANNEL_ACTIVITY	VOLTAGE_GATED_POTASSIUM_CHANNEL_ACTIVITY	0.00078429478936269	0.00339740852259149	3161	36	8	KCNA1	KCNB2	KCNG2	KCNH1	KCNH2	KCNJ10	KCNJ5	KCNQ5
REACTOME_L1CAM_INTERACTIONS	REACTOME_L1CAM_INTERACTIONS	0.000802212721988689	0.00345954236357622	3161	83	13	AP2A2	CNTN1	DNM1	ITGA5	LAMA1	MAPK3	NCAM1	NRP2	SCN1B	SCN4A	SCN5A	SCN7A	SH3GL2
ACTIN_CYTOSKELETON_ORGANIZATION_AND_BIOGENESIS	ACTIN_CYTOSKELETON_ORGANIZATION_AND_BIOGENESIS	0.000805137246318117	0.00346578344928863	3161	104	15	ANG	ARPC1A	CXCL1	DOCK2	FGD4	PLA2G1B	PREX1	RHOF	RND1	SHROOM2	SSH1	TNXB	WASF3	WASL	WIPF1
ANTI_APOPTOSIS	ANTI_APOPTOSIS	0.00081821029317963	0.00351560686410149	3161	115	16	BCL2A1	BNIP3	BNIP3L	CCL2	CD28	CFLAR	GDNF	GSTP1	HDAC1	IL2RB	PRDX2	SOCS3	SPHK1	TNF	TNFAIP8	TNFRSF6B
KEGG_INOSITOL_PHOSPHATE_METABOLISM	KEGG_INOSITOL_PHOSPHATE_METABOLISM	0.000837804595026298	0.00358665981739361	3161	54	10	ALDH6A1	CDIPT	INPP4A	INPP4B	ISYNA1	PIP4K2A	PLCB2	PLCD3	PLCG2	SYNJ1
REACTOME_PI_3K_CASCADE	REACTOME_PI_3K_CASCADE	0.000837804595026298	0.00358665981739361	3161	54	10	CASP9	CDKN1B	FGF1	FGF18	FGF7	FGFR3	FGFR4	KL	KLB	PIK3R1
REACTOME_LIPID_DIGESTION_MOBILIZATION_AND_TRANSPORT	REACTOME_LIPID_DIGESTION_MOBILIZATION_AND_TRANSPORT	0.000846453714329341	0.00361050984330297	3161	45	9	APOA1	CLPS	FABP4	LIPC	LIPE	LPA	MTTP	PLIN1	PRKACA
SERINE_TYPE_PEPTIDASE_ACTIVITY	SERINE_TYPE_PEPTIDASE_ACTIVITY	0.000846453714329341	0.00361050984330297	3161	45	9	CFI	CORIN	CTSG	F10	F2	KLK8	LTF	PCSK2	PLG
MESODERM_DEVELOPMENT	MESODERM_DEVELOPMENT	0.000872023387179559	0.00370609939551312	3161	21	6	BMX	EYA2	IKZF1	IKZF3	MATK	TCF21
REACTOME_CD28_DEPENDENT_PI3K_AKT_SIGNALING	REACTOME_CD28_DEPENDENT_PI3K_AKT_SIGNALING	0.000872023387179559	0.00370609939551312	3161	21	6	CD28	CD80	LCK	MAP3K14	MAP3K8	PIK3R1
KEGG_CARDIAC_MUSCLE_CONTRACTION	KEGG_CARDIAC_MUSCLE_CONTRACTION	0.000918180319908667	0.0038952098200827	3161	74	12	ATP1A1	ATP1A3	ATP1B1	CACNA2D3	CACNA2D4	CACNB1	CACNG4	COX7A2L	FXYD2	RYR2	SLC9A6	TNNT2
BIOCARTA_PAR1_PATHWAY	BIOCARTA_PAR1_PATHWAY	0.000951197746630182	0.00401350703883886	3161	37	8	ARHGEF1	ARHGEF15	ARHGEF7	F2	F2R	GNAI1	PIK3R1	PRKCA
CELL_MATRIX_ADHESION	CELL_MATRIX_ADHESION	0.000951197746630182	0.00401350703883886	3161	37	8	ACTN1	ACTN2	ACVRL1	COL17A1	FBLN5	ITGB1BP1	PARVG	TMEM8B
REACTOME_AMINE_LIGAND_BINDING_RECEPTORS	REACTOME_AMINE_LIGAND_BINDING_RECEPTORS	0.000951197746630182	0.00401350703883886	3161	37	8	ADRA2B	ADRB2	ADRB3	CHRM2	CHRM3	HTR1D	HTR1E	HTR2B
SENSORY_PERCEPTION	SENSORY_PERCEPTION	0.000958683080719734	0.00403782855900987	3161	186	22	ABLIM1	ATP2B2	ATXN7	CABP4	CDH23	CLRN1	CRYM	CYP1B1	EYA4	GJB2	GPR143	GRM8	MYO3A	NDP	PAX3	PDE6A	PRPH2	RPGR	SIX3	TECTA	TYR	WFS1
MITOCHONDRIAL_PART	MITOCHONDRIAL_PART	0.000974680342932685	0.00409784961383527	3161	128	17	ACADM	ADAP2	BNIP3	DBT	GATM	HADHB	HSD3B1	HSD3B2	MRPL32	MRPL41	NDUFS4	NR3C1	PHB2	SLC25A1	SLC25A3	SURF1	VDAC2
REACTOME_ANTIGEN_ACTIVATES_B_CELL_RECEPTOR_LEADING_TO_GENERATION_OF_SECOND_MESSENGERS	REACTOME_ANTIGEN_ACTIVATES_B_CELL_RECEPTOR_LEADING_TO_GENERATION_OF_SECOND_MESSENGERS	0.000986029761430865	0.00413076039342287	3161	29	7	BLK	CD79B	PIK3R1	PLCG2	SH3KBP1	SYK	VAV1
RESPONSE_TO_NUTRIENT_LEVELS	RESPONSE_TO_NUTRIENT_LEVELS	0.000986029761430865	0.00413076039342287	3161	29	7	CCKAR	CDKN2B	FADS1	GIPR	LEP	SSTR2	STC2
BIOCARTA_KERATINOCYTE_PATHWAY	BIOCARTA_KERATINOCYTE_PATHWAY	0.000999789142393468	0.00417349702500903	3161	46	9	FASLG	HOXA7	MAP3K1	MAP3K14	MAP3K5	MAPK3	PRKCA	TNF	TNFRSF1B
GUANYL_NUCLEOTIDE_EXCHANGE_FACTOR_ACTIVITY	GUANYL_NUCLEOTIDE_EXCHANGE_FACTOR_ACTIVITY	0.000999789142393468	0.00417349702500903	3161	46	9	ARHGEF1	CYTH1	CYTH4	DOCK2	FGD4	PREX1	TIAM1	TIAM2	TRIO
MITOCHONDRIAL_ENVELOPE	MITOCHONDRIAL_ENVELOPE	0.00100835800314184	0.00420179018715941	3161	85	13	ADAP2	BNIP3	GATM	HADHB	HSD3B1	HSD3B2	MRPL32	NDUFS4	PHB2	SLC25A1	SLC25A3	SURF1	VDAC2
KEGG_GLIOMA	KEGG_GLIOMA	0.00103046007365759	0.00428627541276721	3161	65	11	CALML3	CAMK2A	CCND1	MAPK3	PDGFB	PDGFRA	PIK3R1	PIK3R5	PLCG2	PRKCA	SHC3
BIOCARTA_TCAPOPTOSIS_PATHWAY	BIOCARTA_TCAPOPTOSIS_PATHWAY	0.00104546918589958	0.00432569790144694	3161	9	4	CCR5	CD28	CD3D	FASLG
HETEROPHILIC_CELL_ADHESION	HETEROPHILIC_CELL_ADHESION	0.00104546918589958	0.00432569790144694	3161	9	4	AMIGO1	CADM3	CD164	CD209
MAP_KINASE_KINASE_KINASE_ACTIVITY	MAP_KINASE_KINASE_KINASE_ACTIVITY	0.00104546918589958	0.00432569790144694	3161	9	4	MAP3K10	MAP3K4	MAP3K5	MAP3K6
BIOCARTA_ERYTH_PATHWAY	BIOCARTA_ERYTH_PATHWAY	0.00110269060537699	0.00453844238634108	3161	15	5	CCL3	FLT3	IL6	TGFB1	TGFB3
PHOSPHOLIPASE_C_ACTIVITY	PHOSPHOLIPASE_C_ACTIVITY	0.00110269060537699	0.00453844238634108	3161	15	5	CASR	CCR5	CHRM3	F2RL2	PLCB2
REACTOME_NRIF_SIGNALS_CELL_DEATH_FROM_THE_NUCLEUS	REACTOME_NRIF_SIGNALS_CELL_DEATH_FROM_THE_NUCLEUS	0.00110269060537699	0.00453844238634108	3161	15	5	ITGB3BP	NCSTN	NGF	NGFR	RPS27A
EXTRACELLULAR_MATRIX_PART	EXTRACELLULAR_MATRIX_PART	0.00112416377547009	0.00461064373645602	3161	56	10	ANG	COL4A4	COL5A2	COL5A3	DMD	LAMB2	NID2	SNTG2	SSPN	TNXB
KEGG_PATHOGENIC_ESCHERICHIA_COLI_INFECTION	KEGG_PATHOGENIC_ESCHERICHIA_COLI_INFECTION	0.00112416377547009	0.00461064373645602	3161	56	10	ARPC1A	CTNNB1	HCLS1	PRKCA	TLR5	TUBA3D	TUBB	TUBB2B	TUBB3	WASL
BIOCARTA_IL2_PATHWAY	BIOCARTA_IL2_PATHWAY	0.00114164583905825	0.00464879222453088	3161	22	6	ELK1	IL2RB	LCK	MAPK3	STAT5A	SYK
BIOCARTA_SPPA_PATHWAY	BIOCARTA_SPPA_PATHWAY	0.00114164583905825	0.00464879222453088	3161	22	6	F2	F2R	GNAI1	MAPK3	PRKCA	SYK
CELL_SUBSTRATE_ADHESION	CELL_SUBSTRATE_ADHESION	0.00114535460604384	0.00464879222453088	3161	38	8	ACTN1	ACTN2	ACVRL1	COL17A1	FBLN5	ITGB1BP1	PARVG	TMEM8B
KEGG_NICOTINATE_AND_NICOTINAMIDE_METABOLISM	KEGG_NICOTINATE_AND_NICOTINAMIDE_METABOLISM	0.00114164583905825	0.00464879222453088	3161	22	6	AOX1	NNMT	NT5C1A	NT5E	NUDT12	PNP
NEUROPEPTIDE_RECEPTOR_ACTIVITY	NEUROPEPTIDE_RECEPTOR_ACTIVITY	0.00114164583905825	0.00464879222453088	3161	22	6	CCKAR	HCRTR2	MCHR1	SSTR2	SSTR3	TACR1
REACTOME_GABA_B_RECEPTOR_ACTIVATION	REACTOME_GABA_B_RECEPTOR_ACTIVATION	0.00114535460604384	0.00464879222453088	3161	38	8	ADCY4	ADCY5	ADCY8	GNAI1	GNB2	GNG4	KCNJ10	KCNJ5
REACTOME_MUSCLE_CONTRACTION	REACTOME_MUSCLE_CONTRACTION	0.00117486611869141	0.00473580054029219	3161	47	9	ACTN2	DMD	MYBPC1	MYH3	MYH8	MYL6B	MYLK	TNNI2	TNNT2
REACTOME_TRAF6_MEDIATED_INDUCTION_OF_NFKB_AND_MAP_KINASES_UPON_TLR7_8_OR_9_ACTIVATION	REACTOME_TRAF6_MEDIATED_INDUCTION_OF_NFKB_AND_MAP_KINASES_UPON_TLR7_8_OR_9_ACTIVATION	0.00116889580418548	0.00473580054029219	3161	76	12	ELK1	IRAK2	IRAK4	MAP3K1	MAPK10	MAPK3	PELI1	PPP2CB	PPP2R1A	RPS27A	S100B	SAA1
SECONDARY_ACTIVE_TRANSMEMBRANE_TRANSPORTER_ACTIVITY	SECONDARY_ACTIVE_TRANSMEMBRANE_TRANSPORTER_ACTIVITY	0.00117486611869141	0.00473580054029219	3161	47	9	SLC12A2	SLC17A7	SLC20A1	SLC4A3	SLC4A4	SLC5A1	SLC7A11	SLC9A5	SLC9A6
TUBULIN_BINDING	TUBULIN_BINDING	0.00117486611869141	0.00473580054029219	3161	47	9	BRCA2	CLIP1	DYNC1I1	MAPT	NCALD	POLB	RABGAP1	STMN1	UXT
INTRACELLULAR_PROTEIN_TRANSPORT	INTRACELLULAR_PROTEIN_TRANSPORT	0.00121546370181946	0.00489104261486872	3161	142	18	BCL3	BCL6	ERP29	F2	F2R	KDELR1	LTBP2	NFKBIE	NFKBIL1	NLRP12	NLRP3	RPGR	SSR2	STAP1	SYNRG	TGFB1	TNF	XPO7
PATTERN_SPECIFICATION_PROCESS	PATTERN_SPECIFICATION_PROCESS	0.00122349133543352	0.00490651397081544	3161	30	7	CITED2	MFNG	PBX3	PITX2	PTCH1	TDGF1	ZIC1
VIRAL_INFECTIOUS_CYCLE	VIRAL_INFECTIOUS_CYCLE	0.00122349133543352	0.00490651397081544	3161	30	7	CCL2	CCL3	CCL4	CD209	CLEC4M	CXCR6	MDFIC
PROTEIN_TRANSPORT	PROTEIN_TRANSPORT	0.00125125688128532	0.00500076429896995	3161	154	19	BCL3	BCL6	ERP29	F2	F2R	KDELR1	LMAN2L	LTBP2	NFKBIE	NFKBIL1	NLRP12	NLRP3	RPGR	SSR2	STAP1	SYNRG	TGFB1	TNF	XPO7
REACTOME_INTERFERON_SIGNALING	REACTOME_INTERFERON_SIGNALING	0.00125125688128532	0.00500076429896995	3161	154	19	CAMK2A	CD44	CIITA	GBP1	HLA-G	ICAM1	IFI27	IFNG	IFNGR2	IRF3	IRF4	IRF5	IRF7	IRF8	ISG20	MAPK3	NCAM1	RPS27A	SOCS3
MONOCARBOXYLIC_ACID_METABOLIC_PROCESS	MONOCARBOXYLIC_ACID_METABOLIC_PROCESS	0.00125700949065284	0.00501521133515573	3161	87	13	ACADM	BBOX1	CYP39A1	CYP4F3	FADS1	GLYAT	HADHB	HPGD	LTA4H	MSMO1	NR1H4	PPARA	SLC27A6
STRUCTURAL_CONSTITUENT_OF_CYTOSKELETON	STRUCTURAL_CONSTITUENT_OF_CYTOSKELETON	0.00129473796970179	0.00515696990988183	3161	57	10	BFSP2	DMD	EPB41L4B	KRT14	KRT15	KRT17	KRT5	KRT6B	MAPT	NEFL
TRANSITION_METAL_ION_BINDING	TRANSITION_METAL_ION_BINDING	0.00131371998430532	0.00522370692064455	3161	109	15	ABL2	ANG	DCT	DYRK2	FECH	LOX	LTA4H	MMP10	MMP12	MMP13	MMP2	MMP20	S100B	TYR	ZFPM2
BIOCARTA_FCER1_PATHWAY	BIOCARTA_FCER1_PATHWAY	0.00136983706325675	0.00538082224585821	3161	39	8	ELK1	FCER1A	MAP3K1	MAPK3	NFATC2	PIK3R1	SYK	VAV1
HYDROLASE_ACTIVITY_ACTING_ON_ACID_ANHYDRIDESCATALYZING_TRANSMEMBRANE_MOVEMENT_OF_SUBSTANCES	HYDROLASE_ACTIVITY_ACTING_ON_ACID_ANHYDRIDESCATALYZING_TRANSMEMBRANE_MOVEMENT_OF_SUBSTANCES	0.00136983706325675	0.00538082224585821	3161	39	8	ABCA8	ABCB11	ABCG2	ATP1A1	ATP1A3	ATP1B1	ATP6V0E1	FXYD2
INTEGRAL_TO_ORGANELLE_MEMBRANE	INTEGRAL_TO_ORGANELLE_MEMBRANE	0.00137387575672168	0.00538082224585821	3161	48	9	BNIP3	BSCL2	DERL3	DPM3	PCSK7	PIGK	PIGT	QSOX1	RER1
MEMBRANE_LIPID_BIOSYNTHETIC_PROCESS	MEMBRANE_LIPID_BIOSYNTHETIC_PROCESS	0.00137387575672168	0.00538082224585821	3161	48	9	AGPAT1	APOA1	DPM2	DPM3	FADS1	PCYT1B	PIGA	PIGK	PIGT
PROTEIN_OLIGOMERIZATION	PROTEIN_OLIGOMERIZATION	0.00136983706325675	0.00538082224585821	3161	39	8	ACTN2	INSR	NLRP3	SCUBE1	SEPT7	SYT1	TGM3	TP63
REACTOME_METABOLISM_OF_AMINO_ACIDS_AND_DERIVATIVES	REACTOME_METABOLISM_OF_AMINO_ACIDS_AND_DERIVATIVES	0.00135764762148912	0.00538082224585821	3161	191	22	ADI1	ALDH6A1	AMDHD1	BBOX1	CTH	DBT	DDC	DIO2	GATM	GRHPR	HDC	HPD	IDO1	INHA	INHBA	KMO	MAT2B	PSMB7	PSPH	SLC5A5	TMLHE	TST
REACTOME_NCAM1_INTERACTIONS	REACTOME_NCAM1_INTERACTIONS	0.00136983706325675	0.00538082224585821	3161	39	8	CACNA1H	CACNB1	COL2A1	COL4A4	COL5A2	GDNF	NCAM1	ST8SIA2
VIRAL_REPRODUCTION	VIRAL_REPRODUCTION	0.00136983706325675	0.00538082224585821	3161	39	8	CCL2	CCL3	CCL4	CD209	CLEC4M	CXCR6	MDFIC	TGFB1
VOLTAGE_GATED_POTASSIUM_CHANNEL_COMPLEX	VOLTAGE_GATED_POTASSIUM_CHANNEL_COMPLEX	0.00136983706325675	0.00538082224585821	3161	39	8	KCNA1	KCNB2	KCNG2	KCNH1	KCNH2	KCNJ5	KCNN1	KCNQ5
AMINO_ACID_DERIVATIVE_METABOLIC_PROCESS	AMINO_ACID_DERIVATIVE_METABOLIC_PROCESS	0.00147074633068984	0.00573397263971333	3161	23	6	BBOX1	DIO2	GATM	IDO1	MAT2B	SNCAIP
AMINO_ACID_METABOLIC_PROCESS	AMINO_ACID_METABOLIC_PROCESS	0.00147382161199793	0.00573397263971333	3161	78	12	ADI1	ALDH6A1	DCT	HDC	HPD	IDO1	MAT2B	PLOD1	SDS	SLC6A14	SLC7A6	TYR
NEUROPEPTIDE_BINDING	NEUROPEPTIDE_BINDING	0.00147074633068984	0.00573397263971333	3161	23	6	CCKAR	HCRTR2	MCHR1	SSTR2	SSTR3	TACR1
PHOSPHOPROTEIN_PHOSPHATASE_ACTIVITY	PHOSPHOPROTEIN_PHOSPHATASE_ACTIVITY	0.00147382161199793	0.00573397263971333	3161	78	12	DUSP11	DUSP2	DUSP5	LCK	PPP2CB	PTPN22	PTPN5	PTPN7	PTPRC	PTPRN	PTPRT	PTPRU
REGULATION_OF_GROWTH	REGULATION_OF_GROWTH	0.00148579470549331	0.00577098407133659	3161	58	10	BCL6	CDKN1B	COL4A4	DCBLD2	DLC1	INHBA	KLK8	PTCH1	SPHK1	TGFB1
BIOCARTA_EGF_PATHWAY	BIOCARTA_EGF_PATHWAY	0.00150345817623261	0.00581072962346246	3161	31	7	ELK1	MAP3K1	MAPK3	PIK3R1	PRKCA	STAT3	STAT5A
PHOSPHOINOSITIDE_METABOLIC_PROCESS	PHOSPHOINOSITIDE_METABOLIC_PROCESS	0.00150345817623261	0.00581072962346246	3161	31	7	DPM2	DPM3	PIGA	PIGK	PIGT	PIK3R1	PITPNM3
REACTOME_SIGNAL_AMPLIFICATION	REACTOME_SIGNAL_AMPLIFICATION	0.00150345817623261	0.00581072962346246	3161	31	7	GNA15	GNAI1	GNB2	GNB5	GNG11	GNG4	P2RY1
DENDRITE	DENDRITE	0.00152909500707487	0.00587112420065081	3161	16	5	ACTN2	ATXN10	BNIP3	CAMK2N1	SYNPO
REACTOME_INFLAMMASOMES	REACTOME_INFLAMMASOMES	0.00152909500707487	0.00587112420065081	3161	16	5	AIM2	MEFV	NLRP1	NLRP3	PSTPIP1
REACTOME_NUCLEOTIDE_LIKE_PURINERGIC_RECEPTORS	REACTOME_NUCLEOTIDE_LIKE_PURINERGIC_RECEPTORS	0.00152909500707487	0.00587112420065081	3161	16	5	LPAR4	P2RY1	P2RY10	P2RY14	P2RY6
REGULATION_OF_T_CELL_PROLIFERATION	REGULATION_OF_T_CELL_PROLIFERATION	0.00152909500707487	0.00587112420065081	3161	16	5	CD276	CD28	ICOSLG	IL12B	PTPRC
TRANSFERASE_ACTIVITY_TRANSFERRING_GLYCOSYL_GROUPS	TRANSFERASE_ACTIVITY_TRANSFERRING_GLYCOSYL_GROUPS	0.00158169242699459	0.00606315430347925	3161	111	15	A4GALT	DPM2	DPM3	FUT1	MGAT4B	ODF3B	PIGA	PNP	ST3GAL4	ST8SIA2	STT3A	STT3B	TUSC3	TYMP	UPP1
REACTOME_AMINO_ACID_AND_OLIGOPEPTIDE_SLC_TRANSPORTERS	REACTOME_AMINO_ACID_AND_OLIGOPEPTIDE_SLC_TRANSPORTERS	0.00159912674560675	0.0061199858812291	3161	49	9	SLC17A7	SLC38A3	SLC38A4	SLC5A5	SLC5A8	SLC6A14	SLC7A1	SLC7A11	SLC7A6
ATPASE_ACTIVITY_COUPLED_TO_MOVEMENT_OF_SUBSTANCES	ATPASE_ACTIVITY_COUPLED_TO_MOVEMENT_OF_SUBSTANCES	0.00162788734143579	0.00619971380358501	3161	40	8	ABCA8	ABCB11	ABCG2	ATP1A1	ATP1A3	ATP1B1	ATP6V0E1	FXYD2
NEGATIVE_REGULATION_OF_GROWTH	NEGATIVE_REGULATION_OF_GROWTH	0.00162788734143579	0.00619971380358501	3161	40	8	BCL6	CDKN1B	DCBLD2	DLC1	INHBA	KLK8	PTCH1	TGFB1
PRIMARY_ACTIVE_TRANSMEMBRANE_TRANSPORTER_ACTIVITY	PRIMARY_ACTIVE_TRANSMEMBRANE_TRANSPORTER_ACTIVITY	0.00162788734143579	0.00619971380358501	3161	40	8	ABCA8	ABCB11	ABCG2	ATP1A1	ATP1A3	ATP1B1	ATP6V0E1	FXYD2
ACTIN_FILAMENT_BASED_MOVEMENT	ACTIN_FILAMENT_BASED_MOVEMENT	0.00166402801107279	0.0062561053108602	3161	10	4	MYH10	MYL6B	MYO1E	TNNT2
ANTIPORTER_ACTIVITY	ANTIPORTER_ACTIVITY	0.00166402801107279	0.0062561053108602	3161	10	4	SLC4A3	SLC7A11	SLC9A5	SLC9A6
BIOCARTA_LYM_PATHWAY	BIOCARTA_LYM_PATHWAY	0.00166402801107279	0.0062561053108602	3161	10	4	ICAM1	ITGA4	ITGAL	PECAM1
NEGATIVE_REGULATION_OF_MYELOID_CELL_DIFFERENTIATION	NEGATIVE_REGULATION_OF_MYELOID_CELL_DIFFERENTIATION	0.00166402801107279	0.0062561053108602	3161	10	4	CALCA	INHA	INHBA	MAFB
OLIGOSACCHARYL_TRANSFERASE_COMPLEX	OLIGOSACCHARYL_TRANSFERASE_COMPLEX	0.00166402801107279	0.0062561053108602	3161	10	4	DDOST	STT3A	STT3B	TUSC3
POSITIVE_REGULATION_OF_CYTOKINE_SECRETION	POSITIVE_REGULATION_OF_CYTOKINE_SECRETION	0.00166402801107279	0.0062561053108602	3161	10	4	CARD8	CRTAM	NLRP2	NLRP3
REACTOME_REGULATION_OF_INSULIN_SECRETION_BY_ACETYLCHOLINE	REACTOME_REGULATION_OF_INSULIN_SECRETION_BY_ACETYLCHOLINE	0.00166402801107279	0.0062561053108602	3161	10	4	CHRM3	GNA15	PLCB2	PRKCA
REGULATION_OF_AXONOGENESIS	REGULATION_OF_AXONOGENESIS	0.00166402801107279	0.0062561053108602	3161	10	4	AMIGO1	KLK8	MAPT	ROBO2
NEURON_DEVELOPMENT	NEURON_DEVELOPMENT	0.00169910371687186	0.00636756760348466	3161	59	10	AMIGO1	GDNF	KLK8	MAPT	NRP2	NTNG2	RND1	ROBO2	S100B	SEMA3B
TRANSFERASE_ACTIVITY_TRANSFERRING_ACYL_GROUPS	TRANSFERASE_ACTIVITY_TRANSFERRING_ACYL_GROUPS	0.00169910371687186	0.00636756760348466	3161	59	10	BRCA2	DGAT2	F13A1	GLYAT	HADHB	KAT8	SOAT1	SOAT2	TGM3	TGM5
REACTOME_PHASE_II_CONJUGATION	REACTOME_PHASE_II_CONJUGATION	0.00170537784263569	0.00638088743034024	3161	69	11	ACSM1	COMT	GLYAT	GSTA1	GSTM4	GSTM5	GSTP1	MAT2B	NNMT	SULT1C4	SULT4A1
CELLULAR_PROTEIN_COMPLEX_ASSEMBLY	CELLULAR_PROTEIN_COMPLEX_ASSEMBLY	0.00183089766402301	0.0068396272608248	3161	32	7	ADRB2	NDUFS4	NUBP1	PXN	SURF1	TAZ	TGFBR1
INTRINSIC_TO_ORGANELLE_MEMBRANE	INTRINSIC_TO_ORGANELLE_MEMBRANE	0.00185304259422504	0.00691134805413664	3161	50	9	BNIP3	BSCL2	DERL3	DPM3	PCSK7	PIGK	PIGT	QSOX1	RER1
ATPASE_ACTIVITY_COUPLED_TO_TRANSMEMBRANE_MOVEMENT_OF_IONS	ATPASE_ACTIVITY_COUPLED_TO_TRANSMEMBRANE_MOVEMENT_OF_IONS	0.00186737317888387	0.00692078590467861	3161	24	6	ABCB11	ATP1A1	ATP1A3	ATP1B1	ATP6V0E1	FXYD2
PROTEIN_KINASE_INHIBITOR_ACTIVITY	PROTEIN_KINASE_INHIBITOR_ACTIVITY	0.00186737317888387	0.00692078590467861	3161	24	6	CAMK2N1	CDKN1B	CDKN2B	GMFG	PPP1R1B	SOCS3
REACTOME_ELONGATION_ARREST_AND_RECOVERY	REACTOME_ELONGATION_ARREST_AND_RECOVERY	0.00186737317888387	0.00692078590467861	3161	24	6	CDK9	ELL	GTF2F1	POLR2C	POLR2J	SUPT16H
REACTOME_GROWTH_HORMONE_RECEPTOR_SIGNALING	REACTOME_GROWTH_HORMONE_RECEPTOR_SIGNALING	0.00186737317888387	0.00692078590467861	3161	24	6	GH1	MAPK3	SH2B1	SOCS3	STAT3	STAT5A
KEGG_SYSTEMIC_LUPUS_ERYTHEMATOSUS	KEGG_SYSTEMIC_LUPUS_ERYTHEMATOSUS	0.0019069960539009	0.00705648697547555	3161	136	17	ACTN1	ACTN2	C6	C7	CD28	CD80	CTSG	FCGR2C	H2AFZ	H2BFM	HIST1H4B	HIST1H4D	HIST1H4E	HIST1H4H	HLA-DOB	IFNG	TNF
AXONOGENESIS	AXONOGENESIS	0.00192291124656924	0.00709300280574127	3161	41	8	AMIGO1	KLK8	MAPT	NRP2	NTNG2	ROBO2	S100B	SEMA3B
MICROSOME	MICROSOME	0.00192291124656924	0.00709300280574127	3161	41	8	AADAC	COMT	CYP39A1	DCT	FMO3	HSD3B1	HSD3B2	SLC9A6
BIOCARTA_IL10_PATHWAY	BIOCARTA_IL10_PATHWAY	0.00206532817015425	0.00752369547699048	3161	17	5	IL10RA	IL6	STAT3	STAT5A	TNF
BIOCARTA_NO2IL12_PATHWAY	BIOCARTA_NO2IL12_PATHWAY	0.00206532817015425	0.00752369547699048	3161	17	5	CCR5	CD2	CD3D	IFNG	IL12B
BIOCARTA_PML_PATHWAY	BIOCARTA_PML_PATHWAY	0.00206532817015425	0.00752369547699048	3161	17	5	FASLG	PAX3	RARA	TNF	TNFRSF1B
BIOCARTA_TNFR2_PATHWAY	BIOCARTA_TNFR2_PATHWAY	0.00206532817015425	0.00752369547699048	3161	17	5	MAP3K1	MAP3K14	TNFRSF1B	TRAF1	TRAF3
KEGG_RENIN_ANGIOTENSIN_SYSTEM	KEGG_RENIN_ANGIOTENSIN_SYSTEM	0.00206532817015425	0.00752369547699048	3161	17	5	ANPEP	CMA1	CPA3	CTSG	MME
PIGMENT_BIOSYNTHETIC_PROCESS	PIGMENT_BIOSYNTHETIC_PROCESS	0.00206532817015425	0.00752369547699048	3161	17	5	ALAD	DCT	FECH	GPR143	TYR
REACTOME_PKA_MEDIATED_PHOSPHORYLATION_OF_CREB	REACTOME_PKA_MEDIATED_PHOSPHORYLATION_OF_CREB	0.00206532817015425	0.00752369547699048	3161	17	5	ADCY4	ADCY5	ADCY8	PRKACA	PRKAR1B
RESPONSE_TO_NUTRIENT	RESPONSE_TO_NUTRIENT	0.00206532817015425	0.00752369547699048	3161	17	5	CCKAR	CDKN2B	GIPR	SSTR2	STC2
TRANSCRIPTION_COREPRESSOR_ACTIVITY	TRANSCRIPTION_COREPRESSOR_ACTIVITY	0.00210881759120938	0.00767021095965458	3161	92	13	ATF3	BATF3	EID1	ELK3	NR1H4	NR2F2	PPP1R13L	RELB	SIAH2	SKIL	TFCP2L1	TSG101	ZFPM2
NEURITE_DEVELOPMENT	NEURITE_DEVELOPMENT	0.0021381581621116	0.00776489016766844	3161	51	9	AMIGO1	GDNF	KLK8	MAPT	NRP2	NTNG2	ROBO2	S100B	SEMA3B
PROTEIN_IMPORT	PROTEIN_IMPORT	0.00219996890228866	0.00796470222958209	3161	61	10	BCL3	BCL6	F2	F2R	NFKBIE	NFKBIL1	NLRP12	NLRP3	TGFB1	TNF
REACTOME_SIGNALING_BY_TGF_BETA_RECEPTOR_COMPLEX	REACTOME_SIGNALING_BY_TGF_BETA_RECEPTOR_COMPLEX	0.00219996890228866	0.00796470222958209	3161	61	10	CDK9	CDKN2B	HDAC1	MYC	PMEPA1	RPS27A	SKIL	SMAD7	TGFB1	TGFBR1
RESPONSE_TO_EXTRACELLULAR_STIMULUS	RESPONSE_TO_EXTRACELLULAR_STIMULUS	0.00221100826512595	0.00799233496145682	3161	33	7	CCKAR	CDKN2B	FADS1	GIPR	LEP	SSTR2	STC2
REACTOME_MYD88_MAL_CASCADE_INITIATED_ON_PLASMA_MEMBRANE	REACTOME_MYD88_MAL_CASCADE_INITIATED_ON_PLASMA_MEMBRANE	0.00228117126902084	0.0082332735340352	3161	82	12	ELK1	IRAK2	IRAK4	MAP3K1	MAPK10	MAPK3	PELI1	PPP2CB	PPP2R1A	RPS27A	S100B	SAA1
EXTRINSIC_TO_MEMBRANE	EXTRINSIC_TO_MEMBRANE	0.00233991203469267	0.00832994481546132	3161	25	6	CNTFR	GNAI1	SCUBE1	SYTL4	TDGF1	TGM3
INTERLEUKIN_BINDING	INTERLEUKIN_BINDING	0.00233991203469267	0.00832994481546132	3161	25	6	CSF2RB	IL10RA	IL15RA	IL2RB	IL7R	IL9R
KINASE_INHIBITOR_ACTIVITY	KINASE_INHIBITOR_ACTIVITY	0.00233991203469267	0.00832994481546132	3161	25	6	CAMK2N1	CDKN1B	CDKN2B	GMFG	PPP1R1B	SOCS3
REACTOME_ADP_SIGNALLING_THROUGH_P2RY1	REACTOME_ADP_SIGNALLING_THROUGH_P2RY1	0.00233991203469267	0.00832994481546132	3161	25	6	GNA15	GNB2	GNB5	GNG11	GNG4	P2RY1
REACTOME_EGFR_DOWNREGULATION	REACTOME_EGFR_DOWNREGULATION	0.00233991203469267	0.00832994481546132	3161	25	6	AP2A2	RPS27A	SH3GL2	SH3KBP1	SPRY1	SPRY2
REACTOME_G_BETA_GAMMA_SIGNALLING_THROUGH_PI3KGAMMA	REACTOME_G_BETA_GAMMA_SIGNALLING_THROUGH_PI3KGAMMA	0.00233991203469267	0.00832994481546132	3161	25	6	GNB2	GNB5	GNG11	GNG4	PIK3R5	PIK3R6
REACTOME_INHIBITION_OF_INSULIN_SECRETION_BY_ADRENALINE_NORADRENALINE	REACTOME_INHIBITION_OF_INSULIN_SECRETION_BY_ADRENALINE_NORADRENALINE	0.00233991203469267	0.00832994481546132	3161	25	6	ADCY5	GNAI1	GNB2	GNB5	GNG11	GNG4
REGULATION_OF_ANATOMICAL_STRUCTURE_MORPHOGENESIS	REGULATION_OF_ANATOMICAL_STRUCTURE_MORPHOGENESIS	0.00233991203469267	0.00832994481546132	3161	25	6	AMIGO1	ARAP3	FGD4	KLK8	MAPT	ROBO2
REGULATION_OF_I_KAPPAB_KINASE_NF_KAPPAB_CASCADE	REGULATION_OF_I_KAPPAB_KINASE_NF_KAPPAB_CASCADE	0.00232613083990407	0.00832994481546132	3161	93	13	APOL3	BST2	CARD8	CFLAR	F2R	FASLG	HTR2B	NLRP12	RPL17	SLC20A1	TMED4	TRIM13	WLS
PROTEIN_DOMAIN_SPECIFIC_BINDING	PROTEIN_DOMAIN_SPECIFIC_BINDING	0.00241861996045644	0.00859709458671335	3161	72	11	ARHGAP27	CARD8	GRM7	INSR	LAX1	LCK	MAPT	MICAL1	NLRP2	PDZK1	SSTR2
REACTOME_GABA_RECEPTOR_ACTIVATION	REACTOME_GABA_RECEPTOR_ACTIVATION	0.00245711549356194	0.0087207155036253	3161	52	9	ADCY4	ADCY5	ADCY8	GABRB3	GNAI1	GNB2	GNG4	KCNJ10	KCNJ5
BIOCARTA_TCRA_PATHWAY	BIOCARTA_TCRA_PATHWAY	0.00249746113593808	0.00881059221791088	3161	11	4	CD3D	LCK	PTPRC	ZAP70
NEGATIVE_REGULATION_OF_RESPONSE_TO_STIMULUS	NEGATIVE_REGULATION_OF_RESPONSE_TO_STIMULUS	0.00249746113593808	0.00881059221791088	3161	11	4	CHRNA7	KLK8	LEP	PTPRC
REACTOME_CD28_DEPENDENT_VAV1_PATHWAY	REACTOME_CD28_DEPENDENT_VAV1_PATHWAY	0.00249746113593808	0.00881059221791088	3161	11	4	CD28	CD80	LCK	VAV1
REACTOME_PYRIMIDINE_CATABOLISM	REACTOME_PYRIMIDINE_CATABOLISM	0.00249746113593808	0.00881059221791088	3161	11	4	NT5C1A	NT5E	TYMP	UPP1
KEGG_GLYCEROLIPID_METABOLISM	KEGG_GLYCEROLIPID_METABOLISM	0.00263827052855891	0.00927943427286237	3161	43	8	AGPAT1	CEL	DGAT2	DGKA	DGKB	DGKI	GPAT2	LIPC
VESICULAR_FRACTION	VESICULAR_FRACTION	0.00263827052855891	0.00927943427286237	3161	43	8	AADAC	COMT	CYP39A1	DCT	FMO3	HSD3B1	HSD3B2	SLC9A6
BIOCARTA_NGF_PATHWAY	BIOCARTA_NGF_PATHWAY	0.0027267096363889	0.00951913810560768	3161	18	5	ELK1	MAPK3	NGF	NGFR	PIK3R1
BIOCARTA_PTEN_PATHWAY	BIOCARTA_PTEN_PATHWAY	0.0027267096363889	0.00951913810560768	3161	18	5	CDKN1B	FASLG	MAPK3	PDK2	PIK3R1
PIGMENT_METABOLIC_PROCESS	PIGMENT_METABOLIC_PROCESS	0.0027267096363889	0.00951913810560768	3161	18	5	ALAD	DCT	FECH	GPR143	TYR
REACTOME_SIGNALING_BY_FGFR1_FUSION_MUTANTS	REACTOME_SIGNALING_BY_FGFR1_FUSION_MUTANTS	0.0027267096363889	0.00951913810560768	3161	18	5	CUX1	FGFR1OP2	PIK3R1	STAT3	STAT5A
VOLTAGE_GATED_CALCIUM_CHANNEL_ACTIVITY	VOLTAGE_GATED_CALCIUM_CHANNEL_ACTIVITY	0.0027267096363889	0.00951913810560768	3161	18	5	CACNA1A	CACNA1E	CACNA1H	CACNB1	CACNG4
RESPONSE_TO_ABIOTIC_STIMULUS	RESPONSE_TO_ABIOTIC_STIMULUS	0.00280293283779269	0.00977069901554482	3161	84	12	ACOT11	BCL3	BRCC3	FECH	GMPR	IL12B	NPFFR2	POLD1	TAC1	TACR1	TOPBP1	UBE4B
FATTY_ACID_METABOLIC_PROCESS	FATTY_ACID_METABOLIC_PROCESS	0.00281311006279613	0.00977712030714033	3161	63	10	ACADM	CYP4F3	FADS1	GLYAT	HADHB	HPGD	LTA4H	MSMO1	PPARA	SLC27A6
VASCULATURE_DEVELOPMENT	VASCULATURE_DEVELOPMENT	0.00281265897654786	0.00977712030714033	3161	53	9	ACVRL1	ANG	CCM2	CHRNA7	FOXC2	PLG	RUNX1	SPHK1	STAB1
LIPOPROTEIN_BIOSYNTHETIC_PROCESS	LIPOPROTEIN_BIOSYNTHETIC_PROCESS	0.00289702702358866	0.0100242262497625	3161	26	6	APOA1	DPM2	DPM3	PIGA	PIGK	PIGT
REACTOME_SMAD2_SMAD3_SMAD4_HETEROTRIMER_REGULATES_TRANSCRIPTION	REACTOME_SMAD2_SMAD3_SMAD4_HETEROTRIMER_REGULATES_TRANSCRIPTION	0.00289702702358866	0.0100242262497625	3161	26	6	CDK9	CDKN2B	HDAC1	MYC	RPS27A	SMAD7
SECONDARY_METABOLIC_PROCESS	SECONDARY_METABOLIC_PROCESS	0.00289702702358866	0.0100242262497625	3161	26	6	ALAD	DCT	FECH	GPR143	RARRES2	TYR
CARBOXYLIC_ACID_TRANSMEMBRANE_TRANSPORTER_ACTIVITY	CARBOXYLIC_ACID_TRANSMEMBRANE_TRANSPORTER_ACTIVITY	0.0030661554619401	0.0105938154841111	3161	44	8	ABCB11	SERINC1	SLC16A4	SLC25A1	SLC38A3	SLC6A14	SLC7A11	SLC7A6
REGULATION_OF_CELL_ADHESION	REGULATION_OF_CELL_ADHESION	0.00315105968775453	0.0108711559227531	3161	35	7	ACVRL1	CYTH1	CYTIP	IL12B	RND1	SAA1	SPN
REACTOME_ION_CHANNEL_TRANSPORT	REACTOME_ION_CHANNEL_TRANSPORT	0.00320762985285217	0.0110500728851559	3161	54	9	ATP1A1	ATP1A3	ATP1B1	ATP2B2	ATP8B4	FXYD2	GABRB3	GLRA2	GLRA3
BIOCARTA_EDG1_PATHWAY	BIOCARTA_EDG1_PATHWAY	0.0035475995661829	0.0119753077919651	3161	27	6	GNAI1	MAPK3	PDGFRA	PIK3R1	PRKCA	SPHK1
BIOCARTA_FIBRINOLYSIS_PATHWAY	BIOCARTA_FIBRINOLYSIS_PATHWAY	0.00357829955761617	0.0119753077919651	3161	12	4	F13A1	F2	F2R	PLG
BIOCARTA_GSK3_PATHWAY	BIOCARTA_GSK3_PATHWAY	0.0035475995661829	0.0119753077919651	3161	27	6	CCND1	CTNNB1	GNAI1	LBP	PIK3R1	WNT1
BIOCARTA_TH1TH2_PATHWAY	BIOCARTA_TH1TH2_PATHWAY	0.00352873628976229	0.0119753077919651	3161	19	5	CD28	IFNG	IFNGR2	IL12B	IL18R1
BIOCARTA_TID_PATHWAY	BIOCARTA_TID_PATHWAY	0.00352873628976229	0.0119753077919651	3161	19	5	IFNG	IFNGR2	TNF	TNFRSF1B	WT1
BIOCARTA_TRKA_PATHWAY	BIOCARTA_TRKA_PATHWAY	0.00357829955761617	0.0119753077919651	3161	12	4	NGF	NTRK1	PIK3R1	PRKCA
BIOCARTA_VIP_PATHWAY	BIOCARTA_VIP_PATHWAY	0.0035475995661829	0.0119753077919651	3161	27	6	EGR2	MAP3K1	MYC	NFATC2	PRKAR1B	VIPR2
CARBOHYDRATE_TRANSPORT	CARBOHYDRATE_TRANSPORT	0.00352873628976229	0.0119753077919651	3161	19	5	GH1	ITLN1	PPBP	SLC2A3	SLC5A1
CYTOKINESIS	CYTOKINESIS	0.00352873628976229	0.0119753077919651	3161	19	5	BRCA2	MYH10	RAB35	SEPT6	SEPT7
NEGATIVE_REGULATION_OF_CATALYTIC_ACTIVITY	NEGATIVE_REGULATION_OF_CATALYTIC_ACTIVITY	0.00355552034578136	0.0119753077919651	3161	65	10	CCR2	DUSP2	DUSP22	DUSP9	FBXO5	GRM7	GRM8	LAX1	PTPRC	TNNT2
NEGATIVE_REGULATION_OF_CELL_DIFFERENTIATION	NEGATIVE_REGULATION_OF_CELL_DIFFERENTIATION	0.0035475995661829	0.0119753077919651	3161	27	6	BMP4	CALCA	INHA	INHBA	MAFB	TWIST2
ORGANIC_ACID_TRANSMEMBRANE_TRANSPORTER_ACTIVITY	ORGANIC_ACID_TRANSMEMBRANE_TRANSPORTER_ACTIVITY	0.00354609097493702	0.0119753077919651	3161	45	8	ABCB11	SERINC1	SLC16A4	SLC25A1	SLC38A3	SLC6A14	SLC7A11	SLC7A6
POSITIVE_REGULATION_OF_PEPTIDYL_TYROSINE_PHOSPHORYLATION	POSITIVE_REGULATION_OF_PEPTIDYL_TYROSINE_PHOSPHORYLATION	0.00357829955761617	0.0119753077919651	3161	12	4	CD80	HCLS1	TDGF1	TNK2
REACTOME_G_PROTEIN_ACTIVATION	REACTOME_G_PROTEIN_ACTIVATION	0.0035475995661829	0.0119753077919651	3161	27	6	GNAI1	GNAZ	GNB2	GNB5	GNG11	GNG4
REACTOME_HORMONE_SENSITIVE_LIPASE_HSL_MEDIATED_TRIACYLGLYCEROL_HYDROLYSIS	REACTOME_HORMONE_SENSITIVE_LIPASE_HSL_MEDIATED_TRIACYLGLYCEROL_HYDROLYSIS	0.00357829955761617	0.0119753077919651	3161	12	4	FABP4	LIPE	PLIN1	PRKACA
REACTOME_NEPHRIN_INTERACTIONS	REACTOME_NEPHRIN_INTERACTIONS	0.00352873628976229	0.0119753077919651	3161	19	5	ACTN1	ACTN2	MAGI2	PIK3R1	WASL
REACTOME_TRAFFICKING_OF_AMPA_RECEPTORS	REACTOME_TRAFFICKING_OF_AMPA_RECEPTORS	0.0035475995661829	0.0119753077919651	3161	27	6	AP2A2	CACNG4	CAMK2A	GRIA4	GRIP2	PRKCA
REGULATION_OF_LIPID_METABOLIC_PROCESS	REGULATION_OF_LIPID_METABOLIC_PROCESS	0.00357829955761617	0.0119753077919651	3161	12	4	BMP6	CIDEA	NR5A1	PPARA
RHO_GUANYL_NUCLEOTIDE_EXCHANGE_FACTOR_ACTIVITY	RHO_GUANYL_NUCLEOTIDE_EXCHANGE_FACTOR_ACTIVITY	0.00357829955761617	0.0119753077919651	3161	12	4	ARHGEF1	DOCK2	PREX1	TIAM1
SYNAPSE	SYNAPSE	0.0035475995661829	0.0119753077919651	3161	27	6	ACHE	CABP4	CHRNA1	DLG4	ERC2	GRM7
CELL_CYCLE_ARREST_GO_0007050	CELL_CYCLE_ARREST_GO_0007050	0.00364496011022642	0.012146415367317	3161	55	9	CDKN1B	CDKN2B	INHA	INHBA	KHDRBS1	MYC	RPRM	TBRG1	TGFB1
KEGG_CYTOSOLIC_DNA_SENSING_PATHWAY	KEGG_CYTOSOLIC_DNA_SENSING_PATHWAY	0.00364496011022642	0.012146415367317	3161	55	9	AIM2	CCL4	CCL4L2	IL1B	IL6	IRF3	IRF7	RIPK3	ZBP1
KEGG_STEROID_HORMONE_BIOSYNTHESIS	KEGG_STEROID_HORMONE_BIOSYNTHESIS	0.00364496011022642	0.012146415367317	3161	55	9	COMT	CYP11A1	CYP11B1	CYP19A1	CYP1B1	CYP21A2	HSD11B1	HSD3B1	HSD3B2
BASEMENT_MEMBRANE	BASEMENT_MEMBRANE	0.00372234776667669	0.0123516659980531	3161	36	7	ANG	COL4A4	DMD	LAMB2	NID2	SNTG2	SSPN
REACTOME_IRON_UPTAKE_AND_TRANSPORT	REACTOME_IRON_UPTAKE_AND_TRANSPORT	0.00372234776667669	0.0123516659980531	3161	36	7	ABCG2	ATP6V0A2	ATP6V0E1	ATP6V1G1	CP	HEPH	TF
REACTOME_TRIGLYCERIDE_BIOSYNTHESIS	REACTOME_TRIGLYCERIDE_BIOSYNTHESIS	0.00372234776667669	0.0123516659980531	3161	36	7	AGPAT1	DGAT2	ELOVL5	ELOVL7	GPAT2	GPD1	SLC25A1
RAS_PROTEIN_SIGNAL_TRANSDUCTION	RAS_PROTEIN_SIGNAL_TRANSDUCTION	0.00398082032371649	0.0131906842929928	3161	66	10	APOA1	ARAP3	ARHGAP27	ARHGAP4	FGD4	GRAP2	LCK	PARK7	PLD1	RASGRP1
REGULATION_OF_CELLULAR_COMPONENT_ORGANIZATION_AND_BIOGENESIS	REGULATION_OF_CELLULAR_COMPONENT_ORGANIZATION_AND_BIOGENESIS	0.00400164313549951	0.0132409799659829	3161	122	15	AMIGO1	ARAP3	COL4A4	EIF1B	EIF3C	EIF3I	EIF4B	EIF4H	EIF5	FGD4	KLK8	MAPT	PBX3	ROBO2	STON1
KEGG_N_GLYCAN_BIOSYNTHESIS	KEGG_N_GLYCAN_BIOSYNTHESIS	0.00408215451863039	0.0134883584516999	3161	46	8	DDOST	DPM2	DPM3	GANAB	MGAT4B	STT3A	STT3B	TUSC3
GROWTH	GROWTH	0.00412776638717723	0.0136198874041038	3161	77	11	BCL6	CDKN1B	COL4A4	DCBLD2	DLC1	INHBA	KLK8	PTCH1	SPHK1	TGFB1	TNN
BIOCARTA_G1_PATHWAY	BIOCARTA_G1_PATHWAY	0.0043006658013024	0.0140520361697151	3161	28	6	CCND1	CDKN1B	CDKN2B	HDAC1	TGFB1	TGFB3
BIOCARTA_GH_PATHWAY	BIOCARTA_GH_PATHWAY	0.0043006658013024	0.0140520361697151	3161	28	6	GH1	INSR	MAPK3	PIK3R1	PRKCA	STAT5A
BIOCARTA_INFLAM_PATHWAY	BIOCARTA_INFLAM_PATHWAY	0.0043006658013024	0.0140520361697151	3161	28	6	IFNG	IL12B	IL6	TGFB1	TGFB3	TNF
REACTOME_CA_DEPENDENT_EVENTS	REACTOME_CA_DEPENDENT_EVENTS	0.0043006658013024	0.0140520361697151	3161	28	6	ADCY4	ADCY5	ADCY8	PRKACA	PRKAR1B	PRKCA
REACTOME_THE_ROLE_OF_NEF_IN_HIV1_REPLICATION_AND_DISEASE_PATHOGENESIS	REACTOME_THE_ROLE_OF_NEF_IN_HIV1_REPLICATION_AND_DISEASE_PATHOGENESIS	0.0043006658013024	0.0140520361697151	3161	28	6	AP1S2	AP2A2	CD28	DOCK2	LCK	PACS1
REGULATION_OF_CELL_MIGRATION	REGULATION_OF_CELL_MIGRATION	0.0043006658013024	0.0140520361697151	3161	28	6	ACVRL1	ARAP3	PLG	SPHK1	TBX5	TDGF1
RESPONSE_TO_HYPOXIA	RESPONSE_TO_HYPOXIA	0.0043006658013024	0.0140520361697151	3161	28	6	ANG	ARNT2	BNIP3	CHRNA4	CHRNA7	PLOD1
BIOCARTA_MET_PATHWAY	BIOCARTA_MET_PATHWAY	0.00436894943802089	0.0142157494890388	3161	37	7	ELK1	MAP4K1	MAPK3	MET	PIK3R1	PXN	STAT3
REACTOME_TRANSCRIPTIONAL_ACTIVITY_OF_SMAD2_SMAD3_SMAD4_HETEROTRIMER	REACTOME_TRANSCRIPTIONAL_ACTIVITY_OF_SMAD2_SMAD3_SMAD4_HETEROTRIMER	0.00436894943802089	0.0142157494890388	3161	37	7	CDK9	CDKN2B	HDAC1	MYC	RPS27A	SKIL	SMAD7
SULFUR_METABOLIC_PROCESS	SULFUR_METABOLIC_PROCESS	0.00436894943802089	0.0142157494890388	3161	37	7	ADI1	CHST1	CHST3	GSTA1	MAT2B	TPST2	UST
ATPASE_ACTIVITY_COUPLED_TO_TRANSMEMBRANE_MOVEMENT_OF_IONS_PHOSPHORYLATIVE_MECHANISM	ATPASE_ACTIVITY_COUPLED_TO_TRANSMEMBRANE_MOVEMENT_OF_IONS_PHOSPHORYLATIVE_MECHANISM	0.0044869072033507	0.0144393474609887	3161	20	5	ABCB11	ATP1A1	ATP1A3	ATP1B1	FXYD2
BIOCARTA_CYTOKINE_PATHWAY	BIOCARTA_CYTOKINE_PATHWAY	0.0044869072033507	0.0144393474609887	3161	20	5	IFNG	IL12B	IL16	IL6	TNF
BIOCARTA_NKCELLS_PATHWAY	BIOCARTA_NKCELLS_PATHWAY	0.0044869072033507	0.0144393474609887	3161	20	5	KLRC2	MAPK3	PIK3R1	SYK	VAV1
KEGG_EPITHELIAL_CELL_SIGNALING_IN_HELICOBACTER_PYLORI_INFECTION	KEGG_EPITHELIAL_CELL_SIGNALING_IN_HELICOBACTER_PYLORI_INFECTION	0.00444530950934332	0.0144393474609887	3161	67	10	ATP6AP1	ATP6V0A2	ATP6V0E1	ATP6V1G1	CXCL1	HBEGF	MAP3K14	MAPK10	MET	PLCG2
OXYGEN_AND_REACTIVE_OXYGEN_SPECIES_METABOLIC_PROCESS	OXYGEN_AND_REACTIVE_OXYGEN_SPECIES_METABOLIC_PROCESS	0.0044869072033507	0.0144393474609887	3161	20	5	AOX1	BNIP3	NDUFS4	NOX4	PREX1
PHOSPHOINOSITIDE_BINDING	PHOSPHOINOSITIDE_BINDING	0.0044869072033507	0.0144393474609887	3161	20	5	ADAP2	ARAP3	PIGK	RAB35	SYT1
REACTOME_G_BETA_GAMMA_SIGNALLING_THROUGH_PLC_BETA	REACTOME_G_BETA_GAMMA_SIGNALLING_THROUGH_PLC_BETA	0.0044869072033507	0.0144393474609887	3161	20	5	GNB2	GNB5	GNG11	GNG4	PLCB2
REACTOME_INCRETIN_SYNTHESIS_SECRETION_AND_INACTIVATION	REACTOME_INCRETIN_SYNTHESIS_SECRETION_AND_INACTIVATION	0.0044869072033507	0.0144393474609887	3161	20	5	CTNNB1	FFAR1	GATA4	GRP	LEP
GLYCOPROTEIN_METABOLIC_PROCESS	GLYCOPROTEIN_METABOLIC_PROCESS	0.00453884545071541	0.0145665272604355	3161	89	12	ACHE	DPM2	DPM3	FUT1	LIPC	MGAT4B	NCSTN	ST8SIA2	STT3A	STT3B	TSPAN8	TUSC3
TRANSCRIPTION_FACTOR_COMPLEX	TRANSCRIPTION_FACTOR_COMPLEX	0.00453884545071541	0.0145665272604355	3161	89	12	FOXF2	GTF2F1	GTF3C5	HDAC1	ING2	KAT5	NFYC	PITX2	TAF10	TAF6	TAF7	XRCC6
ELECTRON_CARRIER_ACTIVITY	ELECTRON_CARRIER_ACTIVITY	0.00456348866369921	0.0146256071107081	3161	78	11	ADH5	AKR7A2	ASPH	CYP19A1	GSR	IDO1	KMO	NDUFS4	NOX4	POR	TXNRD1
INORGANIC_CATION_TRANSMEMBRANE_TRANSPORTER_ACTIVITY	INORGANIC_CATION_TRANSMEMBRANE_TRANSPORTER_ACTIVITY	0.00465883975790902	0.014890515084543	3161	57	9	ABCB11	ATP6V0E1	CLDN16	COX7A2L	KCNA1	SLC9A5	SLC9A6	SURF1	TRAPPC10
POTASSIUM_ION_TRANSPORT	POTASSIUM_ION_TRANSPORT	0.00465883975790902	0.014890515084543	3161	57	9	KCNA1	KCNAB3	KCNB2	KCNG2	KCNH1	KCNH2	KCNJ10	KCNJ5	KCNN1
CELLULAR_MORPHOGENESIS_DURING_DIFFERENTIATION	CELLULAR_MORPHOGENESIS_DURING_DIFFERENTIATION	0.00467852136989993	0.0148925524203328	3161	47	8	AMIGO1	KLK8	MAPT	NRP2	NTNG2	ROBO2	S100B	SEMA3B
MICROTUBULE_ASSOCIATED_COMPLEX	MICROTUBULE_ASSOCIATED_COMPLEX	0.00467852136989993	0.0148925524203328	3161	47	8	DYNC1I1	KIF5C	MAP1A	MAP2	MAPT	MEFV	PXN	RABGAP1
REACTOME_NUCLEAR_RECEPTOR_TRANSCRIPTION_PATHWAY	REACTOME_NUCLEAR_RECEPTOR_TRANSCRIPTION_PATHWAY	0.00467852136989993	0.0148925524203328	3161	47	8	ESR2	ESRRB	NR0B1	NR3C1	NR5A1	PPARA	RARA	VDR
3_5_CYCLIC_NUCLEOTIDE_PHOSPHODIESTERASE_ACTIVITY	3_5_CYCLIC_NUCLEOTIDE_PHOSPHODIESTERASE_ACTIVITY	0.00493750892503288	0.015506554134039	3161	13	4	PDE3B	PDE4A	PDE7A	PDE7B
BIOCARTA_CBL_PATHWAY	BIOCARTA_CBL_PATHWAY	0.00493750892503288	0.015506554134039	3161	13	4	MET	PDGFRA	PRKCA	SH3KBP1
BIOCARTA_CTL_PATHWAY	BIOCARTA_CTL_PATHWAY	0.00493750892503288	0.015506554134039	3161	13	4	CD3D	FASLG	ICAM1	ITGAL
FOCAL_ADHESION	FOCAL_ADHESION	0.00493750892503288	0.015506554134039	3161	13	4	ACTN1	ACTN2	PTPRC	SRCIN1
HOMOPHILIC_CELL_ADHESION	HOMOPHILIC_CELL_ADHESION	0.00493750892503288	0.015506554134039	3161	13	4	AMIGO1	CADM3	CD84	ROBO2
NEGATIVE_REGULATION_OF_SECRETION	NEGATIVE_REGULATION_OF_SECRETION	0.00493750892503288	0.015506554134039	3161	13	4	APOA1	CIDEA	LIF	NLRP12
PHOSPHOLIPASE_A2_ACTIVITY	PHOSPHOLIPASE_A2_ACTIVITY	0.00493750892503288	0.015506554134039	3161	13	4	PLA2G1B	PLA2G2A	PLA2G2D	PLA2G5
PROTEIN_TETRAMERIZATION	PROTEIN_TETRAMERIZATION	0.00493750892503288	0.015506554134039	3161	13	4	ACTN2	INSR	TGM3	TP63
REACTOME_ADENYLATE_CYCLASE_INHIBITORY_PATHWAY	REACTOME_ADENYLATE_CYCLASE_INHIBITORY_PATHWAY	0.00493750892503288	0.015506554134039	3161	13	4	ADCY4	ADCY5	ADCY8	GNAI1
REACTOME_REGULATION_OF_COMPLEMENT_CASCADE	REACTOME_REGULATION_OF_COMPLEMENT_CASCADE	0.00493750892503288	0.015506554134039	3161	13	4	CFH	CFI	CR1	PROS1
REACTOME_NETRIN1_SIGNALING	REACTOME_NETRIN1_SIGNALING	0.00509685794846732	0.0159642573392581	3161	38	7	ABLIM1	NEO1	RGMA	SIAH2	TRIO	TRPC4	WASL
TRANSLATIONAL_INITIATION	TRANSLATIONAL_INITIATION	0.00509685794846732	0.0159642573392581	3161	38	7	EIF1B	EIF3C	EIF3I	EIF4B	EIF4H	EIF5	RPS3A
BONE_REMODELING	BONE_REMODELING	0.00516535346387758	0.0160289936855249	3161	29	6	ACHE	BMP4	CALCA	CASR	KL	TWIST2
GENERATION_OF_A_SIGNAL_INVOLVED_IN_CELL_CELL_SIGNALING	GENERATION_OF_A_SIGNAL_INVOLVED_IN_CELL_CELL_SIGNALING	0.00516535346387758	0.0160289936855249	3161	29	6	INHA	INHBA	LIF	SNAP25	SNCAIP	SYT1
KEGG_THYROID_CANCER	KEGG_THYROID_CANCER	0.00516535346387758	0.0160289936855249	3161	29	6	CCND1	CTNNB1	MAPK3	MYC	NTRK1	TCF7
NEGATIVE_REGULATION_OF_CELLULAR_BIOSYNTHETIC_PROCESS	NEGATIVE_REGULATION_OF_CELLULAR_BIOSYNTHETIC_PROCESS	0.00516535346387758	0.0160289936855249	3161	29	6	BCL3	GRM8	IL6	INHA	INHBA	NLRP12
NUCLEAR_ORGANIZATION_AND_BIOGENESIS	NUCLEAR_ORGANIZATION_AND_BIOGENESIS	0.00516535346387758	0.0160289936855249	3161	29	6	ATXN7	BNIP3	CIDEA	FOXL2	H1FNT	TNP1
REACTOME_COMPLEMENT_CASCADE	REACTOME_COMPLEMENT_CASCADE	0.00516535346387758	0.0160289936855249	3161	29	6	C6	C7	CFH	CFI	CR1	PROS1
REACTOME_SIGNALING_BY_FGFR1_MUTANTS	REACTOME_SIGNALING_BY_FGFR1_MUTANTS	0.00516535346387758	0.0160289936855249	3161	29	6	CUX1	FGF1	FGFR1OP2	PIK3R1	STAT3	STAT5A
BIOCARTA_HIVNEF_PATHWAY	BIOCARTA_HIVNEF_PATHWAY	0.00524164395120986	0.016244249286048	3161	58	9	CASP9	CFLAR	FASLG	MAP3K1	MAP3K14	MAP3K5	TNF	TNFRSF1B	TRAF1
BASAL_LAMINA	BASAL_LAMINA	0.00561655839590419	0.0172016266276648	3161	21	5	ANG	DMD	LAMB2	SNTG2	SSPN
BIOCARTA_IL12_PATHWAY	BIOCARTA_IL12_PATHWAY	0.00561655839590419	0.0172016266276648	3161	21	5	CCR5	CD3D	IFNG	IL12B	IL18R1
BIOCARTA_TFF_PATHWAY	BIOCARTA_TFF_PATHWAY	0.00561655839590419	0.0172016266276648	3161	21	5	CASP9	CTNNB1	GH1	MAPK3	PIK3R1
CELL_DIVISION	CELL_DIVISION	0.00561655839590419	0.0172016266276648	3161	21	5	BRCA2	MYH10	RAB35	SEPT6	SEPT7
CYTOSOLIC_PART	CYTOSOLIC_PART	0.00561655839590419	0.0172016266276648	3161	21	5	HBA2	HBB	NEFL	PFKM	PIK3R1
NEURON_PROJECTION	NEURON_PROJECTION	0.00561655839590419	0.0172016266276648	3161	21	5	ACTN2	CABP4	MAPT	NEFL	SYNPO
REACTOME_ADP_SIGNALLING_THROUGH_P2RY12	REACTOME_ADP_SIGNALLING_THROUGH_P2RY12	0.00561655839590419	0.0172016266276648	3161	21	5	GNAI1	GNB2	GNB5	GNG11	GNG4
REACTOME_CTLA4_INHIBITORY_SIGNALING	REACTOME_CTLA4_INHIBITORY_SIGNALING	0.00561655839590419	0.0172016266276648	3161	21	5	CD80	CTLA4	LCK	PPP2CB	PPP2R1A
REACTOME_NEF_MEDIATES_DOWN_MODULATION_OF_CELL_SURFACE_RECEPTORS_BY_RECRUITING_THEM_TO_CLATHRIN_ADAPTERS	REACTOME_NEF_MEDIATES_DOWN_MODULATION_OF_CELL_SURFACE_RECEPTORS_BY_RECRUITING_THEM_TO_CLATHRIN_ADAPTERS	0.00561655839590419	0.0172016266276648	3161	21	5	AP1S2	AP2A2	CD28	LCK	PACS1
REACTOME_PPARA_ACTIVATES_GENE_EXPRESSION	REACTOME_PPARA_ACTIVATES_GENE_EXPRESSION	0.00568330373644536	0.0173833514546295	3161	103	13	ACADM	APOA1	FADS1	FHL2	HMGCR	MED13L	MED31	PLIN2	PPARA	SREBF2	TIAM2	TXNRD1	YAP1
REACTOME_HIV_INFECTION	REACTOME_HIV_INFECTION	0.00574863183827811	0.0175602738184902	3161	189	20	AP1S2	AP2A2	CCR5	CD28	CDK9	DOCK2	ELL	GTF2F1	LCK	PACS1	POLR2C	POLR2J	PSMB7	RPS27A	SLC25A4	SUPT16H	TAF10	TAF6	TSG101	XRCC6
BIOCARTA_P38MAPK_PATHWAY	BIOCARTA_P38MAPK_PATHWAY	0.00591214376710711	0.0180128432177056	3161	39	7	ELK1	MAP3K1	MAP3K5	MYC	TGFB1	TGFB3	TGFBR1
KEGG_TRYPTOPHAN_METABOLISM	KEGG_TRYPTOPHAN_METABOLISM	0.00591214376710711	0.0180128432177056	3161	39	7	AOX1	CYP1B1	DDC	IDO1	IL4I1	KMO	OGDHL
KEGG_ETHER_LIPID_METABOLISM	KEGG_ETHER_LIPID_METABOLISM	0.00615081899598858	0.0185473282321198	3161	30	6	ENPP6	PLA2G1B	PLA2G2A	PLA2G2D	PLA2G5	PLD1
NEGATIVE_REGULATION_OF_BIOSYNTHETIC_PROCESS	NEGATIVE_REGULATION_OF_BIOSYNTHETIC_PROCESS	0.00615081899598858	0.0185473282321198	3161	30	6	BCL3	GRM8	IL6	INHA	INHBA	NLRP12
PROTEIN_AMINO_ACID_N_LINKED_GLYCOSYLATION	PROTEIN_AMINO_ACID_N_LINKED_GLYCOSYLATION	0.00615081899598858	0.0185473282321198	3161	30	6	LIPC	MGAT4B	ST8SIA2	STT3A	STT3B	TUSC3
PROTEIN_C_TERMINUS_BINDING	PROTEIN_C_TERMINUS_BINDING	0.00609835113894741	0.0185473282321198	3161	70	10	CTNNB1	DLG4	ITGB1BP1	ITGB3BP	LCK	NEFL	PDZK1	PFKM	RBFOX1	TOPBP1
REACTOME_DAG_AND_IP3_SIGNALING	REACTOME_DAG_AND_IP3_SIGNALING	0.00615081899598858	0.0185473282321198	3161	30	6	ADCY4	ADCY5	ADCY8	PRKACA	PRKAR1B	PRKCA
REACTOME_SYNTHESIS_OF_PIPS_AT_THE_PLASMA_MEMBRANE	REACTOME_SYNTHESIS_OF_PIPS_AT_THE_PLASMA_MEMBRANE	0.00615081899598858	0.0185473282321198	3161	30	6	INPP4B	PIK3R1	PIK3R5	PIK3R6	PIP4K2A	SYNJ1
REGULATION_OF_TRANSLATIONAL_INITIATION	REGULATION_OF_TRANSLATIONAL_INITIATION	0.00615081899598858	0.0185473282321198	3161	30	6	EIF1B	EIF3C	EIF3I	EIF4B	EIF4H	EIF5
TISSUE_REMODELING	TISSUE_REMODELING	0.00615081899598858	0.0185473282321198	3161	30	6	ACHE	BMP4	CALCA	CASR	KL	TWIST2
BIOCARTA_IL17_PATHWAY	BIOCARTA_IL17_PATHWAY	0.00660405025209102	0.0194881784797554	3161	14	4	CD2	CD3D	CD8A	IL6
BIOCARTA_NUCLEARRS_PATHWAY	BIOCARTA_NUCLEARRS_PATHWAY	0.00660405025209102	0.0194881784797554	3161	14	4	ABCB11	NR1H4	PPARA	RARA
CASPASE_REGULATOR_ACTIVITY	CASPASE_REGULATOR_ACTIVITY	0.00660405025209102	0.0194881784797554	3161	14	4	CARD8	FOXL2	MAP3K5	TNFAIP8
CYCLIC_NUCLEOTIDE_PHOSPHODIESTERASE_ACTIVITY	CYCLIC_NUCLEOTIDE_PHOSPHODIESTERASE_ACTIVITY	0.00660405025209102	0.0194881784797554	3161	14	4	PDE3B	PDE4A	PDE7A	PDE7B
INACTIVATION_OF_MAPK_ACTIVITY	INACTIVATION_OF_MAPK_ACTIVITY	0.00660405025209102	0.0194881784797554	3161	14	4	DUSP2	DUSP22	DUSP9	LAX1
INTRINSIC_TO_GOLGI_MEMBRANE	INTRINSIC_TO_GOLGI_MEMBRANE	0.00660405025209102	0.0194881784797554	3161	14	4	BNIP3	PCSK7	QSOX1	RER1
MYELOID_LEUKOCYTE_DIFFERENTIATION	MYELOID_LEUKOCYTE_DIFFERENTIATION	0.00660405025209102	0.0194881784797554	3161	14	4	CALCA	INHA	INHBA	RUNX1
NEGATIVE_REGULATION_OF_IMMUNE_SYSTEM_PROCESS	NEGATIVE_REGULATION_OF_IMMUNE_SYSTEM_PROCESS	0.00660405025209102	0.0194881784797554	3161	14	4	INHA	INHBA	LAX1	PTPRC
OVULATION_CYCLE	OVULATION_CYCLE	0.00660405025209102	0.0194881784797554	3161	14	4	FOXL2	SPRR2D	SPRR2E	SPRR2F
PHOSPHOLIPASE_C_ACTIVATION	PHOSPHOLIPASE_C_ACTIVATION	0.00660405025209102	0.0194881784797554	3161	14	4	ANG	GNA15	PLCB2	S1PR4
PML_BODY	PML_BODY	0.00660405025209102	0.0194881784797554	3161	14	4	ISG20	RPA1	TOPBP1	UBE2I
REACTOME_ACTIVATION_OF_IRF3_IRF7_MEDIATED_BY_TBK1_IKK_EPSILON	REACTOME_ACTIVATION_OF_IRF3_IRF7_MEDIATED_BY_TBK1_IKK_EPSILON	0.00660405025209102	0.0194881784797554	3161	14	4	IRF3	IRF7	RPS27A	TRAF3
REACTOME_EICOSANOID_LIGAND_BINDING_RECEPTORS	REACTOME_EICOSANOID_LIGAND_BINDING_RECEPTORS	0.00660405025209102	0.0194881784797554	3161	14	4	PTGER1	PTGER2	PTGER3	PTGER4
REACTOME_SYNTHESIS_OF_SUBSTRATES_IN_N_GLYCAN_BIOSYTHESIS	REACTOME_SYNTHESIS_OF_SUBSTRATES_IN_N_GLYCAN_BIOSYTHESIS	0.00660405025209102	0.0194881784797554	3161	14	4	DPM2	DPM3	GMPPB	PMM1
REGULATION_OF_HORMONE_SECRETION	REGULATION_OF_HORMONE_SECRETION	0.00660405025209102	0.0194881784797554	3161	14	4	INHA	INHBA	LIF	SNAP25
REGULATION_OF_NEUROGENESIS	REGULATION_OF_NEUROGENESIS	0.00660405025209102	0.0194881784797554	3161	14	4	AMIGO1	KLK8	MAPT	ROBO2
S_PHASE	S_PHASE	0.00660405025209102	0.0194881784797554	3161	14	4	CDC7	MYO16	POLD1	PTPRC
KEGG_DRUG_METABOLISM_CYTOCHROME_P450	KEGG_DRUG_METABOLISM_CYTOCHROME_P450	0.00674428093535115	0.0198769887868515	3161	71	10	ADH5	AOX1	CYP2B6	CYP2C8	FMO2	FMO3	GSTA1	GSTM4	GSTM5	GSTP1
KEGG_BLADDER_CANCER	KEGG_BLADDER_CANCER	0.00682092543315861	0.0200776550391344	3161	40	7	CCND1	DAPK1	FGFR3	MAPK3	MMP2	MYC	TYMP
POTASSIUM_CHANNEL_ACTIVITY	POTASSIUM_CHANNEL_ACTIVITY	0.00687236064899167	0.0201784206289543	3161	50	8	KCNA1	KCNB2	KCNG2	KCNH1	KCNH2	KCNJ10	KCNJ5	KCNQ5
REACTOME_TCR_SIGNALING	REACTOME_TCR_SIGNALING	0.00687236064899167	0.0201784206289543	3161	50	8	CD3D	GRAP2	LCK	LCP2	PIK3R1	PTPRC	TRAT1	ZAP70
BIOCARTA_CSK_PATHWAY	BIOCARTA_CSK_PATHWAY	0.00693270914791769	0.0201788283635421	3161	22	5	CD3D	LCK	PRKAR1B	PTPRC	ZAP70
BIOCARTA_IL6_PATHWAY	BIOCARTA_IL6_PATHWAY	0.00693270914791769	0.0201788283635421	3161	22	5	CEBPB	ELK1	IL6	MAPK3	STAT3
CALCIUM_INDEPENDENT_CELL_CELL_ADHESION	CALCIUM_INDEPENDENT_CELL_CELL_ADHESION	0.00693270914791769	0.0201788283635421	3161	22	5	CLDN11	CLDN14	CLDN16	CLDN19	CLDN20
MAINTENANCE_OF_LOCALIZATION	MAINTENANCE_OF_LOCALIZATION	0.00693270914791769	0.0201788283635421	3161	22	5	LCK	NFKBIE	NFKBIL1	PTPRC	S100A7
OXYGEN_BINDING	OXYGEN_BINDING	0.00693270914791769	0.0201788283635421	3161	22	5	CYP11A1	CYP19A1	CYP1B1	HBB	NOX4
REACTOME_DOWNREGULATION_OF_TGF_BETA_RECEPTOR_SIGNALING	REACTOME_DOWNREGULATION_OF_TGF_BETA_RECEPTOR_SIGNALING	0.00693270914791769	0.0201788283635421	3161	22	5	PMEPA1	RPS27A	SMAD7	TGFB1	TGFBR1
REGULATION_OF_BLOOD_PRESSURE	REGULATION_OF_BLOOD_PRESSURE	0.00693270914791769	0.0201788283635421	3161	22	5	ACVRL1	CALCA	CORIN	PTGS2	RENBP
CELLULAR_COMPONENT_DISASSEMBLY	CELLULAR_COMPONENT_DISASSEMBLY	0.00726618559273004	0.0209673694963649	3161	31	6	BNIP3	CIDEA	FOXL2	NRG1	SUPT16H	TNP1
EXTRACELLULAR_STRUCTURE_ORGANIZATION_AND_BIOGENESIS	EXTRACELLULAR_STRUCTURE_ORGANIZATION_AND_BIOGENESIS	0.00726618559273004	0.0209673694963649	3161	31	6	ACHE	CHRNA1	COL4A4	COL5A2	KLK8	TNXB
KEGG_GLYCINE_SERINE_AND_THREONINE_METABOLISM	KEGG_GLYCINE_SERINE_AND_THREONINE_METABOLISM	0.00726618559273004	0.0209673694963649	3161	31	6	CTH	GATM	GCAT	PSPH	SDS	SRR
NUCLEOBASENUCLEOSIDENUCLEOTIDE_AND_NUCLEIC_ACID_TRANSPORT	NUCLEOBASENUCLEOSIDENUCLEOTIDE_AND_NUCLEIC_ACID_TRANSPORT	0.00726618559273004	0.0209673694963649	3161	31	6	DDX25	DDX39A	KHDRBS1	NUDT4	SLC23A2	SLC28A2
REACTOME_AMINO_ACID_TRANSPORT_ACROSS_THE_PLASMA_MEMBRANE	REACTOME_AMINO_ACID_TRANSPORT_ACROSS_THE_PLASMA_MEMBRANE	0.00726618559273004	0.0209673694963649	3161	31	6	SLC38A3	SLC38A4	SLC6A14	SLC7A1	SLC7A11	SLC7A6
RUFFLE	RUFFLE	0.00726618559273004	0.0209673694963649	3161	31	6	ARAP3	FGD4	ITGA5	ITGB1BP1	MYO5A	S100B
TIGHT_JUNCTION	TIGHT_JUNCTION	0.00726618559273004	0.0209673694963649	3161	31	6	CLDN11	CLDN14	CLDN16	CLDN19	CLDN20	SHROOM2
NUCLEAR_ENVELOPE	NUCLEAR_ENVELOPE	0.00744196818936642	0.0214482277300413	3161	72	10	BNIP3	BNIP3L	CBX5	DHCR7	GNAZ	NXT1	PTGER3	SCRN1	SP140	XPO7
STRUCTURE_SPECIFIC_DNA_BINDING	STRUCTURE_SPECIFIC_DNA_BINDING	0.00775314250701587	0.0223176347502567	3161	51	8	FOXC2	HLF	HNRNPA1	MSH6	NR0B1	RPA1	RPA2	XRCC6
REACTOME_IL_2_SIGNALING	REACTOME_IL_2_SIGNALING	0.0078293401186329	0.0225093528410696	3161	41	7	CSF2RB	IL2RB	LCK	MAPK3	PIK3R1	STAT5A	SYK
GLYCOPROTEIN_BIOSYNTHETIC_PROCESS	GLYCOPROTEIN_BIOSYNTHETIC_PROCESS	0.00819404305648131	0.0235290391805449	3161	73	10	DPM2	DPM3	FUT1	LIPC	MGAT4B	ST8SIA2	STT3A	STT3B	TSPAN8	TUSC3
ACTIN_POLYMERIZATION_AND_OR_DEPOLYMERIZATION	ACTIN_POLYMERIZATION_AND_OR_DEPOLYMERIZATION	0.0084499210415921	0.0238550117491878	3161	23	5	ANG	PREX1	WASF3	WASL	WIPF1
BIOCARTA_GLEEVEC_PATHWAY	BIOCARTA_GLEEVEC_PATHWAY	0.0084499210415921	0.0238550117491878	3161	23	5	MAP3K1	MAPK3	MYC	PIK3R1	STAT5A
BIOCARTA_NTHI_PATHWAY	BIOCARTA_NTHI_PATHWAY	0.0084499210415921	0.0238550117491878	3161	23	5	IL1B	MAP3K14	NR3C1	TGFBR1	TNF
BIOCARTA_RAS_PATHWAY	BIOCARTA_RAS_PATHWAY	0.0084499210415921	0.0238550117491878	3161	23	5	CASP9	ELK1	MAPK3	PIK3R1	PLD1
FEEDING_BEHAVIOR	FEEDING_BEHAVIOR	0.0084499210415921	0.0238550117491878	3161	23	5	CCKAR	HCRTR1	HCRTR2	LEP	MCHR1
INTEGRAL_TO_ENDOPLASMIC_RETICULUM_MEMBRANE	INTEGRAL_TO_ENDOPLASMIC_RETICULUM_MEMBRANE	0.0084499210415921	0.0238550117491878	3161	23	5	BSCL2	DERL3	DPM3	PIGK	PIGT
INTRINSIC_TO_ENDOPLASMIC_RETICULUM_MEMBRANE	INTRINSIC_TO_ENDOPLASMIC_RETICULUM_MEMBRANE	0.0084499210415921	0.0238550117491878	3161	23	5	BSCL2	DERL3	DPM3	PIGK	PIGT
NEGATIVE_REGULATION_OF_TRANSLATION	NEGATIVE_REGULATION_OF_TRANSLATION	0.0084499210415921	0.0238550117491878	3161	23	5	BCL3	IL6	INHA	INHBA	NLRP12
PROTEIN_TARGETING	PROTEIN_TARGETING	0.00842473764082569	0.0238550117491878	3161	108	13	BCL3	BCL6	F2	F2R	LTBP2	NFKBIE	NFKBIL1	NLRP12	NLRP3	SSR2	TGFB1	TNF	XPO7
REACTOME_ADHERENS_JUNCTIONS_INTERACTIONS	REACTOME_ADHERENS_JUNCTIONS_INTERACTIONS	0.0084499210415921	0.0238550117491878	3161	23	5	CDH11	CDH2	CDH3	CDH8	CTNNB1
REACTOME_EFFECTS_OF_PIP2_HYDROLYSIS	REACTOME_EFFECTS_OF_PIP2_HYDROLYSIS	0.0084499210415921	0.0238550117491878	3161	23	5	DAGLA	DGKA	DGKB	DGKI	RASGRP1
REACTOME_PYRIMIDINE_METABOLISM	REACTOME_PYRIMIDINE_METABOLISM	0.0084499210415921	0.0238550117491878	3161	23	5	DCTD	NT5C1A	NT5E	TYMP	UPP1
REACTOME_THROMBOXANE_SIGNALLING_THROUGH_TP_RECEPTOR	REACTOME_THROMBOXANE_SIGNALLING_THROUGH_TP_RECEPTOR	0.0084499210415921	0.0238550117491878	3161	23	5	GNA15	GNB2	GNB5	GNG11	GNG4
REGULATION_OF_MITOTIC_CELL_CYCLE	REGULATION_OF_MITOTIC_CELL_CYCLE	0.0084499210415921	0.0238550117491878	3161	23	5	FBXO5	MYO16	SPHK1	TGFB1	TMEM8B
BIOCARTA_PITX2_PATHWAY	BIOCARTA_PITX2_PATHWAY	0.00860454466907793	0.0239457435274696	3161	15	4	CTNNB1	HDAC1	PITX2	WNT1
BIOCARTA_TALL1_PATHWAY	BIOCARTA_TALL1_PATHWAY	0.00860454466907793	0.0239457435274696	3161	15	4	MAP3K14	TNFRSF13B	TNFRSF17	TRAF3
CALCIUM_MEDIATED_SIGNALING	CALCIUM_MEDIATED_SIGNALING	0.00860454466907793	0.0239457435274696	3161	15	4	NUDT4	RGN	SPHK1	TRAT1
COPPER_ION_BINDING	COPPER_ION_BINDING	0.00860454466907793	0.0239457435274696	3161	15	4	ANG	DCT	LOX	TYR
KEGG_ALZHEIMERS_DISEASE	KEGG_ALZHEIMERS_DISEASE	0.00858938945479319	0.0239457435274696	3161	145	16	CALML3	CAPN2	CASP9	COX7A2L	IL1B	MAPK3	MAPT	MME	NCSTN	NDUFA4	NDUFC1	NDUFS4	PLCB2	RYR3	SDHB	TNF
NEGATIVE_REGULATION_OF_CELL_MIGRATION	NEGATIVE_REGULATION_OF_CELL_MIGRATION	0.00860454466907793	0.0239457435274696	3161	15	4	ACVRL1	ARAP3	PLG	TBX5
REACTOME_ACYL_CHAIN_REMODELLING_OF_PI	REACTOME_ACYL_CHAIN_REMODELLING_OF_PI	0.00860454466907793	0.0239457435274696	3161	15	4	PLA2G1B	PLA2G2A	PLA2G2D	PLA2G5
REACTOME_ACYL_CHAIN_REMODELLING_OF_PS	REACTOME_ACYL_CHAIN_REMODELLING_OF_PS	0.00860454466907793	0.0239457435274696	3161	15	4	PLA2G1B	PLA2G2A	PLA2G2D	PLA2G5
REACTOME_FORMATION_OF_FIBRIN_CLOT_CLOTTING_CASCADE	REACTOME_FORMATION_OF_FIBRIN_CLOT_CLOTTING_CASCADE	0.00852048280704705	0.0239457435274696	3161	32	6	F10	F13A1	F2	F8	PROS1	SERPINC1
REACTOME_TRAFFICKING_OF_GLUR2_CONTAINING_AMPA_RECEPTORS	REACTOME_TRAFFICKING_OF_GLUR2_CONTAINING_AMPA_RECEPTORS	0.00860454466907793	0.0239457435274696	3161	15	4	AP2A2	GRIA4	GRIP2	PRKCA
REACTOME_UNBLOCKING_OF_NMDA_RECEPTOR_GLUTAMATE_BINDING_AND_ACTIVATION	REACTOME_UNBLOCKING_OF_NMDA_RECEPTOR_GLUTAMATE_BINDING_AND_ACTIVATION	0.00860454466907793	0.0239457435274696	3161	15	4	ACTN2	CAMK2A	GRIA4	NEFL
TRANSFERASE_ACTIVITY_TRANSFERRING_SULFUR_CONTAINING_GROUPS	TRANSFERASE_ACTIVITY_TRANSFERRING_SULFUR_CONTAINING_GROUPS	0.00852048280704705	0.0239457435274696	3161	32	6	CHST1	CHST3	MPST	TPST2	TST	UST
REACTOME_RNA_POL_II_PRE_TRANSCRIPTION_EVENTS	REACTOME_RNA_POL_II_PRE_TRANSCRIPTION_EVENTS	0.00871605650946205	0.0242273324303293	3161	52	8	CDK9	ELL	GTF2F1	POLR2C	POLR2J	SUPT16H	TAF10	TAF6
KEGG_PROGESTERONE_MEDIATED_OOCYTE_MATURATION	KEGG_PROGESTERONE_MEDIATED_OOCYTE_MATURATION	0.00872638708944497	0.0242273421441869	3161	85	11	ADCY4	ADCY5	ADCY8	GNAI1	MAPK10	MAPK3	PDE3B	PIK3R1	PIK3R5	PRKACA	PRKX
REACTOME_MITOTIC_G1_G1_S_PHASES	REACTOME_MITOTIC_G1_G1_S_PHASES	0.00883972654429167	0.0245130005589932	3161	133	15	CCND1	CDC7	CDKN1B	CDKN2B	FBXO5	HDAC1	MYC	ORC6	PPP2CB	PPP2R1A	PSMB7	RBBP4	RPA1	RPA2	RPS27A
REACTOME_INTERFERON_ALPHA_BETA_SIGNALING	REACTOME_INTERFERON_ALPHA_BETA_SIGNALING	0.0090445558283489	0.0250513907595118	3161	63	9	HLA-G	IFI27	IRF3	IRF4	IRF5	IRF7	IRF8	ISG20	SOCS3
GAMETE_GENERATION	GAMETE_GENERATION	0.00908042027373494	0.0251210683516299	3161	109	13	DDX25	DNAH9	FOXJ1	FSHR	H1FNT	HMGCR	HOXA10	INSL3	JAG2	MOV10L1	OR7C1	SERPINA5	TNP1
REACTOME_SIGNALING_BY_THE_B_CELL_RECEPTOR_BCR	REACTOME_SIGNALING_BY_THE_B_CELL_RECEPTOR_BCR	0.00966320714219019	0.0267018656720591	3161	122	14	BLK	CASP9	CD79B	CDKN1B	NFKBIE	PIK3R1	PLCG2	PSMB7	RASGRP1	RASGRP3	RPS27A	SH3KBP1	SYK	VAV1
PERINUCLEAR_REGION_OF_CYTOPLASM	PERINUCLEAR_REGION_OF_CYTOPLASM	0.00976554940420234	0.0269529163555985	3161	53	8	ACHE	ATXN10	CHODL	CLN5	DYNC1I1	MYO16	TAF10	TYR
CARBOXYLESTERASE_ACTIVITY	CARBOXYLESTERASE_ACTIVITY	0.00992258826080729	0.0271309930767528	3161	33	6	ACHE	LIPE	PLA2G1B	PLA2G2A	PLA2G2D	PLA2G5
LIPOPROTEIN_METABOLIC_PROCESS	LIPOPROTEIN_METABOLIC_PROCESS	0.00992258826080729	0.0271309930767528	3161	33	6	APOA1	DPM2	DPM3	PIGA	PIGK	PIGT
MITOCHONDRIAL_MEMBRANE	MITOCHONDRIAL_MEMBRANE	0.00987199656141553	0.0271309930767528	3161	75	10	BNIP3	HSD3B1	HSD3B2	MRPL32	NDUFS4	PHB2	SLC25A1	SLC25A3	SURF1	VDAC2
NUCLEAR_CHROMOSOME_PART	NUCLEAR_CHROMOSOME_PART	0.00992258826080729	0.0271309930767528	3161	33	6	CBX5	H1FNT	RPA1	RPA2	SYCE2	UBE2I
REACTOME_ION_TRANSPORT_BY_P_TYPE_ATPASES	REACTOME_ION_TRANSPORT_BY_P_TYPE_ATPASES	0.00992258826080729	0.0271309930767528	3161	33	6	ATP1A1	ATP1A3	ATP1B1	ATP2B2	ATP8B4	FXYD2
RECEPTOR_MEDIATED_ENDOCYTOSIS	RECEPTOR_MEDIATED_ENDOCYTOSIS	0.00992258826080729	0.0271309930767528	3161	33	6	ADRB2	ADRB3	ARHGAP27	DNM1	RAMP3	STAB1
STRUCTURAL_CONSTITUENT_OF_MUSCLE	STRUCTURAL_CONSTITUENT_OF_MUSCLE	0.00992258826080729	0.0271309930767528	3161	33	6	ACTN2	ASPH	DMD	MYBPC1	MYL5	MYL6B
SUGAR_BINDING	SUGAR_BINDING	0.00992258826080729	0.0271309930767528	3161	33	6	CD209	CLEC10A	KLRB1	KLRG1	LGALS12	LMAN2L
REACTOME_NCAM_SIGNALING_FOR_NEURITE_OUT_GROWTH	REACTOME_NCAM_SIGNALING_FOR_NEURITE_OUT_GROWTH	0.0100063295854938	0.0273281131636421	3161	64	9	CACNA1H	CACNB1	COL2A1	COL4A4	COL5A2	GDNF	MAPK3	NCAM1	ST8SIA2
BIOCARTA_CXCR4_PATHWAY	BIOCARTA_CXCR4_PATHWAY	0.0101821704791469	0.0275835703742247	3161	24	5	GNAI1	MAPK3	PIK3R1	PRKCA	PXN
BIOCARTA_TPO_PATHWAY	BIOCARTA_TPO_PATHWAY	0.0101821704791469	0.0275835703742247	3161	24	5	MAPK3	PIK3R1	PRKCA	STAT3	STAT5A
HORMONE_ACTIVITY	HORMONE_ACTIVITY	0.0101695337472411	0.0275835703742247	3161	43	7	ADCYAP1	CHGB	GH1	GRP	INHA	INHBA	STC2
PHOSPHOINOSITIDE_BIOSYNTHETIC_PROCESS	PHOSPHOINOSITIDE_BIOSYNTHETIC_PROCESS	0.0101821704791469	0.0275835703742247	3161	24	5	DPM2	DPM3	PIGA	PIGK	PIGT
PROTEIN_AMINO_ACID_LIPIDATION	PROTEIN_AMINO_ACID_LIPIDATION	0.0101821704791469	0.0275835703742247	3161	24	5	DPM2	DPM3	PIGA	PIGK	PIGT
REACTOME_DARPP_32_EVENTS	REACTOME_DARPP_32_EVENTS	0.0101821704791469	0.0275835703742247	3161	24	5	PPP1R1B	PPP2CB	PPP2R1A	PRKACA	PRKAR1B
REACTOME_IL_3_5_AND_GM_CSF_SIGNALING	REACTOME_IL_3_5_AND_GM_CSF_SIGNALING	0.0101695337472411	0.0275835703742247	3161	43	7	CSF2RB	IL2RB	PIK3R1	STAT5A	SYK	TEC	VAV1
POSITIVE_REGULATION_OF_I_KAPPAB_KINASE_NF_KAPPAB_CASCADE	POSITIVE_REGULATION_OF_I_KAPPAB_KINASE_NF_KAPPAB_CASCADE	0.0103360651270394	0.0279681762261067	3161	87	11	APOL3	BST2	CFLAR	F2R	FASLG	HTR2B	RPL17	SLC20A1	TMED4	TRIM13	WLS
TRANSCRIPTION_COACTIVATOR_ACTIVITY	TRANSCRIPTION_COACTIVATOR_ACTIVITY	0.0103490994589122	0.0279711835606083	3161	123	14	CIITA	ESR2	GTF2F1	HSF2	NFE2	NFYC	NR1H4	NR5A1	PRRX1	RARA	RIPK3	SOX10	TAF7	UTF1
KEGG_HUNTINGTONS_DISEASE	KEGG_HUNTINGTONS_DISEASE	0.010524413292867	0.0284122826065201	3161	161	17	AP2A2	BDNF	CASP9	COX7A2L	CREB5	DLG4	DNAH2	HDAC1	NDUFA4	NDUFC1	NDUFS4	PLCB2	POLR2C	POLR2J	SDHB	SLC25A4	VDAC2
ANATOMICAL_STRUCTURE_FORMATION	ANATOMICAL_STRUCTURE_FORMATION	0.0109060571522632	0.0290285140286042	3161	54	8	ACVRL1	ANG	CHRNA7	EYA2	PLG	RUNX1	SPHK1	STAB1
ANION_CATION_SYMPORTER_ACTIVITY	ANION_CATION_SYMPORTER_ACTIVITY	0.0109630278897456	0.0290285140286042	3161	16	4	SLC12A2	SLC17A7	SLC20A1	SLC4A4
BIOCARTA_CDC42RAC_PATHWAY	BIOCARTA_CDC42RAC_PATHWAY	0.0109630278897456	0.0290285140286042	3161	16	4	ARPC1A	PDGFRA	PIK3R1	WASL
BIOCARTA_CDMAC_PATHWAY	BIOCARTA_CDMAC_PATHWAY	0.0109630278897456	0.0290285140286042	3161	16	4	MAPK3	MYC	PRKCA	TNF
BIOCARTA_IL22BP_PATHWAY	BIOCARTA_IL22BP_PATHWAY	0.0109630278897456	0.0290285140286042	3161	16	4	IL10RA	SOCS3	STAT3	STAT5A
CELL_MATURATION	CELL_MATURATION	0.0109630278897456	0.0290285140286042	3161	16	4	ADAM12	CACNA1H	KCNH1	RND1
CELL_SUBSTRATE_ADHERENS_JUNCTION	CELL_SUBSTRATE_ADHERENS_JUNCTION	0.0109630278897456	0.0290285140286042	3161	16	4	ACTN1	ACTN2	PTPRC	SRCIN1
COENZYME_BINDING	COENZYME_BINDING	0.0109630278897456	0.0290285140286042	3161	16	4	ALDH6A1	GRHPR	HPGD	NOX4
ESTABLISHMENT_AND_OR_MAINTENANCE_OF_CHROMATIN_ARCHITECTURE	ESTABLISHMENT_AND_OR_MAINTENANCE_OF_CHROMATIN_ARCHITECTURE	0.0108032370371726	0.0290285140286042	3161	76	10	BNIP3	H1FNT	HDAC1	KAT5	KAT8	NAP1L3	NASP	RBBP4	SUPT16H	TNP1
EXTERNAL_SIDE_OF_PLASMA_MEMBRANE	EXTERNAL_SIDE_OF_PLASMA_MEMBRANE	0.0109630278897456	0.0290285140286042	3161	16	4	CCR5	CD28	IL2RB	SCUBE1
HYDROLASE_ACTIVITY_ACTING_ON_CARBON_NITROGEN_NOT_PEPTIDEBONDSIN_CYCLIC_AMIDINES	HYDROLASE_ACTIVITY_ACTING_ON_CARBON_NITROGEN_NOT_PEPTIDEBONDSIN_CYCLIC_AMIDINES	0.0109630278897456	0.0290285140286042	3161	16	4	ADA	AMPD1	AMPD3	DCTD
MICROTUBULE_BASED_MOVEMENT	MICROTUBULE_BASED_MOVEMENT	0.0109630278897456	0.0290285140286042	3161	16	4	DYNC1I1	KIF1A	NEFL	UXT
POSITIVE_REGULATION_OF_CELL_CYCLE	POSITIVE_REGULATION_OF_CELL_CYCLE	0.0109630278897456	0.0290285140286042	3161	16	4	CCND1	CD28	CITED2	SPHK1
PROTEIN_HETERODIMERIZATION_ACTIVITY	PROTEIN_HETERODIMERIZATION_ACTIVITY	0.0108032370371726	0.0290285140286042	3161	76	10	ARNT2	BNIP3	BNIP3L	CD3D	CEBPG	IL12B	PDSS1	PPP2R1A	SCUBE1	TYR
REACTOME_ACYL_CHAIN_REMODELLING_OF_PG	REACTOME_ACYL_CHAIN_REMODELLING_OF_PG	0.0109630278897456	0.0290285140286042	3161	16	4	PLA2G1B	PLA2G2A	PLA2G2D	PLA2G5
REACTOME_PLATELET_SENSITIZATION_BY_LDL	REACTOME_PLATELET_SENSITIZATION_BY_LDL	0.0109630278897456	0.0290285140286042	3161	16	4	FGR	PECAM1	PPP2CB	PPP2R1A
REACTOME_REGULATION_OF_KIT_SIGNALING	REACTOME_REGULATION_OF_KIT_SIGNALING	0.0109630278897456	0.0290285140286042	3161	16	4	LCK	PRKCA	SH2B2	SH2B3
REACTOME_GLUCOSE_METABOLISM	REACTOME_GLUCOSE_METABOLISM	0.0110430667847334	0.0292074799064087	3161	65	9	ENO2	MDH2	PCK1	PFKM	PGM1	PPP2CB	PPP2R1A	PRKACA	SLC25A1
APICAL_JUNCTION_COMPLEX	APICAL_JUNCTION_COMPLEX	0.0114811719342529	0.0302130584234002	3161	34	6	CLDN11	CLDN14	CLDN16	CLDN19	CLDN20	SHROOM2
APICOLATERAL_PLASMA_MEMBRANE	APICOLATERAL_PLASMA_MEMBRANE	0.0114811719342529	0.0302130584234002	3161	34	6	CLDN11	CLDN14	CLDN16	CLDN19	CLDN20	SHROOM2
BASOLATERAL_PLASMA_MEMBRANE	BASOLATERAL_PLASMA_MEMBRANE	0.0114811719342529	0.0302130584234002	3161	34	6	ACTN1	ACTN2	CLDN19	MET	PTPRC	SRCIN1
BIOCARTA_MPR_PATHWAY	BIOCARTA_MPR_PATHWAY	0.0114811719342529	0.0302130584234002	3161	34	6	ARPC1A	GNAI1	MAPK3	MYT1	PAQR7	PRKAR1B
GOLGI_MEMBRANE	GOLGI_MEMBRANE	0.0115134161255412	0.0302130584234002	3161	44	7	BNIP3	GLG1	PCSK7	QSOX1	RASSF9	RER1	SYNRG
KEGG_VALINE_LEUCINE_AND_ISOLEUCINE_DEGRADATION	KEGG_VALINE_LEUCINE_AND_ISOLEUCINE_DEGRADATION	0.0115134161255412	0.0302130584234002	3161	44	7	ACADM	ALDH6A1	AOX1	DBT	HADHB	HMGCL	IL4I1
NEGATIVE_REGULATION_OF_CELLULAR_PROTEIN_METABOLIC_PROCESS	NEGATIVE_REGULATION_OF_CELLULAR_PROTEIN_METABOLIC_PROCESS	0.0115134161255412	0.0302130584234002	3161	44	7	BCL3	IL6	INHA	INHBA	NLRP12	TIMP1	TRAT1
INTEGRAL_TO_GOLGI_MEMBRANE	INTEGRAL_TO_GOLGI_MEMBRANE	0.011925679958769	0.0311555068856036	3161	9	3	PCSK7	QSOX1	RER1
INTERCALATED_DISC	INTERCALATED_DISC	0.011925679958769	0.0311555068856036	3161	9	3	CTNNA3	GJB2	GJD3
PYRIMIDINE_NUCLEOTIDE_METABOLIC_PROCESS	PYRIMIDINE_NUCLEOTIDE_METABOLIC_PROCESS	0.011925679958769	0.0311555068856036	3161	9	3	AK5	DCTD	TYMP
SECRETIN_LIKE_RECEPTOR_ACTIVITY	SECRETIN_LIKE_RECEPTOR_ACTIVITY	0.011925679958769	0.0311555068856036	3161	9	3	CRHR1	CRHR2	PTH2R
BIOCARTA_MCALPAIN_PATHWAY	BIOCARTA_MCALPAIN_PATHWAY	0.0121427350902604	0.0313784812376435	3161	25	5	CAPN2	MAPK3	MYLK	PRKAR1B	PXN
CONTRACTILE_FIBER	CONTRACTILE_FIBER	0.0121427350902604	0.0313784812376435	3161	25	5	DMD	MYBPC1	MYL5	MYL6B	TNNT2
EXOCYTOSIS	EXOCYTOSIS	0.0121427350902604	0.0313784812376435	3161	25	5	CCL3	CCL8	SCRN1	SYT1	SYTL4
KEGG_RENAL_CELL_CARCINOMA	KEGG_RENAL_CELL_CARCINOMA	0.0121581583312097	0.0313784812376435	3161	66	9	ARNT2	MAPK3	MET	PAK3	PDGFB	PIK3R1	PIK3R5	TGFB1	TGFB3
LIGAND_DEPENDENT_NUCLEAR_RECEPTOR_ACTIVITY	LIGAND_DEPENDENT_NUCLEAR_RECEPTOR_ACTIVITY	0.0121427350902604	0.0313784812376435	3161	25	5	ESR2	NR3C1	PTGER3	RARA	VDR
PROTEIN_FOLDING	PROTEIN_FOLDING	0.0121419885636738	0.0313784812376435	3161	55	8	BAG2	CCT7	ERP29	LRPAP1	NFYC	PIGK	QSOX1	ST13
PROTEIN_RNA_COMPLEX_ASSEMBLY	PROTEIN_RNA_COMPLEX_ASSEMBLY	0.0121581583312097	0.0313784812376435	3161	66	9	EIF1B	EIF3C	EIF3I	EIF4B	EIF4H	EIF5	RPS3A	SF3A3	SFSWAP
REACTOME_GENERATION_OF_SECOND_MESSENGER_MOLECULES	REACTOME_GENERATION_OF_SECOND_MESSENGER_MOLECULES	0.0121427350902604	0.0313784812376435	3161	25	5	CD3D	GRAP2	LCK	LCP2	ZAP70
REACTOME_SEMAPHORIN_INTERACTIONS	REACTOME_SEMAPHORIN_INTERACTIONS	0.0121581583312097	0.0313784812376435	3161	66	9	CD72	CRMP1	MET	MYH10	PLXNA1	PLXND1	PTPRC	RND1	SEMA6A
REACTOME_TGF_BETA_RECEPTOR_SIGNALING_ACTIVATES_SMADS	REACTOME_TGF_BETA_RECEPTOR_SIGNALING_ACTIVATES_SMADS	0.0121427350902604	0.0313784812376435	3161	25	5	PMEPA1	RPS27A	SMAD7	TGFB1	TGFBR1
REGULATION_OF_CYTOKINE_PRODUCTION	REGULATION_OF_CYTOKINE_PRODUCTION	0.0121427350902604	0.0313784812376435	3161	25	5	CALCA	CHRNA7	CIDEA	IFNG	IL12B
KEGG_PARKINSONS_DISEASE	KEGG_PARKINSONS_DISEASE	0.0122413057538697	0.0315583552731629	3161	101	12	CASP9	COX7A2L	LRRK2	NDUFA4	NDUFC1	NDUFS4	PARK7	SDHB	SLC25A4	SNCAIP	UCHL1	VDAC2
KINASE_REGULATOR_ACTIVITY	KINASE_REGULATOR_ACTIVITY	0.0129810812848631	0.0333921235682992	3161	45	7	CAMK2N1	CDKN1B	CDKN2B	GMFG	PIK3R1	PPP1R1B	SOCS3
REACTOME_NUCLEOTIDE_BINDING_DOMAIN_LEUCINE_RICH_REPEAT_CONTAINING_RECEPTOR_NLR_SIGNALING_PATHWAYS	REACTOME_NUCLEOTIDE_BINDING_DOMAIN_LEUCINE_RICH_REPEAT_CONTAINING_RECEPTOR_NLR_SIGNALING_PATHWAYS	0.0129810812848631	0.0333921235682992	3161	45	7	AIM2	CASP9	IRAK2	MEFV	NLRP1	NLRP3	PSTPIP1
BIOCARTA_GPCR_PATHWAY	BIOCARTA_GPCR_PATHWAY	0.0132046434335284	0.033892881285621	3161	35	6	ELK1	GNAI1	MAPK3	NFATC2	PRKAR1B	PRKCA
SPECIFIC_RNA_POLYMERASE_II_TRANSCRIPTION_FACTOR_ACTIVITY	SPECIFIC_RNA_POLYMERASE_II_TRANSCRIPTION_FACTOR_ACTIVITY	0.0132046434335284	0.033892881285621	3161	35	6	GLIS1	GLIS3	IRF7	NR0B1	NR2F2	ZNF281
ANTIOXIDANT_ACTIVITY	ANTIOXIDANT_ACTIVITY	0.0137007816496199	0.0344871606759745	3161	17	4	GSR	IPCEF1	PRDX2	TXNRD1
ATP_DEPENDENT_RNA_HELICASE_ACTIVITY	ATP_DEPENDENT_RNA_HELICASE_ACTIVITY	0.0137007816496199	0.0344871606759745	3161	17	4	DDX21	DDX25	DDX39A	DHX8
BIOCARTA_41BB_PATHWAY	BIOCARTA_41BB_PATHWAY	0.0137007816496199	0.0344871606759745	3161	17	4	IFNG	MAP3K1	MAP3K5	TNFRSF9
BIOCARTA_IL7_PATHWAY	BIOCARTA_IL7_PATHWAY	0.0137007816496199	0.0344871606759745	3161	17	4	IL7R	LCK	PIK3R1	STAT5A
BIOGENIC_AMINE_METABOLIC_PROCESS	BIOGENIC_AMINE_METABOLIC_PROCESS	0.0137007816496199	0.0344871606759745	3161	17	4	BBOX1	DIO2	IDO1	SNCAIP
CELL_MATRIX_JUNCTION	CELL_MATRIX_JUNCTION	0.0137007816496199	0.0344871606759745	3161	17	4	ACTN1	ACTN2	PTPRC	SRCIN1
GLUTAMATE_SIGNALING_PATHWAY	GLUTAMATE_SIGNALING_PATHWAY	0.0137007816496199	0.0344871606759745	3161	17	4	GRIA4	GRID2	GRIK2	GRIK4
HORMONE_SECRETION	HORMONE_SECRETION	0.0137007816496199	0.0344871606759745	3161	17	4	INHA	INHBA	LIF	SNAP25
ICOSANOID_METABOLIC_PROCESS	ICOSANOID_METABOLIC_PROCESS	0.0137007816496199	0.0344871606759745	3161	17	4	CYP4F3	FADS1	HPGD	LTA4H
MITOCHONDRIAL_INNER_MEMBRANE	MITOCHONDRIAL_INNER_MEMBRANE	0.0134777090257277	0.0344871606759745	3161	56	8	HSD3B1	HSD3B2	MRPL32	NDUFS4	PHB2	SLC25A1	SLC25A3	SURF1
MYOBLAST_DIFFERENTIATION	MYOBLAST_DIFFERENTIATION	0.0137007816496199	0.0344871606759745	3161	17	4	ADAM12	BMP4	CACNA1H	KCNH1
NEGATIVE_REGULATION_OF_MAP_KINASE_ACTIVITY	NEGATIVE_REGULATION_OF_MAP_KINASE_ACTIVITY	0.0137007816496199	0.0344871606759745	3161	17	4	DUSP2	DUSP22	DUSP9	LAX1
NEURON_APOPTOSIS	NEURON_APOPTOSIS	0.0137007816496199	0.0344871606759745	3161	17	4	BNIP3	GDNF	GRIK2	NLRP1
REACTOME_PD1_SIGNALING	REACTOME_PD1_SIGNALING	0.0137007816496199	0.0344871606759745	3161	17	4	CD3D	LCK	PDCD1	PDCD1LG2
REACTOME_RAS_ACTIVATION_UOPN_CA2_INFUX_THROUGH_NMDA_RECEPTOR	REACTOME_RAS_ACTIVATION_UOPN_CA2_INFUX_THROUGH_NMDA_RECEPTOR	0.0137007816496199	0.0344871606759745	3161	17	4	ACTN2	CAMK2A	NEFL	RASGRF2
REACTOME_SYNTHESIS_SECRETION_AND_INACTIVATION_OF_GLP1	REACTOME_SYNTHESIS_SECRETION_AND_INACTIVATION_OF_GLP1	0.0137007816496199	0.0344871606759745	3161	17	4	CTNNB1	FFAR1	GRP	LEP
REGULATION_OF_PEPTIDYL_TYROSINE_PHOSPHORYLATION	REGULATION_OF_PEPTIDYL_TYROSINE_PHOSPHORYLATION	0.0137007816496199	0.0344871606759745	3161	17	4	CD80	HCLS1	TDGF1	TNK2
REGULATION_OF_RESPONSE_TO_STIMULUS	REGULATION_OF_RESPONSE_TO_STIMULUS	0.0134777090257277	0.0344871606759745	3161	56	8	CEBPG	CHRNA7	CRTAM	IL12B	KLK8	LEP	PTPRC	TRAT1
MITOTIC_CELL_CYCLE	MITOTIC_CELL_CYCLE	0.013942867905292	0.0350589154403161	3161	153	16	CD28	CDC7	CDKN1B	CDKN2B	CHFR	CLIP1	FBXO5	INHBA	KHDRBS1	MYO16	POLD1	SPHK1	STMN1	SUGT1	TGFB1	TMEM8B
BIOCARTA_WNT_PATHWAY	BIOCARTA_WNT_PATHWAY	0.0143440941537537	0.0358373214959598	3161	26	5	CCND1	CTNNB1	HDAC1	MYC	WNT1
KEGG_GLYCOSAMINOGLYCAN_BIOSYNTHESIS_HEPARAN_SULFATE	KEGG_GLYCOSAMINOGLYCAN_BIOSYNTHESIS_HEPARAN_SULFATE	0.0143440941537537	0.0358373214959598	3161	26	5	EXTL1	HS2ST1	HS3ST1	HS3ST2	HS6ST2
REACTOME_ACTIVATED_NOTCH1_TRANSMITS_SIGNAL_TO_THE_NUCLEUS	REACTOME_ACTIVATED_NOTCH1_TRANSMITS_SIGNAL_TO_THE_NUCLEUS	0.0143440941537537	0.0358373214959598	3161	26	5	CNTN1	DLK1	JAG2	NCSTN	RPS27A
REACTOME_BASIGIN_INTERACTIONS	REACTOME_BASIGIN_INTERACTIONS	0.0143440941537537	0.0358373214959598	3161	26	5	ATP1B1	MAG	SLC7A11	SLC7A6	SPN
REACTOME_POST_TRANSLATIONAL_MODIFICATION_SYNTHESIS_OF_GPI_ANCHORED_PROTEINS	REACTOME_POST_TRANSLATIONAL_MODIFICATION_SYNTHESIS_OF_GPI_ANCHORED_PROTEINS	0.0143440941537537	0.0358373214959598	3161	26	5	DPM2	DPM3	PIGA	PIGK	PIGT
REGULATION_OF_ANGIOGENESIS	REGULATION_OF_ANGIOGENESIS	0.0143440941537537	0.0358373214959598	3161	26	5	CHRNA7	PLG	RUNX1	SPHK1	STAB1
ANGIOGENESIS	ANGIOGENESIS	0.0145783245505972	0.0362680269307539	3161	46	7	ACVRL1	ANG	CHRNA7	PLG	RUNX1	SPHK1	STAB1
GTP_BINDING	GTP_BINDING	0.0145783245505972	0.0362680269307539	3161	46	7	ARL3	EEF1A1	GBP1	GEM	SEPT6	SEPT7	TGM3
HYDROLASE_ACTIVITY_ACTING_ON_CARBON_NITROGEN_NOT_PEPTIDEBONDS	HYDROLASE_ACTIVITY_ACTING_ON_CARBON_NITROGEN_NOT_PEPTIDEBONDS	0.0145783245505972	0.0362680269307539	3161	46	7	ADA	AMPD1	AMPD3	CRMP1	DCTD	HDAC1	PADI3
REGULATION_OF_CELL_GROWTH	REGULATION_OF_CELL_GROWTH	0.0145783245505972	0.0362680269307539	3161	46	7	BCL6	CDKN1B	DCBLD2	DLC1	INHBA	SPHK1	TGFB1
REACTOME_SIGNALING_BY_NOTCH1	REACTOME_SIGNALING_BY_NOTCH1	0.0146368808110253	0.0363366374419739	3161	68	9	CNTN1	DLK1	HDAC1	JAG2	MAMLD1	MYC	NCSTN	RPS27A	TLE4
VACUOLE	VACUOLE	0.0146368808110253	0.0363366374419739	3161	68	9	ADRB2	CLN5	CTSF	HLA-DOB	LAMP3	MAP1LC3C	RAMP3	TSPAN8	TYR
REACTOME_FORMATION_OF_RNA_POL_II_ELONGATION_COMPLEX_	REACTOME_FORMATION_OF_RNA_POL_II_ELONGATION_COMPLEX_	0.0151011025668988	0.0373704500231482	3161	36	6	CDK9	ELL	GTF2F1	POLR2C	POLR2J	SUPT16H
REACTOME_G1_PHASE	REACTOME_G1_PHASE	0.0151011025668988	0.0373704500231482	3161	36	6	CCND1	CDKN1B	CDKN2B	PPP2CB	PPP2R1A	RPS27A
REACTOME_PI3K_EVENTS_IN_ERBB4_SIGNALING	REACTOME_PI3K_EVENTS_IN_ERBB4_SIGNALING	0.0151011025668988	0.0373704500231482	3161	36	6	CASP9	CDKN1B	HBEGF	NRG1	NRG2	PIK3R1
TRANSFERASE_ACTIVITY_TRANSFERRING_HEXOSYL_GROUPS	TRANSFERASE_ACTIVITY_TRANSFERRING_HEXOSYL_GROUPS	0.0152060728059545	0.0375905656509687	3161	80	10	A4GALT	DPM2	DPM3	FUT1	MGAT4B	ODF3B	PIGA	STT3A	STT3B	TUSC3
CELL_SOMA	CELL_SOMA	0.0163235307934959	0.0393981514830673	3161	10	3	ANG	ATXN10	CAMK2N1
DEFENSE_RESPONSE_TO_VIRUS	DEFENSE_RESPONSE_TO_VIRUS	0.0163235307934959	0.0393981514830673	3161	10	3	BNIP3	BNIP3L	PTPRC
DETECTION_OF_STIMULUS	DETECTION_OF_STIMULUS	0.0163107901072192	0.0393981514830673	3161	47	7	CASR	CRTAM	NLRP3	NPFFR2	SYT1	TAC1	TACR1
FOCAL_ADHESION_FORMATION	FOCAL_ADHESION_FORMATION	0.0163235307934959	0.0393981514830673	3161	10	3	ACTN1	ACTN2	ACVRL1
G_PROTEIN_SIGNALING_ADENYLATE_CYCLASE_INHIBITING_PATHWAY	G_PROTEIN_SIGNALING_ADENYLATE_CYCLASE_INHIBITING_PATHWAY	0.0163235307934959	0.0393981514830673	3161	10	3	MCHR1	NPY1R	NPY2R
GROWTH_CONE	GROWTH_CONE	0.0163235307934959	0.0393981514830673	3161	10	3	ANG	ERC2	MAPT
GUANYL_NUCLEOTIDE_BINDING	GUANYL_NUCLEOTIDE_BINDING	0.0163107901072192	0.0393981514830673	3161	47	7	ARL3	EEF1A1	GBP1	GEM	SEPT6	SEPT7	TGM3
KEGG_METABOLISM_OF_XENOBIOTICS_BY_CYTOCHROME_P450	KEGG_METABOLISM_OF_XENOBIOTICS_BY_CYTOCHROME_P450	0.0160071759367915	0.0393981514830673	3161	69	9	ADH5	CYP1B1	CYP2B6	CYP2C8	EPHX1	GSTA1	GSTM4	GSTM5	GSTP1
LEADING_EDGE	LEADING_EDGE	0.0163107901072192	0.0393981514830673	3161	47	7	ARAP3	FAP	FGD4	ITGA5	ITGB1BP1	MYO5A	S100B
MONOSACCHARIDE_TRANSMEMBRANE_TRANSPORTER_ACTIVITY	MONOSACCHARIDE_TRANSMEMBRANE_TRANSPORTER_ACTIVITY	0.0163235307934959	0.0393981514830673	3161	10	3	PPBP	SLC2A3	SLC5A1
NEGATIVE_REGULATION_OF_PROTEIN_METABOLIC_PROCESS	NEGATIVE_REGULATION_OF_PROTEIN_METABOLIC_PROCESS	0.0163107901072192	0.0393981514830673	3161	47	7	BCL3	IL6	INHA	INHBA	NLRP12	TIMP1	TRAT1
NUCLEOBASENUCLEOSIDENUCLEOTIDE_AND_NUCLEIC_ACID_TRANSMEMBRANE_TRANSPORTER_ACTIVITY	NUCLEOBASENUCLEOSIDENUCLEOTIDE_AND_NUCLEIC_ACID_TRANSMEMBRANE_TRANSPORTER_ACTIVITY	0.0163235307934959	0.0393981514830673	3161	10	3	SLC23A2	SLC25A4	SLC28A2
OXIDOREDUCTASE_ACTIVITY_ACTING_ON_SULFUR_GROUP_OF_DONORS	OXIDOREDUCTASE_ACTIVITY_ACTING_ON_SULFUR_GROUP_OF_DONORS	0.0163235307934959	0.0393981514830673	3161	10	3	GSR	QSOX1	TXNRD1
POSITIVE_REGULATION_OF_ANGIOGENESIS	POSITIVE_REGULATION_OF_ANGIOGENESIS	0.0163235307934959	0.0393981514830673	3161	10	3	CHRNA7	RUNX1	SPHK1
REACTOME_ADENYLATE_CYCLASE_ACTIVATING_PATHWAY	REACTOME_ADENYLATE_CYCLASE_ACTIVATING_PATHWAY	0.0163235307934959	0.0393981514830673	3161	10	3	ADCY4	ADCY5	ADCY8
REACTOME_GAMMA_CARBOXYLATION_TRANSPORT_AND_AMINO_TERMINAL_CLEAVAGE_OF_PROTEINS	REACTOME_GAMMA_CARBOXYLATION_TRANSPORT_AND_AMINO_TERMINAL_CLEAVAGE_OF_PROTEINS	0.0163235307934959	0.0393981514830673	3161	10	3	F10	F2	PROS1
REACTOME_IL_6_SIGNALING	REACTOME_IL_6_SIGNALING	0.0163235307934959	0.0393981514830673	3161	10	3	IL6	SOCS3	STAT3
REACTOME_PURINE_CATABOLISM	REACTOME_PURINE_CATABOLISM	0.0163235307934959	0.0393981514830673	3161	10	3	NT5C1A	NT5E	PNP
REACTOME_REMOVAL_OF_THE_FLAP_INTERMEDIATE_FROM_THE_C_STRAND	REACTOME_REMOVAL_OF_THE_FLAP_INTERMEDIATE_FROM_THE_C_STRAND	0.0163235307934959	0.0393981514830673	3161	10	3	POLD1	RPA1	RPA2
REACTOME_ROLE_OF_DCC_IN_REGULATING_APOPTOSIS	REACTOME_ROLE_OF_DCC_IN_REGULATING_APOPTOSIS	0.0163235307934959	0.0393981514830673	3161	10	3	CASP9	DAPK1	MAGED1
REGULATION_OF_CELLULAR_PH	REGULATION_OF_CELLULAR_PH	0.0163235307934959	0.0393981514830673	3161	10	3	ATP1A1	ATP1A3	CLN5
SPERMATID_DEVELOPMENT	SPERMATID_DEVELOPMENT	0.0163235307934959	0.0393981514830673	3161	10	3	DDX25	H1FNT	TNP1
STEROID_DEHYDROGENASE_ACTIVITY_ACTING_ON_THE_CH_OH_GROUP_OF_DONORSNAD_OR_NADP_AS_ACCEPTOR	STEROID_DEHYDROGENASE_ACTIVITY_ACTING_ON_THE_CH_OH_GROUP_OF_DONORSNAD_OR_NADP_AS_ACCEPTOR	0.0163235307934959	0.0393981514830673	3161	10	3	HSD3B1	HSD3B2	HSD3BP4
REGULATION_OF_BINDING	REGULATION_OF_BINDING	0.0164656652908212	0.0396596003822038	3161	58	8	ADRB2	ADRB3	BCL3	CAMK2A	CEBPG	NLRP3	TGFB1	TNF
SEQUENCE_SPECIFIC_DNA_BINDING	SEQUENCE_SPECIFIC_DNA_BINDING	0.0164656652908212	0.0396596003822038	3161	58	8	BCL6	CEBPG	ELK3	FOXC2	FOXF2	NR0B1	TBX1	TBX5
REACTOME_AMYLOIDS	REACTOME_AMYLOIDS	0.0164896328994318	0.0396765936226327	3161	81	10	APOA1	CALCA	H2AFZ	HIST1H4B	HIST1H4D	HIST1H4E	HIST1H4H	ITM2B	LTF	SAA1
ATP_DEPENDENT_HELICASE_ACTIVITY	ATP_DEPENDENT_HELICASE_ACTIVITY	0.0167978429236562	0.0399371056097267	3161	27	5	DDX21	DDX25	DDX39A	DHX8	XRCC6
BIOCARTA_CCR5_PATHWAY	BIOCARTA_CCR5_PATHWAY	0.0168362307962573	0.0399371056097267	3161	18	4	CCL2	CCL4	CCR5	PRKCA
BIOCARTA_CREB_PATHWAY	BIOCARTA_CREB_PATHWAY	0.0167978429236562	0.0399371056097267	3161	27	5	CAMK2A	MAPK3	PIK3R1	PRKAR1B	PRKCA
BIOCARTA_TEL_PATHWAY	BIOCARTA_TEL_PATHWAY	0.0168362307962573	0.0399371056097267	3161	18	4	MYC	PRKCA	TEP1	XRCC6
CALCIUM_ION_TRANSPORT	CALCIUM_ION_TRANSPORT	0.0167978429236562	0.0399371056097267	3161	27	5	CCL8	CHRNA7	RYR3	TRPC1	TRPC4
DEVELOPMENTAL_MATURATION	DEVELOPMENTAL_MATURATION	0.0168362307962573	0.0399371056097267	3161	18	4	ADAM12	CACNA1H	KCNH1	RND1
HETEROCYCLE_METABOLIC_PROCESS	HETEROCYCLE_METABOLIC_PROCESS	0.0167978429236562	0.0399371056097267	3161	27	5	ALAD	ALDH6A1	FECH	IDO1	MAT2B
HYDRO_LYASE_ACTIVITY	HYDRO_LYASE_ACTIVITY	0.0167978429236562	0.0399371056097267	3161	27	5	ALAD	CA11	CA9	ENO2	HADHB
HYDROGEN_ION_TRANSMEMBRANE_TRANSPORTER_ACTIVITY	HYDROGEN_ION_TRANSMEMBRANE_TRANSPORTER_ACTIVITY	0.0167978429236562	0.0399371056097267	3161	27	5	ATP6V0E1	COX7A2L	SLC9A5	SLC9A6	SURF1
KEGG_HISTIDINE_METABOLISM	KEGG_HISTIDINE_METABOLISM	0.0167978429236562	0.0399371056097267	3161	27	5	AMDHD1	DDC	HDC	HNMT	LCMT1
LIPOPROTEIN_BINDING	LIPOPROTEIN_BINDING	0.0168362307962573	0.0399371056097267	3161	18	4	LRPAP1	MAPT	STAB1	VLDLR
REACTOME_BOTULINUM_NEUROTOXICITY	REACTOME_BOTULINUM_NEUROTOXICITY	0.0168362307962573	0.0399371056097267	3161	18	4	SNAP25	STX11	SYT1	VAMP1
REACTOME_RIP_MEDIATED_NFKB_ACTIVATION_VIA_DAI	REACTOME_RIP_MEDIATED_NFKB_ACTIVATION_VIA_DAI	0.0168362307962573	0.0399371056097267	3161	18	4	RIPK3	S100B	SAA1	ZBP1
RNA_DEPENDENT_ATPASE_ACTIVITY	RNA_DEPENDENT_ATPASE_ACTIVITY	0.0168362307962573	0.0399371056097267	3161	18	4	DDX21	DDX25	DDX39A	DHX8
BIOCARTA_FMLP_PATHWAY	BIOCARTA_FMLP_PATHWAY	0.0171782934950687	0.0406252787695878	3161	37	6	CAMK1G	ELK1	GNA15	MAP3K1	MAPK3	NFATC2
ENERGY_DERIVATION_BY_OXIDATION_OF_ORGANIC_COMPOUNDS	ENERGY_DERIVATION_BY_OXIDATION_OF_ORGANIC_COMPOUNDS	0.0171782934950687	0.0406252787695878	3161	37	6	ADRB3	DYRK2	LEP	NDUFS4	SDHB	SURF1
REACTOME_ACTIVATION_OF_NMDA_RECEPTOR_UPON_GLUTAMATE_BINDING_AND_POSTSYNAPTIC_EVENTS	REACTOME_ACTIVATION_OF_NMDA_RECEPTOR_UPON_GLUTAMATE_BINDING_AND_POSTSYNAPTIC_EVENTS	0.0171782934950687	0.0406252787695878	3161	37	6	ACTN2	ADCY8	CAMK2A	GRIA4	NEFL	RASGRF2
CHROMOSOMAL_PART	CHROMOSOMAL_PART	0.0178053265150736	0.0420657562984519	3161	94	11	BCL6	CBX5	CLIP1	H1FNT	MYCN	RPA1	RPA2	SUGT1	SYCE2	TNP1	UBE2I
KEGG_LYSOSOME	KEGG_LYSOSOME	0.0180523946478151	0.0426065571868957	3161	119	13	AP1S2	ATP6AP1	ATP6V0A2	CD164	CLN5	CTSF	CTSG	CTSK	FUCA1	LAMP3	LAPTM4A	LAPTM4B	PPT2
REACTOME_NFKB_AND_MAP_KINASES_ACTIVATION_MEDIATED_BY_TLR4_SIGNALING_REPERTOIRE	REACTOME_NFKB_AND_MAP_KINASES_ACTIVATION_MEDIATED_BY_TLR4_SIGNALING_REPERTOIRE	0.0190259671587939	0.044859215029679	3161	71	9	ELK1	IRAK2	MAPK10	MAPK3	PPP2CB	PPP2R1A	RPS27A	S100B	SAA1
REACTOME_MEIOTIC_RECOMBINATION	REACTOME_MEIOTIC_RECOMBINATION	0.019294623172018	0.0454469738569821	3161	83	10	BRCA2	H2AFZ	HIST1H4B	HIST1H4D	HIST1H4E	HIST1H4H	MSH4	RPA1	RPA2	TEX15
LIPID_CATABOLIC_PROCESS	LIPID_CATABOLIC_PROCESS	0.0194435626600564	0.0457060100205334	3161	38	6	ACADM	CEL	CIDEA	HADHB	PPARA	SMPD3
PROTEIN_KINASE_REGULATOR_ACTIVITY	PROTEIN_KINASE_REGULATOR_ACTIVITY	0.0194435626600564	0.0457060100205334	3161	38	6	CAMK2N1	CDKN1B	CDKN2B	GMFG	PPP1R1B	SOCS3
LIPID_TRANSPORTER_ACTIVITY	LIPID_TRANSPORTER_ACTIVITY	0.0195146205589505	0.0457812998312979	3161	28	5	APOA1	APOL3	CDIPT	PITPNM3	SLCO2A1
REACTOME_TIGHT_JUNCTION_INTERACTIONS	REACTOME_TIGHT_JUNCTION_INTERACTIONS	0.0195146205589505	0.0457812998312979	3161	28	5	CLDN11	CLDN14	CLDN16	CLDN19	CLDN20
LYSOSOME	LYSOSOME	0.0199033767850208	0.0466001216942702	3161	60	8	ADRB2	CLN5	CTSF	HLA-DOB	LAMP3	RAMP3	TSPAN8	TYR
LYTIC_VACUOLE	LYTIC_VACUOLE	0.0199033767850208	0.0466001216942702	3161	60	8	ADRB2	CLN5	CTSF	HLA-DOB	LAMP3	RAMP3	TSPAN8	TYR
BIOCARTA_MEF2D_PATHWAY	BIOCARTA_MEF2D_PATHWAY	0.0203848959979893	0.0470698484363022	3161	19	4	CAPN2	HDAC1	NFATC2	PRKCA
BIOCARTA_MTA3_PATHWAY	BIOCARTA_MTA3_PATHWAY	0.0203848959979893	0.0470698484363022	3161	19	4	HDAC1	MTA3	PDZK1	SNAI1
BIOCARTA_STATHMIN_PATHWAY	BIOCARTA_STATHMIN_PATHWAY	0.0203848959979893	0.0470698484363022	3161	19	4	CAMK2A	CD2	CD3D	PRKAR1B
ESTABLISHMENT_AND_OR_MAINTENANCE_OF_CELL_POLARITY	ESTABLISHMENT_AND_OR_MAINTENANCE_OF_CELL_POLARITY	0.0203848959979893	0.0470698484363022	3161	19	4	CCL4	CRB1	SPN	WNT1
INSULIN_RECEPTOR_SIGNALING_PATHWAY	INSULIN_RECEPTOR_SIGNALING_PATHWAY	0.0203848959979893	0.0470698484363022	3161	19	4	FOXC2	IGF2	INSR	PIK3R1
KEGG_ALPHA_LINOLENIC_ACID_METABOLISM	KEGG_ALPHA_LINOLENIC_ACID_METABOLISM	0.0203848959979893	0.0470698484363022	3161	19	4	PLA2G1B	PLA2G2A	PLA2G2D	PLA2G5
KEGG_GLUTATHIONE_METABOLISM	KEGG_GLUTATHIONE_METABOLISM	0.020203058299683	0.0470698484363022	3161	49	7	ANPEP	GSR	GSTA1	GSTM4	GSTM5	GSTP1	IDH1
PROTEIN_POLYMERIZATION	PROTEIN_POLYMERIZATION	0.0203848959979893	0.0470698484363022	3161	19	4	ANG	MAPT	PREX1	WASF3
RAS_GUANYL_NUCLEOTIDE_EXCHANGE_FACTOR_ACTIVITY	RAS_GUANYL_NUCLEOTIDE_EXCHANGE_FACTOR_ACTIVITY	0.0203848959979893	0.0470698484363022	3161	19	4	ARHGEF1	DOCK2	PREX1	TIAM1
REACTOME_PROSTACYCLIN_SIGNALLING_THROUGH_PROSTACYCLIN_RECEPTOR	REACTOME_PROSTACYCLIN_SIGNALLING_THROUGH_PROSTACYCLIN_RECEPTOR	0.0203848959979893	0.0470698484363022	3161	19	4	GNB2	GNB5	GNG11	GNG4
REACTOME_SYNTHESIS_OF_BILE_ACIDS_AND_BILE_SALTS	REACTOME_SYNTHESIS_OF_BILE_ACIDS_AND_BILE_SALTS	0.0203848959979893	0.0470698484363022	3161	19	4	ABCB11	AMACR	CH25H	CYP39A1
TRANSFERASE_ACTIVITY_TRANSFERRING_GROUPS_OTHER_THAN_AMINO_ACYL_GROUPS	TRANSFERASE_ACTIVITY_TRANSFERRING_GROUPS_OTHER_THAN_AMINO_ACYL_GROUPS	0.020203058299683	0.0470698484363022	3161	49	7	BRCA2	DGAT2	GLYAT	HADHB	KAT8	SOAT1	SOAT2
TRANSMEMBRANE_RECEPTOR_PROTEIN_PHOSPHATASE_ACTIVITY	TRANSMEMBRANE_RECEPTOR_PROTEIN_PHOSPHATASE_ACTIVITY	0.0203848959979893	0.0470698484363022	3161	19	4	PTPRC	PTPRN	PTPRT	PTPRU
VIRAL_GENOME_REPLICATION	VIRAL_GENOME_REPLICATION	0.0203848959979893	0.0470698484363022	3161	19	4	CCL2	CCL3	CCL4	CXCR6
KEGG_PYRIMIDINE_METABOLISM	KEGG_PYRIMIDINE_METABOLISM	0.0205358224658787	0.0473251861541763	3161	96	11	DCTD	ENTPD1	NT5C1A	NT5E	PNP	POLD1	POLR2C	POLR2J	TXNRD1	TYMP	UPP1
REACTOME_SIGNALING_BY_NOTCH	REACTOME_SIGNALING_BY_NOTCH	0.0205358224658787	0.0473251861541763	3161	96	11	CCND1	CNTN1	DLK1	HDAC1	JAG2	MAMLD1	MFNG	MYC	NCSTN	RPS27A	TLE4
MICROTUBULE_CYTOSKELETON	MICROTUBULE_CYTOSKELETON	0.0206610856951807	0.0475278351284114	3161	147	15	BRCA2	DYNC1I1	FBXO5	KIF5C	LCK	LYST	MAP1A	MAP2	MAPT	MEFV	NIN	POLB	PXN	RABGAP1	UXT
SEXUAL_REPRODUCTION	SEXUAL_REPRODUCTION	0.0206642761427876	0.0475278351284114	3161	134	14	DDX25	DNAH9	FOXJ1	FSHR	H1FNT	HMGCR	HOXA10	INSL3	JAG2	MOV10L1	OR7C1	SERPINA5	TNP1	UBXN8
ADP_BINDING	ADP_BINDING	0.0215083069150801	0.0482394722971108	3161	11	3	MSH6	MYH10	MYO3A
BIOCARTA_CDK5_PATHWAY	BIOCARTA_CDK5_PATHWAY	0.0215083069150801	0.0482394722971108	3161	11	3	MAPK3	NGF	NGFR
BIOCARTA_VITCB_PATHWAY	BIOCARTA_VITCB_PATHWAY	0.0215083069150801	0.0482394722971108	3161	11	3	COL4A4	SLC23A2	SLC2A3
CELLULAR_MONOVALENT_INORGANIC_CATION_HOMEOSTASIS	CELLULAR_MONOVALENT_INORGANIC_CATION_HOMEOSTASIS	0.0215083069150801	0.0482394722971108	3161	11	3	ATP1A1	ATP1A3	CLN5
CELLULAR_PROTEIN_COMPLEX_DISASSEMBLY	CELLULAR_PROTEIN_COMPLEX_DISASSEMBLY	0.0215083069150801	0.0482394722971108	3161	11	3	NRG1	SUPT16H	TNP1
FATTY_ACID_BETA_OXIDATION	FATTY_ACID_BETA_OXIDATION	0.0215083069150801	0.0482394722971108	3161	11	3	ACADM	HADHB	PPARA
IMMUNOLOGICAL_SYNAPSE	IMMUNOLOGICAL_SYNAPSE	0.0215083069150801	0.0482394722971108	3161	11	3	SYK	TRAT1	ZAP70
NEGATIVE_REGULATION_OF_INTRACELLULAR_TRANSPORT	NEGATIVE_REGULATION_OF_INTRACELLULAR_TRANSPORT	0.0215083069150801	0.0482394722971108	3161	11	3	NFKBIE	NFKBIL1	NLRP3
REACTOME_APOPTOTIC_CLEAVAGE_OF_CELL_ADHESION_PROTEINS	REACTOME_APOPTOTIC_CLEAVAGE_OF_CELL_ADHESION_PROTEINS	0.0215083069150801	0.0482394722971108	3161	11	3	CTNNB1	DSG1	DSG3
REACTOME_DOPAMINE_NEUROTRANSMITTER_RELEASE_CYCLE	REACTOME_DOPAMINE_NEUROTRANSMITTER_RELEASE_CYCLE	0.0215083069150801	0.0482394722971108	3161	11	3	SNAP25	SYN1	SYT1
REACTOME_HIV_LIFE_CYCLE	REACTOME_HIV_LIFE_CYCLE	0.021317491068344	0.0482394722971108	3161	109	12	CCR5	CDK9	ELL	GTF2F1	POLR2C	POLR2J	RPS27A	SUPT16H	TAF10	TAF6	TSG101	XRCC6
REACTOME_IL_7_SIGNALING	REACTOME_IL_7_SIGNALING	0.0215083069150801	0.0482394722971108	3161	11	3	IL7R	PIK3R1	STAT5A
REACTOME_IONOTROPIC_ACTIVITY_OF_KAINATE_RECEPTORS	REACTOME_IONOTROPIC_ACTIVITY_OF_KAINATE_RECEPTORS	0.0215083069150801	0.0482394722971108	3161	11	3	GRIK2	GRIK4	NCALD
REACTOME_NFKB_IS_ACTIVATED_AND_SIGNALS_SURVIVAL	REACTOME_NFKB_IS_ACTIVATED_AND_SIGNALS_SURVIVAL	0.0215083069150801	0.0482394722971108	3161	11	3	NGF	NGFR	RPS27A
REACTOME_PASSIVE_TRANSPORT_BY_AQUAPORINS	REACTOME_PASSIVE_TRANSPORT_BY_AQUAPORINS	0.0215083069150801	0.0482394722971108	3161	11	3	AQP1	AQP3	AQP7
REACTOME_SIGNALING_BY_FGFR3_MUTANTS	REACTOME_SIGNALING_BY_FGFR3_MUTANTS	0.0215083069150801	0.0482394722971108	3161	11	3	FGF1	FGF18	FGFR3
REACTOME_THE_NLRP3_INFLAMMASOME	REACTOME_THE_NLRP3_INFLAMMASOME	0.0215083069150801	0.0482394722971108	3161	11	3	MEFV	NLRP3	PSTPIP1
REACTOME_TRANSPORT_OF_ORGANIC_ANIONS	REACTOME_TRANSPORT_OF_ORGANIC_ANIONS	0.0215083069150801	0.0482394722971108	3161	11	3	SLCO1C1	SLCO2A1	SLCO4A1
REGULATION_OF_SYNAPSE_STRUCTURE_AND_ACTIVITY	REGULATION_OF_SYNAPSE_STRUCTURE_AND_ACTIVITY	0.0215083069150801	0.0482394722971108	3161	11	3	COL4A4	GRIK2	KLK8
SEROTONIN_RECEPTOR_ACTIVITY	SEROTONIN_RECEPTOR_ACTIVITY	0.0215083069150801	0.0482394722971108	3161	11	3	HTR1D	HTR1E	HTR2B
SITE_OF_POLARIZED_GROWTH	SITE_OF_POLARIZED_GROWTH	0.0215083069150801	0.0482394722971108	3161	11	3	ANG	ERC2	MAPT
SPERM_MOTILITY	SPERM_MOTILITY	0.0215083069150801	0.0482394722971108	3161	11	3	ATP1A1	ATP1A3	TNP1
SPERMATID_DIFFERENTIATION	SPERMATID_DIFFERENTIATION	0.0215083069150801	0.0482394722971108	3161	11	3	DDX25	H1FNT	TNP1
STEROID_DEHYDROGENASE_ACTIVITY	STEROID_DEHYDROGENASE_ACTIVITY	0.0215083069150801	0.0482394722971108	3161	11	3	HSD3B1	HSD3B2	HSD3BP4
SUGAR_TRANSMEMBRANE_TRANSPORTER_ACTIVITY	SUGAR_TRANSMEMBRANE_TRANSPORTER_ACTIVITY	0.0215083069150801	0.0482394722971108	3161	11	3	PPBP	SLC2A3	SLC5A1
UBIQUITIN_BINDING	UBIQUITIN_BINDING	0.0215083069150801	0.0482394722971108	3161	11	3	CIITA	TSG101	UCHL1
REACTOME_DEPOSITION_OF_NEW_CENPA_CONTAINING_NUCLEOSOMES_AT_THE_CENTROMERE	REACTOME_DEPOSITION_OF_NEW_CENPA_CONTAINING_NUCLEOSOMES_AT_THE_CENTROMERE	0.0218008950196685	0.0488489968635553	3161	61	8	CENPP	H2AFZ	HIST1H4B	HIST1H4D	HIST1H4E	HIST1H4H	ITGB3BP	RBBP4
KEGG_TASTE_TRANSDUCTION	KEGG_TASTE_TRANSDUCTION	0.0223731718707258	0.0500357113524524	3161	50	7	ADCY4	ADCY8	CACNA1A	PLCB2	PRKACA	PRKX	SCNN1G
NUCLEOBASENUCLEOSIDE_AND_NUCLEOTIDE_METABOLIC_PROCESS	NUCLEOBASENUCLEOSIDE_AND_NUCLEOTIDE_METABOLIC_PROCESS	0.0223731718707258	0.0500357113524524	3161	50	7	AK5	ALDH6A1	AMPD3	DCTD	GRM8	NUDT4	TYMP
AMINO_ACID_TRANSMEMBRANE_TRANSPORTER_ACTIVITY	AMINO_ACID_TRANSMEMBRANE_TRANSPORTER_ACTIVITY	0.0225040512037573	0.050184889851725	3161	29	5	SERINC1	SLC38A3	SLC6A14	SLC7A11	SLC7A6
KEGG_LINOLEIC_ACID_METABOLISM	KEGG_LINOLEIC_ACID_METABOLISM	0.0225040512037573	0.050184889851725	3161	29	5	CYP2C8	PLA2G1B	PLA2G2A	PLA2G2D	PLA2G5
RHYTHMIC_PROCESS	RHYTHMIC_PROCESS	0.0225040512037573	0.050184889851725	3161	29	5	CRY1	FOXL2	SPRR2D	SPRR2E	SPRR2F
BIOCARTA_ACTINY_PATHWAY	BIOCARTA_ACTINY_PATHWAY	0.024359393196649	0.054014306653439	3161	20	4	ARPC1A	NTRK1	WASF3	WASL
BIOCARTA_GCR_PATHWAY	BIOCARTA_GCR_PATHWAY	0.024359393196649	0.054014306653439	3161	20	4	ADRB2	CORIN	NR3C1	PIK3R1
GLUTAMATE_RECEPTOR_ACTIVITY	GLUTAMATE_RECEPTOR_ACTIVITY	0.024359393196649	0.054014306653439	3161	20	4	GRIK2	GRIK4	GRM7	GRM8
NEGATIVE_REGULATION_OF_TRANSPORT	NEGATIVE_REGULATION_OF_TRANSPORT	0.024359393196649	0.054014306653439	3161	20	4	NFKBIE	NFKBIL1	NLRP3	TRAT1
REACTOME_SHC1_EVENTS_IN_ERBB4_SIGNALING	REACTOME_SHC1_EVENTS_IN_ERBB4_SIGNALING	0.024359393196649	0.054014306653439	3161	20	4	HBEGF	MAPK3	NRG1	NRG2
RNA_EXPORT_FROM_NUCLEUS	RNA_EXPORT_FROM_NUCLEUS	0.024359393196649	0.054014306653439	3161	20	4	DDX25	DDX39A	KHDRBS1	NUDT4
NUCLEOTIDE_METABOLIC_PROCESS	NUCLEOTIDE_METABOLIC_PROCESS	0.0245655080301399	0.0544199073075619	3161	40	6	AK5	AMPD3	DCTD	GRM8	NUDT4	TYMP
CELL_CYCLE_PROCESS	CELL_CYCLE_PROCESS	0.0251027494895464	0.0555575946249772	3161	191	18	BRCA2	CD28	CDC7	CDKN1B	CDKN2B	CHFR	CLIP1	FBXO5	INHBA	KHDRBS1	MSH4	MYH10	MYO16	POLD1	PTPRC	STMN1	SUGT1	TGFB1
KEGG_CITRATE_CYCLE_TCA_CYCLE	KEGG_CITRATE_CYCLE_TCA_CYCLE	0.025774697645311	0.0569373264368171	3161	30	5	IDH1	MDH2	OGDHL	PCK1	SDHB
REACTOME_MAPK_TARGETS_NUCLEAR_EVENTS_MEDIATED_BY_MAP_KINASES	REACTOME_MAPK_TARGETS_NUCLEAR_EVENTS_MEDIATED_BY_MAP_KINASES	0.025774697645311	0.0569373264368171	3161	30	5	ELK1	MAPK10	MAPK3	PPP2CB	PPP2R1A
ALCOHOL_METABOLIC_PROCESS	ALCOHOL_METABOLIC_PROCESS	0.0259270640503563	0.0572200303500808	3161	87	10	ADH5	CEL	CHST1	DHCR7	PDK2	PFKM	SNCAIP	SOAT1	SOAT2	SPHK1
AXON	AXON	0.0274849760342347	0.0592644795738187	3161	12	3	CABP4	MAPT	NEFL
B_CELL_DIFFERENTIATION	B_CELL_DIFFERENTIATION	0.0274849760342347	0.0592644795738187	3161	12	3	CEBPG	INHA	INHBA
BIOCARTA_ASBCELL_PATHWAY	BIOCARTA_ASBCELL_PATHWAY	0.0274849760342347	0.0592644795738187	3161	12	3	CD28	CD80	FASLG
BIOCARTA_PLCE_PATHWAY	BIOCARTA_PLCE_PATHWAY	0.0274849760342347	0.0592644795738187	3161	12	3	ADRB2	PRKAR1B	PTGER1
CDC42_PROTEIN_SIGNAL_TRANSDUCTION	CDC42_PROTEIN_SIGNAL_TRANSDUCTION	0.0274849760342347	0.0592644795738187	3161	12	3	APOA1	ARHGAP27	FGD4
DNA_DIRECTED_RNA_POLYMERASEII_CORE_COMPLEX	DNA_DIRECTED_RNA_POLYMERASEII_CORE_COMPLEX	0.0274849760342347	0.0592644795738187	3161	12	3	HCLS1	POLR2J	ZNF281
INOSITOL_OR_PHOSPHATIDYLINOSITOL_PHOSPHATASE_ACTIVITY	INOSITOL_OR_PHOSPHATIDYLINOSITOL_PHOSPHATASE_ACTIVITY	0.0274849760342347	0.0592644795738187	3161	12	3	INPP4B	INPP5D	SYNJ1
INWARD_RECTIFIER_POTASSIUM_CHANNEL_ACTIVITY	INWARD_RECTIFIER_POTASSIUM_CHANNEL_ACTIVITY	0.0274849760342347	0.0592644795738187	3161	12	3	KCNJ10	KCNJ5	KCNQ5
ISOPRENOID_METABOLIC_PROCESS	ISOPRENOID_METABOLIC_PROCESS	0.0274849760342347	0.0592644795738187	3161	12	3	MVK	PDSS1	RARRES2
LEUKOCYTE_CHEMOTAXIS	LEUKOCYTE_CHEMOTAXIS	0.0274849760342347	0.0592644795738187	3161	12	3	DOCK2	SAA1	SYK
MALE_GONAD_DEVELOPMENT	MALE_GONAD_DEVELOPMENT	0.0274849760342347	0.0592644795738187	3161	12	3	CSDE1	DMRT2	NR5A1
NEUTRAL_AMINO_ACID_TRANSMEMBRANE_TRANSPORTER_ACTIVITY	NEUTRAL_AMINO_ACID_TRANSMEMBRANE_TRANSPORTER_ACTIVITY	0.0274849760342347	0.0592644795738187	3161	12	3	SERINC1	SLC38A3	SLC7A11
PHOSPHATASE_BINDING	PHOSPHATASE_BINDING	0.0274849760342347	0.0592644795738187	3161	12	3	LILRB1	MAGI2	PIK3R1
PROTEIN_COMPLEX_DISASSEMBLY	PROTEIN_COMPLEX_DISASSEMBLY	0.0274849760342347	0.0592644795738187	3161	12	3	NRG1	SUPT16H	TNP1
REACTOME_DOWNREGULATION_OF_ERBB2_ERBB3_SIGNALING	REACTOME_DOWNREGULATION_OF_ERBB2_ERBB3_SIGNALING	0.0274849760342347	0.0592644795738187	3161	12	3	NRG1	NRG2	RPS27A
REACTOME_ERKS_ARE_INACTIVATED	REACTOME_ERKS_ARE_INACTIVATED	0.0274849760342347	0.0592644795738187	3161	12	3	MAPK3	PPP2CB	PPP2R1A
REACTOME_FGFR4_LIGAND_BINDING_AND_ACTIVATION	REACTOME_FGFR4_LIGAND_BINDING_AND_ACTIVATION	0.0274849760342347	0.0592644795738187	3161	12	3	FGF1	FGF18	FGFR4
REACTOME_HEPARAN_SULFATE_HEPARIN_HS_GAG_METABOLISM	REACTOME_HEPARAN_SULFATE_HEPARIN_HS_GAG_METABOLISM	0.0271853346079276	0.0592644795738187	3161	52	7	GPC6	HPSE2	HS2ST1	HS3ST1	HS3ST2	HS6ST2	VCAN
REACTOME_P75NTR_RECRUITS_SIGNALLING_COMPLEXES	REACTOME_P75NTR_RECRUITS_SIGNALLING_COMPLEXES	0.0274849760342347	0.0592644795738187	3161	12	3	NGF	NGFR	RPS27A
REACTOME_PYRUVATE_METABOLISM_AND_CITRIC_ACID_TCA_CYCLE	REACTOME_PYRUVATE_METABOLISM_AND_CITRIC_ACID_TCA_CYCLE	0.0274345653863982	0.0592644795738187	3161	41	6	IDH1	LDHB	MDH2	PDK2	PDP2	SDHB
REACTOME_SEROTONIN_RECEPTORS	REACTOME_SEROTONIN_RECEPTORS	0.0274849760342347	0.0592644795738187	3161	12	3	HTR1D	HTR1E	HTR2B
SMAD_BINDING	SMAD_BINDING	0.0274849760342347	0.0592644795738187	3161	12	3	ACVRL1	BMPR1A	TGFBR1
SMALL_CONJUGATING_PROTEIN_BINDING	SMALL_CONJUGATING_PROTEIN_BINDING	0.0274849760342347	0.0592644795738187	3161	12	3	CIITA	TSG101	UCHL1
SPECIFIC_TRANSCRIPTIONAL_REPRESSOR_ACTIVITY	SPECIFIC_TRANSCRIPTIONAL_REPRESSOR_ACTIVITY	0.0274849760342347	0.0592644795738187	3161	12	3	EID1	NKRF	PHB2
TYROSINE_PHOSPHORYLATION_OF_STAT_PROTEIN	TYROSINE_PHOSPHORYLATION_OF_STAT_PROTEIN	0.0274849760342347	0.0592644795738187	3161	12	3	F2	F2R	HCLS1
ORGANELLE_INNER_MEMBRANE	ORGANELLE_INNER_MEMBRANE	0.0282529700540629	0.0608645250200473	3161	64	8	HSD3B1	HSD3B2	MRPL32	NDUFS4	PHB2	SLC25A1	SLC25A3	SURF1
PROTEIN_HOMOOLIGOMERIZATION	PROTEIN_HOMOOLIGOMERIZATION	0.0287694719732948	0.0616376084468946	3161	21	4	ACTN2	SCUBE1	SYT1	TP63
REACTOME_ACYL_CHAIN_REMODELLING_OF_PE	REACTOME_ACYL_CHAIN_REMODELLING_OF_PE	0.0287694719732948	0.0616376084468946	3161	21	4	PLA2G1B	PLA2G2A	PLA2G2D	PLA2G5
REACTOME_DOUBLE_STRAND_BREAK_REPAIR	REACTOME_DOUBLE_STRAND_BREAK_REPAIR	0.0287694719732948	0.0616376084468946	3161	21	4	BRCA2	RPA1	RPA2	XRCC6
REACTOME_ERK_MAPK_TARGETS	REACTOME_ERK_MAPK_TARGETS	0.0287694719732948	0.0616376084468946	3161	21	4	ELK1	MAPK3	PPP2CB	PPP2R1A
REACTOME_FORMATION_OF_TUBULIN_FOLDING_INTERMEDIATES_BY_CCT_TRIC	REACTOME_FORMATION_OF_TUBULIN_FOLDING_INTERMEDIATES_BY_CCT_TRIC	0.0287694719732948	0.0616376084468946	3161	21	4	CCT7	TUBA3D	TUBB2B	TUBB3
REACTOME_INTERACTION_BETWEEN_L1_AND_ANKYRINS	REACTOME_INTERACTION_BETWEEN_L1_AND_ANKYRINS	0.0287694719732948	0.0616376084468946	3161	21	4	SCN1B	SCN4A	SCN5A	SCN7A
BIOCARTA_MYOSIN_PATHWAY	BIOCARTA_MYOSIN_PATHWAY	0.029334026886192	0.0623348071331581	3161	31	5	ARHGEF1	ARHGEF15	ARHGEF7	MYLK	PRKCA
BIOCARTA_NO1_PATHWAY	BIOCARTA_NO1_PATHWAY	0.029334026886192	0.0623348071331581	3161	31	5	CHRNA1	PDE3B	PRKAR1B	RYR2	SLC7A1
CARBON_OXYGEN_LYASE_ACTIVITY	CARBON_OXYGEN_LYASE_ACTIVITY	0.029334026886192	0.0623348071331581	3161	31	5	ALAD	CA11	CA9	ENO2	HADHB
EXOPEPTIDASE_ACTIVITY	EXOPEPTIDASE_ACTIVITY	0.029334026886192	0.0623348071331581	3161	31	5	ANPEP	CPA3	TRHDE	UCHL1	ZMPSTE24
REACTOME_HS_GAG_BIOSYNTHESIS	REACTOME_HS_GAG_BIOSYNTHESIS	0.029334026886192	0.0623348071331581	3161	31	5	GPC6	HS2ST1	HS3ST1	HS3ST2	HS6ST2
REACTOME_LATENT_INFECTION_OF_HOMO_SAPIENS_WITH_MYCOBACTERIUM_TUBERCULOSIS	REACTOME_LATENT_INFECTION_OF_HOMO_SAPIENS_WITH_MYCOBACTERIUM_TUBERCULOSIS	0.029334026886192	0.0623348071331581	3161	31	5	ATP6V0A2	ATP6V0E1	ATP6V1G1	LTF	NCF4
REACTOME_SEMA4D_IN_SEMAPHORIN_SIGNALING	REACTOME_SEMA4D_IN_SEMAPHORIN_SIGNALING	0.029334026886192	0.0623348071331581	3161	31	5	CD72	MET	MYH10	PTPRC	RND1
REACTOME_TRANSPORT_OF_VITAMINS_NUCLEOSIDES_AND_RELATED_MOLECULES	REACTOME_TRANSPORT_OF_VITAMINS_NUCLEOSIDES_AND_RELATED_MOLECULES	0.029334026886192	0.0623348071331581	3161	31	5	SLC27A6	SLC28A2	SLCO1C1	SLCO2A1	SLCO4A1
SYMPORTER_ACTIVITY	SYMPORTER_ACTIVITY	0.029334026886192	0.0623348071331581	3161	31	5	SLC12A2	SLC17A7	SLC20A1	SLC4A4	SLC5A1
COFACTOR_METABOLIC_PROCESS	COFACTOR_METABOLIC_PROCESS	0.0298361714867553	0.0633444871564959	3161	53	7	ALAD	FECH	GLYAT	GSTA1	MOCOS	PDSS1	SDHB
REACTOME_PI3K_EVENTS_IN_ERBB2_SIGNALING	REACTOME_PI3K_EVENTS_IN_ERBB2_SIGNALING	0.0305164072585475	0.0647301007491433	3161	42	6	CASP9	CDKN1B	HBEGF	NRG1	NRG2	PIK3R1
CHROMATIN_MODIFICATION	CHROMATIN_MODIFICATION	0.0326555502174244	0.0691425278069292	3161	54	7	BNIP3	HDAC1	KAT5	KAT8	NASP	RBBP4	TNP1
KEGG_NON_SMALL_CELL_LUNG_CANCER	KEGG_NON_SMALL_CELL_LUNG_CANCER	0.0326555502174244	0.0691425278069292	3161	54	7	CASP9	CCND1	MAPK3	PIK3R1	PIK3R5	PLCG2	PRKCA
KEGG_PEROXISOME	KEGG_PEROXISOME	0.0328341781195441	0.0694580539841753	3161	78	9	AMACR	DHRS4	EPHX2	HMGCL	IDH1	MVK	NUDT12	PRDX5	SLC25A17
BIOCARTA_RHO_PATHWAY	BIOCARTA_RHO_PATHWAY	0.0331883869008485	0.0698922402777295	3161	32	5	ARHGAP4	ARHGAP6	ARHGEF1	ARPC1A	MYLK
DI___TRI_VALENT_INORGANIC_CATION_TRANSPORT	DI___TRI_VALENT_INORGANIC_CATION_TRANSPORT	0.0331883869008485	0.0698922402777295	3161	32	5	CCL8	CHRNA7	RYR3	TRPC1	TRPC4
HORMONE_METABOLIC_PROCESS	HORMONE_METABOLIC_PROCESS	0.0331883869008485	0.0698922402777295	3161	32	5	BMP6	CYP11A1	DHRS2	DIO2	HSD3B1
KEGG_PROPANOATE_METABOLISM	KEGG_PROPANOATE_METABOLISM	0.0331883869008485	0.0698922402777295	3161	32	5	ACADM	ACSS3	ALDH6A1	LDHAL6B	LDHB
REACTOME_GLUCONEOGENESIS	REACTOME_GLUCONEOGENESIS	0.0331883869008485	0.0698922402777295	3161	32	5	ENO2	MDH2	PCK1	PRKACA	SLC25A1
ENDOSOME	ENDOSOME	0.0332215311768176	0.0698992933998332	3161	66	8	ADRB2	AVPR2	CCR5	CLIP1	LYST	RABEP1	RASSF9	TSG101
BIOCARTA_AKT_PATHWAY	BIOCARTA_AKT_PATHWAY	0.0336220859344898	0.0700509889896208	3161	22	4	CASP9	FASLG	GH1	PIK3R1
BIOCARTA_HER2_PATHWAY	BIOCARTA_HER2_PATHWAY	0.0336220859344898	0.0700509889896208	3161	22	4	IL6	MAPK3	PIK3R1	STAT3
BIOCARTA_INSULIN_PATHWAY	BIOCARTA_INSULIN_PATHWAY	0.0336220859344898	0.0700509889896208	3161	22	4	ELK1	INSR	MAPK3	PIK3R1
COFACTOR_BINDING	COFACTOR_BINDING	0.0336220859344898	0.0700509889896208	3161	22	4	ALDH6A1	GRHPR	HPGD	NOX4
MUSCLE_CELL_DIFFERENTIATION	MUSCLE_CELL_DIFFERENTIATION	0.0336220859344898	0.0700509889896208	3161	22	4	ADAM12	BMP4	CACNA1H	KCNH1
OXIDOREDUCTASE_ACTIVITY_ACTING_ON_THE_ALDEHYDE_OR_OXO_GROUP_OF_DONORS	OXIDOREDUCTASE_ACTIVITY_ACTING_ON_THE_ALDEHYDE_OR_OXO_GROUP_OF_DONORS	0.0336220859344898	0.0700509889896208	3161	22	4	ADH5	ALDH1A1	ALDH6A1	AOX1
REACTOME_ACYL_CHAIN_REMODELLING_OF_PC	REACTOME_ACYL_CHAIN_REMODELLING_OF_PC	0.0336220859344898	0.0700509889896208	3161	22	4	PLA2G1B	PLA2G2A	PLA2G2D	PLA2G5
REACTOME_GRB2_EVENTS_IN_ERBB2_SIGNALING	REACTOME_GRB2_EVENTS_IN_ERBB2_SIGNALING	0.0336220859344898	0.0700509889896208	3161	22	4	HBEGF	MAPK3	NRG1	NRG2
REACTOME_METAL_ION_SLC_TRANSPORTERS	REACTOME_METAL_ION_SLC_TRANSPORTERS	0.0336220859344898	0.0700509889896208	3161	22	4	CP	HEPH	SLC30A2	SLC39A8
REACTOME_SIGNALING_BY_BMP	REACTOME_SIGNALING_BY_BMP	0.0336220859344898	0.0700509889896208	3161	22	4	BMPR1A	CHRDL1	NOG	SMAD7
SYNAPSE_ORGANIZATION_AND_BIOGENESIS	SYNAPSE_ORGANIZATION_AND_BIOGENESIS	0.0336220859344898	0.0700509889896208	3161	22	4	ACHE	CHRNA1	COL4A4	KLK8
CELL_FATE_COMMITMENT	CELL_FATE_COMMITMENT	0.0342492161669953	0.0704195101908598	3161	13	3	EYA2	JAG2	WNT1
COLLAGEN_BINDING	COLLAGEN_BINDING	0.0342492161669953	0.0704195101908598	3161	13	3	ACHE	GP6	NID2
DNA_FRAGMENTATION_DURING_APOPTOSIS	DNA_FRAGMENTATION_DURING_APOPTOSIS	0.0342492161669953	0.0704195101908598	3161	13	3	BNIP3	CIDEA	FOXL2
GLAND_DEVELOPMENT	GLAND_DEVELOPMENT	0.0342492161669953	0.0704195101908598	3161	13	3	NR0B1	TBX1	TDGF1
MACROMOLECULAR_COMPLEX_DISASSEMBLY	MACROMOLECULAR_COMPLEX_DISASSEMBLY	0.0342492161669953	0.0704195101908598	3161	13	3	NRG1	SUPT16H	TNP1
PRODUCTION_OF_MOLECULAR_MEDIATOR_OF_IMMUNE_RESPONSE	PRODUCTION_OF_MOLECULAR_MEDIATOR_OF_IMMUNE_RESPONSE	0.0342492161669953	0.0704195101908598	3161	13	3	APOA1	PTPRC	TGFB1
REACTOME_DCC_MEDIATED_ATTRACTIVE_SIGNALING	REACTOME_DCC_MEDIATED_ATTRACTIVE_SIGNALING	0.0342492161669953	0.0704195101908598	3161	13	3	ABLIM1	TRIO	WASL
REACTOME_EXTRINSIC_PATHWAY_FOR_APOPTOSIS	REACTOME_EXTRINSIC_PATHWAY_FOR_APOPTOSIS	0.0342492161669953	0.0704195101908598	3161	13	3	CFLAR	FASLG	TNF
REACTOME_N_GLYCAN_TRIMMING_IN_THE_ER_AND_CALNEXIN_CALRETICULIN_CYCLE	REACTOME_N_GLYCAN_TRIMMING_IN_THE_ER_AND_CALNEXIN_CALRETICULIN_CYCLE	0.0342492161669953	0.0704195101908598	3161	13	3	GANAB	MLEC	PRKCSH
REACTOME_REGULATION_OF_IFNG_SIGNALING	REACTOME_REGULATION_OF_IFNG_SIGNALING	0.0342492161669953	0.0704195101908598	3161	13	3	IFNG	IFNGR2	SOCS3
REACTOME_SIGNAL_ATTENUATION	REACTOME_SIGNAL_ATTENUATION	0.0342492161669953	0.0704195101908598	3161	13	3	INSR	MAPK3	SHC3
REACTOME_TRANSLOCATION_OF_ZAP_70_TO_IMMUNOLOGICAL_SYNAPSE	REACTOME_TRANSLOCATION_OF_ZAP_70_TO_IMMUNOLOGICAL_SYNAPSE	0.0342492161669953	0.0704195101908598	3161	13	3	CD3D	LCK	ZAP70
REGULATION_OF_PH	REGULATION_OF_PH	0.0342492161669953	0.0704195101908598	3161	13	3	ATP1A1	ATP1A3	CLN5
RESPIRATORY_GASEOUS_EXCHANGE	RESPIRATORY_GASEOUS_EXCHANGE	0.0342492161669953	0.0704195101908598	3161	13	3	CSF2RB	ELN	HNMT
SYNAPSE_PART	SYNAPSE_PART	0.0342492161669953	0.0704195101908598	3161	13	3	DLG4	ERC2	GRM7
REACTOME_CHROMOSOME_MAINTENANCE	REACTOME_CHROMOSOME_MAINTENANCE	0.0346168157078371	0.0711130031966602	3161	117	12	CENPP	H2AFZ	HIST1H4B	HIST1H4D	HIST1H4E	HIST1H4H	ITGB3BP	POLD1	RBBP4	RPA1	RPA2	UBE2I
KEGG_ABC_TRANSPORTERS	KEGG_ABC_TRANSPORTERS	0.0373373451237767	0.0763789568062841	3161	44	6	ABCA8	ABCB11	ABCB5	ABCC11	ABCC12	ABCG2
KEGG_VASOPRESSIN_REGULATED_WATER_REABSORPTION	KEGG_VASOPRESSIN_REGULATED_WATER_REABSORPTION	0.0373373451237767	0.0763789568062841	3161	44	6	AQP3	AVPR2	CREB5	DYNC1I1	PRKACA	PRKX
MICROTUBULE_BINDING	MICROTUBULE_BINDING	0.0373429938008559	0.0763789568062841	3161	33	5	CLIP1	DYNC1I1	MAPT	POLB	UXT
NUCLEAR_EXPORT	NUCLEAR_EXPORT	0.0373429938008559	0.0763789568062841	3161	33	5	DDX25	DDX39A	KHDRBS1	NUDT4	XPO7
REACTOME_POST_NMDA_RECEPTOR_ACTIVATION_EVENTS	REACTOME_POST_NMDA_RECEPTOR_ACTIVATION_EVENTS	0.0373429938008559	0.0763789568062841	3161	33	5	ACTN2	ADCY8	CAMK2A	NEFL	RASGRF2
ACTIN_FILAMENT_ORGANIZATION	ACTIN_FILAMENT_ORGANIZATION	0.0389214890698366	0.0787832729575813	3161	23	4	PLA2G1B	RHOF	RND1	SHROOM2
BIOCARTA_NFKB_PATHWAY	BIOCARTA_NFKB_PATHWAY	0.0389214890698366	0.0787832729575813	3161	23	4	MAP3K1	MAP3K14	TNF	TNFRSF1B
COLLAGEN	COLLAGEN	0.0389214890698366	0.0787832729575813	3161	23	4	COL4A4	COL5A2	COL5A3	TNXB
CONTRACTILE_FIBER_PART	CONTRACTILE_FIBER_PART	0.0389214890698366	0.0787832729575813	3161	23	4	DMD	MYL5	MYL6B	TNNT2
DNA_CATABOLIC_PROCESS	DNA_CATABOLIC_PROCESS	0.0389214890698366	0.0787832729575813	3161	23	4	BNIP3	CIDEA	FOXL2	ISG20
INDUCTION_OF_APOPTOSIS_BY_INTRACELLULAR_SIGNALS	INDUCTION_OF_APOPTOSIS_BY_INTRACELLULAR_SIGNALS	0.0389214890698366	0.0787832729575813	3161	23	4	BCL3	CIDEA	DYRK2	LGALS12
INTERPHASE	INTERPHASE	0.0387524235429129	0.0787832729575813	3161	68	8	CDC7	CDKN1B	CDKN2B	INHBA	KHDRBS1	MYO16	POLD1	PTPRC
KEGG_MISMATCH_REPAIR	KEGG_MISMATCH_REPAIR	0.0389214890698366	0.0787832729575813	3161	23	4	MSH6	POLD1	RPA1	RPA2
REACTOME_GLUTATHIONE_CONJUGATION	REACTOME_GLUTATHIONE_CONJUGATION	0.0389214890698366	0.0787832729575813	3161	23	4	GSTA1	GSTM4	GSTM5	GSTP1
REACTOME_INSULIN_RECEPTOR_RECYCLING	REACTOME_INSULIN_RECEPTOR_RECYCLING	0.0389214890698366	0.0787832729575813	3161	23	4	ATP6V0A2	ATP6V0E1	ATP6V1G1	INSR
REACTOME_SULFUR_AMINO_ACID_METABOLISM	REACTOME_SULFUR_AMINO_ACID_METABOLISM	0.0389214890698366	0.0787832729575813	3161	23	4	ADI1	CTH	MAT2B	TST
REGULATION_OF_G_PROTEIN_COUPLED_RECEPTOR_PROTEIN_SIGNALING_PATHWAY	REGULATION_OF_G_PROTEIN_COUPLED_RECEPTOR_PROTEIN_SIGNALING_PATHWAY	0.0389214890698366	0.0787832729575813	3161	23	4	ADRB2	ADRB3	GNG4	RGS14
ACTIN_FILAMENT_POLYMERIZATION	ACTIN_FILAMENT_POLYMERIZATION	0.0417888068710602	0.0824788263316807	3161	14	3	ANG	PREX1	WASF3
BIOCARTA_CD40_PATHWAY	BIOCARTA_CD40_PATHWAY	0.0417888068710602	0.0824788263316807	3161	14	3	MAP3K1	MAP3K14	TRAF3
BIOCARTA_PLATELETAPP_PATHWAY	BIOCARTA_PLATELETAPP_PATHWAY	0.0417888068710602	0.0824788263316807	3161	14	3	COL4A4	F2	PLG
CARBOXY_LYASE_ACTIVITY	CARBOXY_LYASE_ACTIVITY	0.0417888068710602	0.0824788263316807	3161	14	3	DDC	HDC	PCK1
CHROMOSOME	CHROMOSOME	0.0408647499774583	0.0824788263316807	3161	120	12	BCL6	CBX5	CLIP1	H1FNT	ING2	MYCN	RPA1	RPA2	SUGT1	SYCE2	TNP1	UBE2I
DNA_DAMAGE_RESPONSESIGNAL_TRANSDUCTION_RESULTING_IN_INDUCTION_OF_APOPTOSIS	DNA_DAMAGE_RESPONSESIGNAL_TRANSDUCTION_RESULTING_IN_INDUCTION_OF_APOPTOSIS	0.0417888068710602	0.0824788263316807	3161	14	3	BCL3	CIDEA	DYRK2
DYSTROPHIN_ASSOCIATED_GLYCOPROTEIN_COMPLEX	DYSTROPHIN_ASSOCIATED_GLYCOPROTEIN_COMPLEX	0.0417888068710602	0.0824788263316807	3161	14	3	DMD	SNTG2	SSPN
EMBRYO_IMPLANTATION	EMBRYO_IMPLANTATION	0.0417888068710602	0.0824788263316807	3161	14	3	SPRR2D	SPRR2E	SPRR2F
ENDOCYTIC_VESICLE	ENDOCYTIC_VESICLE	0.0417888068710602	0.0824788263316807	3161	14	3	APOA1	RAB35	TF
FATTY_ACID_BIOSYNTHETIC_PROCESS	FATTY_ACID_BIOSYNTHETIC_PROCESS	0.0417888068710602	0.0824788263316807	3161	14	3	FADS1	HPGD	LTA4H
KEGG_LONG_TERM_POTENTIATION	KEGG_LONG_TERM_POTENTIATION	0.0417354068355189	0.0824788263316807	3161	69	8	ADCY8	CALML3	CAMK2A	MAPK3	PLCB2	PRKACA	PRKCA	PRKX
KEGG_RIG_I_LIKE_RECEPTOR_SIGNALING_PATHWAY	KEGG_RIG_I_LIKE_RECEPTOR_SIGNALING_PATHWAY	0.0417354068355189	0.0824788263316807	3161	69	8	IL12B	IRF3	IRF7	MAP3K1	MAPK10	RNF125	TNF	TRAF3
MONOVALENT_INORGANIC_CATION_HOMEOSTASIS	MONOVALENT_INORGANIC_CATION_HOMEOSTASIS	0.0417888068710602	0.0824788263316807	3161	14	3	ATP1A1	ATP1A3	CLN5
NEGATIVE_REGULATION_OF_TRANSFERASE_ACTIVITY	NEGATIVE_REGULATION_OF_TRANSFERASE_ACTIVITY	0.0418019286054426	0.0824788263316807	3161	34	5	DUSP2	DUSP22	DUSP9	LAX1	PTPRC
PDZ_DOMAIN_BINDING	PDZ_DOMAIN_BINDING	0.0417888068710602	0.0824788263316807	3161	14	3	GRM7	PDZK1	SSTR2
REACTOME_BMAL1_CLOCK_NPAS2_ACTIVATES_CIRCADIAN_EXPRESSION	REACTOME_BMAL1_CLOCK_NPAS2_ACTIVATES_CIRCADIAN_EXPRESSION	0.0418019286054426	0.0824788263316807	3161	34	5	BHLHE40	CRY1	DBP	NR3C1	PPARA
REACTOME_CLASS_C_3_METABOTROPIC_GLUTAMATE_PHEROMONE_RECEPTORS	REACTOME_CLASS_C_3_METABOTROPIC_GLUTAMATE_PHEROMONE_RECEPTORS	0.0417888068710602	0.0824788263316807	3161	14	3	CASR	GRM7	GRM8
REACTOME_LATE_PHASE_OF_HIV_LIFE_CYCLE	REACTOME_LATE_PHASE_OF_HIV_LIFE_CYCLE	0.0412023277633508	0.0824788263316807	3161	94	10	CDK9	ELL	GTF2F1	POLR2C	POLR2J	RPS27A	SUPT16H	TAF10	TAF6	TSG101
REACTOME_MITOCHONDRIAL_FATTY_ACID_BETA_OXIDATION	REACTOME_MITOCHONDRIAL_FATTY_ACID_BETA_OXIDATION	0.0417888068710602	0.0824788263316807	3161	14	3	ACADL	ACADM	HADHB
REACTOME_P75NTR_SIGNALS_VIA_NFKB	REACTOME_P75NTR_SIGNALS_VIA_NFKB	0.0417888068710602	0.0824788263316807	3161	14	3	NGF	NGFR	RPS27A
REACTOME_PROLACTIN_RECEPTOR_SIGNALING	REACTOME_PROLACTIN_RECEPTOR_SIGNALING	0.0417888068710602	0.0824788263316807	3161	14	3	GH1	SH2B1	STAT5A
REACTOME_REPAIR_SYNTHESIS_FOR_GAP_FILLING_BY_DNA_POL_IN_TC_NER	REACTOME_REPAIR_SYNTHESIS_FOR_GAP_FILLING_BY_DNA_POL_IN_TC_NER	0.0417888068710602	0.0824788263316807	3161	14	3	POLD1	RPA1	RPA2
REACTOME_SIGNAL_TRANSDUCTION_BY_L1	REACTOME_SIGNAL_TRANSDUCTION_BY_L1	0.0418019286054426	0.0824788263316807	3161	34	5	AP2A2	ITGA5	MAPK3	NCAM1	SH3GL2
REACTOME_TRAF3_DEPENDENT_IRF_ACTIVATION_PATHWAY	REACTOME_TRAF3_DEPENDENT_IRF_ACTIVATION_PATHWAY	0.0417888068710602	0.0824788263316807	3161	14	3	IRF3	IRF7	TRAF3
REACTOME_VIRAL_MESSENGER_RNA_SYNTHESIS	REACTOME_VIRAL_MESSENGER_RNA_SYNTHESIS	0.0417888068710602	0.0824788263316807	3161	14	3	GTF2F1	POLR2C	POLR2J
REGIONALIZATION	REGIONALIZATION	0.0417888068710602	0.0824788263316807	3161	14	3	PBX3	PTCH1	TDGF1
REGULATION_OF_IMMUNE_EFFECTOR_PROCESS	REGULATION_OF_IMMUNE_EFFECTOR_PROCESS	0.0417888068710602	0.0824788263316807	3161	14	3	CRTAM	IL12B	PTPRC
REGULATION_OF_RESPONSE_TO_EXTERNAL_STIMULUS	REGULATION_OF_RESPONSE_TO_EXTERNAL_STIMULUS	0.0417888068710602	0.0824788263316807	3161	14	3	CHRNA7	KLK8	LEP
REGULATION_OF_RHO_PROTEIN_SIGNAL_TRANSDUCTION	REGULATION_OF_RHO_PROTEIN_SIGNAL_TRANSDUCTION	0.0417888068710602	0.0824788263316807	3161	14	3	ARAP3	ARHGAP27	FGD4
TRANSCRIPTION_FACTOR_TFIID_COMPLEX	TRANSCRIPTION_FACTOR_TFIID_COMPLEX	0.0417888068710602	0.0824788263316807	3161	14	3	TAF10	TAF6	TAF7
REACTOME_G1_S_TRANSITION	REACTOME_G1_S_TRANSITION	0.0436848677564088	0.0861215964340631	3161	108	11	CDC7	CDKN1B	FBXO5	MYC	ORC6	PPP2CB	PPP2R1A	PSMB7	RPA1	RPA2	RPS27A
ADAPTIVE_IMMUNE_RESPONSE_GO_0002460	ADAPTIVE_IMMUNE_RESPONSE_GO_0002460	0.0446693527879746	0.0876939762682748	3161	24	4	CRTAM	IL12B	PTPRC	TGFB1
BIOCARTA_ECM_PATHWAY	BIOCARTA_ECM_PATHWAY	0.0446693527879746	0.0876939762682748	3161	24	4	MAPK3	MYLK	PIK3R1	PXN
BIOCARTA_EIF4_PATHWAY	BIOCARTA_EIF4_PATHWAY	0.0446693527879746	0.0876939762682748	3161	24	4	MAPK3	PDK2	PIK3R1	PRKCA
REACTOME_NUCLEAR_EVENTS_KINASE_AND_TRANSCRIPTION_FACTOR_ACTIVATION	REACTOME_NUCLEAR_EVENTS_KINASE_AND_TRANSCRIPTION_FACTOR_ACTIVATION	0.0446693527879746	0.0876939762682748	3161	24	4	ELK1	MAPK3	PPP2CB	PPP2R1A
RNA_HELICASE_ACTIVITY	RNA_HELICASE_ACTIVITY	0.0446693527879746	0.0876939762682748	3161	24	4	DDX21	DDX25	DDX39A	DHX8
KINASE_BINDING	KINASE_BINDING	0.0448665388537988	0.0880074415978362	3161	70	8	AKAP7	CAMK2N1	CDKN2B	INSR	LAX1	LCK	PTPRC	TPRKB
BIOCARTA_CARM_ER_PATHWAY	BIOCARTA_CARM_ER_PATHWAY	0.0465681428007616	0.0911166497169198	3161	35	5	CCND1	GTF2F1	HDAC1	NR0B1	PHB2
CELLULAR_LIPID_CATABOLIC_PROCESS	CELLULAR_LIPID_CATABOLIC_PROCESS	0.0465681428007616	0.0911166497169198	3161	35	5	ACADM	CEL	HADHB	PPARA	SMPD3
KEGG_BASAL_TRANSCRIPTION_FACTORS	KEGG_BASAL_TRANSCRIPTION_FACTORS	0.0465681428007616	0.0911166497169198	3161	35	5	GTF2F1	STON1	TAF10	TAF6	TAF7
KEGG_OOCYTE_MEIOSIS	KEGG_OOCYTE_MEIOSIS	0.0488026785351155	0.0954092365361509	3161	110	11	ADCY4	ADCY5	ADCY8	CALML3	CAMK2A	FBXO5	MAPK3	PPP2CB	PPP2R1A	PRKACA	PRKX
AMINE_BIOSYNTHETIC_PROCESS	AMINE_BIOSYNTHETIC_PROCESS	0.0500848724215557	0.09560546029371	3161	15	3	BBOX1	MAT2B	PLOD1
APOPTOTIC_PROGRAM	APOPTOTIC_PROGRAM	0.0493963390647558	0.09560546029371	3161	59	7	BNIP3	CASP9	CIDEA	F2	F2R	FOXL2	LCK
BIOCARTA_HSP27_PATHWAY	BIOCARTA_HSP27_PATHWAY	0.0500848724215557	0.09560546029371	3161	15	3	CASP9	FASLG	TNF
BIOCARTA_IL3_PATHWAY	BIOCARTA_IL3_PATHWAY	0.0500848724215557	0.09560546029371	3161	15	3	CSF2RB	MAPK3	STAT5A
ENERGY_RESERVE_METABOLIC_PROCESS	ENERGY_RESERVE_METABOLIC_PROCESS	0.0500848724215557	0.09560546029371	3161	15	3	ADRB3	DYRK2	LEP
GOLGI_APPARATUS_PART	GOLGI_APPARATUS_PART	0.0493187114323084	0.09560546029371	3161	97	10	BNIP3	GLG1	HS3ST1	PCSK7	QSOX1	RASSF9	RBFOX1	RER1	SYNRG	TYR
KEGG_TERPENOID_BACKBONE_BIOSYNTHESIS	KEGG_TERPENOID_BACKBONE_BIOSYNTHESIS	0.0500848724215557	0.09560546029371	3161	15	3	HMGCR	MVK	PDSS1
LEUKOCYTE_MIGRATION	LEUKOCYTE_MIGRATION	0.0500848724215557	0.09560546029371	3161	15	3	DOCK2	SAA1	SYK
MITOCHONDRION_ORGANIZATION_AND_BIOGENESIS	MITOCHONDRION_ORGANIZATION_AND_BIOGENESIS	0.0492676408982795	0.09560546029371	3161	47	6	BNIP3	NDUFS4	SLC25A1	SLC25A4	TAZ	TYMP
NUCLEOTIDYLTRANSFERASE_ACTIVITY	NUCLEOTIDYLTRANSFERASE_ACTIVITY	0.0492676408982795	0.09560546029371	3161	47	6	PCYT1B	POLB	POLD1	POLR2J	TEP1	USP14
POSITIVE_REGULATION_OF_CYTOKINE_PRODUCTION	POSITIVE_REGULATION_OF_CYTOKINE_PRODUCTION	0.0500848724215557	0.09560546029371	3161	15	3	CALCA	IFNG	IL12B
REACTOME_AMINE_DERIVED_HORMONES	REACTOME_AMINE_DERIVED_HORMONES	0.0500848724215557	0.09560546029371	3161	15	3	DDC	DIO2	SLC5A5
REACTOME_CREB_PHOSPHORYLATION_THROUGH_THE_ACTIVATION_OF_CAMKII	REACTOME_CREB_PHOSPHORYLATION_THROUGH_THE_ACTIVATION_OF_CAMKII	0.0500848724215557	0.09560546029371	3161	15	3	ACTN2	CAMK2A	NEFL
REACTOME_CTNNB1_PHOSPHORYLATION_CASCADE	REACTOME_CTNNB1_PHOSPHORYLATION_CASCADE	0.0500848724215557	0.09560546029371	3161	15	3	CTNNB1	PPP2CB	PPP2R1A
REACTOME_GLUTAMATE_NEUROTRANSMITTER_RELEASE_CYCLE	REACTOME_GLUTAMATE_NEUROTRANSMITTER_RELEASE_CYCLE	0.0500848724215557	0.09560546029371	3161	15	3	SLC17A7	SNAP25	SYT1
REACTOME_HOMOLOGOUS_RECOMBINATION_REPAIR_OF_REPLICATION_INDEPENDENT_DOUBLE_STRAND_BREAKS	REACTOME_HOMOLOGOUS_RECOMBINATION_REPAIR_OF_REPLICATION_INDEPENDENT_DOUBLE_STRAND_BREAKS	0.0500848724215557	0.09560546029371	3161	15	3	BRCA2	RPA1	RPA2
REACTOME_OTHER_SEMAPHORIN_INTERACTIONS	REACTOME_OTHER_SEMAPHORIN_INTERACTIONS	0.0500848724215557	0.09560546029371	3161	15	3	PLXNA1	PLXND1	SEMA6A
REACTOME_PHOSPHORYLATION_OF_CD3_AND_TCR_ZETA_CHAINS	REACTOME_PHOSPHORYLATION_OF_CD3_AND_TCR_ZETA_CHAINS	0.0500848724215557	0.09560546029371	3161	15	3	CD3D	LCK	PTPRC
REACTOME_PI_METABOLISM	REACTOME_PI_METABOLISM	0.0492676408982795	0.09560546029371	3161	47	6	INPP4B	PIK3R1	PIK3R5	PIK3R6	PIP4K2A	SYNJ1
REACTOME_PROCESSIVE_SYNTHESIS_ON_THE_LAGGING_STRAND	REACTOME_PROCESSIVE_SYNTHESIS_ON_THE_LAGGING_STRAND	0.0500848724215557	0.09560546029371	3161	15	3	POLD1	RPA1	RPA2
REACTOME_SIGNALLING_TO_P38_VIA_RIT_AND_RIN	REACTOME_SIGNALLING_TO_P38_VIA_RIT_AND_RIN	0.0500848724215557	0.09560546029371	3161	15	3	MAPK3	NGF	NTRK1
REACTOME_TGF_BETA_RECEPTOR_SIGNALING_IN_EMT_EPITHELIAL_TO_MESENCHYMAL_TRANSITION	REACTOME_TGF_BETA_RECEPTOR_SIGNALING_IN_EMT_EPITHELIAL_TO_MESENCHYMAL_TRANSITION	0.0500848724215557	0.09560546029371	3161	15	3	RPS27A	TGFB1	TGFBR1
REGULATION_OF_DNA_BINDING	REGULATION_OF_DNA_BINDING	0.0492676408982795	0.09560546029371	3161	47	6	BCL3	CAMK2A	CEBPG	NLRP3	TGFB1	TNF
RESPONSE_TO_ENDOGENOUS_STIMULUS	RESPONSE_TO_ENDOGENOUS_STIMULUS	0.0496600943938195	0.09560546029371	3161	193	17	ANG	BCL3	BCL6	BRCA2	BRCC3	CEBPG	CIDEA	DDB1	DYRK2	FOXC2	HCLS1	KAT5	MSH6	POLD1	RPA1	TNP1	XRCC6
RESPONSE_TO_RADIATION	RESPONSE_TO_RADIATION	0.0493963390647558	0.09560546029371	3161	59	7	BCL3	BRCC3	FECH	IL12B	POLD1	TOPBP1	UBE4B
SECRETORY_PATHWAY	SECRETORY_PATHWAY	0.0492025487933766	0.09560546029371	3161	84	9	CCL3	CCL8	ERGIC3	LMAN2L	RER1	SCRN1	SNCAIP	SYT1	SYTL4
SH2_DOMAIN_BINDING	SH2_DOMAIN_BINDING	0.0500848724215557	0.09560546029371	3161	15	3	INSR	LAX1	LCK
SH3_DOMAIN_BINDING	SH3_DOMAIN_BINDING	0.0500848724215557	0.09560546029371	3161	15	3	ARHGAP27	MAPT	MICAL1
VOLTAGE_GATED_CALCIUM_CHANNEL_COMPLEX	VOLTAGE_GATED_CALCIUM_CHANNEL_COMPLEX	0.0500848724215557	0.09560546029371	3161	15	3	CACNA1E	CACNA1H	CACNB1
ACTIN_FILAMENT_BINDING	ACTIN_FILAMENT_BINDING	0.0508648990161106	0.0961555625236063	3161	25	4	MYH10	MYO16	SHROOM2	UXT
ADAPTIVE_IMMUNE_RESPONSE	ADAPTIVE_IMMUNE_RESPONSE	0.0508648990161106	0.0961555625236063	3161	25	4	CRTAM	IL12B	PTPRC	TGFB1
CHROMATIN_REMODELING	CHROMATIN_REMODELING	0.0508648990161106	0.0961555625236063	3161	25	4	BNIP3	NASP	RBBP4	TNP1
KEGG_GLYCOSYLPHOSPHATIDYLINOSITOL_GPI_ANCHOR_BIOSYNTHESIS	KEGG_GLYCOSYLPHOSPHATIDYLINOSITOL_GPI_ANCHOR_BIOSYNTHESIS	0.0508648990161106	0.0961555625236063	3161	25	4	DPM2	PIGA	PIGK	PIGT
KEGG_SELENOAMINO_ACID_METABOLISM	KEGG_SELENOAMINO_ACID_METABOLISM	0.0508648990161106	0.0961555625236063	3161	25	4	AHCYL2	CTH	LCMT1	MAT2B
LAMELLIPODIUM	LAMELLIPODIUM	0.0508648990161106	0.0961555625236063	3161	25	4	ARAP3	FAP	FGD4	ITGB1BP1
ONE_CARBON_COMPOUND_METABOLIC_PROCESS	ONE_CARBON_COMPOUND_METABOLIC_PROCESS	0.0508648990161106	0.0961555625236063	3161	25	4	LCMT1	MAT2B	MPST	TST
OXIDOREDUCTASE_ACTIVITY_ACTING_ON_NADH_OR_NADPH	OXIDOREDUCTASE_ACTIVITY_ACTING_ON_NADH_OR_NADPH	0.0508648990161106	0.0961555625236063	3161	25	4	GMPR	NDUFS4	NOX4	POR
REACTOME_INHIBITION_OF_VOLTAGE_GATED_CA2_CHANNELS_VIA_GBETA_GAMMA_SUBUNITS	REACTOME_INHIBITION_OF_VOLTAGE_GATED_CA2_CHANNELS_VIA_GBETA_GAMMA_SUBUNITS	0.0508648990161106	0.0961555625236063	3161	25	4	GNB2	GNG4	KCNJ10	KCNJ5
REACTOME_KERATAN_SULFATE_BIOSYNTHESIS	REACTOME_KERATAN_SULFATE_BIOSYNTHESIS	0.0508648990161106	0.0961555625236063	3161	25	4	B3GNT7	CHST1	KERA	PRELP
REACTOME_TRANSFERRIN_ENDOCYTOSIS_AND_RECYCLING	REACTOME_TRANSFERRIN_ENDOCYTOSIS_AND_RECYCLING	0.0508648990161106	0.0961555625236063	3161	25	4	ATP6V0A2	ATP6V0E1	ATP6V1G1	TF
UBIQUITIN_LIGASE_COMPLEX	UBIQUITIN_LIGASE_COMPLEX	0.0508648990161106	0.0961555625236063	3161	25	4	BRCC3	SUGT1	UBE4B	ZER1
CYTOPLASMIC_MEMBRANE_BOUND_VESICLE	CYTOPLASMIC_MEMBRANE_BOUND_VESICLE	0.0515076554790774	0.0972139660128041	3161	111	11	AMPH	APOA1	BRCA2	CRISPLD2	RAB35	RASSF9	SELP	SSPN	SYNRG	TF	TYR
REACTOME_MEIOSIS	REACTOME_MEIOSIS	0.0515076554790774	0.0972139660128041	3161	111	11	BRCA2	H2AFZ	HIST1H4B	HIST1H4D	HIST1H4E	HIST1H4H	MSH4	RPA1	RPA2	TEX15	UBE2I
REACTOME_PI3K_AKT_ACTIVATION	REACTOME_PI3K_AKT_ACTIVATION	0.0516434718707395	0.0972356219973956	3161	36	5	CASP9	CDKN1B	NGF	NTRK1	PIK3R1
REACTOME_PLATELET_AGGREGATION_PLUG_FORMATION	REACTOME_PLATELET_AGGREGATION_PLUG_FORMATION	0.0516434718707395	0.0972356219973956	3161	36	5	ADRA2B	APBB1IP	F2	RASGRP1	SYK
REACTOME_RIG_I_MDA5_MEDIATED_INDUCTION_OF_IFN_ALPHA_BETA_PATHWAYS	REACTOME_RIG_I_MDA5_MEDIATED_INDUCTION_OF_IFN_ALPHA_BETA_PATHWAYS	0.051581263433364	0.0972356219973956	3161	72	8	IRF3	IRF7	MAP3K1	RNF125	RPS27A	S100B	SAA1	TRAF3
RIBONUCLEOPROTEIN_COMPLEX_BIOGENESIS_AND_ASSEMBLY	RIBONUCLEOPROTEIN_COMPLEX_BIOGENESIS_AND_ASSEMBLY	0.0523725280616388	0.0985292308200518	3161	85	9	EIF1B	EIF3C	EIF3I	EIF4B	EIF4H	EIF5	RPS3A	SF3A3	SFSWAP
PROTEIN_PROCESSING	PROTEIN_PROCESSING	0.0537081687907209	0.100961028832557	3161	48	6	INSR	MAP3K10	MYO3A	NCSTN	NLRP12	PTCH1
COENZYME_METABOLIC_PROCESS	COENZYME_METABOLIC_PROCESS	0.0570286559919382	0.106945824905745	3161	37	5	GLYAT	GSTA1	MOCOS	PDSS1	SDHB
CYSTEINE_TYPE_ENDOPEPTIDASE_ACTIVITY	CYSTEINE_TYPE_ENDOPEPTIDASE_ACTIVITY	0.0570286559919382	0.106945824905745	3161	37	5	CAPN11	CASP9	CTSK	UCHL1	USP14
REACTOME_APOPTOTIC_CLEAVAGE_OF_CELLULAR_PROTEINS	REACTOME_APOPTOTIC_CLEAVAGE_OF_CELLULAR_PROTEINS	0.0570286559919382	0.106945824905745	3161	37	5	BMX	CTNNB1	DSG1	DSG3	MAPT
BIOCARTA_BAD_PATHWAY	BIOCARTA_BAD_PATHWAY	0.0575050453547209	0.107153960605381	3161	26	4	CSF2RB	MAPK3	PIK3R1	PRKAR1B
BIOCARTA_RACCYCD_PATHWAY	BIOCARTA_RACCYCD_PATHWAY	0.0575050453547209	0.107153960605381	3161	26	4	CCND1	CDKN1B	MAPK3	PIK3R1
CASPASE_ACTIVATION	CASPASE_ACTIVATION	0.0575050453547209	0.107153960605381	3161	26	4	CASP9	F2	F2R	LCK
KEGG_GLYCOLYSIS_GLUCONEOGENESIS	KEGG_GLYCOLYSIS_GLUCONEOGENESIS	0.0573737690557322	0.107153960605381	3161	61	7	ADH5	ENO2	LDHAL6B	LDHB	PCK1	PFKM	PGM1
KEGG_HOMOLOGOUS_RECOMBINATION	KEGG_HOMOLOGOUS_RECOMBINATION	0.0575050453547209	0.107153960605381	3161	26	4	BRCA2	POLD1	RPA1	RPA2
MEMBRANE_BOUND_VESICLE	MEMBRANE_BOUND_VESICLE	0.057215443912063	0.107153960605381	3161	113	11	AMPH	APOA1	BRCA2	CRISPLD2	RAB35	RASSF9	SELP	SSPN	SYNRG	TF	TYR
REACTOME_MYOGENESIS	REACTOME_MYOGENESIS	0.0575050453547209	0.107153960605381	3161	26	4	CDH2	CDON	CTNNB1	NEO1
RESPONSE_TO_UV	RESPONSE_TO_UV	0.0575050453547209	0.107153960605381	3161	26	4	BCL3	IL12B	POLD1	UBE4B
REACTOME_MAP_KINASE_ACTIVATION_IN_TLR_CASCADE	REACTOME_MAP_KINASE_ACTIVATION_IN_TLR_CASCADE	0.0583833004871449	0.108617940478066	3161	49	6	ELK1	IRAK2	MAPK10	MAPK3	PPP2CB	PPP2R1A
REACTOME_NUCLEOTIDE_EXCISION_REPAIR	REACTOME_NUCLEOTIDE_EXCISION_REPAIR	0.0583833004871449	0.108617940478066	3161	49	6	DDB1	POLD1	POLR2C	POLR2J	RPA1	RPA2
BIOCARTA_ACH_PATHWAY	BIOCARTA_ACH_PATHWAY	0.059112990390435	0.109196122406268	3161	16	3	FASLG	PIK3R1	RAPSN
CARBOHYDRATE_TRANSMEMBRANE_TRANSPORTER_ACTIVITY	CARBOHYDRATE_TRANSMEMBRANE_TRANSPORTER_ACTIVITY	0.059112990390435	0.109196122406268	3161	16	3	PPBP	SLC2A3	SLC5A1
KEGG_PRIMARY_BILE_ACID_BIOSYNTHESIS	KEGG_PRIMARY_BILE_ACID_BIOSYNTHESIS	0.059112990390435	0.109196122406268	3161	16	3	AMACR	CH25H	CYP39A1
OXIDOREDUCTASE_ACTIVITY_ACTING_ON_THE_ALDEHYDE_OR_OXO_GROUP_OF_DONORSNAD_OR_NADP_AS_ACCEPTOR	OXIDOREDUCTASE_ACTIVITY_ACTING_ON_THE_ALDEHYDE_OR_OXO_GROUP_OF_DONORSNAD_OR_NADP_AS_ACCEPTOR	0.059112990390435	0.109196122406268	3161	16	3	ADH5	ALDH1A1	ALDH6A1
REACTOME_ACTIVATED_POINT_MUTANTS_OF_FGFR2	REACTOME_ACTIVATED_POINT_MUTANTS_OF_FGFR2	0.059112990390435	0.109196122406268	3161	16	3	FGF1	FGF18	FGF7
REACTOME_CHYLOMICRON_MEDIATED_LIPID_TRANSPORT	REACTOME_CHYLOMICRON_MEDIATED_LIPID_TRANSPORT	0.059112990390435	0.109196122406268	3161	16	3	APOA1	LIPC	MTTP
REACTOME_PLATELET_CALCIUM_HOMEOSTASIS	REACTOME_PLATELET_CALCIUM_HOMEOSTASIS	0.059112990390435	0.109196122406268	3161	16	3	ATP2B2	P2RX1	SLC8A3
REACTOME_PROTEOLYTIC_CLEAVAGE_OF_SNARE_COMPLEX_PROTEINS	REACTOME_PROTEOLYTIC_CLEAVAGE_OF_SNARE_COMPLEX_PROTEINS	0.059112990390435	0.109196122406268	3161	16	3	SNAP25	STX11	VAMP1
REGULATION_OF_CATABOLIC_PROCESS	REGULATION_OF_CATABOLIC_PROCESS	0.059112990390435	0.109196122406268	3161	16	3	CIDEA	PFKM	PPARA
INTERPHASE_OF_MITOTIC_CELL_CYCLE	INTERPHASE_OF_MITOTIC_CELL_CYCLE	0.0616439171448883	0.113692318885148	3161	62	7	CDC7	CDKN1B	CDKN2B	INHBA	KHDRBS1	MYO16	POLD1
PROTEIN_KINASE_BINDING	PROTEIN_KINASE_BINDING	0.0616439171448883	0.113692318885148	3161	62	7	AKAP7	CAMK2N1	CDKN2B	LAX1	LCK	PTPRC	TPRKB
RIBONUCLEOPROTEIN_COMPLEX	RIBONUCLEOPROTEIN_COMPLEX	0.0617442568839125	0.113787923526833	3161	142	13	DDX25	DHX8	FAU	HNRNPA1	MRPL41	NR0B1	PRPF8	RPL7A	RPS7	SF3A3	SNRNP25	SNRPN	TEP1
BIOCARTA_INTEGRIN_PATHWAY	BIOCARTA_INTEGRIN_PATHWAY	0.0627233671028293	0.115320547980594	3161	38	5	ACTN1	ACTN2	MAPK3	PXN	ZYX
REACTOME_MHC_CLASS_II_ANTIGEN_PRESENTATION	REACTOME_MHC_CLASS_II_ANTIGEN_PRESENTATION	0.062670256100678	0.115320547980594	3161	88	9	AP1S2	AP2A2	CTSF	CTSK	DNM1	DYNC1I1	HLA-DOB	KLC3	SH3GL2
RHO_PROTEIN_SIGNAL_TRANSDUCTION	RHO_PROTEIN_SIGNAL_TRANSDUCTION	0.0627233671028293	0.115320547980594	3161	38	5	APOA1	ARAP3	ARHGAP27	ARHGAP4	FGD4
REACTOME_TELOMERE_MAINTENANCE	REACTOME_TELOMERE_MAINTENANCE	0.0628083539187921	0.115386372978454	3161	75	8	H2AFZ	HIST1H4B	HIST1H4D	HIST1H4E	HIST1H4H	POLD1	RPA1	RPA2
CYTOPLASMIC_VESICLE	CYTOPLASMIC_VESICLE	0.0633268620487078	0.116157012014283	3161	115	11	AMPH	APOA1	BRCA2	CRISPLD2	RAB35	RASSF9	SELP	SSPN	SYNRG	TF	TYR
KEGG_AUTOIMMUNE_THYROID_DISEASE	KEGG_AUTOIMMUNE_THYROID_DISEASE	0.063293772571202	0.116157012014283	3161	50	6	CD28	CD80	CTLA4	FASLG	HLA-DOB	HLA-G
REACTOME_APOPTOSIS	REACTOME_APOPTOSIS	0.0645468681978532	0.117727564097941	3161	143	13	BMX	CASP9	CFLAR	CTNNB1	DAPK1	DSG1	DSG3	FASLG	MAGED1	MAPT	PSMB7	RPS27A	TNF
REACTOME_BILE_ACID_AND_BILE_SALT_METABOLISM	REACTOME_BILE_ACID_AND_BILE_SALT_METABOLISM	0.0645845588209931	0.117727564097941	3161	27	4	ABCB11	AMACR	CH25H	CYP39A1
REACTOME_CREB_PHOSPHORYLATION_THROUGH_THE_ACTIVATION_OF_RAS	REACTOME_CREB_PHOSPHORYLATION_THROUGH_THE_ACTIVATION_OF_RAS	0.0645845588209931	0.117727564097941	3161	27	4	ACTN2	CAMK2A	NEFL	RASGRF2
REACTOME_GLYCOLYSIS	REACTOME_GLYCOLYSIS	0.0645845588209931	0.117727564097941	3161	27	4	ENO2	PFKM	PPP2CB	PPP2R1A
REACTOME_PREFOLDIN_MEDIATED_TRANSFER_OF_SUBSTRATE_TO_CCT_TRIC	REACTOME_PREFOLDIN_MEDIATED_TRANSFER_OF_SUBSTRATE_TO_CCT_TRIC	0.0645845588209931	0.117727564097941	3161	27	4	CCT7	TUBA3D	TUBB2B	TUBB3
REACTOME_SIGNALLING_TO_RAS	REACTOME_SIGNALLING_TO_RAS	0.0645845588209931	0.117727564097941	3161	27	4	MAPK3	NGF	NTRK1	SHC3
REACTOME_SPHINGOLIPID_DE_NOVO_BIOSYNTHESIS	REACTOME_SPHINGOLIPID_DE_NOVO_BIOSYNTHESIS	0.0645845588209931	0.117727564097941	3161	27	4	ACER3	CERS6	PRKD1	SPHK1
RESPONSE_TO_DNA_DAMAGE_STIMULUS	RESPONSE_TO_DNA_DAMAGE_STIMULUS	0.0644609405402915	0.117727564097941	3161	157	14	BCL3	BCL6	BRCA2	BRCC3	CEBPG	CIDEA	DDB1	DYRK2	KAT5	MSH6	POLD1	RPA1	TNP1	XRCC6
DNA_DIRECTED_RNA_POLYMERASEII_HOLOENZYME	DNA_DIRECTED_RNA_POLYMERASEII_HOLOENZYME	0.0661028892885628	0.120401691204168	3161	63	7	GTF2F1	HCLS1	POLR2J	TAF10	TAF6	TAF7	ZNF281
REACTOME_TRANSPORT_OF_GLUCOSE_AND_OTHER_SUGARS_BILE_SALTS_AND_ORGANIC_ACIDS_METAL_IONS_AND_AMINE_COMPOUNDS	REACTOME_TRANSPORT_OF_GLUCOSE_AND_OTHER_SUGARS_BILE_SALTS_AND_ORGANIC_ACIDS_METAL_IONS_AND_AMINE_COMPOUNDS	0.0663689307566798	0.120792483751102	3161	89	9	CP	HEPH	SLC10A6	SLC13A3	SLC2A3	SLC30A2	SLC39A8	SLC5A1	SLC6A14
BIOCARTA_ARAP_PATHWAY	BIOCARTA_ARAP_PATHWAY	0.0688441779777525	0.123007190811734	3161	17	3	CYTH1	CYTH4	KDELR1
BIOCARTA_ARF_PATHWAY	BIOCARTA_ARF_PATHWAY	0.0688441779777525	0.123007190811734	3161	17	3	MYC	PIK3R1	TWIST1
BIOCARTA_ERK5_PATHWAY	BIOCARTA_ERK5_PATHWAY	0.0688441779777525	0.123007190811734	3161	17	3	MAPK3	NTRK1	PIK3R1
BIOCARTA_HCMV_PATHWAY	BIOCARTA_HCMV_PATHWAY	0.0688441779777525	0.123007190811734	3161	17	3	MAP3K1	MAPK3	PIK3R1
CELL_CORTEX	CELL_CORTEX	0.06872624158257	0.123007190811734	3161	39	5	CYTIP	DLG4	MYH10	SHROOM2	TRPC4
DNA_DIRECTED_RNA_POLYMERASE_COMPLEX	DNA_DIRECTED_RNA_POLYMERASE_COMPLEX	0.0688441779777525	0.123007190811734	3161	17	3	HCLS1	POLR2J	ZNF281
INTERACTION_WITH_HOST	INTERACTION_WITH_HOST	0.0688441779777525	0.123007190811734	3161	17	3	CD209	CLEC4M	TGFB1
KEGG_PYRUVATE_METABOLISM	KEGG_PYRUVATE_METABOLISM	0.06872624158257	0.123007190811734	3161	39	5	GRHPR	LDHAL6B	LDHB	MDH2	PCK1
L_AMINO_ACID_TRANSMEMBRANE_TRANSPORTER_ACTIVITY	L_AMINO_ACID_TRANSMEMBRANE_TRANSPORTER_ACTIVITY	0.0688441779777525	0.123007190811734	3161	17	3	SERINC1	SLC38A3	SLC7A11
NEGATIVE_REGULATION_OF_CELL_ADHESION	NEGATIVE_REGULATION_OF_CELL_ADHESION	0.0688441779777525	0.123007190811734	3161	17	3	ACVRL1	RND1	SPN
NUCLEAR_CHROMOSOME	NUCLEAR_CHROMOSOME	0.068439730829611	0.123007190811734	3161	51	6	CBX5	H1FNT	RPA1	RPA2	SYCE2	UBE2I
NUCLEAR_DNA_DIRECTED_RNA_POLYMERASE_COMPLEX	NUCLEAR_DNA_DIRECTED_RNA_POLYMERASE_COMPLEX	0.0688441779777525	0.123007190811734	3161	17	3	HCLS1	POLR2J	ZNF281
POSITIVE_REGULATION_OF_RESPONSE_TO_STIMULUS	POSITIVE_REGULATION_OF_RESPONSE_TO_STIMULUS	0.06872624158257	0.123007190811734	3161	39	5	CEBPG	CRTAM	IL12B	PTPRC	TRAT1
REACTOME_ARMS_MEDIATED_ACTIVATION	REACTOME_ARMS_MEDIATED_ACTIVATION	0.0688441779777525	0.123007190811734	3161	17	3	MAPK3	NGF	NTRK1
REACTOME_CIRCADIAN_CLOCK	REACTOME_CIRCADIAN_CLOCK	0.068439730829611	0.123007190811734	3161	51	6	BHLHE40	CRY1	DBP	NR3C1	PPARA	RPS27A
REACTOME_DNA_REPAIR	REACTOME_DNA_REPAIR	0.0685932436422474	0.123007190811734	3161	103	10	BRCA2	DDB1	POLB	POLD1	POLR2C	POLR2J	RPA1	RPA2	RPS27A	XRCC6
REACTOME_IL1_SIGNALING	REACTOME_IL1_SIGNALING	0.06872624158257	0.123007190811734	3161	39	5	IL1B	IRAK2	IRAK4	MAP3K8	PELI1
REACTOME_INTRINSIC_PATHWAY	REACTOME_INTRINSIC_PATHWAY	0.0688441779777525	0.123007190811734	3161	17	3	F10	F2	F8
REACTOME_O_LINKED_GLYCOSYLATION_OF_MUCINS	REACTOME_O_LINKED_GLYCOSYLATION_OF_MUCINS	0.068439730829611	0.123007190811734	3161	51	6	B3GNT7	B3GNT9	GALNT9	MUC12	MUC19	MUC21
REACTOME_POST_CHAPERONIN_TUBULIN_FOLDING_PATHWAY	REACTOME_POST_CHAPERONIN_TUBULIN_FOLDING_PATHWAY	0.0688441779777525	0.123007190811734	3161	17	3	TUBA3D	TUBB2B	TUBB3
REACTOME_SHC_RELATED_EVENTS	REACTOME_SHC_RELATED_EVENTS	0.0688441779777525	0.123007190811734	3161	17	3	INSR	MAPK3	SHC3
RIBOSOME	RIBOSOME	0.06872624158257	0.123007190811734	3161	39	5	FAU	MRPL41	NR0B1	RPL7A	RPS7
RNA_POLYMERASE_COMPLEX	RNA_POLYMERASE_COMPLEX	0.0688441779777525	0.123007190811734	3161	17	3	HCLS1	POLR2J	ZNF281
SPLICEOSOME	SPLICEOSOME	0.068439730829611	0.123007190811734	3161	51	6	DHX8	HNRNPA1	PRPF8	SF3A3	SNRNP25	SNRPN
CYCLASE_ACTIVITY	CYCLASE_ACTIVITY	0.0720727984974024	0.128037638799779	3161	8	2	ADCY8	GUCY1A2
KEGG_ASTHMA	KEGG_ASTHMA	0.0720962151980001	0.128037638799779	3161	28	4	FCER1A	HLA-DOB	MS4A2	TNF
PHOSPHORUS_OXYGEN_LYASE_ACTIVITY	PHOSPHORUS_OXYGEN_LYASE_ACTIVITY	0.0720727984974024	0.128037638799779	3161	8	2	ADCY8	GUCY1A2
POSITIVE_REGULATION_OF_IMMUNE_RESPONSE	POSITIVE_REGULATION_OF_IMMUNE_RESPONSE	0.0720962151980001	0.128037638799779	3161	28	4	CRTAM	IL12B	PTPRC	TRAT1
REACTOME_BIOSYNTHESIS_OF_THE_N_GLYCAN_PRECURSOR_DOLICHOL_LIPID_LINKED_OLIGOSACCHARIDE_LLO_AND_TRANSFER_TO_A_NASCENT_PROTEIN	REACTOME_BIOSYNTHESIS_OF_THE_N_GLYCAN_PRECURSOR_DOLICHOL_LIPID_LINKED_OLIGOSACCHARIDE_LLO_AND_TRANSFER_TO_A_NASCENT_PROTEIN	0.0720962151980001	0.128037638799779	3161	28	4	DPM2	DPM3	GMPPB	PMM1
REACTOME_LIPOPROTEIN_METABOLISM	REACTOME_LIPOPROTEIN_METABOLISM	0.0720962151980001	0.128037638799779	3161	28	4	APOA1	LIPC	LPA	MTTP
SPHINGOLIPID_METABOLIC_PROCESS	SPHINGOLIPID_METABOLIC_PROCESS	0.0720962151980001	0.128037638799779	3161	28	4	CERK	SERINC1	SMPD3	SPHK1
SULFOTRANSFERASE_ACTIVITY	SULFOTRANSFERASE_ACTIVITY	0.0720962151980001	0.128037638799779	3161	28	4	CHST1	CHST3	TPST2	UST
KEGG_AMYOTROPHIC_LATERAL_SCLEROSIS_ALS	KEGG_AMYOTROPHIC_LATERAL_SCLEROSIS_ALS	0.0738207390324392	0.131001099674813	3161	52	6	CASP9	MAP3K5	NEFL	PRPH2	TNF	TNFRSF1B
REACTOME_RNA_POL_II_TRANSCRIPTION_PRE_INITIATION_AND_PROMOTER_OPENING	REACTOME_RNA_POL_II_TRANSCRIPTION_PRE_INITIATION_AND_PROMOTER_OPENING	0.0750349178043457	0.133055115018137	3161	40	5	GTF2F1	POLR2C	POLR2J	TAF10	TAF6
POSITIVE_REGULATION_OF_TRANSCRIPTION_FROM_RNA_POLYMERASE_II_PROMOTER	POSITIVE_REGULATION_OF_TRANSCRIPTION_FROM_RNA_POLYMERASE_II_PROMOTER	0.0755886958351994	0.133935861351494	3161	65	7	BMP6	ELK1	GLIS1	GLIS3	INHBA	RUNX1	UTF1
BIOCARTA_CARDIACEGF_PATHWAY	BIOCARTA_CARDIACEGF_PATHWAY	0.0792457674140515	0.138842845670922	3161	18	3	ADAM12	MYC	PRKCA
BIOCARTA_SPRY_PATHWAY	BIOCARTA_SPRY_PATHWAY	0.0792457674140515	0.138842845670922	3161	18	3	MAPK3	SPRY1	SPRY2
BIOCARTA_UCALPAIN_PATHWAY	BIOCARTA_UCALPAIN_PATHWAY	0.0792457674140515	0.138842845670922	3161	18	3	ACTN1	ACTN2	PXN
CARBON_CARBON_LYASE_ACTIVITY	CARBON_CARBON_LYASE_ACTIVITY	0.0792457674140515	0.138842845670922	3161	18	3	DDC	HDC	PCK1
CELL_STRUCTURE_DISASSEMBLY_DURING_APOPTOSIS	CELL_STRUCTURE_DISASSEMBLY_DURING_APOPTOSIS	0.0792457674140515	0.138842845670922	3161	18	3	BNIP3	CIDEA	FOXL2
DNA_POLYMERASE_ACTIVITY	DNA_POLYMERASE_ACTIVITY	0.0792457674140515	0.138842845670922	3161	18	3	POLB	POLD1	TEP1
FATTY_ACID_OXIDATION	FATTY_ACID_OXIDATION	0.0792457674140515	0.138842845670922	3161	18	3	ACADM	HADHB	PPARA
KEGG_PHENYLALANINE_METABOLISM	KEGG_PHENYLALANINE_METABOLISM	0.0792457674140515	0.138842845670922	3161	18	3	DDC	HPD	IL4I1
REACTOME_FATTY_ACYL_COA_BIOSYNTHESIS	REACTOME_FATTY_ACYL_COA_BIOSYNTHESIS	0.0792457674140515	0.138842845670922	3161	18	3	ELOVL5	ELOVL7	SLC25A1
REACTOME_PYRUVATE_METABOLISM	REACTOME_PYRUVATE_METABOLISM	0.0792457674140515	0.138842845670922	3161	18	3	LDHB	PDK2	PDP2
REACTOME_REGULATION_OF_SIGNALING_BY_CBL	REACTOME_REGULATION_OF_SIGNALING_BY_CBL	0.0792457674140515	0.138842845670922	3161	18	3	PIK3R1	SYK	VAV1
REACTOME_SYNTHESIS_AND_INTERCONVERSION_OF_NUCLEOTIDE_DI_AND_TRIPHOSPHATES	REACTOME_SYNTHESIS_AND_INTERCONVERSION_OF_NUCLEOTIDE_DI_AND_TRIPHOSPHATES	0.0792457674140515	0.138842845670922	3161	18	3	AK5	GSR	TXNRD1
REACTOME_SYNTHESIS_OF_PC	REACTOME_SYNTHESIS_OF_PC	0.0792457674140515	0.138842845670922	3161	18	3	ACHE	PCYT1B	PHOSPHO1
REPLICATION_FORK	REPLICATION_FORK	0.0792457674140515	0.138842845670922	3161	18	3	BCL6	RPA1	RPA2
STEROID_BINDING	STEROID_BINDING	0.0792457674140515	0.138842845670922	3161	18	3	ALDH1A1	APOA1	ESR2
BIOCARTA_HDAC_PATHWAY	BIOCARTA_HDAC_PATHWAY	0.0800309614370791	0.139696901437044	3161	29	4	CAMK1G	INSR	NFATC2	PIK3R1
NITROGEN_COMPOUND_CATABOLIC_PROCESS	NITROGEN_COMPOUND_CATABOLIC_PROCESS	0.0800309614370791	0.139696901437044	3161	29	4	HPD	IDO1	MPST	TST
REACTOME_KERATAN_SULFATE_KERATIN_METABOLISM	REACTOME_KERATAN_SULFATE_KERATIN_METABOLISM	0.0800309614370791	0.139696901437044	3161	29	4	B3GNT7	CHST1	KERA	PRELP
REACTOME_TCA_CYCLE_AND_RESPIRATORY_ELECTRON_TRANSPORT	REACTOME_TCA_CYCLE_AND_RESPIRATORY_ELECTRON_TRANSPORT	0.0798018372570879	0.139696901437044	3161	106	10	COX7A2L	IDH1	LDHB	MDH2	NDUFA4	NDUFC1	NDUFS4	PDK2	PDP2	SDHB
RESPONSE_TO_ORGANIC_SUBSTANCE	RESPONSE_TO_ORGANIC_SUBSTANCE	0.0800309614370791	0.139696901437044	3161	29	4	BRCA2	CHRNA4	CHRNA7	NDUFS4
VESICLE	VESICLE	0.0804098843296347	0.14025396924708	3161	120	11	AMPH	APOA1	BRCA2	CRISPLD2	RAB35	RASSF9	SELP	SSPN	SYNRG	TF	TYR
AMINE_TRANSMEMBRANE_TRANSPORTER_ACTIVITY	AMINE_TRANSMEMBRANE_TRANSPORTER_ACTIVITY	0.081646077862394	0.142093248267935	3161	41	5	SERINC1	SLC38A3	SLC6A14	SLC7A11	SLC7A6
BIOCARTA_CHREBP2_PATHWAY	BIOCARTA_CHREBP2_PATHWAY	0.081646077862394	0.142093248267935	3161	41	5	MLXIPL	PPP2CB	PPP2R1A	PRKACA	PRKAR1B
CARBOXYLIC_ACID_TRANSPORT	CARBOXYLIC_ACID_TRANSPORT	0.081646077862394	0.142093248267935	3161	41	5	PRAF2	SERINC1	SLC16A4	SLC25A1	SLC38A3
CHROMOSOME_ORGANIZATION_AND_BIOGENESIS	CHROMOSOME_ORGANIZATION_AND_BIOGENESIS	0.084139697342374	0.146324484777768	3161	121	11	BNIP3	H1FNT	HDAC1	KAT5	KAT8	NAP1L3	NASP	RBBP4	SUPT16H	TEP1	TNP1
PROTEIN_AMINO_ACID_AUTOPHOSPHORYLATION	PROTEIN_AMINO_ACID_AUTOPHOSPHORYLATION	0.0883780789435048	0.153354270119425	3161	30	4	INSR	MAP3K10	MYO3A	NLRP12
REACTOME_ACTIVATION_OF_THE_PRE_REPLICATIVE_COMPLEX	REACTOME_ACTIVATION_OF_THE_PRE_REPLICATIVE_COMPLEX	0.0883780789435048	0.153354270119425	3161	30	4	CDC7	ORC6	RPA1	RPA2
TRANSPORT_VESICLE	TRANSPORT_VESICLE	0.0883780789435048	0.153354270119425	3161	30	4	CRISPLD2	RASSF9	SSPN	SYNRG
KEGG_FATTY_ACID_METABOLISM	KEGG_FATTY_ACID_METABOLISM	0.0885554928088597	0.153435144851983	3161	42	5	ACADL	ACADM	ADH5	CPT1C	HADHB
ORGANIC_ACID_TRANSPORT	ORGANIC_ACID_TRANSPORT	0.0885554928088597	0.153435144851983	3161	42	5	PRAF2	SERINC1	SLC16A4	SLC25A1	SLC38A3
BIOCARTA_FREE_PATHWAY	BIOCARTA_FREE_PATHWAY	0.0892576895084405	0.153630623321204	3161	9	2	GSR	TNF
PHOTORECEPTOR_CELL_MAINTENANCE	PHOTORECEPTOR_CELL_MAINTENANCE	0.0892576895084405	0.153630623321204	3161	9	2	CDH23	CLRN1
PROTEIN_PHOSPHATASE_BINDING	PROTEIN_PHOSPHATASE_BINDING	0.0892576895084405	0.153630623321204	3161	9	2	LILRB1	PIK3R1
PROTEIN_SERINE_THREONINE_PHOSPHATASE_COMPLEX	PROTEIN_SERINE_THREONINE_PHOSPHATASE_COMPLEX	0.0892576895084405	0.153630623321204	3161	9	2	PPP2CB	PPP2R1A
PURINE_RIBONUCLEOTIDE_METABOLIC_PROCESS	PURINE_RIBONUCLEOTIDE_METABOLIC_PROCESS	0.0892576895084405	0.153630623321204	3161	9	2	AK5	AMPD3
REACTOME_IRAK2_MEDIATED_ACTIVATION_OF_TAK1_COMPLEX_UPON_TLR7_8_OR_9_STIMULATION	REACTOME_IRAK2_MEDIATED_ACTIVATION_OF_TAK1_COMPLEX_UPON_TLR7_8_OR_9_STIMULATION	0.0892576895084405	0.153630623321204	3161	9	2	IRAK2	RPS27A
REACTOME_TRYPTOPHAN_CATABOLISM	REACTOME_TRYPTOPHAN_CATABOLISM	0.0892576895084405	0.153630623321204	3161	9	2	IDO1	KMO
REACTOME_VEGF_LIGAND_RECEPTOR_INTERACTIONS	REACTOME_VEGF_LIGAND_RECEPTOR_INTERACTIONS	0.0892576895084405	0.153630623321204	3161	9	2	NRP2	PDGFC
RNA_ELONGATION	RNA_ELONGATION	0.0892576895084405	0.153630623321204	3161	9	2	CDK9	ELL
APOPTOTIC_NUCLEAR_CHANGES	APOPTOTIC_NUCLEAR_CHANGES	0.090282180804563	0.153702464562776	3161	19	3	BNIP3	CIDEA	FOXL2
BIOCARTA_EPO_PATHWAY	BIOCARTA_EPO_PATHWAY	0.090282180804563	0.153702464562776	3161	19	3	ELK1	MAPK3	STAT5A
BIOCARTA_NDKDYNAMIN_PATHWAY	BIOCARTA_NDKDYNAMIN_PATHWAY	0.090282180804563	0.153702464562776	3161	19	3	AMPH	DNM1	SYNJ1
CELLULAR_RESPIRATION	CELLULAR_RESPIRATION	0.090282180804563	0.153702464562776	3161	19	3	NDUFS4	SDHB	SURF1
DETECTION_OF_ABIOTIC_STIMULUS	DETECTION_OF_ABIOTIC_STIMULUS	0.090282180804563	0.153702464562776	3161	19	3	NPFFR2	TAC1	TACR1
INTEGRIN_COMPLEX	INTEGRIN_COMPLEX	0.090282180804563	0.153702464562776	3161	19	3	ITGA5	ITGAX	ITGB7
MYOFIBRIL	MYOFIBRIL	0.090282180804563	0.153702464562776	3161	19	3	DMD	MYBPC1	TNNT2
REACTOME_ABORTIVE_ELONGATION_OF_HIV1_TRANSCRIPT_IN_THE_ABSENCE_OF_TAT	REACTOME_ABORTIVE_ELONGATION_OF_HIV1_TRANSCRIPT_IN_THE_ABSENCE_OF_TAT	0.090282180804563	0.153702464562776	3161	19	3	GTF2F1	POLR2C	POLR2J
REACTOME_CHONDROITIN_SULFATE_BIOSYNTHESIS	REACTOME_CHONDROITIN_SULFATE_BIOSYNTHESIS	0.090282180804563	0.153702464562776	3161	19	3	CHST3	CHSY3	VCAN
REACTOME_INSULIN_SYNTHESIS_AND_PROCESSING	REACTOME_INSULIN_SYNTHESIS_AND_PROCESSING	0.090282180804563	0.153702464562776	3161	19	3	MYO5A	PCSK2	SNAP25
REACTOME_LAGGING_STRAND_SYNTHESIS	REACTOME_LAGGING_STRAND_SYNTHESIS	0.090282180804563	0.153702464562776	3161	19	3	POLD1	RPA1	RPA2
REACTOME_PROLONGED_ERK_ACTIVATION_EVENTS	REACTOME_PROLONGED_ERK_ACTIVATION_EVENTS	0.090282180804563	0.153702464562776	3161	19	3	MAPK3	NGF	NTRK1
REGULATION_OF_DEFENSE_RESPONSE	REGULATION_OF_DEFENSE_RESPONSE	0.090282180804563	0.153702464562776	3161	19	3	CHRNA7	CRTAM	IL12B
REGULATION_OF_MUSCLE_CONTRACTION	REGULATION_OF_MUSCLE_CONTRACTION	0.090282180804563	0.153702464562776	3161	19	3	KCNB2	MYL5	SPHK1
REGULATION_OF_RAS_PROTEIN_SIGNAL_TRANSDUCTION	REGULATION_OF_RAS_PROTEIN_SIGNAL_TRANSDUCTION	0.090282180804563	0.153702464562776	3161	19	3	ARAP3	ARHGAP27	FGD4
DIGESTION	DIGESTION	0.095758070775765	0.162906768701918	3161	43	5	CCKAR	CEL	CYP39A1	SSTR2	TFF3
PROTEIN_AUTOPROCESSING	PROTEIN_AUTOPROCESSING	0.0971253459149586	0.164874140026406	3161	31	4	INSR	MAP3K10	MYO3A	NLRP12
REACTOME_INWARDLY_RECTIFYING_K_CHANNELS	REACTOME_INWARDLY_RECTIFYING_K_CHANNELS	0.0971253459149586	0.164874140026406	3161	31	4	GNB2	GNG4	KCNJ10	KCNJ5
REACTOME_NEGATIVE_REGULATORS_OF_RIG_I_MDA5_SIGNALING	REACTOME_NEGATIVE_REGULATORS_OF_RIG_I_MDA5_SIGNALING	0.0971253459149586	0.164874140026406	3161	31	4	IRF3	RNF125	RPS27A	TRAF3
CELL_CYCLE_PHASE	CELL_CYCLE_PHASE	0.0988280020895378	0.167643161895919	3161	168	14	CD28	CDC7	CDKN1B	CDKN2B	CHFR	CLIP1	INHBA	KHDRBS1	MSH4	MYO16	POLD1	PTPRC	SUGT1	TGFB1
CORTICAL_CYTOSKELETON	CORTICAL_CYTOSKELETON	0.101915613911842	0.172382141483188	3161	20	3	DLG4	SHROOM2	TRPC4
KEGG_BIOSYNTHESIS_OF_UNSATURATED_FATTY_ACIDS	KEGG_BIOSYNTHESIS_OF_UNSATURATED_FATTY_ACIDS	0.101915613911842	0.172382141483188	3161	20	3	ELOVL5	FADS1	SCD5
REACTOME_DOWNREGULATION_OF_SMAD2_3_SMAD4_TRANSCRIPTIONAL_ACTIVITY	REACTOME_DOWNREGULATION_OF_SMAD2_3_SMAD4_TRANSCRIPTIONAL_ACTIVITY	0.101915613911842	0.172382141483188	3161	20	3	HDAC1	RPS27A	SKIL
TRANSFERASE_ACTIVITY_TRANSFERRING_PENTOSYL_GROUPS	TRANSFERASE_ACTIVITY_TRANSFERRING_PENTOSYL_GROUPS	0.101915613911842	0.172382141483188	3161	20	3	PNP	TYMP	UPP1
KEGG_AMINO_SUGAR_AND_NUCLEOTIDE_SUGAR_METABOLISM	KEGG_AMINO_SUGAR_AND_NUCLEOTIDE_SUGAR_METABOLISM	0.103247907397815	0.174258698385089	3161	44	5	AMDHD2	GMPPB	PGM1	PMM1	RENBP
REACTOME_TRANSCRIPTION_COUPLED_NER_TC_NER	REACTOME_TRANSCRIPTION_COUPLED_NER_TC_NER	0.103247907397815	0.174258698385089	3161	44	5	POLD1	POLR2C	POLR2J	RPA1	RPA2
RESPONSE_TO_OXIDATIVE_STRESS	RESPONSE_TO_OXIDATIVE_STRESS	0.103247907397815	0.174258698385089	3161	44	5	ANGPTL7	IPCEF1	PRDX2	PRDX5	S100A7
AMINO_ACID_DERIVATIVE_BIOSYNTHETIC_PROCESS	AMINO_ACID_DERIVATIVE_BIOSYNTHETIC_PROCESS	0.107491229187177	0.175486724894305	3161	10	2	BBOX1	GATM
AMYLOID_PRECURSOR_PROTEIN_METABOLIC_PROCESS	AMYLOID_PRECURSOR_PROTEIN_METABOLIC_PROCESS	0.107491229187177	0.175486724894305	3161	10	2	ACHE	NCSTN
BIOCARTA_BARRESTIN_PATHWAY	BIOCARTA_BARRESTIN_PATHWAY	0.107491229187177	0.175486724894305	3161	10	2	DNM1	PPARA
BIOCARTA_ETC_PATHWAY	BIOCARTA_ETC_PATHWAY	0.107491229187177	0.175486724894305	3161	10	2	SDHB	SLC25A4
BIOCARTA_IL5_PATHWAY	BIOCARTA_IL5_PATHWAY	0.107491229187177	0.175486724894305	3161	10	2	IL1B	IL6
BIOCARTA_SARS_PATHWAY	BIOCARTA_SARS_PATHWAY	0.107491229187177	0.175486724894305	3161	10	2	ANPEP	LDHB
BIOCARTA_SODD_PATHWAY	BIOCARTA_SODD_PATHWAY	0.107491229187177	0.175486724894305	3161	10	2	TNF	TNFRSF1B
CELLULAR_RESPONSE_TO_NUTRIENT_LEVELS	CELLULAR_RESPONSE_TO_NUTRIENT_LEVELS	0.107491229187177	0.175486724894305	3161	10	2	CDKN2B	FADS1
CHROMATIN_BINDING	CHROMATIN_BINDING	0.106259197202689	0.175486724894305	3161	32	4	BCL6	FOXC2	ING2	POLD1
DETECTION_OF_BIOTIC_STIMULUS	DETECTION_OF_BIOTIC_STIMULUS	0.107491229187177	0.175486724894305	3161	10	2	CRTAM	NLRP3
ESTABLISHMENT_OF_VESICLE_LOCALIZATION	ESTABLISHMENT_OF_VESICLE_LOCALIZATION	0.107491229187177	0.175486724894305	3161	10	2	LRMP	SHROOM2
EUKARYOTIC_TRANSLATION_INITIATION_FACTOR_3_COMPLEX	EUKARYOTIC_TRANSLATION_INITIATION_FACTOR_3_COMPLEX	0.107491229187177	0.175486724894305	3161	10	2	EIF3C	EIF3I
HEME_BIOSYNTHETIC_PROCESS	HEME_BIOSYNTHETIC_PROCESS	0.107491229187177	0.175486724894305	3161	10	2	ALAD	FECH
HYDROLASE_ACTIVITY_HYDROLYZING_N_GLYCOSYL_COMPOUNDS	HYDROLASE_ACTIVITY_HYDROLYZING_N_GLYCOSYL_COMPOUNDS	0.107491229187177	0.175486724894305	3161	10	2	ADPRH	MSH6
INSULIN_LIKE_GROWTH_FACTOR_RECEPTOR_BINDING	INSULIN_LIKE_GROWTH_FACTOR_RECEPTOR_BINDING	0.107491229187177	0.175486724894305	3161	10	2	IGF2	PIK3R1
IONOTROPIC_GLUTAMATE_RECEPTOR_ACTIVITY	IONOTROPIC_GLUTAMATE_RECEPTOR_ACTIVITY	0.107491229187177	0.175486724894305	3161	10	2	GRIK2	GRIK4
LYSOSOMAL_MEMBRANE	LYSOSOMAL_MEMBRANE	0.107491229187177	0.175486724894305	3161	10	2	CLN5	LAMP3
LYSOSOMAL_TRANSPORT	LYSOSOMAL_TRANSPORT	0.107491229187177	0.175486724894305	3161	10	2	ADRB2	LYST
MANNOSYLTRANSFERASE_ACTIVITY	MANNOSYLTRANSFERASE_ACTIVITY	0.107491229187177	0.175486724894305	3161	10	2	DPM2	DPM3
METABOTROPIC_GLUTAMATEGABA_B_LIKE_RECEPTOR_ACTIVITY	METABOTROPIC_GLUTAMATEGABA_B_LIKE_RECEPTOR_ACTIVITY	0.107491229187177	0.175486724894305	3161	10	2	GRM7	GRM8
NEUTRAL_AMINO_ACID_TRANSPORT	NEUTRAL_AMINO_ACID_TRANSPORT	0.107491229187177	0.175486724894305	3161	10	2	SERINC1	SLC38A3
NUCLEAR_BODY	NUCLEAR_BODY	0.106259197202689	0.175486724894305	3161	32	4	ISG20	RPA1	TOPBP1	UBE2I
NUCLEAR_REPLICATION_FORK	NUCLEAR_REPLICATION_FORK	0.107491229187177	0.175486724894305	3161	10	2	RPA1	RPA2
OXIDOREDUCTASE_ACTIVITY_GO_0016706	OXIDOREDUCTASE_ACTIVITY_GO_0016706	0.107491229187177	0.175486724894305	3161	10	2	ASPH	BBOX1
POSITIVE_REGULATION_OF_CELL_MIGRATION	POSITIVE_REGULATION_OF_CELL_MIGRATION	0.107491229187177	0.175486724894305	3161	10	2	SPHK1	TDGF1
POSITIVE_REGULATION_OF_DEFENSE_RESPONSE	POSITIVE_REGULATION_OF_DEFENSE_RESPONSE	0.107491229187177	0.175486724894305	3161	10	2	CRTAM	IL12B
REACTOME_ABACAVIR_TRANSPORT_AND_METABOLISM	REACTOME_ABACAVIR_TRANSPORT_AND_METABOLISM	0.107491229187177	0.175486724894305	3161	10	2	ABCG2	PCK1
REACTOME_ACETYLCHOLINE_NEUROTRANSMITTER_RELEASE_CYCLE	REACTOME_ACETYLCHOLINE_NEUROTRANSMITTER_RELEASE_CYCLE	0.107491229187177	0.175486724894305	3161	10	2	SNAP25	SYT1
REACTOME_ACTIVATION_OF_THE_AP1_FAMILY_OF_TRANSCRIPTION_FACTORS	REACTOME_ACTIVATION_OF_THE_AP1_FAMILY_OF_TRANSCRIPTION_FACTORS	0.107491229187177	0.175486724894305	3161	10	2	MAPK10	MAPK3
REACTOME_ANDROGEN_BIOSYNTHESIS	REACTOME_ANDROGEN_BIOSYNTHESIS	0.107491229187177	0.175486724894305	3161	10	2	HSD3B1	HSD3B2
REACTOME_MEMBRANE_BINDING_AND_TARGETTING_OF_GAG_PROTEINS	REACTOME_MEMBRANE_BINDING_AND_TARGETTING_OF_GAG_PROTEINS	0.107491229187177	0.175486724894305	3161	10	2	RPS27A	TSG101
REACTOME_NEF_MEDIATED_DOWNREGULATION_OF_MHC_CLASS_I_COMPLEX_CELL_SURFACE_EXPRESSION	REACTOME_NEF_MEDIATED_DOWNREGULATION_OF_MHC_CLASS_I_COMPLEX_CELL_SURFACE_EXPRESSION	0.107491229187177	0.175486724894305	3161	10	2	AP1S2	PACS1
REACTOME_NOREPINEPHRINE_NEUROTRANSMITTER_RELEASE_CYCLE	REACTOME_NOREPINEPHRINE_NEUROTRANSMITTER_RELEASE_CYCLE	0.107491229187177	0.175486724894305	3161	10	2	SNAP25	SYT1
REACTOME_PECAM1_INTERACTIONS	REACTOME_PECAM1_INTERACTIONS	0.107491229187177	0.175486724894305	3161	10	2	LCK	PECAM1
REACTOME_REGULATED_PROTEOLYSIS_OF_P75NTR	REACTOME_REGULATED_PROTEOLYSIS_OF_P75NTR	0.107491229187177	0.175486724894305	3161	10	2	NCSTN	NGFR
REACTOME_SYNTHESIS_OF_BILE_ACIDS_AND_BILE_SALTS_VIA_24_HYDROXYCHOLESTEROL	REACTOME_SYNTHESIS_OF_BILE_ACIDS_AND_BILE_SALTS_VIA_24_HYDROXYCHOLESTEROL	0.107491229187177	0.175486724894305	3161	10	2	AMACR	CYP39A1
REACTOME_SYNTHESIS_OF_PE	REACTOME_SYNTHESIS_OF_PE	0.107491229187177	0.175486724894305	3161	10	2	ETNK2	PHOSPHO1
REACTOME_TRAF6_MEDIATED_IRF7_ACTIVATION_IN_TLR7_8_OR_9_SIGNALING	REACTOME_TRAF6_MEDIATED_IRF7_ACTIVATION_IN_TLR7_8_OR_9_SIGNALING	0.107491229187177	0.175486724894305	3161	10	2	IRAK4	IRF7
REGULATION_OF_IMMUNE_RESPONSE	REGULATION_OF_IMMUNE_RESPONSE	0.106259197202689	0.175486724894305	3161	32	4	CRTAM	IL12B	PTPRC	TRAT1
REGULATION_OF_RHO_GTPASE_ACTIVITY	REGULATION_OF_RHO_GTPASE_ACTIVITY	0.107491229187177	0.175486724894305	3161	10	2	ARHGAP27	FGD4
RESPONSE_TO_HORMONE_STIMULUS	RESPONSE_TO_HORMONE_STIMULUS	0.106259197202689	0.175486724894305	3161	32	4	ANG	BRCA2	FOXC2	HCLS1
RESPONSE_TO_IONIZING_RADIATION	RESPONSE_TO_IONIZING_RADIATION	0.107491229187177	0.175486724894305	3161	10	2	BRCC3	TOPBP1
RESPONSE_TO_TOXIN	RESPONSE_TO_TOXIN	0.107491229187177	0.175486724894305	3161	10	2	GLYAT	MPST
S_PHASE_OF_MITOTIC_CELL_CYCLE	S_PHASE_OF_MITOTIC_CELL_CYCLE	0.107491229187177	0.175486724894305	3161	10	2	MYO16	POLD1
SIALYLTRANSFERASE_ACTIVITY	SIALYLTRANSFERASE_ACTIVITY	0.107491229187177	0.175486724894305	3161	10	2	ST3GAL4	ST8SIA2
SUPEROXIDE_METABOLIC_PROCESS	SUPEROXIDE_METABOLIC_PROCESS	0.107491229187177	0.175486724894305	3161	10	2	NOX4	PREX1
TRANSCRIPTION_ELONGATION_REGULATOR_ACTIVITY	TRANSCRIPTION_ELONGATION_REGULATOR_ACTIVITY	0.107491229187177	0.175486724894305	3161	10	2	ELL	SUPT16H
REACTOME_NOTCH1_INTRACELLULAR_DOMAIN_REGULATES_TRANSCRIPTION	REACTOME_NOTCH1_INTRACELLULAR_DOMAIN_REGULATES_TRANSCRIPTION	0.11101833799286	0.18111892971575	3161	45	5	HDAC1	MAMLD1	MYC	RPS27A	TLE4
BIOCARTA_IGF1_PATHWAY	BIOCARTA_IGF1_PATHWAY	0.114106637568267	0.184999427598586	3161	21	3	ELK1	MAPK3	PIK3R1
COFACTOR_BIOSYNTHETIC_PROCESS	COFACTOR_BIOSYNTHETIC_PROCESS	0.114106637568267	0.184999427598586	3161	21	3	ALAD	FECH	PDSS1
MITOTIC_CELL_CYCLE_CHECKPOINT	MITOTIC_CELL_CYCLE_CHECKPOINT	0.114106637568267	0.184999427598586	3161	21	3	CDKN2B	CHFR	TGFB1
REACTOME_FORMATION_OF_INCISION_COMPLEX_IN_GG_NER	REACTOME_FORMATION_OF_INCISION_COMPLEX_IN_GG_NER	0.114106637568267	0.184999427598586	3161	21	3	DDB1	RPA1	RPA2
REACTOME_LIGAND_GATED_ION_CHANNEL_TRANSPORT	REACTOME_LIGAND_GATED_ION_CHANNEL_TRANSPORT	0.114106637568267	0.184999427598586	3161	21	3	GABRB3	GLRA2	GLRA3
REACTOME_PEROXISOMAL_LIPID_METABOLISM	REACTOME_PEROXISOMAL_LIPID_METABOLISM	0.114106637568267	0.184999427598586	3161	21	3	AMACR	IDH1	SLC25A17
REACTOME_TERMINATION_OF_O_GLYCAN_BIOSYNTHESIS	REACTOME_TERMINATION_OF_O_GLYCAN_BIOSYNTHESIS	0.114106637568267	0.184999427598586	3161	21	3	MUC12	MUC19	MUC21
REACTOME_TRAF6_MEDIATED_NFKB_ACTIVATION	REACTOME_TRAF6_MEDIATED_NFKB_ACTIVATION	0.114106637568267	0.184999427598586	3161	21	3	MAP3K1	S100B	SAA1
RESPONSE_TO_DRUG	RESPONSE_TO_DRUG	0.114106637568267	0.184999427598586	3161	21	3	ABCG2	LCK	LIPE
BIOCARTA_AT1R_PATHWAY	BIOCARTA_AT1R_PATHWAY	0.115764880430527	0.187299592751736	3161	33	4	ELK1	MAP3K1	MAPK3	PRKCA
BIOCARTA_DEATH_PATHWAY	BIOCARTA_DEATH_PATHWAY	0.115764880430527	0.187299592751736	3161	33	4	CASP9	CFLAR	MAP3K14	TNFRSF10A
REACTOME_GLOBAL_GENOMIC_NER_GG_NER	REACTOME_GLOBAL_GENOMIC_NER_GG_NER	0.115764880430527	0.187299592751736	3161	33	4	DDB1	POLD1	RPA1	RPA2
DNA_RECOMBINATION	DNA_RECOMBINATION	0.119061990998027	0.192368754050532	3161	46	5	IL7R	MSH4	RPA1	TEP1	TGFB1
RESPONSE_TO_LIGHT_STIMULUS	RESPONSE_TO_LIGHT_STIMULUS	0.119061990998027	0.192368754050532	3161	46	5	BCL3	FECH	IL12B	POLD1	UBE4B
DNA_REPLICATION	DNA_REPLICATION	0.121254748371331	0.195776765092322	3161	101	9	ACHE	MSH6	NASP	POLB	POLD1	RPA1	RPA2	TBRG1	TYMP
ACUTE_INFLAMMATORY_RESPONSE	ACUTE_INFLAMMATORY_RESPONSE	0.126598545247642	0.19926814740249	3161	11	2	CEBPB	LBP
BILE_ACID_METABOLIC_PROCESS	BILE_ACID_METABOLIC_PROCESS	0.126598545247642	0.19926814740249	3161	11	2	CYP39A1	NR1H4
BIOCARTA_CHEMICAL_PATHWAY	BIOCARTA_CHEMICAL_PATHWAY	0.126814724668337	0.19926814740249	3161	22	3	CASP9	PRKCA	PXN
BIOCARTA_EGFR_SMRTE_PATHWAY	BIOCARTA_EGFR_SMRTE_PATHWAY	0.126598545247642	0.19926814740249	3161	11	2	MAP3K1	RARA
BIOCARTA_NOS1_PATHWAY	BIOCARTA_NOS1_PATHWAY	0.126814724668337	0.19926814740249	3161	22	3	DLG4	PRKAR1B	PRKCA
CYCLIC_NUCLEOTIDE_METABOLIC_PROCESS	CYCLIC_NUCLEOTIDE_METABOLIC_PROCESS	0.126598545247642	0.19926814740249	3161	11	2	GRM8	NUDT4
CYTOKINE_AND_CHEMOKINE_MEDIATED_SIGNALING_PATHWAY	CYTOKINE_AND_CHEMOKINE_MEDIATED_SIGNALING_PATHWAY	0.126814724668337	0.19926814740249	3161	22	3	CCR2	IL2RB	PTPRC
DEACETYLASE_ACTIVITY	DEACETYLASE_ACTIVITY	0.126598545247642	0.19926814740249	3161	11	2	AADAC	HDAC1
DEVELOPMENTAL_GROWTH	DEVELOPMENTAL_GROWTH	0.126598545247642	0.19926814740249	3161	11	2	COL4A4	KLK8
ENDOTHELIAL_CELL_MIGRATION	ENDOTHELIAL_CELL_MIGRATION	0.126598545247642	0.19926814740249	3161	11	2	CALCA	PLG
ENDOTHELIAL_CELL_PROLIFERATION	ENDOTHELIAL_CELL_PROLIFERATION	0.126598545247642	0.19926814740249	3161	11	2	ANG	CALCA
GABA_RECEPTOR_ACTIVITY	GABA_RECEPTOR_ACTIVITY	0.126598545247642	0.19926814740249	3161	11	2	GABRB3	GABRP
HEME_METABOLIC_PROCESS	HEME_METABOLIC_PROCESS	0.126598545247642	0.19926814740249	3161	11	2	ALAD	FECH
INTERLEUKIN_2_PRODUCTION	INTERLEUKIN_2_PRODUCTION	0.126598545247642	0.19926814740249	3161	11	2	CD28	IRF4
KEGG_BUTANOATE_METABOLISM	KEGG_BUTANOATE_METABOLISM	0.125626607340539	0.19926814740249	3161	34	4	ACSM1	ACSM3	ACSM4	HMGCL
KEGG_GLYCOSAMINOGLYCAN_BIOSYNTHESIS_CHONDROITIN_SULFATE	KEGG_GLYCOSAMINOGLYCAN_BIOSYNTHESIS_CHONDROITIN_SULFATE	0.126814724668337	0.19926814740249	3161	22	3	CHST3	CHSY3	UST
KEGG_OXIDATIVE_PHOSPHORYLATION	KEGG_OXIDATIVE_PHOSPHORYLATION	0.126689843684767	0.19926814740249	3161	102	9	ATP6AP1	ATP6V0A2	ATP6V0E1	ATP6V1G1	COX7A2L	NDUFA4	NDUFC1	NDUFS4	SDHB
MAINTENANCE_OF_CELLULAR_PROTEIN_LOCALIZATION	MAINTENANCE_OF_CELLULAR_PROTEIN_LOCALIZATION	0.126598545247642	0.19926814740249	3161	11	2	NFKBIE	NFKBIL1
MICROTUBULE_POLYMERIZATION_OR_DEPOLYMERIZATION	MICROTUBULE_POLYMERIZATION_OR_DEPOLYMERIZATION	0.126598545247642	0.19926814740249	3161	11	2	MAPT	STMN1
MITOCHONDRIAL_MEMBRANE_ORGANIZATION_AND_BIOGENESIS	MITOCHONDRIAL_MEMBRANE_ORGANIZATION_AND_BIOGENESIS	0.126598545247642	0.19926814740249	3161	11	2	BNIP3	TAZ
MONOCARBOXYLIC_ACID_TRANSMEMBRANE_TRANSPORTER_ACTIVITY	MONOCARBOXYLIC_ACID_TRANSMEMBRANE_TRANSPORTER_ACTIVITY	0.126598545247642	0.19926814740249	3161	11	2	ABCB11	SLC16A4
MONOSACCHARIDE_BINDING	MONOSACCHARIDE_BINDING	0.126598545247642	0.19926814740249	3161	11	2	CD209	LMAN2L
POSITIVE_REGULATION_OF_DNA_METABOLIC_PROCESS	POSITIVE_REGULATION_OF_DNA_METABOLIC_PROCESS	0.126598545247642	0.19926814740249	3161	11	2	CEBPG	TGFB1
POSITIVE_REGULATION_OF_MAPKKK_CASCADE	POSITIVE_REGULATION_OF_MAPKKK_CASCADE	0.126598545247642	0.19926814740249	3161	11	2	ADRB2	ADRB3
PROTEIN_MATURATION	PROTEIN_MATURATION	0.126598545247642	0.19926814740249	3161	11	2	ASPRV1	NCSTN
PROTEIN_STABILIZATION	PROTEIN_STABILIZATION	0.126598545247642	0.19926814740249	3161	11	2	APOA1	TBRG1
PURINE_NUCLEOTIDE_METABOLIC_PROCESS	PURINE_NUCLEOTIDE_METABOLIC_PROCESS	0.126598545247642	0.19926814740249	3161	11	2	AK5	AMPD3
REACTOME_ABC_FAMILY_PROTEINS_MEDIATED_TRANSPORT	REACTOME_ABC_FAMILY_PROTEINS_MEDIATED_TRANSPORT	0.125626607340539	0.19926814740249	3161	34	4	ABCA8	ABCB5	ABCC11	APOA1
REACTOME_BILE_SALT_AND_ORGANIC_ANION_SLC_TRANSPORTERS	REACTOME_BILE_SALT_AND_ORGANIC_ANION_SLC_TRANSPORTERS	0.126598545247642	0.19926814740249	3161	11	2	SLC10A6	SLC13A3
REACTOME_CALNEXIN_CALRETICULIN_CYCLE	REACTOME_CALNEXIN_CALRETICULIN_CYCLE	0.126598545247642	0.19926814740249	3161	11	2	GANAB	PRKCSH
REACTOME_DOWNSTREAM_TCR_SIGNALING	REACTOME_DOWNSTREAM_TCR_SIGNALING	0.125626607340539	0.19926814740249	3161	34	4	CD3D	LCK	PIK3R1	TRAT1
REACTOME_E2F_MEDIATED_REGULATION_OF_DNA_REPLICATION	REACTOME_E2F_MEDIATED_REGULATION_OF_DNA_REPLICATION	0.125626607340539	0.19926814740249	3161	34	4	FBXO5	ORC6	PPP2CB	PPP2R1A
REACTOME_GLYCOPROTEIN_HORMONES	REACTOME_GLYCOPROTEIN_HORMONES	0.126598545247642	0.19926814740249	3161	11	2	INHA	INHBA
REACTOME_KERATAN_SULFATE_DEGRADATION	REACTOME_KERATAN_SULFATE_DEGRADATION	0.126598545247642	0.19926814740249	3161	11	2	KERA	PRELP
REACTOME_NEUROTRANSMITTER_RELEASE_CYCLE	REACTOME_NEUROTRANSMITTER_RELEASE_CYCLE	0.125626607340539	0.19926814740249	3161	34	4	SLC17A7	SNAP25	SYN1	SYT1
REGULATION_OF_RAS_GTPASE_ACTIVITY	REGULATION_OF_RAS_GTPASE_ACTIVITY	0.126598545247642	0.19926814740249	3161	11	2	ARHGAP27	FGD4
REGULATION_OF_VIRAL_REPRODUCTION	REGULATION_OF_VIRAL_REPRODUCTION	0.126598545247642	0.19926814740249	3161	11	2	CCL3	MDFIC
U12_DEPENDENT_SPLICEOSOME	U12_DEPENDENT_SPLICEOSOME	0.126598545247642	0.19926814740249	3161	11	2	PRPF8	SNRNP25
VACUOLAR_MEMBRANE	VACUOLAR_MEMBRANE	0.126598545247642	0.19926814740249	3161	11	2	CLN5	LAMP3
VESICLE_LOCALIZATION	VESICLE_LOCALIZATION	0.126598545247642	0.19926814740249	3161	11	2	LRMP	SHROOM2
HYDROLASE_ACTIVITY_ACTING_ON_GLYCOSYL_BONDS	HYDROLASE_ACTIVITY_ACTING_ON_GLYCOSYL_BONDS	0.127370842200378	0.19987424468367	3161	47	5	ADPRH	FUCA1	HPSE2	KL	MSH6
REACTOME_CHONDROITIN_SULFATE_DERMATAN_SULFATE_METABOLISM	REACTOME_CHONDROITIN_SULFATE_DERMATAN_SULFATE_METABOLISM	0.127370842200378	0.19987424468367	3161	47	5	CHST3	CHSY3	GPC6	UST	VCAN
ZINC_ION_BINDING	ZINC_ION_BINDING	0.12773901109394	0.200317994670043	3161	88	8	LTA4H	MMP10	MMP12	MMP13	MMP2	MMP20	S100B	ZFPM2
REACTOME_RNA_POL_I_PROMOTER_OPENING	REACTOME_RNA_POL_I_PROMOTER_OPENING	0.132485064889586	0.207621885257828	3161	61	6	H2AFZ	HIST1H4B	HIST1H4D	HIST1H4E	HIST1H4H	MAPK3
CHROMATIN	CHROMATIN	0.13582769953922	0.212576239572388	3161	35	4	CBX5	H1FNT	MYCN	TNP1
REACTOME_ACTIVATION_OF_ATR_IN_RESPONSE_TO_REPLICATION_STRESS	REACTOME_ACTIVATION_OF_ATR_IN_RESPONSE_TO_REPLICATION_STRESS	0.13582769953922	0.212576239572388	3161	35	4	CDC7	ORC6	RPA1	RPA2
REACTOME_PACKAGING_OF_TELOMERE_ENDS	REACTOME_PACKAGING_OF_TELOMERE_ENDS	0.135936269341036	0.21260432524938	3161	48	5	H2AFZ	HIST1H4B	HIST1H4D	HIST1H4E	HIST1H4H
BIOCARTA_CELLCYCLE_PATHWAY	BIOCARTA_CELLCYCLE_PATHWAY	0.139998710008112	0.217076651473252	3161	23	3	CCND1	CDKN1B	CDKN2B
BIOCARTA_IGF1R_PATHWAY	BIOCARTA_IGF1R_PATHWAY	0.139998710008112	0.217076651473252	3161	23	3	MAPK3	PIK3R1	PRKAR1B
BIOCARTA_MTOR_PATHWAY	BIOCARTA_MTOR_PATHWAY	0.139998710008112	0.217076651473252	3161	23	3	EIF4B	PDK2	PIK3R1
BIOCARTA_PGC1A_PATHWAY	BIOCARTA_PGC1A_PATHWAY	0.139998710008112	0.217076651473252	3161	23	3	CAMK1G	CAMK2A	PPARA
CHANNEL_REGULATOR_ACTIVITY	CHANNEL_REGULATOR_ACTIVITY	0.139998710008112	0.217076651473252	3161	23	3	CHRNA7	KCNAB3	NPY2R
ENDOSOME_TRANSPORT	ENDOSOME_TRANSPORT	0.139998710008112	0.217076651473252	3161	23	3	ADRB2	LYST	RAB35
INNATE_IMMUNE_RESPONSE	INNATE_IMMUNE_RESPONSE	0.139998710008112	0.217076651473252	3161	23	3	CEBPG	CRTAM	IL12B
OXIDOREDUCTASE_ACTIVITY_ACTING_ON_THE_CH_CH_GROUP_OF_DONORS	OXIDOREDUCTASE_ACTIVITY_ACTING_ON_THE_CH_CH_GROUP_OF_DONORS	0.139998710008112	0.217076651473252	3161	23	3	ACADL	ACADM	DHCR7
REACTOME_NITRIC_OXIDE_STIMULATES_GUANYLATE_CYCLASE	REACTOME_NITRIC_OXIDE_STIMULATES_GUANYLATE_CYCLASE	0.139998710008112	0.217076651473252	3161	23	3	GUCY1A2	PDE3B	PDE6A
REACTOME_TAK1_ACTIVATES_NFKB_BY_PHOSPHORYLATION_AND_ACTIVATION_OF_IKKS_COMPLEX	REACTOME_TAK1_ACTIVATES_NFKB_BY_PHOSPHORYLATION_AND_ACTIVATION_OF_IKKS_COMPLEX	0.139998710008112	0.217076651473252	3161	23	3	IRAK2	S100B	SAA1
REACTOME_YAP1_AND_WWTR1_TAZ_STIMULATED_GENE_EXPRESSION	REACTOME_YAP1_AND_WWTR1_TAZ_STIMULATED_GENE_EXPRESSION	0.139998710008112	0.217076651473252	3161	23	3	PPARA	TBX5	YAP1
REGULATION_OF_SMALL_GTPASE_MEDIATED_SIGNAL_TRANSDUCTION	REGULATION_OF_SMALL_GTPASE_MEDIATED_SIGNAL_TRANSDUCTION	0.139998710008112	0.217076651473252	3161	23	3	ARAP3	ARHGAP27	FGD4
TRANSLATION_INITIATION_FACTOR_ACTIVITY	TRANSLATION_INITIATION_FACTOR_ACTIVITY	0.139998710008112	0.217076651473252	3161	23	3	EIF3C	EIF4B	EIF4H
BIOCARTA_AKAP13_PATHWAY	BIOCARTA_AKAP13_PATHWAY	0.146421259090324	0.222476861286205	3161	12	2	LPAR1	LPAR3
BIOCARTA_BARR_MAPK_PATHWAY	BIOCARTA_BARR_MAPK_PATHWAY	0.146421259090324	0.222476861286205	3161	12	2	DNM1	MAPK3
BIOCARTA_CFTR_PATHWAY	BIOCARTA_CFTR_PATHWAY	0.146421259090324	0.222476861286205	3161	12	2	ADRB2	PRKAR1B
BIOCARTA_LECTIN_PATHWAY	BIOCARTA_LECTIN_PATHWAY	0.146421259090324	0.222476861286205	3161	12	2	C6	C7
CELLULAR_RESPONSE_TO_EXTRACELLULAR_STIMULUS	CELLULAR_RESPONSE_TO_EXTRACELLULAR_STIMULUS	0.146421259090324	0.222476861286205	3161	12	2	CDKN2B	FADS1
DNA_DAMAGE_RESPONSESIGNAL_TRANSDUCTION_BY_P53_CLASS_MEDIATOR	DNA_DAMAGE_RESPONSESIGNAL_TRANSDUCTION_BY_P53_CLASS_MEDIATOR	0.146421259090324	0.222476861286205	3161	12	2	BCL3	DYRK2
INTERLEUKIN_8_PRODUCTION	INTERLEUKIN_8_PRODUCTION	0.146421259090324	0.222476861286205	3161	12	2	BCL3	CALCA
KEGG_SPHINGOLIPID_METABOLISM	KEGG_SPHINGOLIPID_METABOLISM	0.14635072799778	0.222476861286205	3161	36	4	ACER3	CERK	SMPD3	SPHK1
LIPID_KINASE_ACTIVITY	LIPID_KINASE_ACTIVITY	0.146421259090324	0.222476861286205	3161	12	2	CERK	SPHK1
LOW_DENSITY_LIPOPROTEIN_BINDING	LOW_DENSITY_LIPOPROTEIN_BINDING	0.146421259090324	0.222476861286205	3161	12	2	STAB1	VLDLR
MAINTENANCE_OF_CELLULAR_LOCALIZATION	MAINTENANCE_OF_CELLULAR_LOCALIZATION	0.146421259090324	0.222476861286205	3161	12	2	NFKBIE	NFKBIL1
MAP_KINASE_ACTIVITY	MAP_KINASE_ACTIVITY	0.146421259090324	0.222476861286205	3161	12	2	MAPK10	MAPK4
METALLOEXOPEPTIDASE_ACTIVITY	METALLOEXOPEPTIDASE_ACTIVITY	0.146421259090324	0.222476861286205	3161	12	2	CPA3	ZMPSTE24
NEUROPEPTIDE_HORMONE_ACTIVITY	NEUROPEPTIDE_HORMONE_ACTIVITY	0.146421259090324	0.222476861286205	3161	12	2	ADCYAP1	GRP
NOTCH_SIGNALING_PATHWAY	NOTCH_SIGNALING_PATHWAY	0.146421259090324	0.222476861286205	3161	12	2	NCSTN	TP63
OXIDOREDUCTASE_ACTIVITY_ACTING_ON_PEROXIDE_AS_ACCEPTOR	OXIDOREDUCTASE_ACTIVITY_ACTING_ON_PEROXIDE_AS_ACCEPTOR	0.146421259090324	0.222476861286205	3161	12	2	IPCEF1	PRDX2
PHOSPHOLIPID_TRANSPORTER_ACTIVITY	PHOSPHOLIPID_TRANSPORTER_ACTIVITY	0.146421259090324	0.222476861286205	3161	12	2	CDIPT	PITPNM3
REACTOME_AKT_PHOSPHORYLATES_TARGETS_IN_THE_CYTOSOL	REACTOME_AKT_PHOSPHORYLATES_TARGETS_IN_THE_CYTOSOL	0.146421259090324	0.222476861286205	3161	12	2	CASP9	CDKN1B
REACTOME_ALPHA_LINOLENIC_ACID_ALA_METABOLISM	REACTOME_ALPHA_LINOLENIC_ACID_ALA_METABOLISM	0.146421259090324	0.222476861286205	3161	12	2	ELOVL5	FADS1
REACTOME_FGFR2C_LIGAND_BINDING_AND_ACTIVATION	REACTOME_FGFR2C_LIGAND_BINDING_AND_ACTIVATION	0.146421259090324	0.222476861286205	3161	12	2	FGF1	FGF18
REACTOME_INHIBITION_OF_REPLICATION_INITIATION_OF_DAMAGED_DNA_BY_RB1_E2F1	REACTOME_INHIBITION_OF_REPLICATION_INITIATION_OF_DAMAGED_DNA_BY_RB1_E2F1	0.146421259090324	0.222476861286205	3161	12	2	PPP2CB	PPP2R1A
REACTOME_RECEPTOR_LIGAND_BINDING_INITIATES_THE_SECOND_PROTEOLYTIC_CLEAVAGE_OF_NOTCH_RECEPTOR	REACTOME_RECEPTOR_LIGAND_BINDING_INITIATES_THE_SECOND_PROTEOLYTIC_CLEAVAGE_OF_NOTCH_RECEPTOR	0.146421259090324	0.222476861286205	3161	12	2	JAG2	RPS27A
REACTOME_REGULATION_OF_PYRUVATE_DEHYDROGENASE_PDH_COMPLEX	REACTOME_REGULATION_OF_PYRUVATE_DEHYDROGENASE_PDH_COMPLEX	0.146421259090324	0.222476861286205	3161	12	2	PDK2	PDP2
REACTOME_SIGNALING_BY_NOTCH2	REACTOME_SIGNALING_BY_NOTCH2	0.146421259090324	0.222476861286205	3161	12	2	JAG2	NCSTN
REACTOME_SIGNALING_BY_NOTCH3	REACTOME_SIGNALING_BY_NOTCH3	0.146421259090324	0.222476861286205	3161	12	2	JAG2	NCSTN
REACTOME_SIGNALING_BY_NOTCH4	REACTOME_SIGNALING_BY_NOTCH4	0.146421259090324	0.222476861286205	3161	12	2	JAG2	NCSTN
REACTOME_SIGNALLING_TO_ERKS	REACTOME_SIGNALLING_TO_ERKS	0.14635072799778	0.222476861286205	3161	36	4	MAPK3	NGF	NTRK1	SHC3
REACTOME_TRANSCRIPTION	REACTOME_TRANSCRIPTION	0.14614996959031	0.222476861286205	3161	195	15	CDK9	ELL	GTF2F1	GTF3C5	H2AFZ	HIST1H4B	HIST1H4D	HIST1H4E	HIST1H4H	MAPK3	POLR2C	POLR2J	SUPT16H	TAF10	TAF6
SMOOTH_MUSCLE_CONTRACTION_GO_0006939	SMOOTH_MUSCLE_CONTRACTION_GO_0006939	0.146421259090324	0.222476861286205	3161	12	2	KCNB2	SPHK1
SPHINGOID_METABOLIC_PROCESS	SPHINGOID_METABOLIC_PROCESS	0.146421259090324	0.222476861286205	3161	12	2	CERK	SPHK1
VACUOLE_ORGANIZATION_AND_BIOGENESIS	VACUOLE_ORGANIZATION_AND_BIOGENESIS	0.146421259090324	0.222476861286205	3161	12	2	CLN5	NDP
KEGG_RETINOL_METABOLISM	KEGG_RETINOL_METABOLISM	0.147861745606829	0.224520165173864	3161	63	6	ADH5	ALDH1A1	CYP2B6	CYP2C8	DGAT2	DHRS4
REACTOME_HOST_INTERACTIONS_OF_HIV_FACTORS	REACTOME_HOST_INTERACTIONS_OF_HIV_FACTORS	0.151605931099923	0.230056606960168	3161	121	10	AP1S2	AP2A2	CD28	CDK9	DOCK2	LCK	PACS1	PSMB7	RPS27A	SLC25A4
CALMODULIN_BINDING	CALMODULIN_BINDING	0.153617189610988	0.232034787637245	3161	24	3	DAPK1	MYO3A	SPHK1
CELL_CORTEX_PART	CELL_CORTEX_PART	0.153617189610988	0.232034787637245	3161	24	3	DLG4	SHROOM2	TRPC4
CYSTEINE_TYPE_PEPTIDASE_ACTIVITY	CYSTEINE_TYPE_PEPTIDASE_ACTIVITY	0.153799699392974	0.232034787637245	3161	50	5	CAPN11	CASP9	CTSK	UCHL1	USP14
ER_GOLGI_INTERMEDIATE_COMPARTMENT	ER_GOLGI_INTERMEDIATE_COMPARTMENT	0.153617189610988	0.232034787637245	3161	24	3	ANPEP	ERGIC3	KDELR1
ORGANELLE_OUTER_MEMBRANE	ORGANELLE_OUTER_MEMBRANE	0.153617189610988	0.232034787637245	3161	24	3	BNIP3	DHCR7	VDAC2
POSITIVE_REGULATION_OF_TRANSCRIPTION_FACTOR_ACTIVITY	POSITIVE_REGULATION_OF_TRANSCRIPTION_FACTOR_ACTIVITY	0.153617189610988	0.232034787637245	3161	24	3	CAMK2A	CEBPG	TNF
REACTOME_ACTIVATION_OF_GENES_BY_ATF4	REACTOME_ACTIVATION_OF_GENES_BY_ATF4	0.153617189610988	0.232034787637245	3161	24	3	ATF3	CCL2	IGFBP1
REACTOME_PROTEIN_FOLDING	REACTOME_PROTEIN_FOLDING	0.153799699392974	0.232034787637245	3161	50	5	CCT7	SPHK1	TUBA3D	TUBB2B	TUBB3
REGULATION_OF_NEUROTRANSMITTER_LEVELS	REGULATION_OF_NEUROTRANSMITTER_LEVELS	0.153617189610988	0.232034787637245	3161	24	3	GDNF	SNCAIP	SYT1
REACTOME_S_PHASE	REACTOME_S_PHASE	0.155738785210185	0.234808994940719	3161	107	9	CCND1	CDKN1B	MYC	ORC6	POLD1	PSMB7	RPA1	RPA2	RPS27A
REACTOME_SPHINGOLIPID_METABOLISM	REACTOME_SPHINGOLIPID_METABOLISM	0.155838706360912	0.234808994940719	3161	64	6	ACER3	CERK	CERS6	PRKD1	SMPD3	SPHK1
REACTOME_DNA_REPLICATION	REACTOME_DNA_REPLICATION	0.156129824702124	0.23509664233067	3161	182	14	CDC7	CDKN1B	CENPP	CLIP1	FBXO5	ITGB3BP	ORC6	POLD1	PPP2CB	PPP2R1A	PSMB7	RPA1	RPA2	RPS27A
BIOCARTA_TOLL_PATHWAY	BIOCARTA_TOLL_PATHWAY	0.15717764581667	0.236370998131992	3161	37	4	ELK1	MAP3K1	MAP3K14	PPARA
CLATHRIN_COATED_VESICLE	CLATHRIN_COATED_VESICLE	0.15717764581667	0.236370998131992	3161	37	4	AMPH	RAB35	RASSF9	SYNRG
HELICASE_ACTIVITY	HELICASE_ACTIVITY	0.163077956845513	0.244773440025319	3161	51	5	DDX21	DDX25	DDX39A	DHX8	XRCC6
KEGG_MTOR_SIGNALING_PATHWAY	KEGG_MTOR_SIGNALING_PATHWAY	0.163077956845513	0.244773440025319	3161	51	5	CAB39L	EIF4B	MAPK3	PIK3R1	PIK3R5
REACTOME_APOPTOTIC_EXECUTION_PHASE	REACTOME_APOPTOTIC_EXECUTION_PHASE	0.163077956845513	0.244773440025319	3161	51	5	BMX	CTNNB1	DSG1	DSG3	MAPT
KEGG_P53_SIGNALING_PATHWAY	KEGG_P53_SIGNALING_PATHWAY	0.163999724380476	0.245999586570713	3161	65	6	CASP9	CCND1	CCNG1	CD82	RPRM	SERPINB5
AGING	AGING	0.166816175985475	0.246247538322112	3161	13	2	KL	NOX4
AUXILIARY_TRANSPORT_PROTEIN_ACTIVITY	AUXILIARY_TRANSPORT_PROTEIN_ACTIVITY	0.167628865601199	0.246247538322112	3161	25	3	CHRNA7	KCNAB3	NPY2R
BIOCARTA_ACE2_PATHWAY	BIOCARTA_ACE2_PATHWAY	0.166816175985475	0.246247538322112	3161	13	2	CMA1	COL4A4
BIOCARTA_AGPCR_PATHWAY	BIOCARTA_AGPCR_PATHWAY	0.166816175985475	0.246247538322112	3161	13	2	PRKAR1B	PRKCA
BIOCARTA_ARENRF2_PATHWAY	BIOCARTA_ARENRF2_PATHWAY	0.166816175985475	0.246247538322112	3161	13	2	FXYD2	PRKCA
BIOCARTA_CARM1_PATHWAY	BIOCARTA_CARM1_PATHWAY	0.166816175985475	0.246247538322112	3161	13	2	PRKAR1B	RARA
BIOCARTA_SALMONELLA_PATHWAY	BIOCARTA_SALMONELLA_PATHWAY	0.166816175985475	0.246247538322112	3161	13	2	ARPC1A	WASL
BIOCARTA_STRESS_PATHWAY	BIOCARTA_STRESS_PATHWAY	0.167628865601199	0.246247538322112	3161	25	3	MAP3K1	MAP3K14	TNF
CARBONATE_DEHYDRATASE_ACTIVITY	CARBONATE_DEHYDRATASE_ACTIVITY	0.166816175985475	0.246247538322112	3161	13	2	CA11	CA9
CELL_PROJECTION_BIOGENESIS	CELL_PROJECTION_BIOGENESIS	0.167628865601199	0.246247538322112	3161	25	3	ACTN2	FGD4	THBS4
CYTOCHROME_C_OXIDASE_ACTIVITY	CYTOCHROME_C_OXIDASE_ACTIVITY	0.166816175985475	0.246247538322112	3161	13	2	COX7A2L	SURF1
DEFENSE_RESPONSE_TO_BACTERIUM	DEFENSE_RESPONSE_TO_BACTERIUM	0.167628865601199	0.246247538322112	3161	25	3	S100A7	SPN	STAB1
G2_M_TRANSITION_OF_MITOTIC_CELL_CYCLE	G2_M_TRANSITION_OF_MITOTIC_CELL_CYCLE	0.166816175985475	0.246247538322112	3161	13	2	CDKN2B	KHDRBS1
KEGG_CIRCADIAN_RHYTHM_MAMMAL	KEGG_CIRCADIAN_RHYTHM_MAMMAL	0.166816175985475	0.246247538322112	3161	13	2	BHLHE40	CRY1
KEGG_GLYCOSPHINGOLIPID_BIOSYNTHESIS_LACTO_AND_NEOLACTO_SERIES	KEGG_GLYCOSPHINGOLIPID_BIOSYNTHESIS_LACTO_AND_NEOLACTO_SERIES	0.167628865601199	0.246247538322112	3161	25	3	ABO	FUT1	ST3GAL4
MAINTENANCE_OF_PROTEIN_LOCALIZATION	MAINTENANCE_OF_PROTEIN_LOCALIZATION	0.166816175985475	0.246247538322112	3161	13	2	NFKBIE	NFKBIL1
MRNA_SPLICE_SITE_SELECTION	MRNA_SPLICE_SITE_SELECTION	0.166816175985475	0.246247538322112	3161	13	2	SF3A3	SFSWAP
NEGATIVE_REGULATION_OF_ANGIOGENESIS	NEGATIVE_REGULATION_OF_ANGIOGENESIS	0.166816175985475	0.246247538322112	3161	13	2	PLG	STAB1
NEUROTRANSMITTER_SECRETION	NEUROTRANSMITTER_SECRETION	0.166816175985475	0.246247538322112	3161	13	2	SNCAIP	SYT1
NITROGEN_COMPOUND_BIOSYNTHETIC_PROCESS	NITROGEN_COMPOUND_BIOSYNTHETIC_PROCESS	0.167628865601199	0.246247538322112	3161	25	3	BBOX1	MAT2B	PLOD1
NUCLEOTIDE_KINASE_ACTIVITY	NUCLEOTIDE_KINASE_ACTIVITY	0.166816175985475	0.246247538322112	3161	13	2	AK5	DLG2
ORGANELLE_LOCALIZATION	ORGANELLE_LOCALIZATION	0.167628865601199	0.246247538322112	3161	25	3	LRMP	NIN	SHROOM2
OUTER_MEMBRANE	OUTER_MEMBRANE	0.167628865601199	0.246247538322112	3161	25	3	BNIP3	DHCR7	VDAC2
POSITIVE_REGULATION_OF_CELL_ADHESION	POSITIVE_REGULATION_OF_CELL_ADHESION	0.166816175985475	0.246247538322112	3161	13	2	IL12B	SAA1
REACTOME_PEPTIDE_HORMONE_BIOSYNTHESIS	REACTOME_PEPTIDE_HORMONE_BIOSYNTHESIS	0.166816175985475	0.246247538322112	3161	13	2	INHA	INHBA
REACTOME_RNA_POL_II_TRANSCRIPTION	REACTOME_RNA_POL_II_TRANSCRIPTION	0.166203101893557	0.246247538322112	3161	94	8	CDK9	ELL	GTF2F1	POLR2C	POLR2J	SUPT16H	TAF10	TAF6
REACTOME_SEMA3A_PLEXIN_REPULSION_SIGNALING_BY_INHIBITING_INTEGRIN_ADHESION	REACTOME_SEMA3A_PLEXIN_REPULSION_SIGNALING_BY_INHIBITING_INTEGRIN_ADHESION	0.166816175985475	0.246247538322112	3161	13	2	PLXNA1	RND1
REACTOME_SYNTHESIS_SECRETION_AND_INACTIVATION_OF_GIP	REACTOME_SYNTHESIS_SECRETION_AND_INACTIVATION_OF_GIP	0.166816175985475	0.246247538322112	3161	13	2	FFAR1	GATA4
REGULATION_OF_CELL_SHAPE	REGULATION_OF_CELL_SHAPE	0.166816175985475	0.246247538322112	3161	13	2	ARAP3	FGD4
STEROID_HORMONE_RECEPTOR_ACTIVITY	STEROID_HORMONE_RECEPTOR_ACTIVITY	0.166816175985475	0.246247538322112	3161	13	2	ESR2	NR3C1
TRANS_GOLGI_NETWORK_TRANSPORT_VESICLE	TRANS_GOLGI_NETWORK_TRANSPORT_VESICLE	0.166816175985475	0.246247538322112	3161	13	2	RASSF9	SYNRG
VACUOLAR_PART	VACUOLAR_PART	0.166816175985475	0.246247538322112	3161	13	2	CLN5	LAMP3
VACUOLAR_TRANSPORT	VACUOLAR_TRANSPORT	0.166816175985475	0.246247538322112	3161	13	2	ADRB2	LYST
AMINE_TRANSPORT	AMINE_TRANSPORT	0.168289913900651	0.247063916152019	3161	38	4	GDNF	PRAF2	SERINC1	SLC38A3
KEGG_ANTIGEN_PROCESSING_AND_PRESENTATION	KEGG_ANTIGEN_PROCESSING_AND_PRESENTATION	0.169862329445949	0.249216400800624	3161	80	7	CD8A	CIITA	HLA-DOB	HLA-G	HSPA6	KLRC2	NFYC
KEGG_LYSINE_DEGRADATION	KEGG_LYSINE_DEGRADATION	0.179668619308432	0.263274566456952	3161	39	4	BBOX1	OGDHL	PLOD1	TMLHE
TRANSLATION_REGULATOR_ACTIVITY	TRANSLATION_REGULATOR_ACTIVITY	0.179668619308432	0.263274566456952	3161	39	4	EIF3C	EIF4B	EIF4H	SAMD4A
ACTIVATION_OF_PROTEIN_KINASE_ACTIVITY	ACTIVATION_OF_PROTEIN_KINASE_ACTIVITY	0.181992842155087	0.265684634533811	3161	26	3	ANG	EDN2	MAP3K4
AMINO_ACID_TRANSPORT	AMINO_ACID_TRANSPORT	0.181992842155087	0.265684634533811	3161	26	3	PRAF2	SERINC1	SLC38A3
CHROMATIN_ASSEMBLY_OR_DISASSEMBLY	CHROMATIN_ASSEMBLY_OR_DISASSEMBLY	0.181992842155087	0.265684634533811	3161	26	3	NAP1L3	SUPT16H	TNP1
POSITIVE_REGULATION_OF_DNA_BINDING	POSITIVE_REGULATION_OF_DNA_BINDING	0.181992842155087	0.265684634533811	3161	26	3	CAMK2A	CEBPG	TNF
REACTOME_PTM_GAMMA_CARBOXYLATION_HYPUSINE_FORMATION_AND_ARYLSULFATASE_ACTIVATION	REACTOME_PTM_GAMMA_CARBOXYLATION_HYPUSINE_FORMATION_AND_ARYLSULFATASE_ACTIVATION	0.181992842155087	0.265684634533811	3161	26	3	F10	F2	PROS1
REACTOME_RECYCLING_PATHWAY_OF_L1	REACTOME_RECYCLING_PATHWAY_OF_L1	0.181992842155087	0.265684634533811	3161	26	3	AP2A2	DNM1	SH3GL2
AMINOPEPTIDASE_ACTIVITY	AMINOPEPTIDASE_ACTIVITY	0.187654070837877	0.269752726829448	3161	14	2	ANPEP	TRHDE
APICAL_PLASMA_MEMBRANE	APICAL_PLASMA_MEMBRANE	0.187654070837877	0.269752726829448	3161	14	2	AKAP7	SHROOM2
BIOCARTA_CACAM_PATHWAY	BIOCARTA_CACAM_PATHWAY	0.187654070837877	0.269752726829448	3161	14	2	CAMK1G	CAMK2A
BIOCARTA_CLASSIC_PATHWAY	BIOCARTA_CLASSIC_PATHWAY	0.187654070837877	0.269752726829448	3161	14	2	C6	C7
BIOCARTA_DREAM_PATHWAY	BIOCARTA_DREAM_PATHWAY	0.187654070837877	0.269752726829448	3161	14	2	MAPK3	PRKAR1B
BIOCARTA_PS1_PATHWAY	BIOCARTA_PS1_PATHWAY	0.187654070837877	0.269752726829448	3161	14	2	CTNNB1	WNT1
BIOCARTA_STEM_PATHWAY	BIOCARTA_STEM_PATHWAY	0.187654070837877	0.269752726829448	3161	14	2	CD8A	IL6
BIOPOLYMER_BIOSYNTHETIC_PROCESS	BIOPOLYMER_BIOSYNTHETIC_PROCESS	0.187654070837877	0.269752726829448	3161	14	2	DYRK2	EEF1A1
DNA_DIRECTED_DNA_POLYMERASE_ACTIVITY	DNA_DIRECTED_DNA_POLYMERASE_ACTIVITY	0.187654070837877	0.269752726829448	3161	14	2	POLB	POLD1
GLUTATHIONE_TRANSFERASE_ACTIVITY	GLUTATHIONE_TRANSFERASE_ACTIVITY	0.187654070837877	0.269752726829448	3161	14	2	GSTM4	GSTM5
KEGG_GLYCOSAMINOGLYCAN_BIOSYNTHESIS_KERATAN_SULFATE	KEGG_GLYCOSAMINOGLYCAN_BIOSYNTHESIS_KERATAN_SULFATE	0.187654070837877	0.269752726829448	3161	14	2	B3GNT7	CHST1
KEGG_GLYCOSPHINGOLIPID_BIOSYNTHESIS_GLOBO_SERIES	KEGG_GLYCOSPHINGOLIPID_BIOSYNTHESIS_GLOBO_SERIES	0.187654070837877	0.269752726829448	3161	14	2	A4GALT	FUT1
MICROTUBULE_BASED_PROCESS	MICROTUBULE_BASED_PROCESS	0.185206397447656	0.269752726829448	3161	82	7	DYNC1I1	KIF1A	LRMP	MAPT	NEFL	STMN1	UXT
NUCLEAR_CHROMATIN	NUCLEAR_CHROMATIN	0.187654070837877	0.269752726829448	3161	14	2	CBX5	H1FNT
REACTOME_CRMPS_IN_SEMA3A_SIGNALING	REACTOME_CRMPS_IN_SEMA3A_SIGNALING	0.187654070837877	0.269752726829448	3161	14	2	CRMP1	PLXNA1
REACTOME_CYTOSOLIC_SULFONATION_OF_SMALL_MOLECULES	REACTOME_CYTOSOLIC_SULFONATION_OF_SMALL_MOLECULES	0.187654070837877	0.269752726829448	3161	14	2	SULT1C4	SULT4A1
REACTOME_HYALURONAN_METABOLISM	REACTOME_HYALURONAN_METABOLISM	0.187654070837877	0.269752726829448	3161	14	2	CD44	HAS2
REACTOME_METABOLISM_OF_PORPHYRINS	REACTOME_METABOLISM_OF_PORPHYRINS	0.187654070837877	0.269752726829448	3161	14	2	ALAD	FECH
REACTOME_N_GLYCAN_ANTENNAE_ELONGATION	REACTOME_N_GLYCAN_ANTENNAE_ELONGATION	0.187654070837877	0.269752726829448	3161	14	2	MGAT4B	ST8SIA2
REACTOME_SYNTHESIS_OF_VERY_LONG_CHAIN_FATTY_ACYL_COAS	REACTOME_SYNTHESIS_OF_VERY_LONG_CHAIN_FATTY_ACYL_COAS	0.187654070837877	0.269752726829448	3161	14	2	ELOVL5	ELOVL7
REGULATION_OF_CELL_MORPHOGENESIS	REGULATION_OF_CELL_MORPHOGENESIS	0.187654070837877	0.269752726829448	3161	14	2	ARAP3	FGD4
RESPONSE_TO_TEMPERATURE_STIMULUS	RESPONSE_TO_TEMPERATURE_STIMULUS	0.187654070837877	0.269752726829448	3161	14	2	ACOT11	GMPR
RIBONUCLEOTIDE_METABOLIC_PROCESS	RIBONUCLEOTIDE_METABOLIC_PROCESS	0.187654070837877	0.269752726829448	3161	14	2	AK5	AMPD3
SIGNAL_SEQUENCE_BINDING	SIGNAL_SEQUENCE_BINDING	0.187654070837877	0.269752726829448	3161	14	2	KDELR1	SSR2
TISSUE_MORPHOGENESIS	TISSUE_MORPHOGENESIS	0.187654070837877	0.269752726829448	3161	14	2	EYA2	TGM3
REGULATION_OF_TRANSCRIPTION_FACTOR_ACTIVITY	REGULATION_OF_TRANSCRIPTION_FACTOR_ACTIVITY	0.191294586142219	0.274817574457836	3161	40	4	CAMK2A	CEBPG	NLRP3	TNF
BIOPOLYMER_CATABOLIC_PROCESS	BIOPOLYMER_CATABOLIC_PROCESS	0.194429946763497	0.279150951717971	3161	113	9	BNIP3	CIDEA	FOXL2	ISG20	PABPC4	SIAH2	TSG101	UBE2I	UBE4B
CYTOPLASMIC_VESICLE_MEMBRANE	CYTOPLASMIC_VESICLE_MEMBRANE	0.196668877571849	0.280989760525919	3161	27	3	RASSF9	SELP	SYNRG
CYTOPLASMIC_VESICLE_PART	CYTOPLASMIC_VESICLE_PART	0.196668877571849	0.280989760525919	3161	27	3	RASSF9	SELP	SYNRG
G1_S_TRANSITION_OF_MITOTIC_CELL_CYCLE	G1_S_TRANSITION_OF_MITOTIC_CELL_CYCLE	0.196668877571849	0.280989760525919	3161	27	3	CDC7	CDKN1B	INHBA
GOLGI_ASSOCIATED_VESICLE	GOLGI_ASSOCIATED_VESICLE	0.196668877571849	0.280989760525919	3161	27	3	RASSF9	SYNRG	TYR
REACTOME_EXTENSION_OF_TELOMERES	REACTOME_EXTENSION_OF_TELOMERES	0.196668877571849	0.280989760525919	3161	27	3	POLD1	RPA1	RPA2
REACTOME_IL_RECEPTOR_SHC_SIGNALING	REACTOME_IL_RECEPTOR_SHC_SIGNALING	0.196668877571849	0.280989760525919	3161	27	3	CSF2RB	IL2RB	PIK3R1
REACTOME_INTEGRIN_ALPHAIIB_BETA3_SIGNALING	REACTOME_INTEGRIN_ALPHAIIB_BETA3_SIGNALING	0.196668877571849	0.280989760525919	3161	27	3	APBB1IP	RASGRP1	SYK
REACTOME_PERK_REGULATED_GENE_EXPRESSION	REACTOME_PERK_REGULATED_GENE_EXPRESSION	0.196668877571849	0.280989760525919	3161	27	3	ATF3	CCL2	IGFBP1
KEGG_PORPHYRIN_AND_CHLOROPHYLL_METABOLISM	KEGG_PORPHYRIN_AND_CHLOROPHYLL_METABOLISM	0.203148478929227	0.289542121244208	3161	41	4	ALAD	CP	FECH	MMAB
REACTOME_G2_M_CHECKPOINTS	REACTOME_G2_M_CHECKPOINTS	0.203148478929227	0.289542121244208	3161	41	4	CDC7	ORC6	RPA1	RPA2
REACTOME_MRNA_SPLICING_MINOR_PATHWAY	REACTOME_MRNA_SPLICING_MINOR_PATHWAY	0.203148478929227	0.289542121244208	3161	41	4	GTF2F1	POLR2C	POLR2J	PRPF8
REGULATION_OF_MITOSIS	REGULATION_OF_MITOSIS	0.203148478929227	0.289542121244208	3161	41	4	CD28	CDKN2B	CHFR	TGFB1
ACETYLGLUCOSAMINYLTRANSFERASE_ACTIVITY	ACETYLGLUCOSAMINYLTRANSFERASE_ACTIVITY	0.208818562901926	0.294227236377129	3161	15	2	MGAT4B	PIGA
AEROBIC_RESPIRATION	AEROBIC_RESPIRATION	0.208818562901926	0.294227236377129	3161	15	2	SDHB	SURF1
BIOCARTA_BARRESTIN_SRC_PATHWAY	BIOCARTA_BARRESTIN_SRC_PATHWAY	0.208818562901926	0.294227236377129	3161	15	2	DNM1	MAPK3
BIOCARTA_LONGEVITY_PATHWAY	BIOCARTA_LONGEVITY_PATHWAY	0.208818562901926	0.294227236377129	3161	15	2	GH1	PIK3R1
BIOCARTA_RARRXR_PATHWAY	BIOCARTA_RARRXR_PATHWAY	0.208818562901926	0.294227236377129	3161	15	2	GTF2F1	RARA
CENTROSOME_ORGANIZATION_AND_BIOGENESIS	CENTROSOME_ORGANIZATION_AND_BIOGENESIS	0.208818562901926	0.294227236377129	3161	15	2	BRCA2	UXT
INSOLUBLE_FRACTION	INSOLUBLE_FRACTION	0.208818562901926	0.294227236377129	3161	15	2	PDE4A	TMBIM6
KERATINOCYTE_DIFFERENTIATION	KERATINOCYTE_DIFFERENTIATION	0.208818562901926	0.294227236377129	3161	15	2	CSTA	TGM3
NEGATIVE_REGULATION_OF_TRANSCRIPTION_FACTOR_ACTIVITY	NEGATIVE_REGULATION_OF_TRANSCRIPTION_FACTOR_ACTIVITY	0.208818562901926	0.294227236377129	3161	15	2	CEBPG	NLRP3
REACTOME_EARLY_PHASE_OF_HIV_LIFE_CYCLE	REACTOME_EARLY_PHASE_OF_HIV_LIFE_CYCLE	0.208818562901926	0.294227236377129	3161	15	2	CCR5	XRCC6
REACTOME_SHC_MEDIATED_SIGNALLING	REACTOME_SHC_MEDIATED_SIGNALLING	0.208818562901926	0.294227236377129	3161	15	2	MAPK3	SHC3
REACTOME_SYNTHESIS_OF_BILE_ACIDS_AND_BILE_SALTS_VIA_7ALPHA_HYDROXYCHOLESTEROL	REACTOME_SYNTHESIS_OF_BILE_ACIDS_AND_BILE_SALTS_VIA_7ALPHA_HYDROXYCHOLESTEROL	0.208818562901926	0.294227236377129	3161	15	2	ABCB11	AMACR
REACTOME_SYNTHESIS_SECRETION_AND_DEACYLATION_OF_GHRELIN	REACTOME_SYNTHESIS_SECRETION_AND_DEACYLATION_OF_GHRELIN	0.208818562901926	0.294227236377129	3161	15	2	GH1	LEP
REACTOME_XENOBIOTICS	REACTOME_XENOBIOTICS	0.208818562901926	0.294227236377129	3161	15	2	CYP2B6	CYP2C8
REACTOME_ZINC_TRANSPORTERS	REACTOME_ZINC_TRANSPORTERS	0.208818562901926	0.294227236377129	3161	15	2	SLC30A2	SLC39A8
REGULATED_SECRETORY_PATHWAY	REGULATED_SECRETORY_PATHWAY	0.208818562901926	0.294227236377129	3161	15	2	SNCAIP	SYT1
REGULATION_OF_GTPASE_ACTIVITY	REGULATION_OF_GTPASE_ACTIVITY	0.208818562901926	0.294227236377129	3161	15	2	ARHGAP27	FGD4
REGULATION_OF_MEMBRANE_POTENTIAL	REGULATION_OF_MEMBRANE_POTENTIAL	0.208818562901926	0.294227236377129	3161	15	2	BNIP3	CHRNA1
TUBE_MORPHOGENESIS	TUBE_MORPHOGENESIS	0.208818562901926	0.294227236377129	3161	15	2	CALCA	CELSR1
DOUBLE_STRANDED_DNA_BINDING	DOUBLE_STRANDED_DNA_BINDING	0.211617597056711	0.297278372871284	3161	28	3	HLF	MSH6	XRCC6
LIPID_TRANSPORT	LIPID_TRANSPORT	0.211617597056711	0.297278372871284	3161	28	3	APOA1	PPARA	SLCO2A1
POSITIVE_REGULATION_OF_BINDING	POSITIVE_REGULATION_OF_BINDING	0.211617597056711	0.297278372871284	3161	28	3	CAMK2A	CEBPG	TNF
REACTOME_PKB_MEDIATED_EVENTS	REACTOME_PKB_MEDIATED_EVENTS	0.211617597056711	0.297278372871284	3161	28	3	CAB39L	EIF4B	PDE3B
REACTOME_SIGNALING_BY_ROBO_RECEPTOR	REACTOME_SIGNALING_BY_ROBO_RECEPTOR	0.211617597056711	0.297278372871284	3161	28	3	ABL2	ROBO2	ROBO3
CENTROSOME	CENTROSOME	0.212507080633257	0.298349258626942	3161	56	5	BRCA2	LCK	NIN	RABGAP1	UXT
REACTOME_MITOTIC_M_M_G1_PHASES	REACTOME_MITOTIC_M_M_G1_PHASES	0.212895258620447	0.298715476509312	3161	162	12	CDC7	CENPP	CLIP1	FBXO5	ITGB3BP	ORC6	PPP2CB	PPP2R1A	PSMB7	RPA1	RPA2	RPS27A
REGULATION_OF_CYCLIN_DEPENDENT_PROTEIN_KINASE_ACTIVITY	REGULATION_OF_CYCLIN_DEPENDENT_PROTEIN_KINASE_ACTIVITY	0.215210898520845	0.301784081249194	3161	42	4	CCND1	CCNG1	CDKN2B	DIRAS3
REACTOME_MEIOTIC_SYNAPSIS	REACTOME_MEIOTIC_SYNAPSIS	0.216442654542213	0.303330028408621	3161	71	6	H2AFZ	HIST1H4B	HIST1H4D	HIST1H4E	HIST1H4H	UBE2I
REACTOME_REGULATION_OF_APOPTOSIS	REACTOME_REGULATION_OF_APOPTOSIS	0.222921499416035	0.312223186644787	3161	57	5	CASP9	DAPK1	MAGED1	PSMB7	RPS27A
BIOCARTA_PYK2_PATHWAY	BIOCARTA_PYK2_PATHWAY	0.226800670397438	0.315958653653438	3161	29	3	MAP3K1	MAPK3	PRKCA
BIOCARTA_VEGF_PATHWAY	BIOCARTA_VEGF_PATHWAY	0.226800670397438	0.315958653653438	3161	29	3	PIK3R1	PRKCA	PXN
HEMATOPOIETIN_INTERFERON_CLASSD200_DOMAIN_CYTOKINE_RECEPTOR_BINDING	HEMATOPOIETIN_INTERFERON_CLASSD200_DOMAIN_CYTOKINE_RECEPTOR_BINDING	0.226800670397438	0.315958653653438	3161	29	3	GH1	IFNG	IL12B
LIPID_RAFT	LIPID_RAFT	0.226800670397438	0.315958653653438	3161	29	3	ITLN1	LAX1	LCK
MACROMOLECULE_CATABOLIC_PROCESS	MACROMOLECULE_CATABOLIC_PROCESS	0.226166013393772	0.315958653653438	3161	133	10	BNIP3	CIDEA	FOXL2	ISG20	PABPC4	PFKM	SIAH2	TSG101	UBE2I	UBE4B
REACTOME_FORMATION_OF_THE_HIV1_EARLY_ELONGATION_COMPLEX	REACTOME_FORMATION_OF_THE_HIV1_EARLY_ELONGATION_COMPLEX	0.226800670397438	0.315958653653438	3161	29	3	GTF2F1	POLR2C	POLR2J
REACTOME_MRNA_CAPPING	REACTOME_MRNA_CAPPING	0.226800670397438	0.315958653653438	3161	29	3	GTF2F1	POLR2C	POLR2J
TRANSFERASE_ACTIVITY_TRANSFERRING_ALKYL_OR_ARYLOTHER_THAN_METHYLGROUPS	TRANSFERASE_ACTIVITY_TRANSFERRING_ALKYL_OR_ARYLOTHER_THAN_METHYLGROUPS	0.226800670397438	0.315958653653438	3161	29	3	GSTM4	GSTM5	PDSS1
VESICLE_MEMBRANE	VESICLE_MEMBRANE	0.226800670397438	0.315958653653438	3161	29	3	RASSF9	SELP	SYNRG
BIOCARTA_BCELLSURVIVAL_PATHWAY	BIOCARTA_BCELLSURVIVAL_PATHWAY	0.230205073260711	0.317496238606483	3161	16	2	DPF2	PIK3R1
BIOCARTA_GATA3_PATHWAY	BIOCARTA_GATA3_PATHWAY	0.230205073260711	0.317496238606483	3161	16	2	NFATC2	PRKAR1B
BIOCARTA_P53_PATHWAY	BIOCARTA_P53_PATHWAY	0.230205073260711	0.317496238606483	3161	16	2	CCND1	TIMP3
BIOCARTA_RELA_PATHWAY	BIOCARTA_RELA_PATHWAY	0.230205073260711	0.317496238606483	3161	16	2	TNF	TNFRSF1B
BIOCARTA_SHH_PATHWAY	BIOCARTA_SHH_PATHWAY	0.230205073260711	0.317496238606483	3161	16	2	PRKAR1B	PTCH1
CHROMATIN_ASSEMBLY	CHROMATIN_ASSEMBLY	0.230205073260711	0.317496238606483	3161	16	2	NAP1L3	TNP1
COATED_VESICLE_MEMBRANE	COATED_VESICLE_MEMBRANE	0.230205073260711	0.317496238606483	3161	16	2	RASSF9	SYNRG
CONDENSED_NUCLEAR_CHROMOSOME	CONDENSED_NUCLEAR_CHROMOSOME	0.230205073260711	0.317496238606483	3161	16	2	SYCE2	UBE2I
DRUG_BINDING	DRUG_BINDING	0.230205073260711	0.317496238606483	3161	16	2	PPIE	SIGMAR1
HISTONE_ACETYLTRANSFERASE_ACTIVITY	HISTONE_ACETYLTRANSFERASE_ACTIVITY	0.230205073260711	0.317496238606483	3161	16	2	BRCA2	KAT8
KEGG_GLYOXYLATE_AND_DICARBOXYLATE_METABOLISM	KEGG_GLYOXYLATE_AND_DICARBOXYLATE_METABOLISM	0.230205073260711	0.317496238606483	3161	16	2	GRHPR	MDH2
MICROTUBULE_MOTOR_ACTIVITY	MICROTUBULE_MOTOR_ACTIVITY	0.230205073260711	0.317496238606483	3161	16	2	DYNC1I1	KIF5C
MICROTUBULE_ORGANIZING_CENTER_ORGANIZATION_AND_BIOGENESIS	MICROTUBULE_ORGANIZING_CENTER_ORGANIZATION_AND_BIOGENESIS	0.230205073260711	0.317496238606483	3161	16	2	BRCA2	UXT
MYOSIN_COMPLEX	MYOSIN_COMPLEX	0.230205073260711	0.317496238606483	3161	16	2	MYL5	MYL6B
REACTOME_JNK_C_JUN_KINASES_PHOSPHORYLATION_AND_ACTIVATION_MEDIATED_BY_ACTIVATED_HUMAN_TAK1	REACTOME_JNK_C_JUN_KINASES_PHOSPHORYLATION_AND_ACTIVATION_MEDIATED_BY_ACTIVATED_HUMAN_TAK1	0.230205073260711	0.317496238606483	3161	16	2	IRAK2	MAPK10
REACTOME_RAP1_SIGNALLING	REACTOME_RAP1_SIGNALLING	0.230205073260711	0.317496238606483	3161	16	2	PRKACA	RASGRP1
THIOLESTER_HYDROLASE_ACTIVITY	THIOLESTER_HYDROLASE_ACTIVITY	0.230205073260711	0.317496238606483	3161	16	2	ACOT11	UCHL1
KEGG_NUCLEOTIDE_EXCISION_REPAIR	KEGG_NUCLEOTIDE_EXCISION_REPAIR	0.239883926917208	0.33026273036841	3161	44	4	DDB1	POLD1	RPA1	RPA2
MITOCHONDRIAL_LUMEN	MITOCHONDRIAL_LUMEN	0.239883926917208	0.33026273036841	3161	44	4	ACADM	DBT	MRPL41	NR3C1
MITOCHONDRIAL_MATRIX	MITOCHONDRIAL_MATRIX	0.239883926917208	0.33026273036841	3161	44	4	ACADM	DBT	MRPL41	NR3C1
BIOCARTA_FAS_PATHWAY	BIOCARTA_FAS_PATHWAY	0.242180958336764	0.332839208118365	3161	30	3	CFLAR	FASLG	MAP3K1
REACTOME_DNA_STRAND_ELONGATION	REACTOME_DNA_STRAND_ELONGATION	0.242180958336764	0.332839208118365	3161	30	3	POLD1	RPA1	RPA2
REGULATION_OF_GENE_EXPRESSION_EPIGENETIC	REGULATION_OF_GENE_EXPRESSION_EPIGENETIC	0.242180958336764	0.332839208118365	3161	30	3	DIRAS3	IGF2	TNP1
ACTIVATION_OF_IMMUNE_RESPONSE	ACTIVATION_OF_IMMUNE_RESPONSE	0.251719859298439	0.343934065180045	3161	17	2	PTPRC	TRAT1
APICAL_PART_OF_CELL	APICAL_PART_OF_CELL	0.251719859298439	0.343934065180045	3161	17	2	AKAP7	SHROOM2
BIOCARTA_CK1_PATHWAY	BIOCARTA_CK1_PATHWAY	0.251719859298439	0.343934065180045	3161	17	2	PPP1R1B	PRKAR1B
NEGATIVE_REGULATION_OF_DNA_BINDING	NEGATIVE_REGULATION_OF_DNA_BINDING	0.251719859298439	0.343934065180045	3161	17	2	CEBPG	NLRP3
REACTOME_BRANCHED_CHAIN_AMINO_ACID_CATABOLISM	REACTOME_BRANCHED_CHAIN_AMINO_ACID_CATABOLISM	0.251719859298439	0.343934065180045	3161	17	2	ALDH6A1	DBT
REACTOME_GABA_SYNTHESIS_RELEASE_REUPTAKE_AND_DEGRADATION	REACTOME_GABA_SYNTHESIS_RELEASE_REUPTAKE_AND_DEGRADATION	0.251719859298439	0.343934065180045	3161	17	2	SNAP25	SYT1
REACTOME_RESOLUTION_OF_AP_SITES_VIA_THE_MULTIPLE_NUCLEOTIDE_PATCH_REPLACEMENT_PATHWAY	REACTOME_RESOLUTION_OF_AP_SITES_VIA_THE_MULTIPLE_NUCLEOTIDE_PATCH_REPLACEMENT_PATHWAY	0.251719859298439	0.343934065180045	3161	17	2	POLB	POLD1
REACTOME_SYNTHESIS_OF_GLYCOSYLPHOSPHATIDYLINOSITOL_GPI	REACTOME_SYNTHESIS_OF_GLYCOSYLPHOSPHATIDYLINOSITOL_GPI	0.251719859298439	0.343934065180045	3161	17	2	DPM2	PIGA
REACTOME_TIE2_SIGNALING	REACTOME_TIE2_SIGNALING	0.251719859298439	0.343934065180045	3161	17	2	DOK2	PIK3R1
REGULATION_OF_ACTION_POTENTIAL	REGULATION_OF_ACTION_POTENTIAL	0.251719859298439	0.343934065180045	3161	17	2	AMIGO1	KLK8
COATED_VESICLE	COATED_VESICLE	0.252456179495193	0.344538799939339	3161	45	4	AMPH	RAB35	RASSF9	SYNRG
REACTOME_MITOCHONDRIAL_PROTEIN_IMPORT	REACTOME_MITOCHONDRIAL_PROTEIN_IMPORT	0.252456179495193	0.344538799939339	3161	45	4	SLC25A4	TAZ	TIMM23B	TOMM7
ANION_TRANSPORT	ANION_TRANSPORT	0.257722631096243	0.3513174273979	3161	31	3	SLC17A7	SLC34A2	VDAC2
RESPONSE_TO_BACTERIUM	RESPONSE_TO_BACTERIUM	0.257722631096243	0.3513174273979	3161	31	3	S100A7	SPN	STAB1
REACTOME_SYNTHESIS_OF_DNA	REACTOME_SYNTHESIS_OF_DNA	0.260370043855752	0.354720164277349	3161	91	7	CDKN1B	ORC6	POLD1	PSMB7	RPA1	RPA2	RPS27A
DNA_REPAIR	DNA_REPAIR	0.266609238417826	0.362798882440963	3161	123	9	BRCA2	CEBPG	DDB1	KAT5	MSH6	POLD1	RPA1	TNP1	XRCC6
KEGG_SPLICEOSOME	KEGG_SPLICEOSOME	0.266609238417826	0.362798882440963	3161	123	9	DHX8	HNRNPA1	HSPA6	PPIE	PRPF38B	PRPF8	RBMX	SF3A3	SYF2
ACTIN_FILAMENT	ACTIN_FILAMENT	0.273279120783987	0.367340149538741	3161	18	2	ACTN2	MYO3A
ACTIVATION_OF_NF_KAPPAB_TRANSCRIPTION_FACTOR	ACTIVATION_OF_NF_KAPPAB_TRANSCRIPTION_FACTOR	0.273279120783987	0.367340149538741	3161	18	2	CAMK2A	TNF
BIOCARTA_MCM_PATHWAY	BIOCARTA_MCM_PATHWAY	0.273279120783987	0.367340149538741	3161	18	2	CDKN1B	ORC6
DETECTION_OF_CHEMICAL_STIMULUS	DETECTION_OF_CHEMICAL_STIMULUS	0.273279120783987	0.367340149538741	3161	18	2	CASR	SYT1
ER_TO_GOLGI_VESICLE_MEDIATED_TRANSPORT	ER_TO_GOLGI_VESICLE_MEDIATED_TRANSPORT	0.273279120783987	0.367340149538741	3161	18	2	ERGIC3	LMAN2L
ESTABLISHMENT_OF_ORGANELLE_LOCALIZATION	ESTABLISHMENT_OF_ORGANELLE_LOCALIZATION	0.273279120783987	0.367340149538741	3161	18	2	LRMP	SHROOM2
GENERAL_RNA_POLYMERASE_II_TRANSCRIPTION_FACTOR_ACTIVITY	GENERAL_RNA_POLYMERASE_II_TRANSCRIPTION_FACTOR_ACTIVITY	0.27339126218868	0.367340149538741	3161	32	3	GTF2F1	TAF6	TAF7
INORGANIC_ANION_TRANSPORT	INORGANIC_ANION_TRANSPORT	0.273279120783987	0.367340149538741	3161	18	2	SLC17A7	SLC34A2
MITOCHONDRIAL_OUTER_MEMBRANE	MITOCHONDRIAL_OUTER_MEMBRANE	0.273279120783987	0.367340149538741	3161	18	2	BNIP3	VDAC2
NEGATIVE_REGULATION_OF_BINDING	NEGATIVE_REGULATION_OF_BINDING	0.273279120783987	0.367340149538741	3161	18	2	CEBPG	NLRP3
NUCLEOTIDE_BIOSYNTHETIC_PROCESS	NUCLEOTIDE_BIOSYNTHETIC_PROCESS	0.273279120783987	0.367340149538741	3161	18	2	AK5	GRM8
PHOSPHOTRANSFERASE_ACTIVITY_PHOSPHATE_GROUP_AS_ACCEPTOR	PHOSPHOTRANSFERASE_ACTIVITY_PHOSPHATE_GROUP_AS_ACCEPTOR	0.273279120783987	0.367340149538741	3161	18	2	AK5	DLG2
POLYSACCHARIDE_METABOLIC_PROCESS	POLYSACCHARIDE_METABOLIC_PROCESS	0.273279120783987	0.367340149538741	3161	18	2	CHST1	DYRK2
PROTEIN_AMINO_ACID_O_LINKED_GLYCOSYLATION	PROTEIN_AMINO_ACID_O_LINKED_GLYCOSYLATION	0.273279120783987	0.367340149538741	3161	18	2	DPM2	DPM3
REACTOME_MICRORNA_MIRNA_BIOGENESIS	REACTOME_MICRORNA_MIRNA_BIOGENESIS	0.273279120783987	0.367340149538741	3161	18	2	POLR2C	POLR2J
REACTOME_N_GLYCAN_ANTENNAE_ELONGATION_IN_THE_MEDIAL_TRANS_GOLGI	REACTOME_N_GLYCAN_ANTENNAE_ELONGATION_IN_THE_MEDIAL_TRANS_GOLGI	0.273279120783987	0.367340149538741	3161	18	2	MGAT4B	ST8SIA2
REACTOME_SIGNALING_BY_CONSTITUTIVELY_ACTIVE_EGFR	REACTOME_SIGNALING_BY_CONSTITUTIVELY_ACTIVE_EGFR	0.273279120783987	0.367340149538741	3161	18	2	PIK3R1	RPS27A
REACTOME_SIGNALING_BY_NODAL	REACTOME_SIGNALING_BY_NODAL	0.273279120783987	0.367340149538741	3161	18	2	ACVR1C	TDGF1
SECRETORY_GRANULE	SECRETORY_GRANULE	0.273279120783987	0.367340149538741	3161	18	2	BRCA2	SELP
SULFUR_COMPOUND_BIOSYNTHETIC_PROCESS	SULFUR_COMPOUND_BIOSYNTHETIC_PROCESS	0.273279120783987	0.367340149538741	3161	18	2	CHST3	MAT2B
SYNAPTOGENESIS	SYNAPTOGENESIS	0.273279120783987	0.367340149538741	3161	18	2	ACHE	COL4A4
TUBE_DEVELOPMENT	TUBE_DEVELOPMENT	0.273279120783987	0.367340149538741	3161	18	2	CALCA	CELSR1
KEGG_CELL_CYCLE	KEGG_CELL_CYCLE	0.274251378721388	0.368284908116987	3161	124	9	CCND1	CDC7	CDKN1B	CDKN2B	HDAC1	MYC	ORC6	TGFB1	TGFB3
CELL_CYCLE_CHECKPOINT_GO_0000075	CELL_CYCLE_CHECKPOINT_GO_0000075	0.277978020083785	0.372862455755608	3161	47	4	CDKN2B	CHFR	DDB1	TGFB1
KEGG_NOTCH_SIGNALING_PATHWAY	KEGG_NOTCH_SIGNALING_PATHWAY	0.277978020083785	0.372862455755608	3161	47	4	HDAC1	JAG2	MFNG	NCSTN
REACTOME_DOWNSTREAM_SIGNALING_EVENTS_OF_B_CELL_RECEPTOR_BCR	REACTOME_DOWNSTREAM_SIGNALING_EVENTS_OF_B_CELL_RECEPTOR_BCR	0.278160980860901	0.372894663485528	3161	93	7	CASP9	CDKN1B	NFKBIE	PSMB7	RASGRP1	RASGRP3	RPS27A
REACTOME_SIGNALING_BY_WNT	REACTOME_SIGNALING_BY_WNT	0.288125833086891	0.386032669572727	3161	63	5	CTNNB1	PPP2CB	PPP2R1A	PSMB7	RPS27A
DNA_DAMAGE_RESPONSESIGNAL_TRANSDUCTION	DNA_DAMAGE_RESPONSESIGNAL_TRANSDUCTION	0.289153900364495	0.386747463087289	3161	33	3	BCL3	CIDEA	DYRK2
REACTOME_TRANSPORT_TO_THE_GOLGI_AND_SUBSEQUENT_MODIFICATION	REACTOME_TRANSPORT_TO_THE_GOLGI_AND_SUBSEQUENT_MODIFICATION	0.289153900364495	0.386747463087289	3161	33	3	MCFD2	MGAT4B	ST8SIA2
SINGLE_STRANDED_DNA_BINDING	SINGLE_STRANDED_DNA_BINDING	0.289153900364495	0.386747463087289	3161	33	3	HNRNPA1	RPA1	RPA2
PROTEIN_DNA_COMPLEX_ASSEMBLY	PROTEIN_DNA_COMPLEX_ASSEMBLY	0.290890906514944	0.388849040845617	3161	48	4	CDK9	GTF2F1	NAP1L3	PBX3
BIOCARTA_CALCINEURIN_PATHWAY	BIOCARTA_CALCINEURIN_PATHWAY	0.294808172546272	0.391630788671322	3161	19	2	NFATC2	PRKCA
BIOCARTA_COMP_PATHWAY	BIOCARTA_COMP_PATHWAY	0.294808172546272	0.391630788671322	3161	19	2	C6	C7
BIOCARTA_MAL_PATHWAY	BIOCARTA_MAL_PATHWAY	0.294808172546272	0.391630788671322	3161	19	2	MAP3K1	MAPK3
CELLULAR_RESPONSE_TO_STIMULUS	CELLULAR_RESPONSE_TO_STIMULUS	0.294808172546272	0.391630788671322	3161	19	2	CDKN2B	FADS1
CHLORIDE_CHANNEL_ACTIVITY	CHLORIDE_CHANNEL_ACTIVITY	0.294808172546272	0.391630788671322	3161	19	2	CLCNKB	GLRA2
MICROTUBULE_ORGANIZING_CENTER_PART	MICROTUBULE_ORGANIZING_CENTER_PART	0.294808172546272	0.391630788671322	3161	19	2	LCK	UXT
REACTOME_BASE_EXCISION_REPAIR	REACTOME_BASE_EXCISION_REPAIR	0.294808172546272	0.391630788671322	3161	19	2	POLB	POLD1
REACTOME_CGMP_EFFECTS	REACTOME_CGMP_EFFECTS	0.294808172546272	0.391630788671322	3161	19	2	PDE3B	PDE6A
REACTOME_M_G1_TRANSITION	REACTOME_M_G1_TRANSITION	0.293498614079279	0.391630788671322	3161	79	6	CDC7	ORC6	PSMB7	RPA1	RPA2	RPS27A
REGULATION_OF_PROTEIN_STABILITY	REGULATION_OF_PROTEIN_STABILITY	0.294808172546272	0.391630788671322	3161	19	2	APOA1	TBRG1
RNA_SPLICING_FACTOR_ACTIVITYTRANSESTERIFICATION_MECHANISM	RNA_SPLICING_FACTOR_ACTIVITYTRANSESTERIFICATION_MECHANISM	0.294808172546272	0.391630788671322	3161	19	2	PRPF8	SF3A3
BIOCARTA_NEUROTRANSMITTERS_PATHWAY	BIOCARTA_NEUROTRANSMITTERS_PATHWAY	0.296362449751385	0.393027872875495	3161	6	1	HDC
PROTON_TRANSPORTING_TWO_SECTOR_ATPASE_COMPLEX	PROTON_TRANSPORTING_TWO_SECTOR_ATPASE_COMPLEX	0.296362449751385	0.393027872875495	3161	6	1	ATP6AP1
REACTOME_BINDING_AND_ENTRY_OF_HIV_VIRION	REACTOME_BINDING_AND_ENTRY_OF_HIV_VIRION	0.296362449751385	0.393027872875495	3161	6	1	CCR5
NUCLEAR_MEMBRANE	NUCLEAR_MEMBRANE	0.303881288719757	0.40277147081161	3161	49	4	DHCR7	NXT1	SCRN1	XPO7
KEGG_FRUCTOSE_AND_MANNOSE_METABOLISM	KEGG_FRUCTOSE_AND_MANNOSE_METABOLISM	0.304979122270039	0.40399831781226	3161	34	3	GMPPB	PFKM	PMM1
CARBOHYDRATE_METABOLIC_PROCESS	CARBOHYDRATE_METABOLIC_PROCESS	0.307909962208905	0.407650548161451	3161	177	12	ADRB3	AKR7A2	CHST1	CHST3	DYRK2	FUT1	IDH1	INSR	PDK2	PFKM	SDHB	ST8SIA2
MICROTUBULE_ORGANIZING_CENTER	MICROTUBULE_ORGANIZING_CENTER	0.310614680051392	0.410999458206749	3161	65	5	BRCA2	LCK	NIN	RABGAP1	UXT
ANION_CHANNEL_ACTIVITY	ANION_CHANNEL_ACTIVITY	0.316240679061209	0.41679810847056	3161	20	2	CLCNKB	GLRA2
BIOCARTA_IGF1MTOR_PATHWAY	BIOCARTA_IGF1MTOR_PATHWAY	0.316240679061209	0.41679810847056	3161	20	2	PDK2	PIK3R1
NUCLEOTIDE_EXCISION_REPAIR	NUCLEOTIDE_EXCISION_REPAIR	0.316240679061209	0.41679810847056	3161	20	2	BRCA2	DDB1
REACTOME_CITRIC_ACID_CYCLE_TCA_CYCLE	REACTOME_CITRIC_ACID_CYCLE_TCA_CYCLE	0.316240679061209	0.41679810847056	3161	20	2	MDH2	SDHB
REACTOME_FANCONI_ANEMIA_PATHWAY	REACTOME_FANCONI_ANEMIA_PATHWAY	0.316240679061209	0.41679810847056	3161	20	2	BRCA2	RPS27A
REACTOME_HS_GAG_DEGRADATION	REACTOME_HS_GAG_DEGRADATION	0.316240679061209	0.41679810847056	3161	20	2	GPC6	HPSE2
REGULATION_OF_MAPKKK_CASCADE	REGULATION_OF_MAPKKK_CASCADE	0.316240679061209	0.41679810847056	3161	20	2	ADRB2	ADRB3
DNA_PACKAGING	DNA_PACKAGING	0.320837068151053	0.421907938274871	3161	35	3	H1FNT	NAP1L3	TNP1
MICROTUBULE_CYTOSKELETON_ORGANIZATION_AND_BIOGENESIS	MICROTUBULE_CYTOSKELETON_ORGANIZATION_AND_BIOGENESIS	0.320837068151053	0.421907938274871	3161	35	3	MAPT	STMN1	UXT
PORE_COMPLEX	PORE_COMPLEX	0.320837068151053	0.421907938274871	3161	35	3	C7	NXT1	XPO7
RNA_SPLICINGVIA_TRANSESTERIFICATION_REACTIONS	RNA_SPLICINGVIA_TRANSESTERIFICATION_REACTIONS	0.320837068151053	0.421907938274871	3161	35	3	DDX39A	SF3A3	SFSWAP
REACTOME_RESPIRATORY_ELECTRON_TRANSPORT	REACTOME_RESPIRATORY_ELECTRON_TRANSPORT	0.321948820550736	0.423132735580968	3161	66	5	COX7A2L	NDUFA4	NDUFC1	NDUFS4	SDHB
MITOSIS	MITOSIS	0.323744901434479	0.425255060898817	3161	82	6	CD28	CDKN2B	CHFR	CLIP1	SUGT1	TGFB1
REACTOME_METABOLISM_OF_VITAMINS_AND_COFACTORS	REACTOME_METABOLISM_OF_VITAMINS_AND_COFACTORS	0.330025811054412	0.433262760343398	3161	51	4	MOCOS	SLC19A3	SLC23A2	SLC2A3
AXON_GUIDANCE	AXON_GUIDANCE	0.337517946586782	0.439898390384772	3161	21	2	NRP2	SEMA3B
DAMAGED_DNA_BINDING	DAMAGED_DNA_BINDING	0.337517946586782	0.439898390384772	3161	21	2	DDB1	MSH6
DEOXYRIBONUCLEASE_ACTIVITY	DEOXYRIBONUCLEASE_ACTIVITY	0.337517946586782	0.439898390384772	3161	21	2	DNASE1L3	ISG20
DOUBLE_STRAND_BREAK_REPAIR	DOUBLE_STRAND_BREAK_REPAIR	0.337517946586782	0.439898390384772	3161	21	2	KAT5	XRCC6
EPIDERMAL_GROWTH_FACTOR_RECEPTOR_SIGNALING_PATHWAY	EPIDERMAL_GROWTH_FACTOR_RECEPTOR_SIGNALING_PATHWAY	0.337517946586782	0.439898390384772	3161	21	2	SHC3	TDGF1
KEGG_DNA_REPLICATION	KEGG_DNA_REPLICATION	0.336699462710441	0.439898390384772	3161	36	3	POLD1	RPA1	RPA2
MITOCHONDRIAL_TRANSPORT	MITOCHONDRIAL_TRANSPORT	0.337517946586782	0.439898390384772	3161	21	2	BNIP3	SLC25A1
N_ACETYLTRANSFERASE_ACTIVITY	N_ACETYLTRANSFERASE_ACTIVITY	0.337517946586782	0.439898390384772	3161	21	2	BRCA2	KAT8
POSITIVE_REGULATION_OF_CELLULAR_COMPONENT_ORGANIZATION_AND_BIOGENESIS	POSITIVE_REGULATION_OF_CELLULAR_COMPONENT_ORGANIZATION_AND_BIOGENESIS	0.336699462710441	0.439898390384772	3161	36	3	AMIGO1	MAPT	ROBO2
REACTOME_GAB1_SIGNALOSOME	REACTOME_GAB1_SIGNALOSOME	0.336699462710441	0.439898390384772	3161	36	3	CASP9	CDKN1B	PIK3R1
REACTOME_REGULATORY_RNA_PATHWAYS	REACTOME_REGULATORY_RNA_PATHWAYS	0.337517946586782	0.439898390384772	3161	21	2	POLR2C	POLR2J
SPLICEOSOME_ASSEMBLY	SPLICEOSOME_ASSEMBLY	0.337517946586782	0.439898390384772	3161	21	2	SF3A3	SFSWAP
TRANSFERASE_ACTIVITY_TRANSFERRING_ONE_CARBON_GROUPS	TRANSFERASE_ACTIVITY_TRANSFERRING_ONE_CARBON_GROUPS	0.336699462710441	0.439898390384772	3161	36	3	GATM	LCMT1	NNMT
CELLULAR_MACROMOLECULE_CATABOLIC_PROCESS	CELLULAR_MACROMOLECULE_CATABOLIC_PROCESS	0.342413024326622	0.446030513642563	3161	100	7	ISG20	PABPC4	PFKM	SIAH2	TSG101	UBE2I	UBE4B
HYDROLASE_ACTIVITY_HYDROLYZING_O_GLYCOSYL_COMPOUNDS	HYDROLASE_ACTIVITY_HYDROLYZING_O_GLYCOSYL_COMPOUNDS	0.352539623024598	0.458712121805716	3161	37	3	FUCA1	HPSE2	KL
TRANSLATION_FACTOR_ACTIVITY_NUCLEIC_ACID_BINDING	TRANSLATION_FACTOR_ACTIVITY_NUCLEIC_ACID_BINDING	0.352539623024598	0.458712121805716	3161	37	3	EIF3C	EIF4B	EIF4H
M_PHASE_OF_MITOTIC_CELL_CYCLE	M_PHASE_OF_MITOTIC_CELL_CYCLE	0.354390424296088	0.460609382492311	3161	85	6	CD28	CDKN2B	CHFR	CLIP1	SUGT1	TGFB1
REACTOME_RNA_POL_I_TRANSCRIPTION	REACTOME_RNA_POL_I_TRANSCRIPTION	0.354390424296088	0.460609382492311	3161	85	6	H2AFZ	HIST1H4B	HIST1H4D	HIST1H4E	HIST1H4H	MAPK3
REACTOME_RESPIRATORY_ELECTRON_TRANSPORT_ATP_SYNTHESIS_BY_CHEMIOSMOTIC_COUPLING_AND_HEAT_PRODUCTION_BY_UNCOUPLING_PROTEINS_	REACTOME_RESPIRATORY_ELECTRON_TRANSPORT_ATP_SYNTHESIS_BY_CHEMIOSMOTIC_COUPLING_AND_HEAT_PRODUCTION_BY_UNCOUPLING_PROTEINS_	0.356178348211481	0.462676857643486	3161	69	5	COX7A2L	NDUFA4	NDUFC1	NDUFS4	SDHB
BIOCARTA_CERAMIDE_PATHWAY	BIOCARTA_CERAMIDE_PATHWAY	0.358588268778626	0.464521302349342	3161	22	2	MAP3K1	MAPK3
DNA_DEPENDENT_ATPASE_ACTIVITY	DNA_DEPENDENT_ATPASE_ACTIVITY	0.358588268778626	0.464521302349342	3161	22	2	RBBP4	XRCC6
REACTOME_REGULATION_OF_HYPOXIA_INDUCIBLE_FACTOR_HIF_BY_OXYGEN	REACTOME_REGULATION_OF_HYPOXIA_INDUCIBLE_FACTOR_HIF_BY_OXYGEN	0.358588268778626	0.464521302349342	3161	22	2	CA9	RPS27A
S_ADENOSYLMETHIONINE_DEPENDENT_METHYLTRANSFERASE_ACTIVITY	S_ADENOSYLMETHIONINE_DEPENDENT_METHYLTRANSFERASE_ACTIVITY	0.358588268778626	0.464521302349342	3161	22	2	LCMT1	NNMT
SMALL_NUCLEAR_RIBONUCLEOPROTEIN_COMPLEX	SMALL_NUCLEAR_RIBONUCLEOPROTEIN_COMPLEX	0.358588268778626	0.464521302349342	3161	22	2	PRPF8	SNRPN
KEGG_SNARE_INTERACTIONS_IN_VESICULAR_TRANSPORT	KEGG_SNARE_INTERACTIONS_IN_VESICULAR_TRANSPORT	0.368332455235222	0.476617727513421	3161	38	3	SNAP25	STX11	VAMP1
REACTOME_PRE_NOTCH_EXPRESSION_AND_PROCESSING	REACTOME_PRE_NOTCH_EXPRESSION_AND_PROCESSING	0.368332455235222	0.476617727513421	3161	38	3	CCND1	MAMLD1	MFNG
CELLULAR_PROTEIN_CATABOLIC_PROCESS	CELLULAR_PROTEIN_CATABOLIC_PROCESS	0.369407768354042	0.47774565852182	3161	54	4	SIAH2	TSG101	UBE2I	UBE4B
REACTOME_ELEVATION_OF_CYTOSOLIC_CA2_LEVELS	REACTOME_ELEVATION_OF_CYTOSOLIC_CA2_LEVELS	0.374162517096186	0.483361930125359	3161	8	1	P2RX1
REACTOME_REGULATION_OF_THE_FANCONI_ANEMIA_PATHWAY	REACTOME_REGULATION_OF_THE_FANCONI_ANEMIA_PATHWAY	0.374162517096186	0.483361930125359	3161	8	1	RPS27A
BIOCARTA_CCR3_PATHWAY	BIOCARTA_CCR3_PATHWAY	0.379406321994866	0.487719030904085	3161	23	2	MAPK3	PRKCA
BIOCARTA_P53HYPOXIA_PATHWAY	BIOCARTA_P53HYPOXIA_PATHWAY	0.379406321994866	0.487719030904085	3161	23	2	FHL2	RPA1
HISTONE_MODIFICATION	HISTONE_MODIFICATION	0.379406321994866	0.487719030904085	3161	23	2	KAT5	KAT8
KEGG_NITROGEN_METABOLISM	KEGG_NITROGEN_METABOLISM	0.379406321994866	0.487719030904085	3161	23	2	CA9	CTH
MITOCHONDRIAL_RESPIRATORY_CHAIN	MITOCHONDRIAL_RESPIRATORY_CHAIN	0.379406321994866	0.487719030904085	3161	23	2	NDUFS4	SURF1
POSITIVE_REGULATION_OF_TRANSPORT	POSITIVE_REGULATION_OF_TRANSPORT	0.379406321994866	0.487719030904085	3161	23	2	ITLN1	NLRP12
REACTOME_LYSOSOME_VESICLE_BIOGENESIS	REACTOME_LYSOSOME_VESICLE_BIOGENESIS	0.379406321994866	0.487719030904085	3161	23	2	AP1S2	SH3GL2
REACTOME_PRE_NOTCH_TRANSCRIPTION_AND_TRANSLATION	REACTOME_PRE_NOTCH_TRANSCRIPTION_AND_TRANSLATION	0.379406321994866	0.487719030904085	3161	23	2	CCND1	MAMLD1
RNA_CATABOLIC_PROCESS	RNA_CATABOLIC_PROCESS	0.379406321994866	0.487719030904085	3161	23	2	ISG20	PABPC4
RNA_PROCESSING	RNA_PROCESSING	0.382031046509728	0.49082411561436	3161	171	11	DDX39A	DHX8	DUSP11	KHDRBS1	PABPC4	PRPF8	RBM6	RBPMS	SF3A3	SFSWAP	SNRPN
REACTOME_MRNA_SPLICING	REACTOME_MRNA_SPLICING	0.389360112159844	0.499966515121507	3161	105	7	GTF2F1	HNRNPA1	POLR2C	POLR2J	PRPF8	RBMX	SF3A3
DNA_DEPENDENT_DNA_REPLICATION	DNA_DEPENDENT_DNA_REPLICATION	0.395595663738419	0.507417948130307	3161	56	4	MSH6	POLB	RPA1	RPA2
REACTOME_LOSS_OF_NLP_FROM_MITOTIC_CENTROSOMES	REACTOME_LOSS_OF_NLP_FROM_MITOTIC_CENTROSOMES	0.395595663738419	0.507417948130307	3161	56	4	NEDD1	PPP2R1A	PRKACA	TUBB
COVALENT_CHROMATIN_MODIFICATION	COVALENT_CHROMATIN_MODIFICATION	0.399932606757036	0.51102499752288	3161	24	2	KAT5	KAT8
KEGG_DORSO_VENTRAL_AXIS_FORMATION	KEGG_DORSO_VENTRAL_AXIS_FORMATION	0.399932606757036	0.51102499752288	3161	24	2	MAPK3	PIWIL1
KINETOCHORE	KINETOCHORE	0.399932606757036	0.51102499752288	3161	24	2	CLIP1	SUGT1
N_ACYLTRANSFERASE_ACTIVITY	N_ACYLTRANSFERASE_ACTIVITY	0.399932606757036	0.51102499752288	3161	24	2	BRCA2	KAT8
PROTEIN_SERINE_THREONINE_PHOSPHATASE_ACTIVITY	PROTEIN_SERINE_THREONINE_PHOSPHATASE_ACTIVITY	0.399932606757036	0.51102499752288	3161	24	2	LCK	PPP2CB
REACTOME_G0_AND_EARLY_G1	REACTOME_G0_AND_EARLY_G1	0.399932606757036	0.51102499752288	3161	24	2	HDAC1	RBBP4
REACTOME_SMOOTH_MUSCLE_CONTRACTION	REACTOME_SMOOTH_MUSCLE_CONTRACTION	0.399932606757036	0.51102499752288	3161	24	2	MYL6B	MYLK
BIOCARTA_FEEDER_PATHWAY	BIOCARTA_FEEDER_PATHWAY	0.409775620544654	0.521048024822633	3161	9	1	PGM1
PEPTIDE_METABOLIC_PROCESS	PEPTIDE_METABOLIC_PROCESS	0.409775620544654	0.521048024822633	3161	9	1	DMD
REACTOME_ENDOSOMAL_VACUOLAR_PATHWAY	REACTOME_ENDOSOMAL_VACUOLAR_PATHWAY	0.409775620544654	0.521048024822633	3161	9	1	HLA-G
REACTOME_ROLE_OF_SECOND_MESSENGERS_IN_NETRIN1_SIGNALING	REACTOME_ROLE_OF_SECOND_MESSENGERS_IN_NETRIN1_SIGNALING	0.409775620544654	0.521048024822633	3161	9	1	TRPC4
REGULATION_OF_ENDOTHELIAL_CELL_PROLIFERATION	REGULATION_OF_ENDOTHELIAL_CELL_PROLIFERATION	0.409775620544654	0.521048024822633	3161	9	1	ANG
REGULATION_OF_TYROSINE_PHOSPHORYLATION_OF_STAT_PROTEIN	REGULATION_OF_TYROSINE_PHOSPHORYLATION_OF_STAT_PROTEIN	0.409775620544654	0.521048024822633	3161	9	1	HCLS1
SMALL_CONJUGATING_PROTEIN_SPECIFIC_PROTEASE_ACTIVITY	SMALL_CONJUGATING_PROTEIN_SPECIFIC_PROTEASE_ACTIVITY	0.409775620544654	0.521048024822633	3161	9	1	UCHL1
TRIACYLGLYCEROL_METABOLIC_PROCESS	TRIACYLGLYCEROL_METABOLIC_PROCESS	0.409775620544654	0.521048024822633	3161	9	1	DGAT2
UNFOLDED_PROTEIN_RESPONSE	UNFOLDED_PROTEIN_RESPONSE	0.409775620544654	0.521048024822633	3161	9	1	DERL3
NUCLEAR_MEMBRANE_PART	NUCLEAR_MEMBRANE_PART	0.415199551142097	0.527658801180585	3161	41	3	DHCR7	NXT1	XPO7
RNA_SPLICING	RNA_SPLICING	0.416059902206393	0.52846590718798	3161	91	6	DDX39A	DHX8	PRPF8	SF3A3	SFSWAP	SNRPN
ACETYLTRANSFERASE_ACTIVITY	ACETYLTRANSFERASE_ACTIVITY	0.420132932074936	0.531624519227508	3161	25	2	BRCA2	KAT8
AMINO_ACID_CATABOLIC_PROCESS	AMINO_ACID_CATABOLIC_PROCESS	0.420132932074936	0.531624519227508	3161	25	2	HPD	IDO1
NUCLEOBASENUCLEOSIDENUCLEOTIDE_KINASE_ACTIVITY	NUCLEOBASENUCLEOSIDENUCLEOTIDE_KINASE_ACTIVITY	0.420132932074936	0.531624519227508	3161	25	2	AK5	DLG2
PHOSPHATASE_REGULATOR_ACTIVITY	PHOSPHATASE_REGULATOR_ACTIVITY	0.420132932074936	0.531624519227508	3161	25	2	PPP1R1B	PPP2R1A
REACTOME_A_TETRASACCHARIDE_LINKER_SEQUENCE_IS_REQUIRED_FOR_GAG_SYNTHESIS	REACTOME_A_TETRASACCHARIDE_LINKER_SEQUENCE_IS_REQUIRED_FOR_GAG_SYNTHESIS	0.420132932074936	0.531624519227508	3161	25	2	GPC6	VCAN
RIBONUCLEASE_ACTIVITY	RIBONUCLEASE_ACTIVITY	0.420132932074936	0.531624519227508	3161	25	2	ANG	ISG20
SERINE_TYPE_ENDOPEPTIDASE_INHIBITOR_ACTIVITY	SERINE_TYPE_ENDOPEPTIDASE_INHIBITOR_ACTIVITY	0.420132932074936	0.531624519227508	3161	25	2	SERPINA5	SERPINB6
BETA_TUBULIN_BINDING	BETA_TUBULIN_BINDING	0.443362775139929	0.548591281897824	3161	10	1	UXT
BIOCARTA_EPHA4_PATHWAY	BIOCARTA_EPHA4_PATHWAY	0.443362775139929	0.548591281897824	3161	10	1	SELP
BIOCARTA_GABA_PATHWAY	BIOCARTA_GABA_PATHWAY	0.443362775139929	0.548591281897824	3161	10	1	DNM1
BIOCARTA_RNA_PATHWAY	BIOCARTA_RNA_PATHWAY	0.443362775139929	0.548591281897824	3161	10	1	MAP3K14
BODY_FLUID_SECRETION	BODY_FLUID_SECRETION	0.443362775139929	0.548591281897824	3161	10	1	CEL
BRUSH_BORDER	BRUSH_BORDER	0.443362775139929	0.548591281897824	3161	10	1	ITLN1
CELLULAR_RESPONSE_TO_STRESS	CELLULAR_RESPONSE_TO_STRESS	0.443362775139929	0.548591281897824	3161	10	1	FADS1
COENZYME_BIOSYNTHETIC_PROCESS	COENZYME_BIOSYNTHETIC_PROCESS	0.443362775139929	0.548591281897824	3161	10	1	PDSS1
COFACTOR_CATABOLIC_PROCESS	COFACTOR_CATABOLIC_PROCESS	0.443362775139929	0.548591281897824	3161	10	1	SDHB
COFACTOR_TRANSPORTER_ACTIVITY	COFACTOR_TRANSPORTER_ACTIVITY	0.443362775139929	0.548591281897824	3161	10	1	HPX
FUCOSYLTRANSFERASE_ACTIVITY	FUCOSYLTRANSFERASE_ACTIVITY	0.443362775139929	0.548591281897824	3161	10	1	FUT1
GENE_SILENCING	GENE_SILENCING	0.443362775139929	0.548591281897824	3161	10	1	TNP1
GLUCAN_METABOLIC_PROCESS	GLUCAN_METABOLIC_PROCESS	0.443362775139929	0.548591281897824	3161	10	1	DYRK2
INTERLEUKIN_8_BIOSYNTHETIC_PROCESS	INTERLEUKIN_8_BIOSYNTHETIC_PROCESS	0.443362775139929	0.548591281897824	3161	10	1	BCL3
KEGG_GALACTOSE_METABOLISM	KEGG_GALACTOSE_METABOLISM	0.439977939568256	0.548591281897824	3161	26	2	PFKM	PGM1
KEGG_O_GLYCAN_BIOSYNTHESIS	KEGG_O_GLYCAN_BIOSYNTHESIS	0.439977939568256	0.548591281897824	3161	26	2	GALNT9	ST6GALNAC1
KEGG_PENTOSE_PHOSPHATE_PATHWAY	KEGG_PENTOSE_PHOSPHATE_PATHWAY	0.439977939568256	0.548591281897824	3161	26	2	PFKM	PGM1
MICROVILLUS	MICROVILLUS	0.443362775139929	0.548591281897824	3161	10	1	CDH23
MITOTIC_SPINDLE_ORGANIZATION_AND_BIOGENESIS	MITOTIC_SPINDLE_ORGANIZATION_AND_BIOGENESIS	0.443362775139929	0.548591281897824	3161	10	1	STMN1
MONOCARBOXYLIC_ACID_TRANSPORT	MONOCARBOXYLIC_ACID_TRANSPORT	0.443362775139929	0.548591281897824	3161	10	1	SLC16A4
NUCLEAR_UBIQUITIN_LIGASE_COMPLEX	NUCLEAR_UBIQUITIN_LIGASE_COMPLEX	0.443362775139929	0.548591281897824	3161	10	1	BRCC3
NUCLEOSOME_ASSEMBLY	NUCLEOSOME_ASSEMBLY	0.443362775139929	0.548591281897824	3161	10	1	NAP1L3
PERIPHERAL_NERVOUS_SYSTEM_DEVELOPMENT	PERIPHERAL_NERVOUS_SYSTEM_DEVELOPMENT	0.443362775139929	0.548591281897824	3161	10	1	EGR2
POSITIVE_REGULATION_OF_CYTOSKELETON_ORGANIZATION_AND_BIOGENESIS	POSITIVE_REGULATION_OF_CYTOSKELETON_ORGANIZATION_AND_BIOGENESIS	0.443362775139929	0.548591281897824	3161	10	1	MAPT
POSITIVE_REGULATION_OF_EPITHELIAL_CELL_PROLIFERATION	POSITIVE_REGULATION_OF_EPITHELIAL_CELL_PROLIFERATION	0.443362775139929	0.548591281897824	3161	10	1	LAMA1
PROTEIN_DEACETYLASE_ACTIVITY	PROTEIN_DEACETYLASE_ACTIVITY	0.443362775139929	0.548591281897824	3161	10	1	HDAC1
PROTEIN_SERINE_THREONINE_TYROSINE_KINASE_ACTIVITY	PROTEIN_SERINE_THREONINE_TYROSINE_KINASE_ACTIVITY	0.443362775139929	0.548591281897824	3161	10	1	MAPK10
REACTOME_ASSOCIATION_OF_TRIC_CCT_WITH_TARGET_PROTEINS_DURING_BIOSYNTHESIS	REACTOME_ASSOCIATION_OF_TRIC_CCT_WITH_TARGET_PROTEINS_DURING_BIOSYNTHESIS	0.439977939568256	0.548591281897824	3161	26	2	CCT7	SPHK1
REACTOME_BASE_FREE_SUGAR_PHOSPHATE_REMOVAL_VIA_THE_SINGLE_NUCLEOTIDE_REPLACEMENT_PATHWAY	REACTOME_BASE_FREE_SUGAR_PHOSPHATE_REMOVAL_VIA_THE_SINGLE_NUCLEOTIDE_REPLACEMENT_PATHWAY	0.443362775139929	0.548591281897824	3161	10	1	POLB
REACTOME_E2F_ENABLED_INHIBITION_OF_PRE_REPLICATION_COMPLEX_FORMATION	REACTOME_E2F_ENABLED_INHIBITION_OF_PRE_REPLICATION_COMPLEX_FORMATION	0.443362775139929	0.548591281897824	3161	10	1	ORC6
REACTOME_ETHANOL_OXIDATION	REACTOME_ETHANOL_OXIDATION	0.443362775139929	0.548591281897824	3161	10	1	ALDH1A1
REACTOME_GAP_JUNCTION_DEGRADATION	REACTOME_GAP_JUNCTION_DEGRADATION	0.443362775139929	0.548591281897824	3161	10	1	DNM1
REACTOME_HORMONE_LIGAND_BINDING_RECEPTORS	REACTOME_HORMONE_LIGAND_BINDING_RECEPTORS	0.443362775139929	0.548591281897824	3161	10	1	FSHR
REACTOME_HYALURONAN_UPTAKE_AND_DEGRADATION	REACTOME_HYALURONAN_UPTAKE_AND_DEGRADATION	0.443362775139929	0.548591281897824	3161	10	1	CD44
REACTOME_INTEGRATION_OF_PROVIRUS	REACTOME_INTEGRATION_OF_PROVIRUS	0.443362775139929	0.548591281897824	3161	10	1	XRCC6
REACTOME_IRAK1_RECRUITS_IKK_COMPLEX	REACTOME_IRAK1_RECRUITS_IKK_COMPLEX	0.443362775139929	0.548591281897824	3161	10	1	PELI1
REACTOME_RAF_MAP_KINASE_CASCADE	REACTOME_RAF_MAP_KINASE_CASCADE	0.443362775139929	0.548591281897824	3161	10	1	MAPK3
REACTOME_RECRUITMENT_OF_NUMA_TO_MITOTIC_CENTROSOMES	REACTOME_RECRUITMENT_OF_NUMA_TO_MITOTIC_CENTROSOMES	0.443362775139929	0.548591281897824	3161	10	1	NEDD1
REACTOME_SEMA4D_INDUCED_CELL_MIGRATION_AND_GROWTH_CONE_COLLAPSE	REACTOME_SEMA4D_INDUCED_CELL_MIGRATION_AND_GROWTH_CONE_COLLAPSE	0.439977939568256	0.548591281897824	3161	26	2	MYH10	RND1
REACTOME_UNFOLDED_PROTEIN_RESPONSE	REACTOME_UNFOLDED_PROTEIN_RESPONSE	0.436065889690065	0.548591281897824	3161	76	5	ATF3	CCL2	IGFBP1	WFS1	WIPI1
REGULATION_OF_CELL_CELL_ADHESION	REGULATION_OF_CELL_CELL_ADHESION	0.443362775139929	0.548591281897824	3161	10	1	ACVRL1
RESPONSE_TO_STEROID_HORMONE_STIMULUS	RESPONSE_TO_STEROID_HORMONE_STIMULUS	0.443362775139929	0.548591281897824	3161	10	1	BRCA2
MITOCHONDRIAL_MEMBRANE_PART	MITOCHONDRIAL_MEMBRANE_PART	0.445817355380486	0.551337646664534	3161	43	3	BNIP3	NDUFS4	SURF1
M_PHASE	M_PHASE	0.455058789316256	0.562173733404916	3161	112	7	CD28	CDKN2B	CHFR	CLIP1	MSH4	SUGT1	TGFB1
REACTOME_CELL_CYCLE_CHECKPOINTS	REACTOME_CELL_CYCLE_CHECKPOINTS	0.455058789316256	0.562173733404916	3161	112	7	CDC7	CDKN1B	ORC6	PSMB7	RPA1	RPA2	RPS27A
AMINE_CATABOLIC_PROCESS	AMINE_CATABOLIC_PROCESS	0.459442664527969	0.566098997364819	3161	27	2	HPD	IDO1
GLUCOSE_METABOLIC_PROCESS	GLUCOSE_METABOLIC_PROCESS	0.459442664527969	0.566098997364819	3161	27	2	PDK2	PFKM
REACTOME_ENDOSOMAL_SORTING_COMPLEX_REQUIRED_FOR_TRANSPORT_ESCRT	REACTOME_ENDOSOMAL_SORTING_COMPLEX_REQUIRED_FOR_TRANSPORT_ESCRT	0.459442664527969	0.566098997364819	3161	27	2	RPS27A	TSG101
REACTOME_GAP_JUNCTION_TRAFFICKING	REACTOME_GAP_JUNCTION_TRAFFICKING	0.459442664527969	0.566098997364819	3161	27	2	DNM1	GJB2
REACTOME_PIP3_ACTIVATES_AKT_SIGNALING	REACTOME_PIP3_ACTIVATES_AKT_SIGNALING	0.459442664527969	0.566098997364819	3161	27	2	CASP9	CDKN1B
REGULATION_OF_DNA_METABOLIC_PROCESS	REGULATION_OF_DNA_METABOLIC_PROCESS	0.460885655024141	0.567578869651777	3161	44	3	CEBPG	IL7R	TGFB1
ALDO_KETO_REDUCTASE_ACTIVITY	ALDO_KETO_REDUCTASE_ACTIVITY	0.475039198129158	0.57386300659681	3161	11	1	AKR7A2
ATP_DEPENDENT_DNA_HELICASE_ACTIVITY	ATP_DEPENDENT_DNA_HELICASE_ACTIVITY	0.475039198129158	0.57386300659681	3161	11	1	XRCC6
BIOCARTA_EIF2_PATHWAY	BIOCARTA_EIF2_PATHWAY	0.475039198129158	0.57386300659681	3161	11	1	EIF5
BIOCARTA_LEPTIN_PATHWAY	BIOCARTA_LEPTIN_PATHWAY	0.475039198129158	0.57386300659681	3161	11	1	LEP
BIOCARTA_P35ALZHEIMERS_PATHWAY	BIOCARTA_P35ALZHEIMERS_PATHWAY	0.475039198129158	0.57386300659681	3161	11	1	MAPT
BIOCARTA_PARKIN_PATHWAY	BIOCARTA_PARKIN_PATHWAY	0.475039198129158	0.57386300659681	3161	11	1	SNCAIP
BIOCARTA_PTC1_PATHWAY	BIOCARTA_PTC1_PATHWAY	0.475039198129158	0.57386300659681	3161	11	1	PTCH1
BIOCARTA_SRCRPTP_PATHWAY	BIOCARTA_SRCRPTP_PATHWAY	0.475039198129158	0.57386300659681	3161	11	1	PRKCA
CARBOXYPEPTIDASE_ACTIVITY	CARBOXYPEPTIDASE_ACTIVITY	0.475039198129158	0.57386300659681	3161	11	1	CPA3
CATION_TRANSPORTING_ATPASE_ACTIVITY	CATION_TRANSPORTING_ATPASE_ACTIVITY	0.475039198129158	0.57386300659681	3161	11	1	ATP6V0E1
CENTROSOME_CYCLE	CENTROSOME_CYCLE	0.475039198129158	0.57386300659681	3161	11	1	BRCA2
CERAMIDE_METABOLIC_PROCESS	CERAMIDE_METABOLIC_PROCESS	0.475039198129158	0.57386300659681	3161	11	1	CERK
COFACTOR_TRANSPORT	COFACTOR_TRANSPORT	0.475039198129158	0.57386300659681	3161	11	1	HPX
DNA_MODIFICATION	DNA_MODIFICATION	0.475039198129158	0.57386300659681	3161	11	1	PNP
GLUCOSE_CATABOLIC_PROCESS	GLUCOSE_CATABOLIC_PROCESS	0.475039198129158	0.57386300659681	3161	11	1	PFKM
INTERCELLULAR_JUNCTION_ASSEMBLY	INTERCELLULAR_JUNCTION_ASSEMBLY	0.475039198129158	0.57386300659681	3161	11	1	GJD3
KEGG_FOLATE_BIOSYNTHESIS	KEGG_FOLATE_BIOSYNTHESIS	0.475039198129158	0.57386300659681	3161	11	1	ALPP
LATE_ENDOSOME	LATE_ENDOSOME	0.475039198129158	0.57386300659681	3161	11	1	TSG101
LYSOSOME_ORGANIZATION_AND_BIOGENESIS	LYSOSOME_ORGANIZATION_AND_BIOGENESIS	0.475039198129158	0.57386300659681	3161	11	1	CLN5
NEGATIVE_REGULATION_OF_HYDROLASE_ACTIVITY	NEGATIVE_REGULATION_OF_HYDROLASE_ACTIVITY	0.475039198129158	0.57386300659681	3161	11	1	TNNT2
NON_MEMBRANE_SPANNING_PROTEIN_TYROSINE_KINASE_ACTIVITY	NON_MEMBRANE_SPANNING_PROTEIN_TYROSINE_KINASE_ACTIVITY	0.475039198129158	0.57386300659681	3161	11	1	TNK2
OLIGOSACCHARIDE_METABOLIC_PROCESS	OLIGOSACCHARIDE_METABOLIC_PROCESS	0.475039198129158	0.57386300659681	3161	11	1	ST8SIA2
PHOSPHATASE_INHIBITOR_ACTIVITY	PHOSPHATASE_INHIBITOR_ACTIVITY	0.475039198129158	0.57386300659681	3161	11	1	PPP1R1B
REACTOME_CDC6_ASSOCIATION_WITH_THE_ORC_ORIGIN_COMPLEX	REACTOME_CDC6_ASSOCIATION_WITH_THE_ORC_ORIGIN_COMPLEX	0.475039198129158	0.57386300659681	3161	11	1	ORC6
REACTOME_DSCAM_INTERACTIONS	REACTOME_DSCAM_INTERACTIONS	0.475039198129158	0.57386300659681	3161	11	1	DSCAML1
REACTOME_MITOTIC_PROMETAPHASE	REACTOME_MITOTIC_PROMETAPHASE	0.469716212447583	0.57386300659681	3161	79	5	CENPP	CLIP1	ITGB3BP	PPP2CB	PPP2R1A
REACTOME_MTORC1_MEDIATED_SIGNALLING	REACTOME_MTORC1_MEDIATED_SIGNALLING	0.475039198129158	0.57386300659681	3161	11	1	EIF4B
REACTOME_PURINE_RIBONUCLEOSIDE_MONOPHOSPHATE_BIOSYNTHESIS	REACTOME_PURINE_RIBONUCLEOSIDE_MONOPHOSPHATE_BIOSYNTHESIS	0.475039198129158	0.57386300659681	3161	11	1	IMPDH2
REACTOME_RECYCLING_OF_BILE_ACIDS_AND_SALTS	REACTOME_RECYCLING_OF_BILE_ACIDS_AND_SALTS	0.475039198129158	0.57386300659681	3161	11	1	ABCB11
REACTOME_SIGNALING_BY_ACTIVATED_POINT_MUTANTS_OF_FGFR1	REACTOME_SIGNALING_BY_ACTIVATED_POINT_MUTANTS_OF_FGFR1	0.475039198129158	0.57386300659681	3161	11	1	FGF1
REGULATION_OF_GENE_SPECIFIC_TRANSCRIPTION	REGULATION_OF_GENE_SPECIFIC_TRANSCRIPTION	0.475039198129158	0.57386300659681	3161	11	1	SPI1
REGULATION_OF_JAK_STAT_CASCADE	REGULATION_OF_JAK_STAT_CASCADE	0.475039198129158	0.57386300659681	3161	11	1	HCLS1
REGULATION_OF_PROTEIN_POLYMERIZATION	REGULATION_OF_PROTEIN_POLYMERIZATION	0.475039198129158	0.57386300659681	3161	11	1	MAPT
RIBONUCLEOPROTEIN_BINDING	RIBONUCLEOPROTEIN_BINDING	0.475039198129158	0.57386300659681	3161	11	1	RPS21
SPINDLE_ORGANIZATION_AND_BIOGENESIS	SPINDLE_ORGANIZATION_AND_BIOGENESIS	0.475039198129158	0.57386300659681	3161	11	1	STMN1
STEROL_BINDING	STEROL_BINDING	0.475039198129158	0.57386300659681	3161	11	1	APOA1
TRICARBOXYLIC_ACID_CYCLE_INTERMEDIATE_METABOLIC_PROCESS	TRICARBOXYLIC_ACID_CYCLE_INTERMEDIATE_METABOLIC_PROCESS	0.475039198129158	0.57386300659681	3161	11	1	IDH1
REACTOME_CYCLIN_E_ASSOCIATED_EVENTS_DURING_G1_S_TRANSITION_	REACTOME_CYCLIN_E_ASSOCIATED_EVENTS_DURING_G1_S_TRANSITION_	0.485189710790232	0.585522150984508	3161	63	4	CDKN1B	MYC	PSMB7	RPS27A
REACTOME_RECRUITMENT_OF_MITOTIC_CENTROSOME_PROTEINS_AND_COMPLEXES	REACTOME_RECRUITMENT_OF_MITOTIC_CENTROSOME_PROTEINS_AND_COMPLEXES	0.485189710790232	0.585522150984508	3161	63	4	NEDD1	PPP2R1A	PRKACA	TUBB
BIOCARTA_TNFR1_PATHWAY	BIOCARTA_TNFR1_PATHWAY	0.497150980209052	0.598724948444783	3161	29	2	MAP3K1	TNF
KEGG_RNA_POLYMERASE	KEGG_RNA_POLYMERASE	0.497150980209052	0.598724948444783	3161	29	2	POLR2C	POLR2J
REACTOME_FORMATION_OF_TRANSCRIPTION_COUPLED_NER_TC_NER_REPAIR_COMPLEX	REACTOME_FORMATION_OF_TRANSCRIPTION_COUPLED_NER_TC_NER_REPAIR_COMPLEX	0.497150980209052	0.598724948444783	3161	29	2	POLR2C	POLR2J
TRANSCRIPTION_INITIATION_FROM_RNA_POLYMERASE_II_PROMOTER	TRANSCRIPTION_INITIATION_FROM_RNA_POLYMERASE_II_PROMOTER	0.497150980209052	0.598724948444783	3161	29	2	CDK9	GTF2F1
3_5_EXONUCLEASE_ACTIVITY	3_5_EXONUCLEASE_ACTIVITY	0.504913556223597	0.601027493720692	3161	12	1	ISG20
ACTIN_FILAMENT_BUNDLE_FORMATION	ACTIN_FILAMENT_BUNDLE_FORMATION	0.504913556223597	0.601027493720692	3161	12	1	SHROOM2
BIOCARTA_VDR_PATHWAY	BIOCARTA_VDR_PATHWAY	0.504913556223597	0.601027493720692	3161	12	1	HDAC1
GLYCOPROTEIN_CATABOLIC_PROCESS	GLYCOPROTEIN_CATABOLIC_PROCESS	0.504913556223597	0.601027493720692	3161	12	1	NCSTN
KEGG_NON_HOMOLOGOUS_END_JOINING	KEGG_NON_HOMOLOGOUS_END_JOINING	0.504913556223597	0.601027493720692	3161	12	1	XRCC6
MICROBODY	MICROBODY	0.504955324008305	0.601027493720692	3161	47	3	AMACR	PRDX5	SLC25A17
N_METHYLTRANSFERASE_ACTIVITY	N_METHYLTRANSFERASE_ACTIVITY	0.504913556223597	0.601027493720692	3161	12	1	NNMT
NUCLEAR_MATRIX	NUCLEAR_MATRIX	0.504913556223597	0.601027493720692	3161	12	1	TEP1
PEROXISOME	PEROXISOME	0.504955324008305	0.601027493720692	3161	47	3	AMACR	PRDX5	SLC25A17
PROTEIN_EXPORT_FROM_NUCLEUS	PROTEIN_EXPORT_FROM_NUCLEUS	0.504913556223597	0.601027493720692	3161	12	1	XPO7
PROTEIN_TARGETING_TO_MEMBRANE	PROTEIN_TARGETING_TO_MEMBRANE	0.504913556223597	0.601027493720692	3161	12	1	SSR2
REACTOME_CASPASE_MEDIATED_CLEAVAGE_OF_CYTOSKELETAL_PROTEINS	REACTOME_CASPASE_MEDIATED_CLEAVAGE_OF_CYTOSKELETAL_PROTEINS	0.504913556223597	0.601027493720692	3161	12	1	MAPT
REACTOME_CS_DS_DEGRADATION	REACTOME_CS_DS_DEGRADATION	0.504913556223597	0.601027493720692	3161	12	1	VCAN
REACTOME_FACILITATIVE_NA_INDEPENDENT_GLUCOSE_TRANSPORTERS	REACTOME_FACILITATIVE_NA_INDEPENDENT_GLUCOSE_TRANSPORTERS	0.504913556223597	0.601027493720692	3161	12	1	SLC2A3
REACTOME_GABA_A_RECEPTOR_ACTIVATION	REACTOME_GABA_A_RECEPTOR_ACTIVATION	0.504913556223597	0.601027493720692	3161	12	1	GABRB3
REACTOME_NOTCH_HLH_TRANSCRIPTION_PATHWAY	REACTOME_NOTCH_HLH_TRANSCRIPTION_PATHWAY	0.504913556223597	0.601027493720692	3161	12	1	MAMLD1
REACTOME_RESOLUTION_OF_AP_SITES_VIA_THE_SINGLE_NUCLEOTIDE_REPLACEMENT_PATHWAY	REACTOME_RESOLUTION_OF_AP_SITES_VIA_THE_SINGLE_NUCLEOTIDE_REPLACEMENT_PATHWAY	0.504913556223597	0.601027493720692	3161	12	1	POLB
REACTOME_REVERSIBLE_HYDRATION_OF_CARBON_DIOXIDE	REACTOME_REVERSIBLE_HYDRATION_OF_CARBON_DIOXIDE	0.504913556223597	0.601027493720692	3161	12	1	CA9
REACTOME_RNA_POL_I_RNA_POL_III_AND_MITOCHONDRIAL_TRANSCRIPTION	REACTOME_RNA_POL_I_RNA_POL_III_AND_MITOCHONDRIAL_TRANSCRIPTION	0.50111139682528	0.601027493720692	3161	117	7	GTF3C5	H2AFZ	HIST1H4B	HIST1H4D	HIST1H4E	HIST1H4H	MAPK3
REACTOME_SYNTHESIS_OF_PIPS_AT_THE_EARLY_ENDOSOME_MEMBRANE	REACTOME_SYNTHESIS_OF_PIPS_AT_THE_EARLY_ENDOSOME_MEMBRANE	0.504913556223597	0.601027493720692	3161	12	1	INPP4B
REGULATION_OF_NEURON_APOPTOSIS	REGULATION_OF_NEURON_APOPTOSIS	0.504913556223597	0.601027493720692	3161	12	1	GDNF
SINGLE_STRANDED_RNA_BINDING	SINGLE_STRANDED_RNA_BINDING	0.504913556223597	0.601027493720692	3161	12	1	PABPC4
UBIQUITIN_CYCLE	UBIQUITIN_CYCLE	0.504955324008305	0.601027493720692	3161	47	3	TSG101	UBE4B	UCHL1
PROTEIN_CATABOLIC_PROCESS	PROTEIN_CATABOLIC_PROCESS	0.509839933326527	0.606533713785006	3161	65	4	SIAH2	TSG101	UBE2I	UBE4B
CHROMOSOMEPERICENTRIC_REGION	CHROMOSOMEPERICENTRIC_REGION	0.515363124628501	0.611863304847401	3161	30	2	CLIP1	SUGT1
NUCLEAR_PORE	NUCLEAR_PORE	0.515363124628501	0.611863304847401	3161	30	2	NXT1	XPO7
REACTOME_NOD1_2_SIGNALING_PATHWAY	REACTOME_NOD1_2_SIGNALING_PATHWAY	0.515363124628501	0.611863304847401	3161	30	2	CASP9	IRAK2
REACTOME_TRAF6_MEDIATED_IRF7_ACTIVATION	REACTOME_TRAF6_MEDIATED_IRF7_ACTIVATION	0.515363124628501	0.611863304847401	3161	30	2	IRF3	IRF7
CARBOHYDRATE_BIOSYNTHETIC_PROCESS	CARBOHYDRATE_BIOSYNTHETIC_PROCESS	0.519226285174529	0.615826524276767	3161	48	3	CHST3	DYRK2	ST8SIA2
GOLGI_VESICLE_TRANSPORT	GOLGI_VESICLE_TRANSPORT	0.519226285174529	0.615826524276767	3161	48	3	ERGIC3	LMAN2L	RER1
REACTOME_ORC1_REMOVAL_FROM_CHROMATIN	REACTOME_ORC1_REMOVAL_FROM_CHROMATIN	0.521961940602384	0.618758318672659	3161	66	4	CDKN1B	ORC6	PSMB7	RPS27A
ANCHORED_TO_MEMBRANE	ANCHORED_TO_MEMBRANE	0.533088337910107	0.626302626640458	3161	13	1	NTNG2
ANCHORED_TO_PLASMA_MEMBRANE	ANCHORED_TO_PLASMA_MEMBRANE	0.533088337910107	0.626302626640458	3161	13	1	NTNG2
BIOCARTA_D4GDI_PATHWAY	BIOCARTA_D4GDI_PATHWAY	0.533088337910107	0.626302626640458	3161	13	1	CASP9
BIOCARTA_P27_PATHWAY	BIOCARTA_P27_PATHWAY	0.533088337910107	0.626302626640458	3161	13	1	CDKN1B
BIOCARTA_RB_PATHWAY	BIOCARTA_RB_PATHWAY	0.533088337910107	0.626302626640458	3161	13	1	MYT1
CORNIFIED_ENVELOPE	CORNIFIED_ENVELOPE	0.533088337910107	0.626302626640458	3161	13	1	CSTA
CORTICAL_ACTIN_CYTOSKELETON	CORTICAL_ACTIN_CYTOSKELETON	0.533088337910107	0.626302626640458	3161	13	1	SHROOM2
HETEROGENEOUS_NUCLEAR_RIBONUCLEOPROTEIN_COMPLEX	HETEROGENEOUS_NUCLEAR_RIBONUCLEOPROTEIN_COMPLEX	0.533088337910107	0.626302626640458	3161	13	1	HNRNPA1
INTERCELLULAR_JUNCTION_ASSEMBLY_AND_MAINTENANCE	INTERCELLULAR_JUNCTION_ASSEMBLY_AND_MAINTENANCE	0.533088337910107	0.626302626640458	3161	13	1	GJD3
MICROTUBULE	MICROTUBULE	0.533131434527278	0.626302626640458	3161	31	2	MAPT	POLB
POTASSIUM_CHANNEL_REGULATOR_ACTIVITY	POTASSIUM_CHANNEL_REGULATOR_ACTIVITY	0.533088337910107	0.626302626640458	3161	13	1	KCNAB3
PROTEIN_METHYLTRANSFERASE_ACTIVITY	PROTEIN_METHYLTRANSFERASE_ACTIVITY	0.533088337910107	0.626302626640458	3161	13	1	LCMT1
PROTEIN_PHOSPHATASE_TYPE_2A_REGULATOR_ACTIVITY	PROTEIN_PHOSPHATASE_TYPE_2A_REGULATOR_ACTIVITY	0.533088337910107	0.626302626640458	3161	13	1	PPP2R1A
REACTOME_POL_SWITCHING	REACTOME_POL_SWITCHING	0.533088337910107	0.626302626640458	3161	13	1	POLD1
REACTOME_TRAFFICKING_AND_PROCESSING_OF_ENDOSOMAL_TLR	REACTOME_TRAFFICKING_AND_PROCESSING_OF_ENDOSOMAL_TLR	0.533088337910107	0.626302626640458	3161	13	1	CTSK
REGULATION_OF_HOMEOSTATIC_PROCESS	REGULATION_OF_HOMEOSTATIC_PROCESS	0.533088337910107	0.626302626640458	3161	13	1	CALCA
SOLUTE_SODIUM_SYMPORTER_ACTIVITY	SOLUTE_SODIUM_SYMPORTER_ACTIVITY	0.533088337910107	0.626302626640458	3161	13	1	SLC5A1
STRIATED_MUSCLE_CONTRACTION_GO_0006941	STRIATED_MUSCLE_CONTRACTION_GO_0006941	0.533088337910107	0.626302626640458	3161	13	1	SMPX
REACTOME_GOLGI_ASSOCIATED_VESICLE_BIOGENESIS	REACTOME_GOLGI_ASSOCIATED_VESICLE_BIOGENESIS	0.547079374863268	0.642045129279253	3161	50	3	AP1S2	SH3GL2	SNX9
REACTOME_SCF_BETA_TRCP_MEDIATED_DEGRADATION_OF_EMI1	REACTOME_SCF_BETA_TRCP_MEDIATED_DEGRADATION_OF_EMI1	0.547079374863268	0.642045129279253	3161	50	3	FBXO5	PSMB7	RPS27A
[truncated: 347 more rows]
[truncated: 4 more columns]
