# Supplementary material for: Metastatic breast cancers have reduced immune cell recruitment but harbor increased macrophages relative to their matched primary tumors
Source: J Immunother Cancer. 2019 Oct 18;7:265. doi: 10.1186/s40425-019-0755-1 (PMC6798422; doi:10.1186/s40425-019-0755-1)
Supplement: Supplementary file 6 — Additional file 6: Table S7. Pathway enrichment analysis of differentially expressed genes in paired comparison of ER+ bone METs versus matched PBTs. [file 40425_2019_755_MOESM6_ESM.csv]

	Pathway	Path_pval	Path_qval	TotalNumOfDEGenes	NumOfGenesInPath	NumOfDEGenesInPath	DEgenes
KEGG_ECM_RECEPTOR_INTERACTION	KEGG_ECM_RECEPTOR_INTERACTION	9.75439457760677e-10	1.34982452911103e-06	303	84	9	COL4A6	COL6A6	IBSP	ITGA10	ITGB8	LAMA1	LAMA2	LAMB3	LAMC2
KEGG_FOCAL_ADHESION	KEGG_FOCAL_ADHESION	1.15074554911426e-09	1.34982452911103e-06	303	197	12	COL4A6	COL6A6	FLNC	IBSP	ITGA10	ITGB8	LAMA1	LAMA2	LAMB3	LAMC2	MYL9	PGF
EPIDERMIS_DEVELOPMENT	EPIDERMIS_DEVELOPMENT	5.63640346405725e-09	4.40766750889277e-06	303	71	8	COL17A1	KLK5	KRT14	KRT17	KRT2	KRT5	LAMB3	LAMC2
ECTODERM_DEVELOPMENT	ECTODERM_DEVELOPMENT	1.47186628112635e-08	8.63249573880607e-06	303	80	8	COL17A1	KLK5	KRT14	KRT17	KRT2	KRT5	LAMB3	LAMC2
REACTOME_EXTRACELLULAR_MATRIX_ORGANIZATION	REACTOME_EXTRACELLULAR_MATRIX_ORGANIZATION	1.97462594501056e-08	9.26494493398956e-06	303	83	8	COL17A1	COL4A5	COL4A6	MMP1	MMP10	MMP3	MMP7	MMP9
TISSUE_DEVELOPMENT	TISSUE_DEVELOPMENT	7.3761408465095e-08	2.88407107098521e-05	303	137	9	COL17A1	DMP1	KLK5	KRT14	KRT17	KRT2	KRT5	LAMB3	LAMC2
KEGG_VIRAL_MYOCARDITIS	KEGG_VIRAL_MYOCARDITIS	9.76589341876334e-08	3.27296942291697e-05	303	68	7	LAMA2	MYH1	MYH13	MYH2	MYH3	MYH4	MYH8
REACTOME_CELL_JUNCTION_ORGANIZATION	REACTOME_CELL_JUNCTION_ORGANIZATION	1.4565877068611e-07	4.27144345037017e-05	303	72	7	CDH15	CDH3	CDH7	COL17A1	FLNC	LAMB3	LAMC2
REACTOME_CELL_CELL_COMMUNICATION	REACTOME_CELL_CELL_COMMUNICATION	2.07635610528962e-07	5.22745208866476e-05	303	112	8	CDH15	CDH3	CDH7	COL17A1	FLNC	LAMB3	LAMC2	NPHS1
REACTOME_MUSCLE_CONTRACTION	REACTOME_MUSCLE_CONTRACTION	2.22824044700118e-07	5.22745208866476e-05	303	47	6	ACTA2	ACTG2	MYH3	MYH8	MYL9	SORBS1
REACTOME_DEGRADATION_OF_THE_EXTRACELLULAR_MATRIX	REACTOME_DEGRADATION_OF_THE_EXTRACELLULAR_MATRIX	4.97974789709942e-07	0.000106204441514502	303	29	5	MMP1	MMP10	MMP3	MMP7	MMP9
BIOCARTA_AMI_PATHWAY	BIOCARTA_AMI_PATHWAY	3.92261723720407e-06	0.000766871669873396	303	20	4	COL4A5	COL4A6	F10	F2
REACTOME_INTEGRIN_CELL_SURFACE_INTERACTIONS	REACTOME_INTEGRIN_CELL_SURFACE_INTERACTIONS	4.6257971955277e-06	0.000834778478515999	303	78	6	COL4A5	IBSP	ITGA10	ITGB8	LAMA1	LAMA2
BIOCARTA_INTRINSIC_PATHWAY	BIOCARTA_INTRINSIC_PATHWAY	7.07725123546586e-06	0.0011268823993567	303	23	4	COL4A5	COL4A6	F10	F2
KEGG_TIGHT_JUNCTION	KEGG_TIGHT_JUNCTION	7.20513043066941e-06	0.0011268823993567	303	128	7	MYH1	MYH13	MYH2	MYH3	MYH4	MYH8	MYL9
REACTOME_SMOOTH_MUSCLE_CONTRACTION	REACTOME_SMOOTH_MUSCLE_CONTRACTION	8.45624953441671e-06	0.00123989758798385	303	24	4	ACTA2	ACTG2	MYL9	SORBS1
CELL_MIGRATION	CELL_MIGRATION	1.13131464025961e-05	0.00153733843970344	303	91	6	KRT2	S100A2	SAA1	SLIT1	SPON2	TBX5
EXTRACELLULAR_MATRIX_STRUCTURAL_CONSTITUENT	EXTRACELLULAR_MATRIX_STRUCTURAL_CONSTITUENT	1.17954355987476e-05	0.00153733843970344	303	26	4	ACAN	LAMA1	MEPE	MFAP5
KEGG_WNT_SIGNALING_PATHWAY	KEGG_WNT_SIGNALING_PATHWAY	1.93898833531195e-05	0.00239414033402201	303	149	7	CAMK2A	MMP7	PRICKLE1	SFRP1	SFRP2	WIF1	WNT2
INTERCELLULAR_JUNCTION	INTERCELLULAR_JUNCTION	2.53275682669956e-05	0.00297092375771858	303	63	5	COL17A1	DSC3	GJB2	NRAP	SORBS1
CELL_MATRIX_ADHESION	CELL_MATRIX_ADHESION	4.9704072391035e-05	0.00555265494425562	303	37	4	COL17A1	ITGA10	PPFIA2	SORBS1
BIOCARTA_PLATELETAPP_PATHWAY	BIOCARTA_PLATELETAPP_PATHWAY	5.59193234364598e-05	0.0057037709905189	303	14	3	COL4A5	COL4A6	F2
CELL_SUBSTRATE_ADHESION	CELL_SUBSTRATE_ADHESION	5.53137431944609e-05	0.0057037709905189	303	38	4	COL17A1	ITGA10	PPFIA2	SORBS1
KEGG_BLADDER_CANCER	KEGG_BLADDER_CANCER	6.78986062984602e-05	0.00663708876567448	303	40	4	FGFR3	MMP1	MMP9	PGF
CELL_JUNCTION	CELL_JUNCTION	7.56348917059011e-05	0.00693012070990276	303	79	5	COL17A1	DSC3	GJB2	NRAP	SORBS1
PROTEOLYSIS	PROTEOLYSIS	7.68044068446171e-05	0.00693012070990276	303	185	7	F2	MMP1	MMP10	MMP20	MMP3	MMP7	MMP9
COAGULATION	COAGULATION	9.05160490135802e-05	0.00786483892540219	303	43	4	F10	F2	F2RL2	HS3ST5
KEGG_SMALL_CELL_LUNG_CANCER	KEGG_SMALL_CELL_LUNG_CANCER	0.000101330335770247	0.0084900345613214	303	84	5	COL4A6	LAMA1	LAMA2	LAMB3	LAMC2
ZINC_ION_BINDING	ZINC_ION_BINDING	0.00012632311055309	0.010219104046812	303	88	5	MMP1	MMP10	MMP20	MMP9	ZFPM2
REACTOME_TRANSPORT_OF_INORGANIC_CATIONS_ANIONS_AND_AMINO_ACIDS_OLIGOPEPTIDES	REACTOME_TRANSPORT_OF_INORGANIC_CATIONS_ANIONS_AND_AMINO_ACIDS_OLIGOPEPTIDES	0.000155784219249974	0.012182325945348	303	92	5	SLC1A3	SLC24A2	SLC24A3	SLC36A2	SLC6A14
PROTEINACEOUS_EXTRACELLULAR_MATRIX	PROTEINACEOUS_EXTRACELLULAR_MATRIX	0.000190226589683904	0.0143958573999496	303	96	5	COL4A5	DMP1	LAMA2	MEPE	MMP10
EXTRACELLULAR_MATRIX	EXTRACELLULAR_MATRIX	0.00020948313390501	0.0153577322544111	303	98	5	COL4A5	DMP1	LAMA2	MEPE	MMP10
SKELETAL_DEVELOPMENT	SKELETAL_DEVELOPMENT	0.000241107641238736	0.0171405614044265	303	101	5	DLX5	DLX6	DMP1	FGFR3	MEPE
REACTOME_ADHERENS_JUNCTIONS_INTERACTIONS	REACTOME_ADHERENS_JUNCTIONS_INTERACTIONS	0.000262348223015255	0.0181020273880526	303	23	3	CDH15	CDH3	CDH7
STRUCTURAL_CONSTITUENT_OF_CYTOSKELETON	STRUCTURAL_CONSTITUENT_OF_CYTOSKELETON	0.000272866067105783	0.0182898226694333	303	57	4	KRT14	KRT17	KRT2	KRT5
INTERMEDIATE_FILAMENT	INTERMEDIATE_FILAMENT	0.000298618504941089	0.0189340273673458	303	24	3	KRT17	KRT2	KRT5
INTERMEDIATE_FILAMENT_CYTOSKELETON	INTERMEDIATE_FILAMENT_CYTOSKELETON	0.000298618504941089	0.0189340273673458	303	24	3	KRT17	KRT2	KRT5
TRANSITION_METAL_ION_BINDING	TRANSITION_METAL_ION_BINDING	0.000343245339772093	0.0211908833448771	303	109	5	MMP1	MMP10	MMP20	MMP9	ZFPM2
KEGG_RETINOL_METABOLISM	KEGG_RETINOL_METABOLISM	0.000401056735581166	0.0241251051711132	303	63	4	ALDH1A2	CYP26A1	CYP26B1	UGT2B11
ENDOPEPTIDASE_ACTIVITY	ENDOPEPTIDASE_ACTIVITY	0.000421878329594901	0.0243960175455144	303	114	5	F10	F2	MMP20	MMP3	MMP9
METALLOENDOPEPTIDASE_ACTIVITY	METALLOENDOPEPTIDASE_ACTIVITY	0.000426358362901147	0.0243960175455144	303	27	3	MMP20	MMP3	MMP9
KEGG_COMPLEMENT_AND_COAGULATION_CASCADES	KEGG_COMPLEMENT_AND_COAGULATION_CASCADES	0.000567340008419751	0.0309530153430869	303	69	4	C4A	C4B	F10	F2
REACTOME_PHASE1_FUNCTIONALIZATION_OF_COMPOUNDS	REACTOME_PHASE1_FUNCTIONALIZATION_OF_COMPOUNDS	0.000567340008419751	0.0309530153430869	303	69	4	CYP21A2	CYP26A1	CYP26B1	FMO1
RESPONSE_TO_WOUNDING	RESPONSE_TO_WOUNDING	0.000584489066564163	0.0311638943218074	303	186	6	CCL11	F10	F2	F2RL2	NOX4	PTX3
REACTOME_THROMBIN_SIGNALLING_THROUGH_PROTEINASE_ACTIVATED_RECEPTORS_PARS	REACTOME_THROMBIN_SIGNALLING_THROUGH_PROTEINASE_ACTIVATED_RECEPTORS_PARS	0.000708561784470999	0.0369396876970881	303	32	3	F2	F2RL2	GNG4
REACTOME_BIOLOGICAL_OXIDATIONS	REACTOME_BIOLOGICAL_OXIDATIONS	0.000969875893755029	0.0494636705815065	303	137	5	CYP21A2	CYP26A1	CYP26B1	FMO1	UGT2B11
INTERCALATED_DISC	INTERCALATED_DISC	0.00104062961537712	0.0508607724515565	303	9	2	GJB2	NRAP
SECRETIN_LIKE_RECEPTOR_ACTIVITY	SECRETIN_LIKE_RECEPTOR_ACTIVITY	0.00104062961537712	0.0508607724515565	303	9	2	CRHR1	PTH2R
HEART_DEVELOPMENT	HEART_DEVELOPMENT	0.00108786714907839	0.0520844149334264	303	37	3	HAND2	IRX4	TBX5
REACTOME_GAMMA_CARBOXYLATION_TRANSPORT_AND_AMINO_TERMINAL_CLEAVAGE_OF_PROTEINS	REACTOME_GAMMA_CARBOXYLATION_TRANSPORT_AND_AMINO_TERMINAL_CLEAVAGE_OF_PROTEINS	0.00129610302492769	0.0608131539296072	303	10	2	F10	F2
BIOCARTA_VITCB_PATHWAY	BIOCARTA_VITCB_PATHWAY	0.00157842418206651	0.0649646163355795	303	11	2	COL4A5	COL4A6
BLOOD_COAGULATION	BLOOD_COAGULATION	0.00157531441042683	0.0649646163355795	303	42	3	F10	F2	F2RL2
MUSCLE_DEVELOPMENT	MUSCLE_DEVELOPMENT	0.00153339997218893	0.0649646163355795	303	90	4	EGR3	LAMA2	MYH3	TAGLN
REACTOME_APOPTOTIC_CLEAVAGE_OF_CELL_ADHESION_PROTEINS	REACTOME_APOPTOTIC_CLEAVAGE_OF_CELL_ADHESION_PROTEINS	0.00157842418206651	0.0649646163355795	303	11	2	DSG1	DSG3
REACTOME_KERATAN_SULFATE_DEGRADATION	REACTOME_KERATAN_SULFATE_DEGRADATION	0.00157842418206651	0.0649646163355795	303	11	2	ACAN	KERA
REACTOME_SIGNALING_BY_FGFR3_MUTANTS	REACTOME_SIGNALING_BY_FGFR3_MUTANTS	0.00157842418206651	0.0649646163355795	303	11	2	FGF9	FGFR3
VOLTAGE_GATED_SODIUM_CHANNEL_ACTIVITY	VOLTAGE_GATED_SODIUM_CHANNEL_ACTIVITY	0.00157842418206651	0.0649646163355795	303	11	2	SCN2A	SCN7A
BIOCARTA_LECTIN_PATHWAY	BIOCARTA_LECTIN_PATHWAY	0.00188729458783376	0.0763378121216896	303	12	2	C4A	C4B
BIOCARTA_ACE2_PATHWAY	BIOCARTA_ACE2_PATHWAY	0.00222241818189667	0.0814655164801499	303	13	2	COL4A5	COL4A6
BIOCARTA_EXTRINSIC_PATHWAY	BIOCARTA_EXTRINSIC_PATHWAY	0.00222241818189667	0.0814655164801499	303	13	2	F10	F2
COLLAGEN_BINDING	COLLAGEN_BINDING	0.00222241818189667	0.0814655164801499	303	13	2	ITGA10	MMP9
G_PROTEIN_COUPLED_RECEPTOR_ACTIVITY	G_PROTEIN_COUPLED_RECEPTOR_ACTIVITY	0.00208697618675964	0.0814655164801499	303	163	5	CRHR1	F2RL2	GRM8	PTGER3	PTH2R
HEMOSTASIS	HEMOSTASIS	0.00218084401123254	0.0814655164801499	303	47	3	F10	F2	F2RL2
REACTOME_POTASSIUM_CHANNELS	REACTOME_POTASSIUM_CHANNELS	0.00209534020044784	0.0814655164801499	303	98	4	GNG4	KCNB1	KCND2	KCNK17
BIOCARTA_CLASSIC_PATHWAY	BIOCARTA_CLASSIC_PATHWAY	0.00258350132497337	0.0872908539708127	303	14	2	C4A	C4B
METALLOPEPTIDASE_ACTIVITY	METALLOPEPTIDASE_ACTIVITY	0.00245814672921313	0.0872908539708127	303	49	3	MMP20	MMP3	MMP9
PEPTIDASE_ACTIVITY	PEPTIDASE_ACTIVITY	0.00250375582959423	0.0872908539708127	303	170	5	F10	F2	MMP20	MMP3	MMP9
REACTOME_AMINO_ACID_AND_OLIGOPEPTIDE_SLC_TRANSPORTERS	REACTOME_AMINO_ACID_AND_OLIGOPEPTIDE_SLC_TRANSPORTERS	0.00245814672921313	0.0872908539708127	303	49	3	SLC1A3	SLC36A2	SLC6A14
REACTOME_COMMON_PATHWAY	REACTOME_COMMON_PATHWAY	0.00258350132497337	0.0872908539708127	303	14	2	F10	F2
REACTOME_CYTOCHROME_P450_ARRANGED_BY_SUBSTRATE_TYPE	REACTOME_CYTOCHROME_P450_ARRANGED_BY_SUBSTRATE_TYPE	0.00260458643561675	0.0872908539708127	303	50	3	CYP21A2	CYP26A1	CYP26B1
REACTOME_CELL_CELL_JUNCTION_ORGANIZATION	REACTOME_CELL_CELL_JUNCTION_ORGANIZATION	0.00275630335254135	0.0910744741558029	303	51	3	CDH15	CDH3	CDH7
REACTOME_PEPTIDE_LIGAND_BINDING_RECEPTORS	REACTOME_PEPTIDE_LIGAND_BINDING_RECEPTORS	0.00283630588818701	0.0924163001900935	303	175	5	CCL11	F2	F2RL2	PPBP	SAA1
REACTOME_GLYCOSAMINOGLYCAN_METABOLISM	REACTOME_GLYCOSAMINOGLYCAN_METABOLISM	0.00297952173987629	0.0944588919155374	303	108	4	ACAN	HPSE2	HS3ST5	KERA
REACTOME_UNBLOCKING_OF_NMDA_RECEPTOR_GLUTAMATE_BINDING_AND_ACTIVATION	REACTOME_UNBLOCKING_OF_NMDA_RECEPTOR_GLUTAMATE_BINDING_AND_ACTIVATION	0.00297025278137486	0.0944588919155374	303	15	2	CAMK2A	GRIA3
PROTEIN_COMPLEX_BINDING	PROTEIN_COMPLEX_BINDING	0.00307581470540309	0.0949455434062586	303	53	3	ADAM23	DMP1	SORBS1
WOUND_HEALING	WOUND_HEALING	0.00307581470540309	0.0949455434062586	303	53	3	F10	F2	F2RL2
BIOCARTA_NFAT_PATHWAY	BIOCARTA_NFAT_PATHWAY	0.00324372837748881	0.0963264148555538	303	54	3	F2	HAND2	MYH2
KEGG_INOSITOL_PHOSPHATE_METABOLISM	KEGG_INOSITOL_PHOSPHATE_METABOLISM	0.00324372837748881	0.0963264148555538	303	54	3	PIK3C2G	PLCD3	PLCZ1
REACTOME_COLLAGEN_FORMATION	REACTOME_COLLAGEN_FORMATION	0.00324372837748881	0.0963264148555538	303	54	3	COL17A1	COL4A5	COL4A6
CELL_SUBSTRATE_ADHERENS_JUNCTION	CELL_SUBSTRATE_ADHERENS_JUNCTION	0.00338238370166443	0.0967691727329848	303	16	2	NRAP	SORBS1
REACTOME_REGULATION_OF_INSULIN_LIKE_GROWTH_FACTOR_IGF_ACTIVITY_BY_INSULIN_LIKE_GROWTH_FACTOR_BINDING_PROTEINS_IGFBPS	REACTOME_REGULATION_OF_INSULIN_LIKE_GROWTH_FACTOR_IGF_ACTIVITY_BY_INSULIN_LIKE_GROWTH_FACTOR_BINDING_PROTEINS_IGFBPS	0.00338238370166443	0.0967691727329848	303	16	2	F2	MMP1
SODIUM_CHANNEL_ACTIVITY	SODIUM_CHANNEL_ACTIVITY	0.00338238370166443	0.0967691727329848	303	16	2	SCN2A	SCN7A
KEGG_HEDGEHOG_SIGNALING_PATHWAY	KEGG_HEDGEHOG_SIGNALING_PATHWAY	0.00359615886683648	0.0980998686232369	303	56	3	BMP5	BMP8B	WNT2
KEGG_VASCULAR_SMOOTH_MUSCLE_CONTRACTION	KEGG_VASCULAR_SMOOTH_MUSCLE_CONTRACTION	0.00350477330681687	0.0980998686232369	303	113	4	ACTA2	ACTG2	MRVI1	MYL9
REACTOME_TRANSMISSION_ACROSS_CHEMICAL_SYNAPSES	REACTOME_TRANSMISSION_ACROSS_CHEMICAL_SYNAPSES	0.00351361230590914	0.0980998686232369	303	184	5	CAMK2A	GNG4	GRIA3	GRIK5	SLC1A3
REGULATION_OF_BODY_FLUID_LEVELS	REGULATION_OF_BODY_FLUID_LEVELS	0.00359615886683648	0.0980998686232369	303	56	3	F10	F2	F2RL2
CELL_MATRIX_JUNCTION	CELL_MATRIX_JUNCTION	0.00381960760543369	0.100332658122921	303	17	2	NRAP	SORBS1
PHAGOCYTOSIS	PHAGOCYTOSIS	0.00381960760543369	0.100332658122921	303	17	2	COLEC12	GULP1
REACTOME_G_ALPHA_I_SIGNALLING_EVENTS	REACTOME_G_ALPHA_I_SIGNALLING_EVENTS	0.0038490789561223	0.100332658122921	303	188	5	GNG4	PPBP	PTGER3	RGS4	SAA1
REACTOME_INTRINSIC_PATHWAY	REACTOME_INTRINSIC_PATHWAY	0.00381960760543369	0.100332658122921	303	17	2	F10	F2
BIOCARTA_COMP_PATHWAY	BIOCARTA_COMP_PATHWAY	0.00476820018438644	0.117749448763901	303	19	2	C4A	C4B
CARBOHYDRATE_TRANSPORT	CARBOHYDRATE_TRANSPORT	0.00476820018438644	0.117749448763901	303	19	2	PPBP	SORBS1
INSULIN_RECEPTOR_SIGNALING_PATHWAY	INSULIN_RECEPTOR_SIGNALING_PATHWAY	0.00476820018438644	0.117749448763901	303	19	2	FOXC2	SORBS1
INTEGRIN_COMPLEX	INTEGRIN_COMPLEX	0.00476820018438644	0.117749448763901	303	19	2	ITGA10	ITGB8
REGULATION_OF_MUSCLE_CONTRACTION	REGULATION_OF_MUSCLE_CONTRACTION	0.00476820018438644	0.117749448763901	303	19	2	CNN1	MYL9
REACTOME_GASTRIN_CREB_SIGNALLING_PATHWAY_VIA_PKC_AND_MAPK	REACTOME_GASTRIN_CREB_SIGNALLING_PATHWAY_VIA_PKC_AND_MAPK	0.00488912696151689	0.119478040122069	303	199	5	F2	F2RL2	GNG4	MMP3	SAA1
G_PROTEIN_SIGNALING_COUPLED_TO_CAMP_NUCLEOTIDE_SECOND_MESSENGER	G_PROTEIN_SIGNALING_COUPLED_TO_CAMP_NUCLEOTIDE_SECOND_MESSENGER	0.00523500731728998	0.126372977625585	303	64	3	CALCR	CRHR1	GRM8
GLUTAMATE_RECEPTOR_ACTIVITY	GLUTAMATE_RECEPTOR_ACTIVITY	0.00527900759049759	0.126372977625585	303	20	2	GRIK5	GRM8
CAMP_MEDIATED_SIGNALING	CAMP_MEDIATED_SIGNALING	0.00546644468140877	0.129538173965505	303	65	3	CALCR	CRHR1	GRM8
AXON_GUIDANCE	AXON_GUIDANCE	0.00581378540830053	0.135040995721515	303	21	2	SLIT1	SPON2
REACTOME_INTERACTION_BETWEEN_L1_AND_ANKYRINS	REACTOME_INTERACTION_BETWEEN_L1_AND_ANKYRINS	0.00581378540830053	0.135040995721515	303	21	2	SCN2A	SCN7A
OXYGEN_BINDING	OXYGEN_BINDING	0.00637225874820009	0.143743452146898	303	22	2	CYP26A1	NOX4
REACTOME_FGFR_LIGAND_BINDING_AND_ACTIVATION	REACTOME_FGFR_LIGAND_BINDING_AND_ACTIVATION	0.00637225874820009	0.143743452146898	303	22	2	FGF9	FGFR3
SODIUM_ION_TRANSPORT	SODIUM_ION_TRANSPORT	0.00637225874820009	0.143743452146898	303	22	2	SCN2A	SCN7A
KEGG_PPAR_SIGNALING_PATHWAY	KEGG_PPAR_SIGNALING_PATHWAY	0.00645316391293765	0.144182119426207	303	69	3	CPT1A	MMP1	SORBS1
REACTOME_NEUROTRANSMITTER_RECEPTOR_BINDING_AND_DOWNSTREAM_TRANSMISSION_IN_THE_POSTSYNAPTIC_CELL	REACTOME_NEUROTRANSMITTER_RECEPTOR_BINDING_AND_DOWNSTREAM_TRANSMISSION_IN_THE_POSTSYNAPTIC_CELL	0.00656376823818746	0.1452698140263	303	135	4	CAMK2A	GNG4	GRIA3	GRIK5
ADHERENS_JUNCTION	ADHERENS_JUNCTION	0.00695415498869389	0.149673831224549	303	23	2	NRAP	SORBS1
BIOCARTA_CCR3_PATHWAY	BIOCARTA_CCR3_PATHWAY	0.00695415498869389	0.149673831224549	303	23	2	CCL11	PIK3C2G
REGULATION_OF_G_PROTEIN_COUPLED_RECEPTOR_PROTEIN_SIGNALING_PATHWAY	REGULATION_OF_G_PROTEIN_COUPLED_RECEPTOR_PROTEIN_SIGNALING_PATHWAY	0.00695415498869389	0.149673831224549	303	23	2	GNG4	RGS4
ENZYME_LINKED_RECEPTOR_PROTEIN_SIGNALING_PATHWAY	ENZYME_LINKED_RECEPTOR_PROTEIN_SIGNALING_PATHWAY	0.00708388057495658	0.151079852989528	303	138	4	FGFR3	FOXC2	SORBS1	SOST
KEGG_ARRHYTHMOGENIC_RIGHT_VENTRICULAR_CARDIOMYOPATHY_ARVC	KEGG_ARRHYTHMOGENIC_RIGHT_VENTRICULAR_CARDIOMYOPATHY_ARVC	0.00782661319428959	0.165416527511742	303	74	3	ITGA10	ITGB8	LAMA2
G_PROTEIN_SIGNALING_ADENYLATE_CYCLASE_ACTIVATING_PATHWAY	G_PROTEIN_SIGNALING_ADENYLATE_CYCLASE_ACTIVATING_PATHWAY	0.0081871369274604	0.168482659928264	303	25	2	CALCR	CRHR1
LIGAND_DEPENDENT_NUCLEAR_RECEPTOR_ACTIVITY	LIGAND_DEPENDENT_NUCLEAR_RECEPTOR_ACTIVITY	0.0081871369274604	0.168482659928264	303	25	2	NR4A3	PTGER3
REACTOME_KERATAN_SULFATE_BIOSYNTHESIS	REACTOME_KERATAN_SULFATE_BIOSYNTHESIS	0.0081871369274604	0.168482659928264	303	25	2	ACAN	KERA
KEGG_PHOSPHATIDYLINOSITOL_SIGNALING_SYSTEM	KEGG_PHOSPHATIDYLINOSITOL_SIGNALING_SYSTEM	0.00842045444876243	0.171777270754754	303	76	3	PIK3C2G	PLCD3	PLCZ1
REACTOME_PTM_GAMMA_CARBOXYLATION_HYPUSINE_FORMATION_AND_ARYLSULFATASE_ACTIVATION	REACTOME_PTM_GAMMA_CARBOXYLATION_HYPUSINE_FORMATION_AND_ARYLSULFATASE_ACTIVATION	0.00883768857589229	0.177206986316609	303	26	2	F10	F2
REGULATION_OF_MULTICELLULAR_ORGANISMAL_PROCESS	REGULATION_OF_MULTICELLULAR_ORGANISMAL_PROCESS	0.0088053841568087	0.177206986316609	303	147	4	CNN1	F2	HS3ST5	MYL9
REACTOME_STRIATED_MUSCLE_CONTRACTION	REACTOME_STRIATED_MUSCLE_CONTRACTION	0.00951059499293158	0.187494587003508	303	27	2	MYH3	MYH8
REACTOME_TRAFFICKING_OF_AMPA_RECEPTORS	REACTOME_TRAFFICKING_OF_AMPA_RECEPTORS	0.00951059499293158	0.187494587003508	303	27	2	CAMK2A	GRIA3
GENERATION_OF_NEURONS	GENERATION_OF_NEURONS	0.0100183220008875	0.194239532347786	303	81	3	KRT2	SLIT1	SPON2
TRANSMEMBRANE_RECEPTOR_PROTEIN_TYROSINE_KINASE_SIGNALING_PATHWAY	TRANSMEMBRANE_RECEPTOR_PROTEIN_TYROSINE_KINASE_SIGNALING_PATHWAY	0.0100183220008875	0.194239532347786	303	81	3	FGFR3	FOXC2	SORBS1
MOTOR_ACTIVITY	MOTOR_ACTIVITY	0.010205594653323	0.194653049241429	303	28	2	MYH13	MYH2
REACTOME_SHC_MEDIATED_CASCADE	REACTOME_SHC_MEDIATED_CASCADE	0.010205594653323	0.194653049241429	303	28	2	FGF9	FGFR3
AMINO_ACID_TRANSMEMBRANE_TRANSPORTER_ACTIVITY	AMINO_ACID_TRANSMEMBRANE_TRANSPORTER_ACTIVITY	0.0109224282029829	0.198635787319363	303	29	2	SLC1A3	SLC6A14
INTEGRIN_BINDING	INTEGRIN_BINDING	0.0109224282029829	0.198635787319363	303	29	2	ADAM23	DMP1
KEGG_HYPERTROPHIC_CARDIOMYOPATHY_HCM	KEGG_HYPERTROPHIC_CARDIOMYOPATHY_HCM	0.010703328348831	0.198635787319363	303	83	3	ITGA10	ITGB8	LAMA2
REACTOME_CLASS_B_2_SECRETIN_FAMILY_RECEPTORS	REACTOME_CLASS_B_2_SECRETIN_FAMILY_RECEPTORS	0.010703328348831	0.198635787319363	303	83	3	GNG4	PTH2R	WNT2
REACTOME_KERATAN_SULFATE_KERATIN_METABOLISM	REACTOME_KERATAN_SULFATE_KERATIN_METABOLISM	0.0109224282029829	0.198635787319363	303	29	2	ACAN	KERA
REACTOME_L1CAM_INTERACTIONS	REACTOME_L1CAM_INTERACTIONS	0.010703328348831	0.198635787319363	303	83	3	LAMA1	SCN2A	SCN7A
JAK_STAT_CASCADE	JAK_STAT_CASCADE	0.0116608384432252	0.20882692357104	303	30	2	F2	FGFR3
MONOOXYGENASE_ACTIVITY	MONOOXYGENASE_ACTIVITY	0.0116608384432252	0.20882692357104	303	30	2	CYP26A1	FMO1
NEGATIVE_REGULATION_OF_MULTICELLULAR_ORGANISMAL_PROCESS	NEGATIVE_REGULATION_OF_MULTICELLULAR_ORGANISMAL_PROCESS	0.0124205703150941	0.217452671337393	303	31	2	F2	HS3ST5
REACTOME_ACTIVATION_OF_KAINATE_RECEPTORS_UPON_GLUTAMATE_BINDING	REACTOME_ACTIVATION_OF_KAINATE_RECEPTORS_UPON_GLUTAMATE_BINDING	0.0124205703150941	0.217452671337393	303	31	2	GNG4	GRIK5
REACTOME_AMINO_ACID_TRANSPORT_ACROSS_THE_PLASMA_MEMBRANE	REACTOME_AMINO_ACID_TRANSPORT_ACROSS_THE_PLASMA_MEMBRANE	0.0124205703150941	0.217452671337393	303	31	2	SLC36A2	SLC6A14
CHROMATIN_BINDING	CHROMATIN_BINDING	0.0132013708838023	0.226061431338687	303	32	2	FOXC2	MPO
REACTOME_FORMATION_OF_FIBRIN_CLOT_CLOTTING_CASCADE	REACTOME_FORMATION_OF_FIBRIN_CLOT_CLOTTING_CASCADE	0.0132013708838023	0.226061431338687	303	32	2	F10	F2
RESPONSE_TO_HORMONE_STIMULUS	RESPONSE_TO_HORMONE_STIMULUS	0.0132013708838023	0.226061431338687	303	32	2	CALCR	FOXC2
KEGG_DILATED_CARDIOMYOPATHY	KEGG_DILATED_CARDIOMYOPATHY	0.0133104895141828	0.226278321741107	303	90	3	ITGA10	ITGB8	LAMA2
LOCOMOTORY_BEHAVIOR	LOCOMOTORY_BEHAVIOR	0.0137098096865968	0.229737239462544	303	91	3	CCL11	DEFA1	SAA1
NEUROGENESIS	NEUROGENESIS	0.0137098096865968	0.229737239462544	303	91	3	KRT2	SLIT1	SPON2
MONOVALENT_INORGANIC_CATION_TRANSPORT	MONOVALENT_INORGANIC_CATION_TRANSPORT	0.0141158950004174	0.234864465751625	303	92	3	KCNK17	SCN2A	SCN7A
BASOLATERAL_PLASMA_MEMBRANE	BASOLATERAL_PLASMA_MEMBRANE	0.0148251769007967	0.244928626825838	303	34	2	NRAP	SORBS1
BIOCARTA_AGR_PATHWAY	BIOCARTA_AGR_PATHWAY	0.0156676869617658	0.25703771756855	303	35	2	LAMA2	NRG1
KEGG_CALCIUM_SIGNALING_PATHWAY	KEGG_CALCIUM_SIGNALING_PATHWAY	0.0161318391866568	0.262814546749283	303	176	4	CAMK2A	PLCD3	PLCZ1	PTGER3
BASEMENT_MEMBRANE	BASEMENT_MEMBRANE	0.0165302749145472	0.2654100930519	303	36	2	COL4A5	LAMA2
REACTOME_FRS2_MEDIATED_CASCADE	REACTOME_FRS2_MEDIATED_CASCADE	0.0165302749145472	0.2654100930519	303	36	2	FGF9	FGFR3
REACTOME_G_ALPHA_Q_SIGNALLING_EVENTS	REACTOME_G_ALPHA_Q_SIGNALLING_EVENTS	0.016743688734732	0.2654100930519	303	178	4	F2	F2RL2	GNG4	SAA1
REACTOME_POST_TRANSLATIONAL_PROTEIN_MODIFICATION	REACTOME_POST_TRANSLATIONAL_PROTEIN_MODIFICATION	0.016743688734732	0.2654100930519	303	178	4	DOLK	F10	F2	ST8SIA6
REACTOME_ACTIVATION_OF_NMDA_RECEPTOR_UPON_GLUTAMATE_BINDING_AND_POSTSYNAPTIC_EVENTS	REACTOME_ACTIVATION_OF_NMDA_RECEPTOR_UPON_GLUTAMATE_BINDING_AND_POSTSYNAPTIC_EVENTS	0.0174126982154312	0.270531059691401	303	37	2	CAMK2A	GRIA3
REACTOME_APOPTOTIC_CLEAVAGE_OF_CELLULAR_PROTEINS	REACTOME_APOPTOTIC_CLEAVAGE_OF_CELLULAR_PROTEINS	0.0174126982154312	0.270531059691401	303	37	2	DSG1	DSG3
REACTOME_NEGATIVE_REGULATION_OF_FGFR_SIGNALING	REACTOME_NEGATIVE_REGULATION_OF_FGFR_SIGNALING	0.0174126982154312	0.270531059691401	303	37	2	FGF9	FGFR3
G_PROTEIN_SIGNALING_COUPLED_TO_CYCLIC_NUCLEOTIDE_SECOND_MESSENGER	G_PROTEIN_SIGNALING_COUPLED_TO_CYCLIC_NUCLEOTIDE_SECOND_MESSENGER	0.0176095874385038	0.271790079807433	303	100	3	CALCR	CRHR1	GRM8
KEGG_MELANOGENESIS	KEGG_MELANOGENESIS	0.0180770733098121	0.277181790750452	303	101	3	CAMK2A	KIT	WNT2
CYCLIC_NUCLEOTIDE_MEDIATED_SIGNALING	CYCLIC_NUCLEOTIDE_MEDIATED_SIGNALING	0.0185514232945312	0.282608045772534	303	102	3	CALCR	CRHR1	GRM8
REACTOME_SIGNALING_BY_INSULIN_RECEPTOR	REACTOME_SIGNALING_BY_INSULIN_RECEPTOR	0.0200157083920193	0.302947431533402	303	105	3	ATP6V0D2	FGF9	FGFR3
PHOSPHORIC_DIESTER_HYDROLASE_ACTIVITY	PHOSPHORIC_DIESTER_HYDROLASE_ACTIVITY	0.0201765851754358	0.303424800138285	303	40	2	ENPP2	F2RL2
AMINE_TRANSMEMBRANE_TRANSPORTER_ACTIVITY	AMINE_TRANSMEMBRANE_TRANSPORTER_ACTIVITY	0.0211359648693392	0.31185517977025	303	41	2	SLC1A3	SLC6A14
AXONOGENESIS	AXONOGENESIS	0.0211359648693392	0.31185517977025	303	41	2	SLIT1	SPON2
SERINE_TYPE_ENDOPEPTIDASE_ACTIVITY	SERINE_TYPE_ENDOPEPTIDASE_ACTIVITY	0.0211359648693392	0.31185517977025	303	41	2	F10	F2
REACTOME_REGULATION_OF_INSULIN_SECRETION_BY_GLUCAGON_LIKE_PEPTIDE1	REACTOME_REGULATION_OF_INSULIN_SECRETION_BY_GLUCAGON_LIKE_PEPTIDE1	0.0221139973922848	0.324246486764376	303	42	2	GNG4	KCNB1
BIOCARTA_BIOPEPTIDES_PATHWAY	BIOCARTA_BIOPEPTIDES_PATHWAY	0.0231104521778825	0.332620373063266	303	43	2	CAMK2A	F2
REACTOME_SIGNALING_BY_FGFR_MUTANTS	REACTOME_SIGNALING_BY_FGFR_MUTANTS	0.0231104521778825	0.332620373063266	303	43	2	FGF9	FGFR3
REACTOME_VOLTAGE_GATED_POTASSIUM_CHANNELS	REACTOME_VOLTAGE_GATED_POTASSIUM_CHANNELS	0.0231104521778825	0.332620373063266	303	43	2	KCNB1	KCND2
CARBOXYLIC_ACID_TRANSMEMBRANE_TRANSPORTER_ACTIVITY	CARBOXYLIC_ACID_TRANSMEMBRANE_TRANSPORTER_ACTIVITY	0.024125100605186	0.340948710962448	303	44	2	SLC1A3	SLC6A14
REACTOME_G_ALPHA_Z_SIGNALLING_EVENTS	REACTOME_G_ALPHA_Z_SIGNALLING_EVENTS	0.024125100605186	0.340948710962448	303	44	2	GNG4	RGS4
REACTOME_PLATELET_ACTIVATION_SIGNALING_AND_AGGREGATION	REACTOME_PLATELET_ACTIVATION_SIGNALING_AND_AGGREGATION	0.0240500576232617	0.340948710962448	303	199	4	F2	F2RL2	GNG4	PPBP
ORGANIC_ACID_TRANSMEMBRANE_TRANSPORTER_ACTIVITY	ORGANIC_ACID_TRANSMEMBRANE_TRANSPORTER_ACTIVITY	0.0251577159844474	0.351309533925677	303	45	2	SLC1A3	SLC6A14
SERINE_TYPE_PEPTIDASE_ACTIVITY	SERINE_TYPE_PEPTIDASE_ACTIVITY	0.0251577159844474	0.351309533925677	303	45	2	F10	F2
METAL_ION_TRANSPORT	METAL_ION_TRANSPORT	0.0259147448394187	0.359739594043054	303	116	3	KCNK17	SCN2A	SCN7A
SERINE_HYDROLASE_ACTIVITY	SERINE_HYDROLASE_ACTIVITY	0.026208073542968	0.361671414892958	303	46	2	F10	F2
CATION_CHANNEL_ACTIVITY	CATION_CHANNEL_ACTIVITY	0.027076714846964	0.369880807308161	303	118	3	KCNK17	SCN2A	SCN7A
CELLULAR_MORPHOGENESIS_DURING_DIFFERENTIATION	CELLULAR_MORPHOGENESIS_DURING_DIFFERENTIATION	0.0272759504110451	0.369880807308161	303	47	2	SLIT1	SPON2
REACTOME_DEFENSINS	REACTOME_DEFENSINS	0.0272759504110451	0.369880807308161	303	47	2	DEFA1	DEFA3
LIPASE_ACTIVITY	LIPASE_ACTIVITY	0.0305824964280884	0.412336417358019	303	50	2	AADAC	F2RL2
NEURITE_DEVELOPMENT	NEURITE_DEVELOPMENT	0.0317182594107638	0.420401336596903	303	51	2	SLIT1	SPON2
REACTOME_APOPTOTIC_EXECUTION_PHASE	REACTOME_APOPTOTIC_EXECUTION_PHASE	0.0317182594107638	0.420401336596903	303	51	2	DSG1	DSG3
REACTOME_CHEMOKINE_RECEPTORS_BIND_CHEMOKINES	REACTOME_CHEMOKINE_RECEPTORS_BIND_CHEMOKINES	0.0317182594107638	0.420401336596903	303	51	2	CCL11	PPBP
INFLAMMATORY_RESPONSE	INFLAMMATORY_RESPONSE	0.0319983870263158	0.421731550358072	303	126	3	CCL11	NOX4	PTX3
ACTIN_CYTOSKELETON	ACTIN_CYTOSKELETON	0.0326442639599617	0.426044687302524	303	127	3	AMPH	MYL9	SORBS1
REACTOME_HEPARAN_SULFATE_HEPARIN_HS_GAG_METABOLISM	REACTOME_HEPARAN_SULFATE_HEPARIN_HS_GAG_METABOLISM	0.0328704554142186	0.426044687302524	303	52	2	HPSE2	HS3ST5
REACTOME_PHOSPHOLIPASE_C_MEDIATED_CASCADE	REACTOME_PHOSPHOLIPASE_C_MEDIATED_CASCADE	0.0328704554142186	0.426044687302524	303	52	2	FGF9	FGFR3
KEGG_CELL_ADHESION_MOLECULES_CAMS	KEGG_CELL_ADHESION_MOLECULES_CAMS	0.0332969233587986	0.429201001097481	303	128	3	CDH15	CDH3	ITGB8
G_PROTEIN_COUPLED_RECEPTOR_BINDING	G_PROTEIN_COUPLED_RECEPTOR_BINDING	0.0340388726969173	0.433995626885695	303	53	2	CCL11	SAA1
RECEPTOR_COMPLEX	RECEPTOR_COMPLEX	0.0340388726969173	0.433995626885695	303	53	2	ITGA10	ITGB8
REACTOME_PI_3K_CASCADE	REACTOME_PI_3K_CASCADE	0.0352233013245876	0.446669540040446	303	54	2	FGF9	FGFR3
GROWTH_FACTOR_ACTIVITY	GROWTH_FACTOR_ACTIVITY	0.0364235331569147	0.45694977960493	303	55	2	FGF9	PGF
KEGG_STEROID_HORMONE_BIOSYNTHESIS	KEGG_STEROID_HORMONE_BIOSYNTHESIS	0.0364235331569147	0.45694977960493	303	55	2	CYP21A2	UGT2B11
EXTRACELLULAR_MATRIX_PART	EXTRACELLULAR_MATRIX_PART	0.037639361834325	0.469691185443226	303	56	2	COL4A5	LAMA2
MEMBRANE_ORGANIZATION_AND_BIOGENESIS	MEMBRANE_ORGANIZATION_AND_BIOGENESIS	0.0380544372291161	0.47235825258998	303	135	3	AMPH	COLEC12	GULP1
SEQUENCE_SPECIFIC_DNA_BINDING	SEQUENCE_SPECIFIC_DNA_BINDING	0.0401169931111423	0.495339293888104	303	58	2	FOXC2	TBX5
NEURON_DEVELOPMENT	NEURON_DEVELOPMENT	0.0413783917774232	0.508239304239972	303	59	2	SLIT1	SPON2
REACTOME_PROSTANOID_LIGAND_RECEPTORS	REACTOME_PROSTANOID_LIGAND_RECEPTORS	0.0428096861384537	0.523080852504231	303	8	1	PTGER3
CATION_TRANSPORT	CATION_TRANSPORT	0.0454170145423195	0.54921812431073	303	145	3	KCNK17	SCN2A	SCN7A
METAL_ION_TRANSMEMBRANE_TRANSPORTER_ACTIVITY	METAL_ION_TRANSMEMBRANE_TRANSPORTER_ACTIVITY	0.0454170145423195	0.54921812431073	303	145	3	KCNK17	SCN2A	SCN7A
PROTEIN_TYROSINE_KINASE_ACTIVITY	PROTEIN_TYROSINE_KINASE_ACTIVITY	0.0465699079670369	0.560271815849583	303	63	2	KIT	NR4A3
ION_CHANNEL_ACTIVITY	ION_CHANNEL_ACTIVITY	0.0469681928042449	0.562180511830401	303	147	3	KCNK17	SCN2A	SCN7A
BEHAVIOR	BEHAVIOR	0.0477534932484173	0.565806541216096	303	148	3	CCL11	DEFA1	SAA1
PHOSPHORIC_ESTER_HYDROLASE_ACTIVITY	PHOSPHORIC_ESTER_HYDROLASE_ACTIVITY	0.0477534932484173	0.565806541216096	303	148	3	CILP	ENPP2	F2RL2
NEGATIVE_REGULATION_OF_CATALYTIC_ACTIVITY	NEGATIVE_REGULATION_OF_CATALYTIC_ACTIVITY	0.0492504933566644	0.580611343792636	303	65	2	GRM8	RGS4
BIOCARTA_IL5_PATHWAY	BIOCARTA_IL5_PATHWAY	0.0532235643348289	0.582886943869556	303	10	1	CCL11
BIOCARTA_LEPTIN_PATHWAY	BIOCARTA_LEPTIN_PATHWAY	0.0583880783501047	0.582886943869556	303	11	1	CPT1A
CARBOHYDRATE_BINDING	CARBOHYDRATE_BINDING	0.056187198035189	0.582886943869556	303	70	2	ACAN	CD207
CELLULAR_PROTEIN_COMPLEX_DISASSEMBLY	CELLULAR_PROTEIN_COMPLEX_DISASSEMBLY	0.0583880783501047	0.582886943869556	303	11	1	NRG1
CYCLIC_NUCLEOTIDE_METABOLIC_PROCESS	CYCLIC_NUCLEOTIDE_METABOLIC_PROCESS	0.0583880783501047	0.582886943869556	303	11	1	GRM8
DEACETYLASE_ACTIVITY	DEACETYLASE_ACTIVITY	0.0583880783501047	0.582886943869556	303	11	1	AADAC
ENDOTHELIAL_CELL_MIGRATION	ENDOTHELIAL_CELL_MIGRATION	0.0583880783501047	0.582886943869556	303	11	1	S100A2
FATTY_ACID_BETA_OXIDATION	FATTY_ACID_BETA_OXIDATION	0.0583880783501047	0.582886943869556	303	11	1	CPT1A
FOCAL_ADHESION_FORMATION	FOCAL_ADHESION_FORMATION	0.0532235643348289	0.582886943869556	303	10	1	SORBS1
GABA_RECEPTOR_ACTIVITY	GABA_RECEPTOR_ACTIVITY	0.0583880783501047	0.582886943869556	303	11	1	GABRP
IONOTROPIC_GLUTAMATE_RECEPTOR_ACTIVITY	IONOTROPIC_GLUTAMATE_RECEPTOR_ACTIVITY	0.0532235643348289	0.582886943869556	303	10	1	GRIK5
KEGG_DRUG_METABOLISM_CYTOCHROME_P450	KEGG_DRUG_METABOLISM_CYTOCHROME_P450	0.0576133877348518	0.582886943869556	303	71	2	FMO1	UGT2B11
KEGG_FOLATE_BIOSYNTHESIS	KEGG_FOLATE_BIOSYNTHESIS	0.0583880783501047	0.582886943869556	303	11	1	ALPL
KEGG_LONG_TERM_DEPRESSION	KEGG_LONG_TERM_DEPRESSION	0.0533731190830277	0.582886943869556	303	68	2	CRHR1	GRIA3
METABOTROPIC_GLUTAMATEGABA_B_LIKE_RECEPTOR_ACTIVITY	METABOTROPIC_GLUTAMATEGABA_B_LIKE_RECEPTOR_ACTIVITY	0.0532235643348289	0.582886943869556	303	10	1	GRM8
MONOSACCHARIDE_BINDING	MONOSACCHARIDE_BINDING	0.0583880783501047	0.582886943869556	303	11	1	CD207
MONOSACCHARIDE_TRANSMEMBRANE_TRANSPORTER_ACTIVITY	MONOSACCHARIDE_TRANSMEMBRANE_TRANSPORTER_ACTIVITY	0.0532235643348289	0.582886943869556	303	10	1	PPBP
MULTI_ORGANISM_PROCESS	MULTI_ORGANISM_PROCESS	0.057673879925488	0.582886943869556	303	160	3	CCL11	CRHR1	HS3ST5
NON_MEMBRANE_SPANNING_PROTEIN_TYROSINE_KINASE_ACTIVITY	NON_MEMBRANE_SPANNING_PROTEIN_TYROSINE_KINASE_ACTIVITY	0.0583880783501047	0.582886943869556	303	11	1	NR4A3
PATTERN_RECOGNITION_RECEPTOR_ACTIVITY	PATTERN_RECOGNITION_RECEPTOR_ACTIVITY	0.0532235643348289	0.582886943869556	303	10	1	COLEC12
PHOSPHATASE_INHIBITOR_ACTIVITY	PHOSPHATASE_INHIBITOR_ACTIVITY	0.0583880783501047	0.582886943869556	303	11	1	PPP1R1B
POSITIVE_REGULATION_OF_CATALYTIC_ACTIVITY	POSITIVE_REGULATION_OF_CATALYTIC_ACTIVITY	0.057673879925488	0.582886943869556	303	160	3	CALCR	CRHR1	F2
POSITIVE_REGULATION_OF_EPITHELIAL_CELL_PROLIFERATION	POSITIVE_REGULATION_OF_EPITHELIAL_CELL_PROLIFERATION	0.0532235643348289	0.582886943869556	303	10	1	LAMA1
PROTEIN_IMPORT_INTO_NUCLEUS_TRANSLOCATION	PROTEIN_IMPORT_INTO_NUCLEUS_TRANSLOCATION	0.0583880783501047	0.582886943869556	303	11	1	F2
REACTOME_IONOTROPIC_ACTIVITY_OF_KAINATE_RECEPTORS	REACTOME_IONOTROPIC_ACTIVITY_OF_KAINATE_RECEPTORS	0.0583880783501047	0.582886943869556	303	11	1	GRIK5
REACTOME_PI3K_CASCADE	REACTOME_PI3K_CASCADE	0.0533731190830277	0.582886943869556	303	68	2	FGF9	FGFR3
REACTOME_SIGNALING_BY_ACTIVATED_POINT_MUTANTS_OF_FGFR1	REACTOME_SIGNALING_BY_ACTIVATED_POINT_MUTANTS_OF_FGFR1	0.0583880783501047	0.582886943869556	303	11	1	FGF9
REACTOME_TRANSPORT_OF_ORGANIC_ANIONS	REACTOME_TRANSPORT_OF_ORGANIC_ANIONS	0.0583880783501047	0.582886943869556	303	11	1	SLCO1C1
REGULATION_OF_VIRAL_REPRODUCTION	REGULATION_OF_VIRAL_REPRODUCTION	0.0583880783501047	0.582886943869556	303	11	1	HS3ST5
RESPONSE_TO_STEROID_HORMONE_STIMULUS	RESPONSE_TO_STEROID_HORMONE_STIMULUS	0.0532235643348289	0.582886943869556	303	10	1	CALCR
SECOND_MESSENGER_MEDIATED_SIGNALING	SECOND_MESSENGER_MEDIATED_SIGNALING	0.0501479968606433	0.582886943869556	303	151	3	CALCR	CRHR1	GRM8
SUBSTRATE_SPECIFIC_CHANNEL_ACTIVITY	SUBSTRATE_SPECIFIC_CHANNEL_ACTIVITY	0.0525999616099226	0.582886943869556	303	154	3	KCNK17	SCN2A	SCN7A
SUGAR_TRANSMEMBRANE_TRANSPORTER_ACTIVITY	SUGAR_TRANSMEMBRANE_TRANSPORTER_ACTIVITY	0.0583880783501047	0.582886943869556	303	11	1	PPBP
SUPEROXIDE_METABOLIC_PROCESS	SUPEROXIDE_METABOLIC_PROCESS	0.0532235643348289	0.582886943869556	303	10	1	NOX4
VOLTAGE_GATED_CATION_CHANNEL_ACTIVITY	VOLTAGE_GATED_CATION_CHANNEL_ACTIVITY	0.0506113232006262	0.582886943869556	303	66	2	SCN2A	SCN7A
XENOBIOTIC_METABOLIC_PROCESS	XENOBIOTIC_METABOLIC_PROCESS	0.0583880783501047	0.582886943869556	303	11	1	UGT2B11
ACTIN_FILAMENT_BUNDLE_FORMATION	ACTIN_FILAMENT_BUNDLE_FORMATION	0.0635245132375837	0.58442552178577	303	12	1	SORBS1
BIOCARTA_FIBRINOLYSIS_PATHWAY	BIOCARTA_FIBRINOLYSIS_PATHWAY	0.0635245132375837	0.58442552178577	303	12	1	F2
CELL_ACTIVATION	CELL_ACTIVATION	0.0634416423792366	0.58442552178577	303	75	2	F2	KRT2
HORMONE_BINDING	HORMONE_BINDING	0.0635245132375837	0.58442552178577	303	12	1	CALCR
LEUKOCYTE_CHEMOTAXIS	LEUKOCYTE_CHEMOTAXIS	0.0635245132375837	0.58442552178577	303	12	1	SAA1
LOW_DENSITY_LIPOPROTEIN_BINDING	LOW_DENSITY_LIPOPROTEIN_BINDING	0.0635245132375837	0.58442552178577	303	12	1	COLEC12
NEURON_DIFFERENTIATION	NEURON_DIFFERENTIATION	0.0619664072807989	0.58442552178577	303	74	2	SLIT1	SPON2
NUCLEAR_ENVELOPE	NUCLEAR_ENVELOPE	0.0590521042653765	0.58442552178577	303	72	2	PRICKLE1	PTGER3
OXIDOREDUCTASE_ACTIVITY_ACTING_ON_PEROXIDE_AS_ACCEPTOR	OXIDOREDUCTASE_ACTIVITY_ACTING_ON_PEROXIDE_AS_ACCEPTOR	0.0635245132375837	0.58442552178577	303	12	1	MPO
PROTEIN_COMPLEX_DISASSEMBLY	PROTEIN_COMPLEX_DISASSEMBLY	0.0635245132375837	0.58442552178577	303	12	1	NRG1
REACTOME_DOWNREGULATION_OF_ERBB2_ERBB3_SIGNALING	REACTOME_DOWNREGULATION_OF_ERBB2_ERBB3_SIGNALING	0.0635245132375837	0.58442552178577	303	12	1	NRG1
REACTOME_FGFR2C_LIGAND_BINDING_AND_ACTIVATION	REACTOME_FGFR2C_LIGAND_BINDING_AND_ACTIVATION	0.0635245132375837	0.58442552178577	303	12	1	FGF9
REACTOME_FGFR4_LIGAND_BINDING_AND_ACTIVATION	REACTOME_FGFR4_LIGAND_BINDING_AND_ACTIVATION	0.0635245132375837	0.58442552178577	303	12	1	FGF9
REACTOME_PLATELET_HOMEOSTASIS	REACTOME_PLATELET_HOMEOSTASIS	0.0619664072807989	0.58442552178577	303	74	2	GNG4	MRVI1
REACTOME_SIGNALING_BY_SCF_KIT	REACTOME_SIGNALING_BY_SCF_KIT	0.0634416423792366	0.58442552178577	303	75	2	KIT	MMP9
REACTOME_TANDEM_PORE_DOMAIN_POTASSIUM_CHANNELS	REACTOME_TANDEM_PORE_DOMAIN_POTASSIUM_CHANNELS	0.0635245132375837	0.58442552178577	303	12	1	KCNK17
RESPONSE_TO_XENOBIOTIC_STIMULUS	RESPONSE_TO_XENOBIOTIC_STIMULUS	0.0635245132375837	0.58442552178577	303	12	1	UGT2B11
SMOOTH_MUSCLE_CONTRACTION_GO_0006939	SMOOTH_MUSCLE_CONTRACTION_GO_0006939	0.0635245132375837	0.58442552178577	303	12	1	CNN1
TYROSINE_PHOSPHORYLATION_OF_STAT_PROTEIN	TYROSINE_PHOSPHORYLATION_OF_STAT_PROTEIN	0.0635245132375837	0.58442552178577	303	12	1	F2
VOLTAGE_GATED_CHANNEL_ACTIVITY	VOLTAGE_GATED_CHANNEL_ACTIVITY	0.0605031696027851	0.58442552178577	303	73	2	SCN2A	SCN7A
ACTIN_BINDING	ACTIN_BINDING	0.0649287015124927	0.592695462055673	303	76	2	NRAP	SORBS1
REACTOME_OPIOID_SIGNALLING	REACTOME_OPIOID_SIGNALLING	0.0649287015124927	0.592695462055673	303	76	2	GNG4	PPP1R1B
AGING	AGING	0.0686330211588914	0.605312284356237	303	13	1	NOX4
ELECTRON_CARRIER_ACTIVITY	ELECTRON_CARRIER_ACTIVITY	0.0679376059453336	0.605312284356237	303	78	2	ALDH1A2	NOX4
INOSITOL_OR_PHOSPHATIDYLINOSITOL_PHOSPHODIESTERASE_ACTIVITY	INOSITOL_OR_PHOSPHATIDYLINOSITOL_PHOSPHODIESTERASE_ACTIVITY	0.0686330211588914	0.605312284356237	303	13	1	F2RL2
MACROMOLECULAR_COMPLEX_DISASSEMBLY	MACROMOLECULAR_COMPLEX_DISASSEMBLY	0.0686330211588914	0.605312284356237	303	13	1	NRG1
POSITIVE_REGULATION_OF_CELL_ADHESION	POSITIVE_REGULATION_OF_CELL_ADHESION	0.0686330211588914	0.605312284356237	303	13	1	SAA1
REACTOME_ADVANCED_GLYCOSYLATION_ENDPRODUCT_RECEPTOR_SIGNALING	REACTOME_ADVANCED_GLYCOSYLATION_ENDPRODUCT_RECEPTOR_SIGNALING	0.0686330211588914	0.605312284356237	303	13	1	SAA1
REACTOME_INITIAL_TRIGGERING_OF_COMPLEMENT	REACTOME_INITIAL_TRIGGERING_OF_COMPLEMENT	0.0686330211588914	0.605312284356237	303	13	1	C4A
REACTOME_REGULATION_OF_COMPLEMENT_CASCADE	REACTOME_REGULATION_OF_COMPLEMENT_CASCADE	0.0686330211588914	0.605312284356237	303	13	1	C4A
STEROID_HORMONE_RECEPTOR_ACTIVITY	STEROID_HORMONE_RECEPTOR_ACTIVITY	0.0686330211588914	0.605312284356237	303	13	1	NR4A3
SYNAPTIC_TRANSMISSION	SYNAPTIC_TRANSMISSION	0.0694230779840142	0.609987044758417	303	173	3	AMPH	KCND2	SLC1A3
BIOCARTA_CACAM_PATHWAY	BIOCARTA_CACAM_PATHWAY	0.0737137534538076	0.613235693626357	303	14	1	CAMK2A
BIOCARTA_RANKL_PATHWAY	BIOCARTA_RANKL_PATHWAY	0.0737137534538076	0.613235693626357	303	14	1	TNFSF11
CIRCADIAN_RHYTHM	CIRCADIAN_RHYTHM	0.0737137534538076	0.613235693626357	303	14	1	EGR3
ENDOCYTIC_VESICLE	ENDOCYTIC_VESICLE	0.0737137534538076	0.613235693626357	303	14	1	CD207
INACTIVATION_OF_MAPK_ACTIVITY	INACTIVATION_OF_MAPK_ACTIVITY	0.0737137534538076	0.613235693626357	303	14	1	RGS4
KEGG_ENDOCYTOSIS	KEGG_ENDOCYTOSIS	0.0722767425034631	0.613235693626357	303	176	3	FGFR3	IQSEC1	KIT
MYELOID_LEUKOCYTE_DIFFERENTIATION	MYELOID_LEUKOCYTE_DIFFERENTIATION	0.0737137534538076	0.613235693626357	303	14	1	MMP9
REACTOME_ASPARAGINE_N_LINKED_GLYCOSYLATION	REACTOME_ASPARAGINE_N_LINKED_GLYCOSYLATION	0.0709917637531042	0.613235693626357	303	80	2	DOLK	ST8SIA6
REACTOME_CELL_EXTRACELLULAR_MATRIX_INTERACTIONS	REACTOME_CELL_EXTRACELLULAR_MATRIX_INTERACTIONS	0.0737137534538076	0.613235693626357	303	14	1	FLNC
REACTOME_CLASS_C_3_METABOTROPIC_GLUTAMATE_PHEROMONE_RECEPTORS	REACTOME_CLASS_C_3_METABOTROPIC_GLUTAMATE_PHEROMONE_RECEPTORS	0.0737137534538076	0.613235693626357	303	14	1	GRM8
REACTOME_EICOSANOID_LIGAND_BINDING_RECEPTORS	REACTOME_EICOSANOID_LIGAND_BINDING_RECEPTORS	0.0737137534538076	0.613235693626357	303	14	1	PTGER3
REACTOME_FGFR1_LIGAND_BINDING_AND_ACTIVATION	REACTOME_FGFR1_LIGAND_BINDING_AND_ACTIVATION	0.0737137534538076	0.613235693626357	303	14	1	FGF9
REACTOME_N_GLYCAN_ANTENNAE_ELONGATION	REACTOME_N_GLYCAN_ANTENNAE_ELONGATION	0.0737137534538076	0.613235693626357	303	14	1	ST8SIA6
REACTOME_SYNTHESIS_OF_SUBSTRATES_IN_N_GLYCAN_BIOSYTHESIS	REACTOME_SYNTHESIS_OF_SUBSTRATES_IN_N_GLYCAN_BIOSYTHESIS	0.0737137534538076	0.613235693626357	303	14	1	DOLK
TISSUE_MORPHOGENESIS	TISSUE_MORPHOGENESIS	0.0737137534538076	0.613235693626357	303	14	1	KRT2
ENDOPLASMIC_RETICULUM_MEMBRANE	ENDOPLASMIC_RETICULUM_MEMBRANE	0.075654941039535	0.620481193388216	303	83	2	AADAC	MRVI1
KEGG_HEMATOPOIETIC_CELL_LINEAGE	KEGG_HEMATOPOIETIC_CELL_LINEAGE	0.078816451675059	0.620481193388216	303	85	2	KIT	TPO
KEGG_TGF_BETA_SIGNALING_PATHWAY	KEGG_TGF_BETA_SIGNALING_PATHWAY	0.078816451675059	0.620481193388216	303	85	2	BMP5	BMP8B
LEUKOCYTE_MIGRATION	LEUKOCYTE_MIGRATION	0.0787668606446958	0.620481193388216	303	15	1	SAA1
NEGATIVE_REGULATION_OF_CELL_MIGRATION	NEGATIVE_REGULATION_OF_CELL_MIGRATION	0.0787668606446958	0.620481193388216	303	15	1	TBX5
PEPTIDE_BINDING	PEPTIDE_BINDING	0.0772305309783877	0.620481193388216	303	84	2	CALCR	F2RL2
PHOSPHOLIPASE_C_ACTIVITY	PHOSPHOLIPASE_C_ACTIVITY	0.0787668606446958	0.620481193388216	303	15	1	F2RL2
PROTEOGLYCAN_BIOSYNTHETIC_PROCESS	PROTEOGLYCAN_BIOSYNTHETIC_PROCESS	0.0787668606446958	0.620481193388216	303	15	1	HS3ST5
REACTOME_AMINE_DERIVED_HORMONES	REACTOME_AMINE_DERIVED_HORMONES	0.0787668606446958	0.620481193388216	303	15	1	TPO
REACTOME_CELL_SURFACE_INTERACTIONS_AT_THE_VASCULAR_WALL	REACTOME_CELL_SURFACE_INTERACTIONS_AT_THE_VASCULAR_WALL	0.078816451675059	0.620481193388216	303	85	2	F2	MMP1
REACTOME_CREB_PHOSPHORYLATION_THROUGH_THE_ACTIVATION_OF_CAMKII	REACTOME_CREB_PHOSPHORYLATION_THROUGH_THE_ACTIVATION_OF_CAMKII	0.0787668606446958	0.620481193388216	303	15	1	CAMK2A
REACTOME_ENDOGENOUS_STEROLS	REACTOME_ENDOGENOUS_STEROLS	0.0787668606446958	0.620481193388216	303	15	1	CYP21A2
REACTOME_INSULIN_RECEPTOR_SIGNALLING_CASCADE	REACTOME_INSULIN_RECEPTOR_SIGNALLING_CASCADE	0.0772305309783877	0.620481193388216	303	84	2	FGF9	FGFR3
REACTOME_TRAFFICKING_OF_GLUR2_CONTAINING_AMPA_RECEPTORS	REACTOME_TRAFFICKING_OF_GLUR2_CONTAINING_AMPA_RECEPTORS	0.0787668606446958	0.620481193388216	303	15	1	GRIA3
RNA_POLYMERASE_II_TRANSCRIPTION_FACTOR_ACTIVITY	RNA_POLYMERASE_II_TRANSCRIPTION_FACTOR_ACTIVITY	0.0761620836193626	0.620481193388216	303	180	3	HOXD10	TBX5	ZFPM2
SYNAPTIC_VESICLE	SYNAPTIC_VESICLE	0.0787668606446958	0.620481193388216	303	15	1	AMPH
ION_TRANSPORT	ION_TRANSPORT	0.0791354277495131	0.620908740803872	303	183	3	KCNK17	SCN2A	SCN7A
KEGG_CHEMOKINE_SIGNALING_PATHWAY	KEGG_CHEMOKINE_SIGNALING_PATHWAY	0.0801376893532731	0.626676730742595	303	184	3	CCL11	GNG4	PPBP
KEGG_ERBB_SIGNALING_PATHWAY	KEGG_ERBB_SIGNALING_PATHWAY	0.0804125444731126	0.626736974531303	303	86	2	CAMK2A	NRG1
CARBOHYDRATE_TRANSMEMBRANE_TRANSPORTER_ACTIVITY	CARBOHYDRATE_TRANSMEMBRANE_TRANSPORTER_ACTIVITY	0.0837924924408986	0.638237620994637	303	16	1	PPBP
COENZYME_BINDING	COENZYME_BINDING	0.0837924924408986	0.638237620994637	303	16	1	NOX4
MYOSIN_COMPLEX	MYOSIN_COMPLEX	0.0837924924408986	0.638237620994637	303	16	1	MYL9
OXIDOREDUCTASE_ACTIVITY_ACTING_ON_THE_ALDEHYDE_OR_OXO_GROUP_OF_DONORSNAD_OR_NADP_AS_ACCEPTOR	OXIDOREDUCTASE_ACTIVITY_ACTING_ON_THE_ALDEHYDE_OR_OXO_GROUP_OF_DONORSNAD_OR_NADP_AS_ACCEPTOR	0.0837924924408986	0.638237620994637	303	16	1	ALDH1A2
REACTOME_ACTIVATED_POINT_MUTANTS_OF_FGFR2	REACTOME_ACTIVATED_POINT_MUTANTS_OF_FGFR2	0.0837924924408986	0.638237620994637	303	16	1	FGF9
REACTOME_CHYLOMICRON_MEDIATED_LIPID_TRANSPORT	REACTOME_CHYLOMICRON_MEDIATED_LIPID_TRANSPORT	0.0837924924408986	0.638237620994637	303	16	1	LIPC
REACTOME_REGULATION_OF_KIT_SIGNALING	REACTOME_REGULATION_OF_KIT_SIGNALING	0.0837924924408986	0.638237620994637	303	16	1	KIT
TRANSMISSION_OF_NERVE_IMPULSE	TRANSMISSION_OF_NERVE_IMPULSE	0.0842016779090747	0.63927875849414	303	188	3	AMPH	KCND2	SLC1A3
ANTIOXIDANT_ACTIVITY	ANTIOXIDANT_ACTIVITY	0.0887907977431144	0.644901583607883	303	17	1	MPO
BIOCARTA_CK1_PATHWAY	BIOCARTA_CK1_PATHWAY	0.0887907977431144	0.644901583607883	303	17	1	PPP1R1B
EMBRYONIC_MORPHOGENESIS	EMBRYONIC_MORPHOGENESIS	0.0887907977431144	0.644901583607883	303	17	1	TBX5
GLUTAMATE_SIGNALING_PATHWAY	GLUTAMATE_SIGNALING_PATHWAY	0.0887907977431144	0.644901583607883	303	17	1	GRIA3
INTERACTION_WITH_HOST	INTERACTION_WITH_HOST	0.0887907977431144	0.644901583607883	303	17	1	HS3ST5
L_AMINO_ACID_TRANSMEMBRANE_TRANSPORTER_ACTIVITY	L_AMINO_ACID_TRANSMEMBRANE_TRANSPORTER_ACTIVITY	0.0887907977431144	0.644901583607883	303	17	1	SLC1A3
NEGATIVE_REGULATION_OF_MAP_KINASE_ACTIVITY	NEGATIVE_REGULATION_OF_MAP_KINASE_ACTIVITY	0.0887907977431144	0.644901583607883	303	17	1	RGS4
REACTOME_NA_CL_DEPENDENT_NEUROTRANSMITTER_TRANSPORTERS	REACTOME_NA_CL_DEPENDENT_NEUROTRANSMITTER_TRANSPORTERS	0.0887907977431144	0.644901583607883	303	17	1	SLC6A14
REACTOME_POST_CHAPERONIN_TUBULIN_FOLDING_PATHWAY	REACTOME_POST_CHAPERONIN_TUBULIN_FOLDING_PATHWAY	0.0887907977431144	0.644901583607883	303	17	1	TUBB3
REACTOME_RAS_ACTIVATION_UOPN_CA2_INFUX_THROUGH_NMDA_RECEPTOR	REACTOME_RAS_ACTIVATION_UOPN_CA2_INFUX_THROUGH_NMDA_RECEPTOR	0.0887907977431144	0.644901583607883	303	17	1	CAMK2A
REACTOME_REGULATION_OF_INSULIN_SECRETION	REACTOME_REGULATION_OF_INSULIN_SECRETION	0.0852602900416663	0.644901583607883	303	89	2	GNG4	KCNB1
REACTOME_SYNTHESIS_OF_PIPS_AT_THE_GOLGI_MEMBRANE	REACTOME_SYNTHESIS_OF_PIPS_AT_THE_GOLGI_MEMBRANE	0.0887907977431144	0.644901583607883	303	17	1	PIK3C2G
REGULATION_OF_ACTION_POTENTIAL	REGULATION_OF_ACTION_POTENTIAL	0.0887907977431144	0.644901583607883	303	17	1	KCND2
VITAMIN_METABOLIC_PROCESS	VITAMIN_METABOLIC_PROCESS	0.0887907977431144	0.644901583607883	303	17	1	ALDH1A2
ACTIVATION_OF_NF_KAPPAB_TRANSCRIPTION_FACTOR	ACTIVATION_OF_NF_KAPPAB_TRANSCRIPTION_FACTOR	0.093761924647757	0.65271654369032	303	18	1	CAMK2A
ENDOPLASMIC_RETICULUM_PART	ENDOPLASMIC_RETICULUM_PART	0.0935289051367803	0.65271654369032	303	94	2	AADAC	MRVI1
EXONUCLEASE_ACTIVITY	EXONUCLEASE_ACTIVITY	0.093761924647757	0.65271654369032	303	18	1	ENPP2
FATTY_ACID_OXIDATION	FATTY_ACID_OXIDATION	0.093761924647757	0.65271654369032	303	18	1	CPT1A
LIPOPROTEIN_BINDING	LIPOPROTEIN_BINDING	0.093761924647757	0.65271654369032	303	18	1	COLEC12
NUCLEAR_ENVELOPE_ENDOPLASMIC_RETICULUM_NETWORK	NUCLEAR_ENVELOPE_ENDOPLASMIC_RETICULUM_NETWORK	0.0901940073295273	0.65271654369032	303	92	2	AADAC	MRVI1
NUCLEOTIDE_BIOSYNTHETIC_PROCESS	NUCLEOTIDE_BIOSYNTHETIC_PROCESS	0.093761924647757	0.65271654369032	303	18	1	GRM8
REACTOME_ACTIVATED_AMPK_STIMULATES_FATTY_ACID_OXIDATION_IN_MUSCLE	REACTOME_ACTIVATED_AMPK_STIMULATES_FATTY_ACID_OXIDATION_IN_MUSCLE	0.093761924647757	0.65271654369032	303	18	1	CPT1A
REACTOME_GAP_JUNCTION_ASSEMBLY	REACTOME_GAP_JUNCTION_ASSEMBLY	0.093761924647757	0.65271654369032	303	18	1	GJB2
REACTOME_GLUCURONIDATION	REACTOME_GLUCURONIDATION	0.093761924647757	0.65271654369032	303	18	1	UGT2B11
REACTOME_N_GLYCAN_ANTENNAE_ELONGATION_IN_THE_MEDIAL_TRANS_GOLGI	REACTOME_N_GLYCAN_ANTENNAE_ELONGATION_IN_THE_MEDIAL_TRANS_GOLGI	0.093761924647757	0.65271654369032	303	18	1	ST8SIA6
REACTOME_RIP_MEDIATED_NFKB_ACTIVATION_VIA_DAI	REACTOME_RIP_MEDIATED_NFKB_ACTIVATION_VIA_DAI	0.093761924647757	0.65271654369032	303	18	1	SAA1
SULFUR_COMPOUND_BIOSYNTHETIC_PROCESS	SULFUR_COMPOUND_BIOSYNTHETIC_PROCESS	0.093761924647757	0.65271654369032	303	18	1	HS3ST5
VESICLE_MEDIATED_TRANSPORT	VESICLE_MEDIATED_TRANSPORT	0.0904591569773372	0.65271654369032	303	194	3	AMPH	COLEC12	GULP1
ADENYLATE_CYCLASE_ACTIVATION	ADENYLATE_CYCLASE_ACTIVATION	0.0987060204512774	0.671200939068686	303	19	1	CRHR1
BIOCARTA_NDKDYNAMIN_PATHWAY	BIOCARTA_NDKDYNAMIN_PATHWAY	0.0987060204512774	0.671200939068686	303	19	1	AMPH
BIOCARTA_STATHMIN_PATHWAY	BIOCARTA_STATHMIN_PATHWAY	0.0987060204512774	0.671200939068686	303	19	1	CAMK2A
CELL_RECOGNITION	CELL_RECOGNITION	0.0987060204512774	0.671200939068686	303	19	1	COLEC12
REACTOME_CGMP_EFFECTS	REACTOME_CGMP_EFFECTS	0.0987060204512774	0.671200939068686	303	19	1	MRVI1
REACTOME_DOWNSTREAM_SIGNALING_OF_ACTIVATED_FGFR	REACTOME_DOWNSTREAM_SIGNALING_OF_ACTIVATED_FGFR	0.0968990303357875	0.671200939068686	303	96	2	FGF9	FGFR3
REACTOME_NEPHRIN_INTERACTIONS	REACTOME_NEPHRIN_INTERACTIONS	0.0987060204512774	0.671200939068686	303	19	1	NPHS1
REACTOME_PROSTACYCLIN_SIGNALLING_THROUGH_PROSTACYCLIN_RECEPTOR	REACTOME_PROSTACYCLIN_SIGNALLING_THROUGH_PROSTACYCLIN_RECEPTOR	0.0987060204512774	0.671200939068686	303	19	1	GNG4
OXYGEN_AND_REACTIVE_OXYGEN_SPECIES_METABOLIC_PROCESS	OXYGEN_AND_REACTIVE_OXYGEN_SPECIES_METABOLIC_PROCESS	0.103623231654477	0.69457171846115	303	20	1	NOX4
PROTEOGLYCAN_METABOLIC_PROCESS	PROTEOGLYCAN_METABOLIC_PROCESS	0.103623231654477	0.69457171846115	303	20	1	HS3ST5
REACTOME_G_BETA_GAMMA_SIGNALLING_THROUGH_PLC_BETA	REACTOME_G_BETA_GAMMA_SIGNALLING_THROUGH_PLC_BETA	0.103623231654477	0.69457171846115	303	20	1	GNG4
REACTOME_HS_GAG_DEGRADATION	REACTOME_HS_GAG_DEGRADATION	0.103623231654477	0.69457171846115	303	20	1	HPSE2
REACTOME_SHC1_EVENTS_IN_ERBB4_SIGNALING	REACTOME_SHC1_EVENTS_IN_ERBB4_SIGNALING	0.103623231654477	0.69457171846115	303	20	1	NRG1
MAPKKK_CASCADE_GO_0000165	MAPKKK_CASCADE_GO_0000165	0.105470936275207	0.704942497155656	303	101	2	FGFR3	RGS4
CYTOSOLIC_PART	CYTOSOLIC_PART	0.108513703966786	0.715093116590109	303	21	1	HBD
KEGG_GLYCOSAMINOGLYCAN_DEGRADATION	KEGG_GLYCOSAMINOGLYCAN_DEGRADATION	0.108513703966786	0.715093116590109	303	21	1	HPSE2
REACTOME_ADP_SIGNALLING_THROUGH_P2RY12	REACTOME_ADP_SIGNALLING_THROUGH_P2RY12	0.108513703966786	0.715093116590109	303	21	1	GNG4
REACTOME_FORMATION_OF_TUBULIN_FOLDING_INTERMEDIATES_BY_CCT_TRIC	REACTOME_FORMATION_OF_TUBULIN_FOLDING_INTERMEDIATES_BY_CCT_TRIC	0.108513703966786	0.715093116590109	303	21	1	TUBB3
REACTOME_TRAF6_MEDIATED_NFKB_ACTIVATION	REACTOME_TRAF6_MEDIATED_NFKB_ACTIVATION	0.108513703966786	0.715093116590109	303	21	1	SAA1
BIOCARTA_SPPA_PATHWAY	BIOCARTA_SPPA_PATHWAY	0.113377582310527	0.736797252355948	303	22	1	F2
CELLULAR_CATION_HOMEOSTASIS	CELLULAR_CATION_HOMEOSTASIS	0.112470055504437	0.736797252355948	303	105	2	CCL11	SAA1
COFACTOR_BINDING	COFACTOR_BINDING	0.113377582310527	0.736797252355948	303	22	1	NOX4
OXIDOREDUCTASE_ACTIVITY_ACTING_ON_THE_ALDEHYDE_OR_OXO_GROUP_OF_DONORS	OXIDOREDUCTASE_ACTIVITY_ACTING_ON_THE_ALDEHYDE_OR_OXO_GROUP_OF_DONORS	0.113377582310527	0.736797252355948	303	22	1	ALDH1A2
REACTOME_GRB2_EVENTS_IN_ERBB2_SIGNALING	REACTOME_GRB2_EVENTS_IN_ERBB2_SIGNALING	0.113377582310527	0.736797252355948	303	22	1	NRG1
ACTIN_FILAMENT_ORGANIZATION	ACTIN_FILAMENT_ORGANIZATION	0.118215010825156	0.741530522448707	303	23	1	SORBS1
BIOCARTA_PGC1A_PATHWAY	BIOCARTA_PGC1A_PATHWAY	0.118215010825156	0.741530522448707	303	23	1	CAMK2A
CATION_HOMEOSTASIS	CATION_HOMEOSTASIS	0.117796329842869	0.741530522448707	303	108	2	CCL11	SAA1
COLLAGEN	COLLAGEN	0.118215010825156	0.741530522448707	303	23	1	COL4A5
CONTRACTILE_FIBER_PART	CONTRACTILE_FIBER_PART	0.118215010825156	0.741530522448707	303	23	1	MYL9
INNATE_IMMUNE_RESPONSE	INNATE_IMMUNE_RESPONSE	0.118215010825156	0.741530522448707	303	23	1	COLEC12
REACTOME_INSULIN_RECEPTOR_RECYCLING	REACTOME_INSULIN_RECEPTOR_RECYCLING	0.118215010825156	0.741530522448707	303	23	1	ATP6V0D2
REACTOME_NITRIC_OXIDE_STIMULATES_GUANYLATE_CYCLASE	REACTOME_NITRIC_OXIDE_STIMULATES_GUANYLATE_CYCLASE	0.118215010825156	0.741530522448707	303	23	1	MRVI1
REACTOME_RORA_ACTIVATES_CIRCADIAN_EXPRESSION	REACTOME_RORA_ACTIVATES_CIRCADIAN_EXPRESSION	0.118215010825156	0.741530522448707	303	23	1	CPT1A
REACTOME_SIGNALING_BY_FGFR	REACTOME_SIGNALING_BY_FGFR	0.117796329842869	0.741530522448707	303	108	2	FGF9	FGFR3
REACTOME_TAK1_ACTIVATES_NFKB_BY_PHOSPHORYLATION_AND_ACTIVATION_OF_IKKS_COMPLEX	REACTOME_TAK1_ACTIVATES_NFKB_BY_PHOSPHORYLATION_AND_ACTIVATION_OF_IKKS_COMPLEX	0.118215010825156	0.741530522448707	303	23	1	SAA1
REACTOME_THROMBOXANE_SIGNALLING_THROUGH_TP_RECEPTOR	REACTOME_THROMBOXANE_SIGNALLING_THROUGH_TP_RECEPTOR	0.118215010825156	0.741530522448707	303	23	1	GNG4
REACTOME_YAP1_AND_WWTR1_TAZ_STIMULATED_GENE_EXPRESSION	REACTOME_YAP1_AND_WWTR1_TAZ_STIMULATED_GENE_EXPRESSION	0.118215010825156	0.741530522448707	303	23	1	TBX5
BIOCARTA_CXCR4_PATHWAY	BIOCARTA_CXCR4_PATHWAY	0.123026132871469	0.75652138563818	303	24	1	PIK3C2G
CALMODULIN_BINDING	CALMODULIN_BINDING	0.123026132871469	0.75652138563818	303	24	1	RGS4
CYTOPLASMIC_MEMBRANE_BOUND_VESICLE	CYTOPLASMIC_MEMBRANE_BOUND_VESICLE	0.12318464165123	0.75652138563818	303	111	2	AMPH	CD207
KEGG_OOCYTE_MEIOSIS	KEGG_OOCYTE_MEIOSIS	0.121381857219991	0.75652138563818	303	110	2	CAMK2A	PLCZ1
POSITIVE_REGULATION_OF_TRANSCRIPTION_FACTOR_ACTIVITY	POSITIVE_REGULATION_OF_TRANSCRIPTION_FACTOR_ACTIVITY	0.123026132871469	0.75652138563818	303	24	1	CAMK2A
PROTEIN_KINASE_INHIBITOR_ACTIVITY	PROTEIN_KINASE_INHIBITOR_ACTIVITY	0.123026132871469	0.75652138563818	303	24	1	PPP1R1B
REACTOME_DARPP_32_EVENTS	REACTOME_DARPP_32_EVENTS	0.123026132871469	0.75652138563818	303	24	1	PPP1R1B
REGULATION_OF_NEUROTRANSMITTER_LEVELS	REGULATION_OF_NEUROTRANSMITTER_LEVELS	0.123026132871469	0.75652138563818	303	24	1	SLC1A3
AMINO_ACID_TRANSPORT	AMINO_ACID_TRANSPORT	0.1325700271342	0.760413896471475	303	26	1	SLC1A3
ANTI_APOPTOSIS	ANTI_APOPTOSIS	0.130459676804315	0.760413896471475	303	115	2	MPO	SFRP1
BIOCARTA_BAD_PATHWAY	BIOCARTA_BAD_PATHWAY	0.1325700271342	0.760413896471475	303	26	1	KIT
BIOCARTA_WNT_PATHWAY	BIOCARTA_WNT_PATHWAY	0.1325700271342	0.760413896471475	303	26	1	WIF1
CASPASE_ACTIVATION	CASPASE_ACTIVATION	0.1325700271342	0.760413896471475	303	26	1	F2
CONTRACTILE_FIBER	CONTRACTILE_FIBER	0.127811091035804	0.760413896471475	303	25	1	MYL9
CYTOPLASMIC_VESICLE	CYTOPLASMIC_VESICLE	0.130459676804315	0.760413896471475	303	115	2	AMPH	CD207
KEGG_ASCORBATE_AND_ALDARATE_METABOLISM	KEGG_ASCORBATE_AND_ALDARATE_METABOLISM	0.127811091035804	0.760413896471475	303	25	1	UGT2B11
KEGG_GLYCOSAMINOGLYCAN_BIOSYNTHESIS_HEPARAN_SULFATE	KEGG_GLYCOSAMINOGLYCAN_BIOSYNTHESIS_HEPARAN_SULFATE	0.1325700271342	0.760413896471475	303	26	1	HS3ST5
KEGG_LEUKOCYTE_TRANSENDOTHELIAL_MIGRATION	KEGG_LEUKOCYTE_TRANSENDOTHELIAL_MIGRATION	0.130459676804315	0.760413896471475	303	115	2	MMP9	MYL9
KINASE_INHIBITOR_ACTIVITY	KINASE_INHIBITOR_ACTIVITY	0.127811091035804	0.760413896471475	303	25	1	PPP1R1B
MEMBRANE_BOUND_VESICLE	MEMBRANE_BOUND_VESICLE	0.126809626067994	0.760413896471475	303	113	2	AMPH	CD207
OXIDOREDUCTASE_ACTIVITY_ACTING_ON_NADH_OR_NADPH	OXIDOREDUCTASE_ACTIVITY_ACTING_ON_NADH_OR_NADPH	0.127811091035804	0.760413896471475	303	25	1	NOX4
PEPTIDYL_TYROSINE_PHOSPHORYLATION	PEPTIDYL_TYROSINE_PHOSPHORYLATION	0.1325700271342	0.760413896471475	303	26	1	F2
PHOSPHATASE_REGULATOR_ACTIVITY	PHOSPHATASE_REGULATOR_ACTIVITY	0.127811091035804	0.760413896471475	303	25	1	PPP1R1B
POSITIVE_REGULATION_OF_CELL_DIFFERENTIATION	POSITIVE_REGULATION_OF_CELL_DIFFERENTIATION	0.127811091035804	0.760413896471475	303	25	1	TBX5
POSITIVE_REGULATION_OF_DNA_BINDING	POSITIVE_REGULATION_OF_DNA_BINDING	0.1325700271342	0.760413896471475	303	26	1	CAMK2A
REACTOME_ADP_SIGNALLING_THROUGH_P2RY1	REACTOME_ADP_SIGNALLING_THROUGH_P2RY1	0.127811091035804	0.760413896471475	303	25	1	GNG4
REACTOME_BASIGIN_INTERACTIONS	REACTOME_BASIGIN_INTERACTIONS	0.1325700271342	0.760413896471475	303	26	1	MMP1
REACTOME_G_BETA_GAMMA_SIGNALLING_THROUGH_PI3KGAMMA	REACTOME_G_BETA_GAMMA_SIGNALLING_THROUGH_PI3KGAMMA	0.127811091035804	0.760413896471475	303	25	1	GNG4
REACTOME_INHIBITION_OF_INSULIN_SECRETION_BY_ADRENALINE_NORADRENALINE	REACTOME_INHIBITION_OF_INSULIN_SECRETION_BY_ADRENALINE_NORADRENALINE	0.127811091035804	0.760413896471475	303	25	1	GNG4
REACTOME_INHIBITION_OF_VOLTAGE_GATED_CA2_CHANNELS_VIA_GBETA_GAMMA_SUBUNITS	REACTOME_INHIBITION_OF_VOLTAGE_GATED_CA2_CHANNELS_VIA_GBETA_GAMMA_SUBUNITS	0.127811091035804	0.760413896471475	303	25	1	GNG4
REACTOME_INTEGRATION_OF_ENERGY_METABOLISM	REACTOME_INTEGRATION_OF_ENERGY_METABOLISM	0.132293798417734	0.760413896471475	303	116	2	GNG4	KCNB1
REACTOME_MYOGENESIS	REACTOME_MYOGENESIS	0.1325700271342	0.760413896471475	303	26	1	CDH15
REACTOME_SEMA4D_INDUCED_CELL_MIGRATION_AND_GROWTH_CONE_COLLAPSE	REACTOME_SEMA4D_INDUCED_CELL_MIGRATION_AND_GROWTH_CONE_COLLAPSE	0.1325700271342	0.760413896471475	303	26	1	MYL9
REACTOME_TRANSFERRIN_ENDOCYTOSIS_AND_RECYCLING	REACTOME_TRANSFERRIN_ENDOCYTOSIS_AND_RECYCLING	0.127811091035804	0.760413896471475	303	25	1	ATP6V0D2
RESPONSE_TO_BIOTIC_STIMULUS	RESPONSE_TO_BIOTIC_STIMULUS	0.130459676804315	0.760413896471475	303	115	2	CCL11	TOR1B
BIOCARTA_CREB_PATHWAY	BIOCARTA_CREB_PATHWAY	0.137303082216556	0.772453311462928	303	27	1	CAMK2A
BIOCARTA_VIP_PATHWAY	BIOCARTA_VIP_PATHWAY	0.137303082216556	0.772453311462928	303	27	1	EGR3
KEGG_PENTOSE_AND_GLUCURONATE_INTERCONVERSIONS	KEGG_PENTOSE_AND_GLUCURONATE_INTERCONVERSIONS	0.137303082216556	0.772453311462928	303	27	1	UGT2B11
REACTOME_AMINE_COMPOUND_SLC_TRANSPORTERS	REACTOME_AMINE_COMPOUND_SLC_TRANSPORTERS	0.137303082216556	0.772453311462928	303	27	1	SLC6A14
REACTOME_CREB_PHOSPHORYLATION_THROUGH_THE_ACTIVATION_OF_RAS	REACTOME_CREB_PHOSPHORYLATION_THROUGH_THE_ACTIVATION_OF_RAS	0.137303082216556	0.772453311462928	303	27	1	CAMK2A
REACTOME_G_PROTEIN_ACTIVATION	REACTOME_G_PROTEIN_ACTIVATION	0.137303082216556	0.772453311462928	303	27	1	GNG4
REACTOME_GAP_JUNCTION_TRAFFICKING	REACTOME_GAP_JUNCTION_TRAFFICKING	0.137303082216556	0.772453311462928	303	27	1	GJB2
REACTOME_PREFOLDIN_MEDIATED_TRANSFER_OF_SUBSTRATE_TO_CCT_TRIC	REACTOME_PREFOLDIN_MEDIATED_TRANSFER_OF_SUBSTRATE_TO_CCT_TRIC	0.137303082216556	0.772453311462928	303	27	1	TUBB3
CENTRAL_NERVOUS_SYSTEM_DEVELOPMENT	CENTRAL_NERVOUS_SYSTEM_DEVELOPMENT	0.137831117874643	0.773568905583522	303	119	2	ADAM23	SLIT1
GATED_CHANNEL_ACTIVITY	GATED_CHANNEL_ACTIVITY	0.14155062324045	0.776588322505779	303	121	2	SCN2A	SCN7A
KEGG_ASTHMA	KEGG_ASTHMA	0.14201039657075	0.776588322505779	303	28	1	CCL11
PEPTIDYL_TYROSINE_MODIFICATION	PEPTIDYL_TYROSINE_MODIFICATION	0.14201039657075	0.776588322505779	303	28	1	F2
POSITIVE_REGULATION_OF_BINDING	POSITIVE_REGULATION_OF_BINDING	0.14201039657075	0.776588322505779	303	28	1	CAMK2A
REACTOME_BIOSYNTHESIS_OF_THE_N_GLYCAN_PRECURSOR_DOLICHOL_LIPID_LINKED_OLIGOSACCHARIDE_LLO_AND_TRANSFER_TO_A_NASCENT_PROTEIN	REACTOME_BIOSYNTHESIS_OF_THE_N_GLYCAN_PRECURSOR_DOLICHOL_LIPID_LINKED_OLIGOSACCHARIDE_LLO_AND_TRANSFER_TO_A_NASCENT_PROTEIN	0.14201039657075	0.776588322505779	303	28	1	DOLK
REACTOME_G_ALPHA_S_SIGNALLING_EVENTS	REACTOME_G_ALPHA_S_SIGNALLING_EVENTS	0.139688151722733	0.776588322505779	303	120	2	GNG4	PTH2R
REACTOME_G_PROTEIN_BETA_GAMMA_SIGNALLING	REACTOME_G_PROTEIN_BETA_GAMMA_SIGNALLING	0.14201039657075	0.776588322505779	303	28	1	GNG4
REACTOME_LIPOPROTEIN_METABOLISM	REACTOME_LIPOPROTEIN_METABOLISM	0.14201039657075	0.776588322505779	303	28	1	LIPC
REGULATION_OF_CELL_MIGRATION	REGULATION_OF_CELL_MIGRATION	0.14201039657075	0.776588322505779	303	28	1	TBX5
SULFOTRANSFERASE_ACTIVITY	SULFOTRANSFERASE_ACTIVITY	0.14201039657075	0.776588322505779	303	28	1	HS3ST5
VESICLE	VESICLE	0.139688151722733	0.776588322505779	303	120	2	AMPH	CD207
ACTIVE_TRANSMEMBRANE_TRANSPORTER_ACTIVITY	ACTIVE_TRANSMEMBRANE_TRANSPORTER_ACTIVITY	0.143418418449136	0.780648746361193	303	122	2	SLC1A3	SLC6A14
REACTOME_SIGNALING_BY_FGFR_IN_DISEASE	REACTOME_SIGNALING_BY_FGFR_IN_DISEASE	0.143418418449136	0.780648746361193	303	122	2	FGF9	FGFR3
BONE_REMODELING	BONE_REMODELING	0.146692109726742	0.783917287970242	303	29	1	DMP1
ENZYME_ACTIVATOR_ACTIVITY	ENZYME_ACTIVATOR_ACTIVITY	0.145291424444	0.783917287970242	303	123	2	F10	RGS4
LIPID_RAFT	LIPID_RAFT	0.146692109726742	0.783917287970242	303	29	1	SORBS1
NEGATIVE_REGULATION_OF_CELLULAR_BIOSYNTHETIC_PROCESS	NEGATIVE_REGULATION_OF_CELLULAR_BIOSYNTHETIC_PROCESS	0.146692109726742	0.783917287970242	303	29	1	GRM8
REACTOME_COMPLEMENT_CASCADE	REACTOME_COMPLEMENT_CASCADE	0.146692109726742	0.783917287970242	303	29	1	C4A
REACTOME_SIGNALING_BY_FGFR1_MUTANTS	REACTOME_SIGNALING_BY_FGFR1_MUTANTS	0.146692109726742	0.783917287970242	303	29	1	FGF9
REACTOME_STEROID_HORMONES	REACTOME_STEROID_HORMONES	0.146692109726742	0.783917287970242	303	29	1	CYP21A2
RHYTHMIC_PROCESS	RHYTHMIC_PROCESS	0.146692109726742	0.783917287970242	303	29	1	EGR3
KEGG_ETHER_LIPID_METABOLISM	KEGG_ETHER_LIPID_METABOLISM	0.151348360460656	0.794324952216329	303	30	1	ENPP2
NEGATIVE_REGULATION_OF_BIOSYNTHETIC_PROCESS	NEGATIVE_REGULATION_OF_BIOSYNTHETIC_PROCESS	0.151348360460656	0.794324952216329	303	30	1	GRM8
POSITIVE_REGULATION_OF_CASPASE_ACTIVITY	POSITIVE_REGULATION_OF_CASPASE_ACTIVITY	0.151348360460656	0.794324952216329	303	30	1	F2
PROTEIN_AMINO_ACID_N_LINKED_GLYCOSYLATION	PROTEIN_AMINO_ACID_N_LINKED_GLYCOSYLATION	0.151348360460656	0.794324952216329	303	30	1	LIPC
REACTOME_DIABETES_PATHWAYS	REACTOME_DIABETES_PATHWAYS	0.150940594032717	0.794324952216329	303	126	2	F2	MMP1
REACTOME_SYNTHESIS_OF_PIPS_AT_THE_PLASMA_MEMBRANE	REACTOME_SYNTHESIS_OF_PIPS_AT_THE_PLASMA_MEMBRANE	0.151348360460656	0.794324952216329	303	30	1	PIK3C2G
TISSUE_REMODELING	TISSUE_REMODELING	0.151348360460656	0.794324952216329	303	30	1	DMP1
VIRAL_INFECTIOUS_CYCLE	VIRAL_INFECTIOUS_CYCLE	0.151348360460656	0.794324952216329	303	30	1	HS3ST5
CELLULAR_COMPONENT_DISASSEMBLY	CELLULAR_COMPONENT_DISASSEMBLY	0.155979286798842	0.798968137183589	303	31	1	NRG1
EXTRACELLULAR_STRUCTURE_ORGANIZATION_AND_BIOGENESIS	EXTRACELLULAR_STRUCTURE_ORGANIZATION_AND_BIOGENESIS	0.155979286798842	0.798968137183589	303	31	1	ACAN
ION_HOMEOSTASIS	ION_HOMEOSTASIS	0.154730738678247	0.798968137183589	303	128	2	CCL11	SAA1
KEGG_AXON_GUIDANCE	KEGG_AXON_GUIDANCE	0.152833335313881	0.798968137183589	303	127	2	EPHA3	SLIT1
REACTOME_FACTORS_INVOLVED_IN_MEGAKARYOCYTE_DEVELOPMENT_AND_PLATELET_PRODUCTION	REACTOME_FACTORS_INVOLVED_IN_MEGAKARYOCYTE_DEVELOPMENT_AND_PLATELET_PRODUCTION	0.154730738678247	0.798968137183589	303	128	2	HBD	ZFPM2
REACTOME_HS_GAG_BIOSYNTHESIS	REACTOME_HS_GAG_BIOSYNTHESIS	0.155979286798842	0.798968137183589	303	31	1	HS3ST5
REACTOME_INWARDLY_RECTIFYING_K_CHANNELS	REACTOME_INWARDLY_RECTIFYING_K_CHANNELS	0.155979286798842	0.798968137183589	303	31	1	GNG4
REACTOME_LATENT_INFECTION_OF_HOMO_SAPIENS_WITH_MYCOBACTERIUM_TUBERCULOSIS	REACTOME_LATENT_INFECTION_OF_HOMO_SAPIENS_WITH_MYCOBACTERIUM_TUBERCULOSIS	0.155979286798842	0.798968137183589	303	31	1	ATP6V0D2
REACTOME_SEMA4D_IN_SEMAPHORIN_SIGNALING	REACTOME_SEMA4D_IN_SEMAPHORIN_SIGNALING	0.155979286798842	0.798968137183589	303	31	1	MYL9
REACTOME_SIGNAL_AMPLIFICATION	REACTOME_SIGNAL_AMPLIFICATION	0.155979286798842	0.798968137183589	303	31	1	GNG4
REACTOME_TRANSPORT_OF_VITAMINS_NUCLEOSIDES_AND_RELATED_MOLECULES	REACTOME_TRANSPORT_OF_VITAMINS_NUCLEOSIDES_AND_RELATED_MOLECULES	0.155979286798842	0.798968137183589	303	31	1	SLCO1C1
HORMONE_METABOLIC_PROCESS	HORMONE_METABOLIC_PROCESS	0.160585026021907	0.818983632711727	303	32	1	UGT2B11
TRANSFERASE_ACTIVITY_TRANSFERRING_SULFUR_CONTAINING_GROUPS	TRANSFERASE_ACTIVITY_TRANSFERRING_SULFUR_CONTAINING_GROUPS	0.160585026021907	0.818983632711727	303	32	1	HS3ST5
GLYCOSAMINOGLYCAN_BINDING	GLYCOSAMINOGLYCAN_BINDING	0.165165714668739	0.829718986323046	303	33	1	ACAN
REACTOME_GLUCAGON_SIGNALING_IN_METABOLIC_REGULATION	REACTOME_GLUCAGON_SIGNALING_IN_METABOLIC_REGULATION	0.165165714668739	0.829718986323046	303	33	1	GNG4
REACTOME_GLUCAGON_TYPE_LIGAND_RECEPTORS	REACTOME_GLUCAGON_TYPE_LIGAND_RECEPTORS	0.165165714668739	0.829718986323046	303	33	1	GNG4
REACTOME_POST_NMDA_RECEPTOR_ACTIVATION_EVENTS	REACTOME_POST_NMDA_RECEPTOR_ACTIVATION_EVENTS	0.165165714668739	0.829718986323046	303	33	1	CAMK2A
REACTOME_TRANSPORT_TO_THE_GOLGI_AND_SUBSEQUENT_MODIFICATION	REACTOME_TRANSPORT_TO_THE_GOLGI_AND_SUBSEQUENT_MODIFICATION	0.165165714668739	0.829718986323046	303	33	1	ST8SIA6
STRUCTURAL_CONSTITUENT_OF_MUSCLE	STRUCTURAL_CONSTITUENT_OF_MUSCLE	0.165165714668739	0.829718986323046	303	33	1	MYL9
SUGAR_BINDING	SUGAR_BINDING	0.165165714668739	0.829718986323046	303	33	1	CD207
RHODOPSIN_LIKE_RECEPTOR_ACTIVITY	RHODOPSIN_LIKE_RECEPTOR_ACTIVITY	0.166207161933285	0.83316667071685	303	134	2	F2RL2	PTGER3
APICAL_JUNCTION_COMPLEX	APICAL_JUNCTION_COMPLEX	0.169721488540496	0.841715184391528	303	34	1	SORBS1
APICOLATERAL_PLASMA_MEMBRANE	APICOLATERAL_PLASMA_MEMBRANE	0.169721488540496	0.841715184391528	303	34	1	SORBS1
KEGG_SYSTEMIC_LUPUS_ERYTHEMATOSUS	KEGG_SYSTEMIC_LUPUS_ERYTHEMATOSUS	0.17006521628371	0.841715184391528	303	136	2	C4A	C4B
NEGATIVE_REGULATION_OF_TRANSFERASE_ACTIVITY	NEGATIVE_REGULATION_OF_TRANSFERASE_ACTIVITY	0.169721488540496	0.841715184391528	303	34	1	RGS4
REACTOME_METABOLISM_OF_STEROID_HORMONES_AND_VITAMINS_A_AND_D	REACTOME_METABOLISM_OF_STEROID_HORMONES_AND_VITAMINS_A_AND_D	0.169721488540496	0.841715184391528	303	34	1	CYP21A2
VIRAL_REPRODUCTIVE_PROCESS	VIRAL_REPRODUCTIVE_PROCESS	0.169721488540496	0.841715184391528	303	34	1	HS3ST5
CELLULAR_LIPID_CATABOLIC_PROCESS	CELLULAR_LIPID_CATABOLIC_PROCESS	0.174252482704576	0.857015355188544	303	35	1	CPT1A
POLYSACCHARIDE_BINDING	POLYSACCHARIDE_BINDING	0.174252482704576	0.857015355188544	303	35	1	ACAN
REGULATION_OF_CELL_ADHESION	REGULATION_OF_CELL_ADHESION	0.174252482704576	0.857015355188544	303	35	1	SAA1
EXCRETION	EXCRETION	0.178758831498577	0.868257181564515	303	36	1	NPHS1
MYELOID_CELL_DIFFERENTIATION	MYELOID_CELL_DIFFERENTIATION	0.178758831498577	0.868257181564515	303	36	1	MMP9
OXIDOREDUCTASE_ACTIVITY_GO_0016705	OXIDOREDUCTASE_ACTIVITY_GO_0016705	0.178758831498577	0.868257181564515	303	36	1	CYP26A1
REACTOME_IRON_UPTAKE_AND_TRANSPORT	REACTOME_IRON_UPTAKE_AND_TRANSPORT	0.178758831498577	0.868257181564515	303	36	1	ATP6V0D2
REACTOME_PI3K_EVENTS_IN_ERBB4_SIGNALING	REACTOME_PI3K_EVENTS_IN_ERBB4_SIGNALING	0.178758831498577	0.868257181564515	303	36	1	NRG1
REACTOME_PLATELET_AGGREGATION_PLUG_FORMATION	REACTOME_PLATELET_AGGREGATION_PLUG_FORMATION	0.178758831498577	0.868257181564515	303	36	1	F2
BIOCARTA_ALK_PATHWAY	BIOCARTA_ALK_PATHWAY	0.183240668534219	0.873745138986339	303	37	1	BMP5
BIOCARTA_FMLP_PATHWAY	BIOCARTA_FMLP_PATHWAY	0.183240668534219	0.873745138986339	303	37	1	PIK3C2G
BIOCARTA_PAR1_PATHWAY	BIOCARTA_PAR1_PATHWAY	0.183240668534219	0.873745138986339	303	37	1	F2
CELLULAR_HOMEOSTASIS	CELLULAR_HOMEOSTASIS	0.181726007547409	0.873745138986339	303	142	2	CCL11	SAA1
CLATHRIN_COATED_VESICLE	CLATHRIN_COATED_VESICLE	0.183240668534219	0.873745138986339	303	37	1	AMPH
HYDROLASE_ACTIVITY_HYDROLYZING_O_GLYCOSYL_COMPOUNDS	HYDROLASE_ACTIVITY_HYDROLYZING_O_GLYCOSYL_COMPOUNDS	0.183240668534219	0.873745138986339	303	37	1	HPSE2
LEUKOCYTE_DIFFERENTIATION	LEUKOCYTE_DIFFERENTIATION	0.183240668534219	0.873745138986339	303	37	1	MMP9
NEGATIVE_REGULATION_OF_SIGNAL_TRANSDUCTION	NEGATIVE_REGULATION_OF_SIGNAL_TRANSDUCTION	0.183240668534219	0.873745138986339	303	37	1	SOST
SULFUR_METABOLIC_PROCESS	SULFUR_METABOLIC_PROCESS	0.183240668534219	0.873745138986339	303	37	1	HS3ST5
REACTOME_APOPTOSIS	REACTOME_APOPTOSIS	0.183681101795125	0.874068691300939	303	143	2	DSG1	DSG3
AMINE_TRANSPORT	AMINE_TRANSPORT	0.187698126701261	0.882444499481279	303	38	1	SLC1A3
LIPID_CATABOLIC_PROCESS	LIPID_CATABOLIC_PROCESS	0.187698126701261	0.882444499481279	303	38	1	CPT1A
PROTEIN_KINASE_REGULATOR_ACTIVITY	PROTEIN_KINASE_REGULATOR_ACTIVITY	0.187698126701261	0.882444499481279	303	38	1	PPP1R1B
REACTOME_GABA_B_RECEPTOR_ACTIVATION	REACTOME_GABA_B_RECEPTOR_ACTIVATION	0.187698126701261	0.882444499481279	303	38	1	GNG4
REACTOME_NETRIN1_SIGNALING	REACTOME_NETRIN1_SIGNALING	0.187698126701261	0.882444499481279	303	38	1	SLIT1
REACTOME_NUCLEAR_SIGNALING_BY_ERBB4	REACTOME_NUCLEAR_SIGNALING_BY_ERBB4	0.187698126701261	0.882444499481279	303	38	1	NRG1
NEGATIVE_REGULATION_OF_APOPTOSIS	NEGATIVE_REGULATION_OF_APOPTOSIS	0.191531307792918	0.897888683964258	303	147	2	MPO	SFRP1
REACTOME_NCAM1_INTERACTIONS	REACTOME_NCAM1_INTERACTIONS	0.19213133817138	0.897888683964258	303	39	1	COL4A5
VIRAL_REPRODUCTION	VIRAL_REPRODUCTION	0.19213133817138	0.897888683964258	303	39	1	HS3ST5
NEGATIVE_REGULATION_OF_PROGRAMMED_CELL_DEATH	NEGATIVE_REGULATION_OF_PROGRAMMED_CELL_DEATH	0.193500866896267	0.900700463767149	303	148	2	MPO	SFRP1
POSITIVE_REGULATION_OF_CELL_PROLIFERATION	POSITIVE_REGULATION_OF_CELL_PROLIFERATION	0.193500866896267	0.900700463767149	303	148	2	LAMA1	PGF
NEGATIVE_REGULATION_OF_CELL_PROLIFERATION	NEGATIVE_REGULATION_OF_CELL_PROLIFERATION	0.195473052280573	0.908078773564799	303	149	2	NOX4	TBX5
NUCLEOTIDE_METABOLIC_PROCESS	NUCLEOTIDE_METABOLIC_PROCESS	0.196540434402045	0.909435619540822	303	40	1	GRM8
REGULATION_OF_TRANSCRIPTION_FACTOR_ACTIVITY	REGULATION_OF_TRANSCRIPTION_FACTOR_ACTIVITY	0.196540434402045	0.909435619540822	303	40	1	CAMK2A
CARBOXYLIC_ACID_TRANSPORT	CARBOXYLIC_ACID_TRANSPORT	0.200925546140362	0.920647131338457	303	41	1	SLC1A3
CHEMOKINE_ACTIVITY	CHEMOKINE_ACTIVITY	0.200925546140362	0.920647131338457	303	41	1	CCL11
KEGG_PORPHYRIN_AND_CHLOROPHYLL_METABOLISM	KEGG_PORPHYRIN_AND_CHLOROPHYLL_METABOLISM	0.200925546140362	0.920647131338457	303	41	1	UGT2B11
KEGG_TYROSINE_METABOLISM	KEGG_TYROSINE_METABOLISM	0.200925546140362	0.920647131338457	303	41	1	TPO
MICROSOME	MICROSOME	0.200925546140362	0.920647131338457	303	41	1	AADAC
CHEMICAL_HOMEOSTASIS	CHEMICAL_HOMEOSTASIS	0.205370363723206	0.928321528506052	303	154	2	CCL11	SAA1
CHEMOKINE_RECEPTOR_BINDING	CHEMOKINE_RECEPTOR_BINDING	0.205286803426901	0.928321528506052	303	42	1	CCL11
KEGG_FATTY_ACID_METABOLISM	KEGG_FATTY_ACID_METABOLISM	0.205286803426901	0.928321528506052	303	42	1	CPT1A
ORGANIC_ACID_TRANSPORT	ORGANIC_ACID_TRANSPORT	0.205286803426901	0.928321528506052	303	42	1	SLC1A3
PHOSPHOLIPASE_ACTIVITY	PHOSPHOLIPASE_ACTIVITY	0.205286803426901	0.928321528506052	303	42	1	F2RL2
REACTOME_PI3K_EVENTS_IN_ERBB2_SIGNALING	REACTOME_PI3K_EVENTS_IN_ERBB2_SIGNALING	0.205286803426901	0.928321528506052	303	42	1	NRG1
UNFOLDED_PROTEIN_BINDING	UNFOLDED_PROTEIN_BINDING	0.205286803426901	0.928321528506052	303	42	1	TOR1B
ENVELOPE	ENVELOPE	0.209344698320927	0.93850895289393	303	156	2	PRICKLE1	PTGER3
KEGG_GLYCEROLIPID_METABOLISM	KEGG_GLYCEROLIPID_METABOLISM	0.209624335599497	0.93850895289393	303	43	1	LIPC
ORGANELLE_ENVELOPE	ORGANELLE_ENVELOPE	0.209344698320927	0.93850895289393	303	156	2	PRICKLE1	PTGER3
REACTOME_REGULATION_OF_WATER_BALANCE_BY_RENAL_AQUAPORINS	REACTOME_REGULATION_OF_WATER_BALANCE_BY_RENAL_AQUAPORINS	0.209624335599497	0.93850895289393	303	43	1	GNG4
VESICULAR_FRACTION	VESICULAR_FRACTION	0.209624335599497	0.93850895289393	303	43	1	AADAC
SOLUBLE_FRACTION	SOLUBLE_FRACTION	0.211334839002333	0.94436482342757	303	157	2	F2	STAC
PATTERN_BINDING	PATTERN_BINDING	0.213938271297038	0.95056663724025	303	44	1	ACAN
REPRODUCTIVE_PROCESS	REPRODUCTIVE_PROCESS	0.213326854824392	0.95056663724025	303	158	2	CRHR1	HS3ST5
RESPONSE_TO_OXIDATIVE_STRESS	RESPONSE_TO_OXIDATIVE_STRESS	0.213938271297038	0.95056663724025	303	44	1	MPO
CYTOSKELETAL_PROTEIN_BINDING	CYTOSKELETAL_PROTEIN_BINDING	0.215320666465853	0.954900346935522	303	159	2	NRAP	SORBS1
COATED_VESICLE	COATED_VESICLE	0.218228738463234	0.962339512095388	303	45	1	AMPH
KINASE_REGULATOR_ACTIVITY	KINASE_REGULATOR_ACTIVITY	0.218228738463234	0.962339512095388	303	45	1	PPP1R1B
REACTOME_LIPID_DIGESTION_MOBILIZATION_AND_TRANSPORT	REACTOME_LIPID_DIGESTION_MOBILIZATION_AND_TRANSPORT	0.218228738463234	0.962339512095388	303	45	1	LIPC
GTP_BINDING	GTP_BINDING	0.222495864350351	0.977481831022328	303	46	1	GEM
RESPONSE_TO_VIRUS	RESPONSE_TO_VIRUS	0.222495864350351	0.977481831022328	303	46	1	CCL11
GUANYL_NUCLEOTIDE_BINDING	GUANYL_NUCLEOTIDE_BINDING	0.226739775522945	0.981423456414813	303	47	1	GEM
HYDROLASE_ACTIVITY_ACTING_ON_GLYCOSYL_BONDS	HYDROLASE_ACTIVITY_ACTING_ON_GLYCOSYL_BONDS	0.226739775522945	0.981423456414813	303	47	1	HPSE2
PROTEIN_IMPORT_INTO_NUCLEUS	PROTEIN_IMPORT_INTO_NUCLEUS	0.226739775522945	0.981423456414813	303	47	1	F2
REACTOME_CROSS_PRESENTATION_OF_SOLUBLE_EXOGENOUS_ANTIGENS_ENDOSOMES	REACTOME_CROSS_PRESENTATION_OF_SOLUBLE_EXOGENOUS_ANTIGENS_ENDOSOMES	0.226739775522945	0.981423456414813	303	47	1	CD207
REACTOME_NUCLEAR_RECEPTOR_TRANSCRIPTION_PATHWAY	REACTOME_NUCLEAR_RECEPTOR_TRANSCRIPTION_PATHWAY	0.226739775522945	0.981423456414813	303	47	1	NR4A3
REACTOME_PI_METABOLISM	REACTOME_PI_METABOLISM	0.226739775522945	0.981423456414813	303	47	1	PIK3C2G
REGULATION_OF_DNA_BINDING	REGULATION_OF_DNA_BINDING	0.226739775522945	0.981423456414813	303	47	1	CAMK2A
TRANSMEMBRANE_RECEPTOR_PROTEIN_SERINE_THREONINE_KINASE_SIGNALING_PATHWAY	TRANSMEMBRANE_RECEPTOR_PROTEIN_SERINE_THREONINE_KINASE_SIGNALING_PATHWAY	0.226739775522945	0.981423456414813	303	47	1	SOST
CARBOHYDRATE_BIOSYNTHETIC_PROCESS	CARBOHYDRATE_BIOSYNTHETIC_PROCESS	0.23096059786156	0.997851864794144	303	48	1	HS3ST5
3_5_CYCLIC_NUCLEOTIDE_PHOSPHODIESTERASE_ACTIVITY	3_5_CYCLIC_NUCLEOTIDE_PHOSPHODIESTERASE_ACTIVITY	1	1	303	13	0
3_5_EXONUCLEASE_ACTIVITY	3_5_EXONUCLEASE_ACTIVITY	1	1	303	12	0
ACETYLCHOLINE_BINDING	ACETYLCHOLINE_BINDING	1	1	303	17	0
ACETYLGALACTOSAMINYLTRANSFERASE_ACTIVITY	ACETYLGALACTOSAMINYLTRANSFERASE_ACTIVITY	1	1	303	12	0
ACETYLGLUCOSAMINYLTRANSFERASE_ACTIVITY	ACETYLGLUCOSAMINYLTRANSFERASE_ACTIVITY	1	1	303	15	0
ACETYLTRANSFERASE_ACTIVITY	ACETYLTRANSFERASE_ACTIVITY	1	1	303	25	0
ACID_AMINO_ACID_LIGASE_ACTIVITY	ACID_AMINO_ACID_LIGASE_ACTIVITY	1	1	303	56	0
ACTIN_CYTOSKELETON_ORGANIZATION_AND_BIOGENESIS	ACTIN_CYTOSKELETON_ORGANIZATION_AND_BIOGENESIS	0.434068901142845	1	303	104	1	SORBS1
ACTIN_FILAMENT	ACTIN_FILAMENT	1	1	303	18	0
ACTIN_FILAMENT_BASED_MOVEMENT	ACTIN_FILAMENT_BASED_MOVEMENT	1	1	303	10	0
ACTIN_FILAMENT_BASED_PROCESS	ACTIN_FILAMENT_BASED_PROCESS	0.464244883714637	1	303	114	1	SORBS1
ACTIN_FILAMENT_BINDING	ACTIN_FILAMENT_BINDING	1	1	303	25	0
ACTIN_FILAMENT_POLYMERIZATION	ACTIN_FILAMENT_POLYMERIZATION	1	1	303	14	0
ACTIN_POLYMERIZATION_AND_OR_DEPOLYMERIZATION	ACTIN_POLYMERIZATION_AND_OR_DEPOLYMERIZATION	1	1	303	23	0
ACTIVATION_OF_IMMUNE_RESPONSE	ACTIVATION_OF_IMMUNE_RESPONSE	1	1	303	17	0
ACTIVATION_OF_JNK_ACTIVITY	ACTIVATION_OF_JNK_ACTIVITY	1	1	303	13	0
ACTIVATION_OF_MAPK_ACTIVITY	ACTIVATION_OF_MAPK_ACTIVITY	1	1	303	38	0
ACTIVATION_OF_PROTEIN_KINASE_ACTIVITY	ACTIVATION_OF_PROTEIN_KINASE_ACTIVITY	1	1	303	26	0
ACUTE_INFLAMMATORY_RESPONSE	ACUTE_INFLAMMATORY_RESPONSE	1	1	303	11	0
ADAPTIVE_IMMUNE_RESPONSE	ADAPTIVE_IMMUNE_RESPONSE	1	1	303	25	0
ADAPTIVE_IMMUNE_RESPONSE_GO_0002460	ADAPTIVE_IMMUNE_RESPONSE_GO_0002460	1	1	303	24	0
ADENYL_NUCLEOTIDE_BINDING	ADENYL_NUCLEOTIDE_BINDING	0.594926853578453	1	303	165	1	NOX4
ADENYL_RIBONUCLEOTIDE_BINDING	ADENYL_RIBONUCLEOTIDE_BINDING	1	1	303	159	0
ADP_BINDING	ADP_BINDING	1	1	303	11	0
AEROBIC_RESPIRATION	AEROBIC_RESPIRATION	1	1	303	15	0
ALCOHOL_METABOLIC_PROCESS	ALCOHOL_METABOLIC_PROCESS	1	1	303	87	0
ALDO_KETO_REDUCTASE_ACTIVITY	ALDO_KETO_REDUCTASE_ACTIVITY	1	1	303	11	0
AMINE_BINDING	AMINE_BINDING	1	1	303	23	0
AMINE_BIOSYNTHETIC_PROCESS	AMINE_BIOSYNTHETIC_PROCESS	1	1	303	15	0
AMINE_CATABOLIC_PROCESS	AMINE_CATABOLIC_PROCESS	1	1	303	27	0
AMINE_METABOLIC_PROCESS	AMINE_METABOLIC_PROCESS	0.535406238405445	1	303	140	1	SLC6A14
AMINE_RECEPTOR_ACTIVITY	AMINE_RECEPTOR_ACTIVITY	1	1	303	34	0
AMINO_ACID_AND_DERIVATIVE_METABOLIC_PROCESS	AMINO_ACID_AND_DERIVATIVE_METABOLIC_PROCESS	0.421529457805359	1	303	100	1	SLC6A14
AMINO_ACID_CATABOLIC_PROCESS	AMINO_ACID_CATABOLIC_PROCESS	1	1	303	25	0
AMINO_ACID_DERIVATIVE_BIOSYNTHETIC_PROCESS	AMINO_ACID_DERIVATIVE_BIOSYNTHETIC_PROCESS	1	1	303	10	0
AMINO_ACID_DERIVATIVE_METABOLIC_PROCESS	AMINO_ACID_DERIVATIVE_METABOLIC_PROCESS	1	1	303	23	0
AMINO_ACID_METABOLIC_PROCESS	AMINO_ACID_METABOLIC_PROCESS	0.347446337227617	1	303	78	1	SLC6A14
AMINO_SUGAR_METABOLIC_PROCESS	AMINO_SUGAR_METABOLIC_PROCESS	1	1	303	18	0
AMINOPEPTIDASE_ACTIVITY	AMINOPEPTIDASE_ACTIVITY	1	1	303	14	0
AMYLOID_PRECURSOR_PROTEIN_METABOLIC_PROCESS	AMYLOID_PRECURSOR_PROTEIN_METABOLIC_PROCESS	1	1	303	10	0
ANATOMICAL_STRUCTURE_FORMATION	ANATOMICAL_STRUCTURE_FORMATION	1	1	303	54	0
ANCHORED_TO_MEMBRANE	ANCHORED_TO_MEMBRANE	1	1	303	13	0
ANCHORED_TO_PLASMA_MEMBRANE	ANCHORED_TO_PLASMA_MEMBRANE	1	1	303	13	0
ANDROGEN_RECEPTOR_SIGNALING_PATHWAY	ANDROGEN_RECEPTOR_SIGNALING_PATHWAY	1	1	303	12	0
ANGIOGENESIS	ANGIOGENESIS	1	1	303	46	0
ANION_CATION_SYMPORTER_ACTIVITY	ANION_CATION_SYMPORTER_ACTIVITY	1	1	303	16	0
ANION_CHANNEL_ACTIVITY	ANION_CHANNEL_ACTIVITY	1	1	303	20	0
ANION_TRANSMEMBRANE_TRANSPORTER_ACTIVITY	ANION_TRANSMEMBRANE_TRANSPORTER_ACTIVITY	1	1	303	59	0
ANION_TRANSPORT	ANION_TRANSPORT	1	1	303	31	0
ANTIGEN_BINDING	ANTIGEN_BINDING	1	1	303	27	0
ANTIPORTER_ACTIVITY	ANTIPORTER_ACTIVITY	1	1	303	10	0
APICAL_PART_OF_CELL	APICAL_PART_OF_CELL	1	1	303	17	0
APICAL_PLASMA_MEMBRANE	APICAL_PLASMA_MEMBRANE	1	1	303	14	0
APOPTOTIC_MITOCHONDRIAL_CHANGES	APOPTOTIC_MITOCHONDRIAL_CHANGES	1	1	303	11	0
APOPTOTIC_NUCLEAR_CHANGES	APOPTOTIC_NUCLEAR_CHANGES	1	1	303	19	0
APOPTOTIC_PROGRAM	APOPTOTIC_PROGRAM	0.275901108652261	1	303	59	1	F2
AROMATIC_COMPOUND_METABOLIC_PROCESS	AROMATIC_COMPOUND_METABOLIC_PROCESS	1	1	303	27	0
ARYLSULFATASE_ACTIVITY	ARYLSULFATASE_ACTIVITY	1	1	303	12	0
ATP_BINDING	ATP_BINDING	1	1	303	152	0
ATP_DEPENDENT_DNA_HELICASE_ACTIVITY	ATP_DEPENDENT_DNA_HELICASE_ACTIVITY	1	1	303	11	0
ATP_DEPENDENT_HELICASE_ACTIVITY	ATP_DEPENDENT_HELICASE_ACTIVITY	1	1	303	27	0
ATP_DEPENDENT_RNA_HELICASE_ACTIVITY	ATP_DEPENDENT_RNA_HELICASE_ACTIVITY	1	1	303	17	0
ATPASE_ACTIVITY	ATPASE_ACTIVITY	1	1	303	111	0
ATPASE_ACTIVITY_COUPLED	ATPASE_ACTIVITY_COUPLED	1	1	303	93	0
ATPASE_ACTIVITY_COUPLED_TO_MOVEMENT_OF_SUBSTANCES	ATPASE_ACTIVITY_COUPLED_TO_MOVEMENT_OF_SUBSTANCES	1	1	303	40	0
ATPASE_ACTIVITY_COUPLED_TO_TRANSMEMBRANE_MOVEMENT_OF_IONS	ATPASE_ACTIVITY_COUPLED_TO_TRANSMEMBRANE_MOVEMENT_OF_IONS	1	1	303	24	0
ATPASE_ACTIVITY_COUPLED_TO_TRANSMEMBRANE_MOVEMENT_OF_IONS_PHOSPHORYLATIVE_MECHANISM	ATPASE_ACTIVITY_COUPLED_TO_TRANSMEMBRANE_MOVEMENT_OF_IONS_PHOSPHORYLATIVE_MECHANISM	1	1	303	20	0
AUXILIARY_TRANSPORT_PROTEIN_ACTIVITY	AUXILIARY_TRANSPORT_PROTEIN_ACTIVITY	1	1	303	25	0
AXON	AXON	1	1	303	12	0
B_CELL_ACTIVATION	B_CELL_ACTIVATION	1	1	303	20	0
B_CELL_DIFFERENTIATION	B_CELL_DIFFERENTIATION	1	1	303	12	0
BASAL_LAMINA	BASAL_LAMINA	1	1	303	21	0
BASE_EXCISION_REPAIR	BASE_EXCISION_REPAIR	1	1	303	17	0
BETA_TUBULIN_BINDING	BETA_TUBULIN_BINDING	1	1	303	10	0
BILE_ACID_METABOLIC_PROCESS	BILE_ACID_METABOLIC_PROCESS	1	1	303	11	0
BIOCARTA_41BB_PATHWAY	BIOCARTA_41BB_PATHWAY	1	1	303	17	0
BIOCARTA_ACH_PATHWAY	BIOCARTA_ACH_PATHWAY	1	1	303	16	0
BIOCARTA_ACTINY_PATHWAY	BIOCARTA_ACTINY_PATHWAY	1	1	303	20	0
BIOCARTA_AGPCR_PATHWAY	BIOCARTA_AGPCR_PATHWAY	1	1	303	13	0
BIOCARTA_AHSP_PATHWAY	BIOCARTA_AHSP_PATHWAY	1	1	303	13	0
BIOCARTA_AKAP13_PATHWAY	BIOCARTA_AKAP13_PATHWAY	1	1	303	12	0
BIOCARTA_AKAP95_PATHWAY	BIOCARTA_AKAP95_PATHWAY	1	1	303	12	0
BIOCARTA_AKAPCENTROSOME_PATHWAY	BIOCARTA_AKAPCENTROSOME_PATHWAY	1	1	303	15	0
BIOCARTA_AKT_PATHWAY	BIOCARTA_AKT_PATHWAY	1	1	303	22	0
BIOCARTA_ARAP_PATHWAY	BIOCARTA_ARAP_PATHWAY	1	1	303	17	0
BIOCARTA_ARENRF2_PATHWAY	BIOCARTA_ARENRF2_PATHWAY	1	1	303	13	0
BIOCARTA_ARF_PATHWAY	BIOCARTA_ARF_PATHWAY	1	1	303	17	0
BIOCARTA_ASBCELL_PATHWAY	BIOCARTA_ASBCELL_PATHWAY	1	1	303	12	0
BIOCARTA_AT1R_PATHWAY	BIOCARTA_AT1R_PATHWAY	1	1	303	33	0
BIOCARTA_ATM_PATHWAY	BIOCARTA_ATM_PATHWAY	1	1	303	19	0
BIOCARTA_ATRBRCA_PATHWAY	BIOCARTA_ATRBRCA_PATHWAY	1	1	303	20	0
BIOCARTA_BARR_MAPK_PATHWAY	BIOCARTA_BARR_MAPK_PATHWAY	1	1	303	12	0
BIOCARTA_BARRESTIN_PATHWAY	BIOCARTA_BARRESTIN_PATHWAY	1	1	303	10	0
BIOCARTA_BARRESTIN_SRC_PATHWAY	BIOCARTA_BARRESTIN_SRC_PATHWAY	1	1	303	15	0
BIOCARTA_BCELLSURVIVAL_PATHWAY	BIOCARTA_BCELLSURVIVAL_PATHWAY	1	1	303	16	0
BIOCARTA_BCR_PATHWAY	BIOCARTA_BCR_PATHWAY	1	1	303	35	0
BIOCARTA_BLYMPHOCYTE_PATHWAY	BIOCARTA_BLYMPHOCYTE_PATHWAY	1	1	303	11	0
BIOCARTA_CALCINEURIN_PATHWAY	BIOCARTA_CALCINEURIN_PATHWAY	1	1	303	19	0
BIOCARTA_CARDIACEGF_PATHWAY	BIOCARTA_CARDIACEGF_PATHWAY	1	1	303	18	0
BIOCARTA_CARM1_PATHWAY	BIOCARTA_CARM1_PATHWAY	1	1	303	13	0
BIOCARTA_CARM_ER_PATHWAY	BIOCARTA_CARM_ER_PATHWAY	1	1	303	35	0
BIOCARTA_CASPASE_PATHWAY	BIOCARTA_CASPASE_PATHWAY	1	1	303	23	0
BIOCARTA_CBL_PATHWAY	BIOCARTA_CBL_PATHWAY	1	1	303	13	0
BIOCARTA_CCR5_PATHWAY	BIOCARTA_CCR5_PATHWAY	1	1	303	18	0
BIOCARTA_CD40_PATHWAY	BIOCARTA_CD40_PATHWAY	1	1	303	14	0
BIOCARTA_CDC42RAC_PATHWAY	BIOCARTA_CDC42RAC_PATHWAY	1	1	303	16	0
BIOCARTA_CDK5_PATHWAY	BIOCARTA_CDK5_PATHWAY	1	1	303	11	0
BIOCARTA_CDMAC_PATHWAY	BIOCARTA_CDMAC_PATHWAY	1	1	303	16	0
BIOCARTA_CELL2CELL_PATHWAY	BIOCARTA_CELL2CELL_PATHWAY	1	1	303	14	0
BIOCARTA_CELLCYCLE_PATHWAY	BIOCARTA_CELLCYCLE_PATHWAY	1	1	303	23	0
BIOCARTA_CERAMIDE_PATHWAY	BIOCARTA_CERAMIDE_PATHWAY	1	1	303	22	0
BIOCARTA_CFTR_PATHWAY	BIOCARTA_CFTR_PATHWAY	1	1	303	12	0
BIOCARTA_CHEMICAL_PATHWAY	BIOCARTA_CHEMICAL_PATHWAY	1	1	303	22	0
BIOCARTA_CHREBP2_PATHWAY	BIOCARTA_CHREBP2_PATHWAY	1	1	303	41	0
BIOCARTA_CSK_PATHWAY	BIOCARTA_CSK_PATHWAY	1	1	303	22	0
BIOCARTA_CTCF_PATHWAY	BIOCARTA_CTCF_PATHWAY	1	1	303	23	0
BIOCARTA_CTL_PATHWAY	BIOCARTA_CTL_PATHWAY	1	1	303	13	0
BIOCARTA_CTLA4_PATHWAY	BIOCARTA_CTLA4_PATHWAY	1	1	303	19	0
BIOCARTA_CYTOKINE_PATHWAY	BIOCARTA_CYTOKINE_PATHWAY	1	1	303	20	0
BIOCARTA_D4GDI_PATHWAY	BIOCARTA_D4GDI_PATHWAY	1	1	303	13	0
BIOCARTA_DC_PATHWAY	BIOCARTA_DC_PATHWAY	1	1	303	22	0
BIOCARTA_DEATH_PATHWAY	BIOCARTA_DEATH_PATHWAY	1	1	303	33	0
BIOCARTA_DNAFRAGMENT_PATHWAY	BIOCARTA_DNAFRAGMENT_PATHWAY	1	1	303	10	0
BIOCARTA_DREAM_PATHWAY	BIOCARTA_DREAM_PATHWAY	1	1	303	14	0
BIOCARTA_ECM_PATHWAY	BIOCARTA_ECM_PATHWAY	1	1	303	24	0
BIOCARTA_EDG1_PATHWAY	BIOCARTA_EDG1_PATHWAY	1	1	303	27	0
BIOCARTA_EGF_PATHWAY	BIOCARTA_EGF_PATHWAY	1	1	303	31	0
BIOCARTA_EGFR_SMRTE_PATHWAY	BIOCARTA_EGFR_SMRTE_PATHWAY	1	1	303	11	0
BIOCARTA_EIF2_PATHWAY	BIOCARTA_EIF2_PATHWAY	1	1	303	11	0
BIOCARTA_EIF4_PATHWAY	BIOCARTA_EIF4_PATHWAY	1	1	303	24	0
BIOCARTA_EIF_PATHWAY	BIOCARTA_EIF_PATHWAY	1	1	303	16	0
BIOCARTA_EPHA4_PATHWAY	BIOCARTA_EPHA4_PATHWAY	1	1	303	10	0
BIOCARTA_EPO_PATHWAY	BIOCARTA_EPO_PATHWAY	1	1	303	19	0
BIOCARTA_EPONFKB_PATHWAY	BIOCARTA_EPONFKB_PATHWAY	1	1	303	11	0
BIOCARTA_ERK5_PATHWAY	BIOCARTA_ERK5_PATHWAY	1	1	303	17	0
BIOCARTA_ERK_PATHWAY	BIOCARTA_ERK_PATHWAY	1	1	303	28	0
BIOCARTA_ERYTH_PATHWAY	BIOCARTA_ERYTH_PATHWAY	1	1	303	15	0
BIOCARTA_ETC_PATHWAY	BIOCARTA_ETC_PATHWAY	1	1	303	10	0
BIOCARTA_ETS_PATHWAY	BIOCARTA_ETS_PATHWAY	1	1	303	18	0
BIOCARTA_FAS_PATHWAY	BIOCARTA_FAS_PATHWAY	1	1	303	30	0
BIOCARTA_FCER1_PATHWAY	BIOCARTA_FCER1_PATHWAY	1	1	303	39	0
BIOCARTA_FEEDER_PATHWAY	BIOCARTA_FEEDER_PATHWAY	1	1	303	9	0
BIOCARTA_FREE_PATHWAY	BIOCARTA_FREE_PATHWAY	1	1	303	9	0
BIOCARTA_G1_PATHWAY	BIOCARTA_G1_PATHWAY	1	1	303	28	0
BIOCARTA_G2_PATHWAY	BIOCARTA_G2_PATHWAY	1	1	303	24	0
BIOCARTA_GABA_PATHWAY	BIOCARTA_GABA_PATHWAY	1	1	303	10	0
BIOCARTA_GATA3_PATHWAY	BIOCARTA_GATA3_PATHWAY	1	1	303	16	0
BIOCARTA_GCR_PATHWAY	BIOCARTA_GCR_PATHWAY	1	1	303	20	0
BIOCARTA_GH_PATHWAY	BIOCARTA_GH_PATHWAY	1	1	303	28	0
BIOCARTA_GLEEVEC_PATHWAY	BIOCARTA_GLEEVEC_PATHWAY	1	1	303	23	0
BIOCARTA_GLYCOLYSIS_PATHWAY	BIOCARTA_GLYCOLYSIS_PATHWAY	1	1	303	10	0
BIOCARTA_GPCR_PATHWAY	BIOCARTA_GPCR_PATHWAY	1	1	303	35	0
BIOCARTA_GRANULOCYTES_PATHWAY	BIOCARTA_GRANULOCYTES_PATHWAY	1	1	303	13	0
BIOCARTA_GSK3_PATHWAY	BIOCARTA_GSK3_PATHWAY	1	1	303	27	0
BIOCARTA_HCMV_PATHWAY	BIOCARTA_HCMV_PATHWAY	1	1	303	17	0
BIOCARTA_HDAC_PATHWAY	BIOCARTA_HDAC_PATHWAY	1	1	303	29	0
BIOCARTA_HER2_PATHWAY	BIOCARTA_HER2_PATHWAY	1	1	303	22	0
BIOCARTA_HIF_PATHWAY	BIOCARTA_HIF_PATHWAY	1	1	303	15	0
BIOCARTA_HIVNEF_PATHWAY	BIOCARTA_HIVNEF_PATHWAY	1	1	303	58	0
BIOCARTA_HSP27_PATHWAY	BIOCARTA_HSP27_PATHWAY	1	1	303	15	0
BIOCARTA_IGF1_PATHWAY	BIOCARTA_IGF1_PATHWAY	1	1	303	21	0
BIOCARTA_IGF1MTOR_PATHWAY	BIOCARTA_IGF1MTOR_PATHWAY	1	1	303	20	0
BIOCARTA_IGF1R_PATHWAY	BIOCARTA_IGF1R_PATHWAY	1	1	303	23	0
BIOCARTA_IL10_PATHWAY	BIOCARTA_IL10_PATHWAY	1	1	303	17	0
BIOCARTA_IL12_PATHWAY	BIOCARTA_IL12_PATHWAY	1	1	303	21	0
BIOCARTA_IL17_PATHWAY	BIOCARTA_IL17_PATHWAY	1	1	303	14	0
BIOCARTA_IL1R_PATHWAY	BIOCARTA_IL1R_PATHWAY	1	1	303	33	0
BIOCARTA_IL22BP_PATHWAY	BIOCARTA_IL22BP_PATHWAY	1	1	303	16	0
BIOCARTA_IL2_PATHWAY	BIOCARTA_IL2_PATHWAY	1	1	303	22	0
BIOCARTA_IL2RB_PATHWAY	BIOCARTA_IL2RB_PATHWAY	1	1	303	38	0
BIOCARTA_IL3_PATHWAY	BIOCARTA_IL3_PATHWAY	1	1	303	15	0
BIOCARTA_IL4_PATHWAY	BIOCARTA_IL4_PATHWAY	1	1	303	11	0
BIOCARTA_IL6_PATHWAY	BIOCARTA_IL6_PATHWAY	1	1	303	22	0
BIOCARTA_IL7_PATHWAY	BIOCARTA_IL7_PATHWAY	1	1	303	17	0
BIOCARTA_INFLAM_PATHWAY	BIOCARTA_INFLAM_PATHWAY	1	1	303	28	0
BIOCARTA_INSULIN_PATHWAY	BIOCARTA_INSULIN_PATHWAY	1	1	303	22	0
BIOCARTA_INTEGRIN_PATHWAY	BIOCARTA_INTEGRIN_PATHWAY	1	1	303	38	0
BIOCARTA_KERATINOCYTE_PATHWAY	BIOCARTA_KERATINOCYTE_PATHWAY	1	1	303	46	0
BIOCARTA_KREB_PATHWAY	BIOCARTA_KREB_PATHWAY	1	1	303	8	0
BIOCARTA_LAIR_PATHWAY	BIOCARTA_LAIR_PATHWAY	1	1	303	16	0
BIOCARTA_LONGEVITY_PATHWAY	BIOCARTA_LONGEVITY_PATHWAY	1	1	303	15	0
BIOCARTA_LYM_PATHWAY	BIOCARTA_LYM_PATHWAY	1	1	303	10	0
BIOCARTA_MAL_PATHWAY	BIOCARTA_MAL_PATHWAY	1	1	303	19	0
BIOCARTA_MAPK_PATHWAY	BIOCARTA_MAPK_PATHWAY	1	1	303	86	0
BIOCARTA_MCALPAIN_PATHWAY	BIOCARTA_MCALPAIN_PATHWAY	1	1	303	25	0
BIOCARTA_MCM_PATHWAY	BIOCARTA_MCM_PATHWAY	1	1	303	18	0
BIOCARTA_MEF2D_PATHWAY	BIOCARTA_MEF2D_PATHWAY	1	1	303	19	0
BIOCARTA_MET_PATHWAY	BIOCARTA_MET_PATHWAY	1	1	303	37	0
BIOCARTA_MITOCHONDRIA_PATHWAY	BIOCARTA_MITOCHONDRIA_PATHWAY	1	1	303	21	0
BIOCARTA_MONOCYTE_PATHWAY	BIOCARTA_MONOCYTE_PATHWAY	1	1	303	11	0
BIOCARTA_MPR_PATHWAY	BIOCARTA_MPR_PATHWAY	1	1	303	34	0
BIOCARTA_MTA3_PATHWAY	BIOCARTA_MTA3_PATHWAY	1	1	303	19	0
BIOCARTA_MTOR_PATHWAY	BIOCARTA_MTOR_PATHWAY	1	1	303	23	0
BIOCARTA_MYOSIN_PATHWAY	BIOCARTA_MYOSIN_PATHWAY	1	1	303	31	0
BIOCARTA_NEUROTRANSMITTERS_PATHWAY	BIOCARTA_NEUROTRANSMITTERS_PATHWAY	1	1	303	6	0
BIOCARTA_NFKB_PATHWAY	BIOCARTA_NFKB_PATHWAY	1	1	303	23	0
BIOCARTA_NGF_PATHWAY	BIOCARTA_NGF_PATHWAY	1	1	303	18	0
BIOCARTA_NKCELLS_PATHWAY	BIOCARTA_NKCELLS_PATHWAY	1	1	303	20	0
BIOCARTA_NKT_PATHWAY	BIOCARTA_NKT_PATHWAY	1	1	303	29	0
BIOCARTA_NO1_PATHWAY	BIOCARTA_NO1_PATHWAY	1	1	303	31	0
BIOCARTA_NO2IL12_PATHWAY	BIOCARTA_NO2IL12_PATHWAY	1	1	303	17	0
BIOCARTA_NOS1_PATHWAY	BIOCARTA_NOS1_PATHWAY	1	1	303	22	0
BIOCARTA_NTHI_PATHWAY	BIOCARTA_NTHI_PATHWAY	1	1	303	23	0
BIOCARTA_NUCLEARRS_PATHWAY	BIOCARTA_NUCLEARRS_PATHWAY	1	1	303	14	0
BIOCARTA_P27_PATHWAY	BIOCARTA_P27_PATHWAY	1	1	303	13	0
BIOCARTA_P35ALZHEIMERS_PATHWAY	BIOCARTA_P35ALZHEIMERS_PATHWAY	1	1	303	11	0
BIOCARTA_P38MAPK_PATHWAY	BIOCARTA_P38MAPK_PATHWAY	1	1	303	39	0
BIOCARTA_P53_PATHWAY	BIOCARTA_P53_PATHWAY	1	1	303	16	0
BIOCARTA_P53HYPOXIA_PATHWAY	BIOCARTA_P53HYPOXIA_PATHWAY	1	1	303	23	0
BIOCARTA_PARKIN_PATHWAY	BIOCARTA_PARKIN_PATHWAY	1	1	303	11	0
BIOCARTA_PDGF_PATHWAY	BIOCARTA_PDGF_PATHWAY	1	1	303	32	0
BIOCARTA_PITX2_PATHWAY	BIOCARTA_PITX2_PATHWAY	1	1	303	15	0
BIOCARTA_PLCE_PATHWAY	BIOCARTA_PLCE_PATHWAY	1	1	303	12	0
BIOCARTA_PML_PATHWAY	BIOCARTA_PML_PATHWAY	1	1	303	17	0
BIOCARTA_PPARA_PATHWAY	BIOCARTA_PPARA_PATHWAY	1	1	303	57	0
BIOCARTA_PROTEASOME_PATHWAY	BIOCARTA_PROTEASOME_PATHWAY	1	1	303	28	0
BIOCARTA_PS1_PATHWAY	BIOCARTA_PS1_PATHWAY	1	1	303	14	0
BIOCARTA_PTC1_PATHWAY	BIOCARTA_PTC1_PATHWAY	1	1	303	11	0
BIOCARTA_PTDINS_PATHWAY	BIOCARTA_PTDINS_PATHWAY	1	1	303	23	0
BIOCARTA_PTEN_PATHWAY	BIOCARTA_PTEN_PATHWAY	1	1	303	18	0
BIOCARTA_PYK2_PATHWAY	BIOCARTA_PYK2_PATHWAY	1	1	303	29	0
BIOCARTA_RAB_PATHWAY	BIOCARTA_RAB_PATHWAY	1	1	303	12	0
BIOCARTA_RAC1_PATHWAY	BIOCARTA_RAC1_PATHWAY	1	1	303	23	0
BIOCARTA_RACCYCD_PATHWAY	BIOCARTA_RACCYCD_PATHWAY	1	1	303	26	0
BIOCARTA_RANMS_PATHWAY	BIOCARTA_RANMS_PATHWAY	1	1	303	10	0
BIOCARTA_RARRXR_PATHWAY	BIOCARTA_RARRXR_PATHWAY	1	1	303	15	0
BIOCARTA_RAS_PATHWAY	BIOCARTA_RAS_PATHWAY	1	1	303	23	0
BIOCARTA_RB_PATHWAY	BIOCARTA_RB_PATHWAY	1	1	303	13	0
BIOCARTA_RELA_PATHWAY	BIOCARTA_RELA_PATHWAY	1	1	303	16	0
BIOCARTA_RHO_PATHWAY	BIOCARTA_RHO_PATHWAY	1	1	303	32	0
BIOCARTA_RNA_PATHWAY	BIOCARTA_RNA_PATHWAY	1	1	303	10	0
BIOCARTA_SALMONELLA_PATHWAY	BIOCARTA_SALMONELLA_PATHWAY	1	1	303	13	0
BIOCARTA_SARS_PATHWAY	BIOCARTA_SARS_PATHWAY	1	1	303	10	0
BIOCARTA_SET_PATHWAY	BIOCARTA_SET_PATHWAY	1	1	303	11	0
BIOCARTA_SHH_PATHWAY	BIOCARTA_SHH_PATHWAY	1	1	303	16	0
BIOCARTA_SKP2E2F_PATHWAY	BIOCARTA_SKP2E2F_PATHWAY	1	1	303	10	0
BIOCARTA_SODD_PATHWAY	BIOCARTA_SODD_PATHWAY	1	1	303	10	0
BIOCARTA_SPRY_PATHWAY	BIOCARTA_SPRY_PATHWAY	1	1	303	18	0
BIOCARTA_SRCRPTP_PATHWAY	BIOCARTA_SRCRPTP_PATHWAY	1	1	303	11	0
BIOCARTA_STEM_PATHWAY	BIOCARTA_STEM_PATHWAY	1	1	303	14	0
BIOCARTA_STRESS_PATHWAY	BIOCARTA_STRESS_PATHWAY	1	1	303	25	0
BIOCARTA_TALL1_PATHWAY	BIOCARTA_TALL1_PATHWAY	1	1	303	15	0
BIOCARTA_TCAPOPTOSIS_PATHWAY	BIOCARTA_TCAPOPTOSIS_PATHWAY	1	1	303	9	0
BIOCARTA_TCR_PATHWAY	BIOCARTA_TCR_PATHWAY	1	1	303	45	0
BIOCARTA_TCRA_PATHWAY	BIOCARTA_TCRA_PATHWAY	1	1	303	11	0
BIOCARTA_TCYTOTOXIC_PATHWAY	BIOCARTA_TCYTOTOXIC_PATHWAY	1	1	303	12	0
BIOCARTA_TEL_PATHWAY	BIOCARTA_TEL_PATHWAY	1	1	303	18	0
BIOCARTA_TFF_PATHWAY	BIOCARTA_TFF_PATHWAY	1	1	303	21	0
BIOCARTA_TGFB_PATHWAY	BIOCARTA_TGFB_PATHWAY	1	1	303	19	0
BIOCARTA_TH1TH2_PATHWAY	BIOCARTA_TH1TH2_PATHWAY	1	1	303	19	0
BIOCARTA_THELPER_PATHWAY	BIOCARTA_THELPER_PATHWAY	1	1	303	12	0
BIOCARTA_TID_PATHWAY	BIOCARTA_TID_PATHWAY	1	1	303	19	0
BIOCARTA_TNFR1_PATHWAY	BIOCARTA_TNFR1_PATHWAY	1	1	303	29	0
BIOCARTA_TNFR2_PATHWAY	BIOCARTA_TNFR2_PATHWAY	1	1	303	17	0
BIOCARTA_TOB1_PATHWAY	BIOCARTA_TOB1_PATHWAY	1	1	303	19	0
BIOCARTA_TOLL_PATHWAY	BIOCARTA_TOLL_PATHWAY	1	1	303	37	0
BIOCARTA_TPO_PATHWAY	BIOCARTA_TPO_PATHWAY	1	1	303	24	0
BIOCARTA_TRKA_PATHWAY	BIOCARTA_TRKA_PATHWAY	1	1	303	12	0
BIOCARTA_UCALPAIN_PATHWAY	BIOCARTA_UCALPAIN_PATHWAY	1	1	303	18	0
BIOCARTA_VDR_PATHWAY	BIOCARTA_VDR_PATHWAY	1	1	303	12	0
BIOCARTA_VEGF_PATHWAY	BIOCARTA_VEGF_PATHWAY	1	1	303	29	0
BIOGENIC_AMINE_METABOLIC_PROCESS	BIOGENIC_AMINE_METABOLIC_PROCESS	1	1	303	17	0
BIOPOLYMER_BIOSYNTHETIC_PROCESS	BIOPOLYMER_BIOSYNTHETIC_PROCESS	1	1	303	14	0
BIOPOLYMER_CATABOLIC_PROCESS	BIOPOLYMER_CATABOLIC_PROCESS	1	1	303	113	0
BODY_FLUID_SECRETION	BODY_FLUID_SECRETION	1	1	303	10	0
BRAIN_DEVELOPMENT	BRAIN_DEVELOPMENT	0.239333476161077	1	303	50	1	SLIT1
BRUSH_BORDER	BRUSH_BORDER	1	1	303	10	0
CALCIUM_CHANNEL_ACTIVITY	CALCIUM_CHANNEL_ACTIVITY	1	1	303	33	0
CALCIUM_INDEPENDENT_CELL_CELL_ADHESION	CALCIUM_INDEPENDENT_CELL_CELL_ADHESION	1	1	303	22	0
CALCIUM_ION_BINDING	CALCIUM_ION_BINDING	0.430959671519562	1	303	103	1	DMP1
CALCIUM_ION_TRANSMEMBRANE_TRANSPORTER_ACTIVITY	CALCIUM_ION_TRANSMEMBRANE_TRANSPORTER_ACTIVITY	1	1	303	11	0
CALCIUM_ION_TRANSPORT	CALCIUM_ION_TRANSPORT	1	1	303	27	0
CALCIUM_MEDIATED_SIGNALING	CALCIUM_MEDIATED_SIGNALING	1	1	303	15	0
CARBOHYDRATE_CATABOLIC_PROCESS	CARBOHYDRATE_CATABOLIC_PROCESS	1	1	303	24	0
CARBOHYDRATE_KINASE_ACTIVITY	CARBOHYDRATE_KINASE_ACTIVITY	1	1	303	15	0
CARBOHYDRATE_METABOLIC_PROCESS	CARBOHYDRATE_METABOLIC_PROCESS	0.620733294001415	1	303	177	1	HS3ST5
CARBON_CARBON_LYASE_ACTIVITY	CARBON_CARBON_LYASE_ACTIVITY	1	1	303	18	0
CARBON_OXYGEN_LYASE_ACTIVITY	CARBON_OXYGEN_LYASE_ACTIVITY	1	1	303	31	0
CARBONATE_DEHYDRATASE_ACTIVITY	CARBONATE_DEHYDRATASE_ACTIVITY	1	1	303	13	0
CARBOXY_LYASE_ACTIVITY	CARBOXY_LYASE_ACTIVITY	1	1	303	14	0
CARBOXYLESTERASE_ACTIVITY	CARBOXYLESTERASE_ACTIVITY	1	1	303	33	0
CARBOXYLIC_ACID_METABOLIC_PROCESS	CARBOXYLIC_ACID_METABOLIC_PROCESS	0.251430619441515	1	303	177	2	CPT1A	SLC6A14
CARBOXYPEPTIDASE_ACTIVITY	CARBOXYPEPTIDASE_ACTIVITY	1	1	303	11	0
CASPASE_REGULATOR_ACTIVITY	CASPASE_REGULATOR_ACTIVITY	1	1	303	14	0
CATION_TRANSPORTING_ATPASE_ACTIVITY	CATION_TRANSPORTING_ATPASE_ACTIVITY	1	1	303	11	0
CDC42_PROTEIN_SIGNAL_TRANSDUCTION	CDC42_PROTEIN_SIGNAL_TRANSDUCTION	1	1	303	12	0
CELL_CELL_ADHESION	CELL_CELL_ADHESION	1	1	303	83	0
CELL_CORTEX	CELL_CORTEX	1	1	303	39	0
CELL_CORTEX_PART	CELL_CORTEX_PART	1	1	303	24	0
CELL_CYCLE_ARREST_GO_0007050	CELL_CYCLE_ARREST_GO_0007050	1	1	303	55	0
CELL_CYCLE_CHECKPOINT_GO_0000075	CELL_CYCLE_CHECKPOINT_GO_0000075	1	1	303	47	0
CELL_CYCLE_PHASE	CELL_CYCLE_PHASE	1	1	303	168	0
CELL_CYCLE_PROCESS	CELL_CYCLE_PROCESS	1	1	303	191	0
CELL_DIVISION	CELL_DIVISION	1	1	303	21	0
CELL_FATE_COMMITMENT	CELL_FATE_COMMITMENT	1	1	303	13	0
CELL_MATURATION	CELL_MATURATION	1	1	303	16	0
CELL_PROJECTION	CELL_PROJECTION	1	1	303	107	0
CELL_PROJECTION_BIOGENESIS	CELL_PROJECTION_BIOGENESIS	1	1	303	25	0
CELL_PROJECTION_PART	CELL_PROJECTION_PART	1	1	303	19	0
CELL_SOMA	CELL_SOMA	1	1	303	10	0
CELL_STRUCTURE_DISASSEMBLY_DURING_APOPTOSIS	CELL_STRUCTURE_DISASSEMBLY_DURING_APOPTOSIS	1	1	303	18	0
CELL_SURFACE	CELL_SURFACE	0.336637055727954	1	303	75	1	KCND2
CELLULAR_CARBOHYDRATE_CATABOLIC_PROCESS	CELLULAR_CARBOHYDRATE_CATABOLIC_PROCESS	1	1	303	23	0
CELLULAR_CARBOHYDRATE_METABOLIC_PROCESS	CELLULAR_CARBOHYDRATE_METABOLIC_PROCESS	0.490029402413898	1	303	123	1	HS3ST5
CELLULAR_DEFENSE_RESPONSE	CELLULAR_DEFENSE_RESPONSE	1	1	303	55	0
CELLULAR_MACROMOLECULE_CATABOLIC_PROCESS	CELLULAR_MACROMOLECULE_CATABOLIC_PROCESS	1	1	303	100	0
CELLULAR_MONOVALENT_INORGANIC_CATION_HOMEOSTASIS	CELLULAR_MONOVALENT_INORGANIC_CATION_HOMEOSTASIS	1	1	303	11	0
CELLULAR_POLYSACCHARIDE_METABOLIC_PROCESS	CELLULAR_POLYSACCHARIDE_METABOLIC_PROCESS	1	1	303	16	0
CELLULAR_PROTEIN_CATABOLIC_PROCESS	CELLULAR_PROTEIN_CATABOLIC_PROCESS	1	1	303	54	0
CELLULAR_PROTEIN_COMPLEX_ASSEMBLY	CELLULAR_PROTEIN_COMPLEX_ASSEMBLY	1	1	303	32	0
CELLULAR_RESPIRATION	CELLULAR_RESPIRATION	1	1	303	19	0
CELLULAR_RESPONSE_TO_EXTRACELLULAR_STIMULUS	CELLULAR_RESPONSE_TO_EXTRACELLULAR_STIMULUS	1	1	303	12	0
CELLULAR_RESPONSE_TO_NUTRIENT_LEVELS	CELLULAR_RESPONSE_TO_NUTRIENT_LEVELS	1	1	303	10	0
CELLULAR_RESPONSE_TO_STIMULUS	CELLULAR_RESPONSE_TO_STIMULUS	1	1	303	19	0
CELLULAR_RESPONSE_TO_STRESS	CELLULAR_RESPONSE_TO_STRESS	1	1	303	10	0
CENTROSOME	CENTROSOME	1	1	303	56	0
CENTROSOME_CYCLE	CENTROSOME_CYCLE	1	1	303	11	0
CENTROSOME_ORGANIZATION_AND_BIOGENESIS	CENTROSOME_ORGANIZATION_AND_BIOGENESIS	1	1	303	15	0
CERAMIDE_METABOLIC_PROCESS	CERAMIDE_METABOLIC_PROCESS	1	1	303	11	0
CHANNEL_REGULATOR_ACTIVITY	CHANNEL_REGULATOR_ACTIVITY	1	1	303	23	0
CHAPERONE_BINDING	CHAPERONE_BINDING	1	1	303	11	0
CHLORIDE_CHANNEL_ACTIVITY	CHLORIDE_CHANNEL_ACTIVITY	1	1	303	19	0
CHROMATIN	CHROMATIN	1	1	303	35	0
CHROMATIN_ASSEMBLY	CHROMATIN_ASSEMBLY	1	1	303	16	0
CHROMATIN_ASSEMBLY_OR_DISASSEMBLY	CHROMATIN_ASSEMBLY_OR_DISASSEMBLY	1	1	303	26	0
CHROMATIN_MODIFICATION	CHROMATIN_MODIFICATION	1	1	303	54	0
CHROMATIN_REMODELING	CHROMATIN_REMODELING	1	1	303	25	0
CHROMATIN_REMODELING_COMPLEX	CHROMATIN_REMODELING_COMPLEX	1	1	303	17	0
CHROMOSOMAL_PART	CHROMOSOMAL_PART	1	1	303	94	0
CHROMOSOME	CHROMOSOME	1	1	303	120	0
CHROMOSOME_CONDENSATION	CHROMOSOME_CONDENSATION	1	1	303	10	0
CHROMOSOME_ORGANIZATION_AND_BIOGENESIS	CHROMOSOME_ORGANIZATION_AND_BIOGENESIS	1	1	303	121	0
CHROMOSOME_SEGREGATION	CHROMOSOME_SEGREGATION	1	1	303	32	0
CHROMOSOMEPERICENTRIC_REGION	CHROMOSOMEPERICENTRIC_REGION	1	1	303	30	0
COATED_MEMBRANE	COATED_MEMBRANE	1	1	303	16	0
COATED_VESICLE_MEMBRANE	COATED_VESICLE_MEMBRANE	1	1	303	16	0
COENZYME_BIOSYNTHETIC_PROCESS	COENZYME_BIOSYNTHETIC_PROCESS	1	1	303	10	0
COENZYME_METABOLIC_PROCESS	COENZYME_METABOLIC_PROCESS	1	1	303	37	0
COFACTOR_BIOSYNTHETIC_PROCESS	COFACTOR_BIOSYNTHETIC_PROCESS	1	1	303	21	0
COFACTOR_CATABOLIC_PROCESS	COFACTOR_CATABOLIC_PROCESS	1	1	303	10	0
COFACTOR_METABOLIC_PROCESS	COFACTOR_METABOLIC_PROCESS	1	1	303	53	0
COFACTOR_TRANSPORT	COFACTOR_TRANSPORT	1	1	303	11	0
COFACTOR_TRANSPORTER_ACTIVITY	COFACTOR_TRANSPORTER_ACTIVITY	1	1	303	10	0
CONDENSED_CHROMOSOME	CONDENSED_CHROMOSOME	1	1	303	32	0
CONDENSED_NUCLEAR_CHROMOSOME	CONDENSED_NUCLEAR_CHROMOSOME	1	1	303	16	0
COPPER_ION_BINDING	COPPER_ION_BINDING	1	1	303	15	0
CORNIFIED_ENVELOPE	CORNIFIED_ENVELOPE	1	1	303	13	0
CORTICAL_ACTIN_CYTOSKELETON	CORTICAL_ACTIN_CYTOSKELETON	1	1	303	13	0
CORTICAL_CYTOSKELETON	CORTICAL_CYTOSKELETON	1	1	303	20	0
COVALENT_CHROMATIN_MODIFICATION	COVALENT_CHROMATIN_MODIFICATION	1	1	303	24	0
CYCLASE_ACTIVITY	CYCLASE_ACTIVITY	1	1	303	8	0
CYCLIC_NUCLEOTIDE_PHOSPHODIESTERASE_ACTIVITY	CYCLIC_NUCLEOTIDE_PHOSPHODIESTERASE_ACTIVITY	1	1	303	14	0
CYSTEINE_TYPE_ENDOPEPTIDASE_ACTIVITY	CYSTEINE_TYPE_ENDOPEPTIDASE_ACTIVITY	1	1	303	37	0
CYSTEINE_TYPE_PEPTIDASE_ACTIVITY	CYSTEINE_TYPE_PEPTIDASE_ACTIVITY	1	1	303	50	0
CYTOCHROME_C_OXIDASE_ACTIVITY	CYTOCHROME_C_OXIDASE_ACTIVITY	1	1	303	13	0
CYTOKINE_ACTIVITY	CYTOKINE_ACTIVITY	0.446337405991109	1	303	108	1	CCL11
CYTOKINE_AND_CHEMOKINE_MEDIATED_SIGNALING_PATHWAY	CYTOKINE_AND_CHEMOKINE_MEDIATED_SIGNALING_PATHWAY	1	1	303	22	0
CYTOKINE_BINDING	CYTOKINE_BINDING	1	1	303	48	0
CYTOKINE_BIOSYNTHETIC_PROCESS	CYTOKINE_BIOSYNTHETIC_PROCESS	1	1	303	41	0
CYTOKINE_METABOLIC_PROCESS	CYTOKINE_METABOLIC_PROCESS	1	1	303	42	0
CYTOKINE_PRODUCTION	CYTOKINE_PRODUCTION	1	1	303	73	0
CYTOKINE_SECRETION	CYTOKINE_SECRETION	1	1	303	18	0
CYTOKINESIS	CYTOKINESIS	1	1	303	19	0
CYTOPLASM_ORGANIZATION_AND_BIOGENESIS	CYTOPLASM_ORGANIZATION_AND_BIOGENESIS	1	1	303	15	0
CYTOPLASMIC_VESICLE_MEMBRANE	CYTOPLASMIC_VESICLE_MEMBRANE	1	1	303	27	0
CYTOPLASMIC_VESICLE_PART	CYTOPLASMIC_VESICLE_PART	1	1	303	27	0
CYTOSKELETON_DEPENDENT_INTRACELLULAR_TRANSPORT	CYTOSKELETON_DEPENDENT_INTRACELLULAR_TRANSPORT	1	1	303	26	0
CYTOSOL	CYTOSOL	0.295728452962826	1	303	199	2	HBD	PRICKLE1
DAMAGED_DNA_BINDING	DAMAGED_DNA_BINDING	1	1	303	21	0
DEAMINASE_ACTIVITY	DEAMINASE_ACTIVITY	1	1	303	14	0
DEFENSE_RESPONSE_TO_BACTERIUM	DEFENSE_RESPONSE_TO_BACTERIUM	1	1	303	25	0
DEFENSE_RESPONSE_TO_VIRUS	DEFENSE_RESPONSE_TO_VIRUS	1	1	303	10	0
DELAYED_RECTIFIER_POTASSIUM_CHANNEL_ACTIVITY	DELAYED_RECTIFIER_POTASSIUM_CHANNEL_ACTIVITY	1	1	303	12	0
DENDRITE	DENDRITE	1	1	303	16	0
DEOXYRIBONUCLEASE_ACTIVITY	DEOXYRIBONUCLEASE_ACTIVITY	1	1	303	21	0
DEPHOSPHORYLATION	DEPHOSPHORYLATION	1	1	303	67	0
DETECTION_OF_ABIOTIC_STIMULUS	DETECTION_OF_ABIOTIC_STIMULUS	1	1	303	19	0
DETECTION_OF_BIOTIC_STIMULUS	DETECTION_OF_BIOTIC_STIMULUS	1	1	303	10	0
DETECTION_OF_CHEMICAL_STIMULUS	DETECTION_OF_CHEMICAL_STIMULUS	1	1	303	18	0
DETECTION_OF_EXTERNAL_STIMULUS	DETECTION_OF_EXTERNAL_STIMULUS	1	1	303	23	0
DETECTION_OF_STIMULUS	DETECTION_OF_STIMULUS	1	1	303	47	0
DETECTION_OF_STIMULUS_INVOLVED_IN_SENSORY_PERCEPTION	DETECTION_OF_STIMULUS_INVOLVED_IN_SENSORY_PERCEPTION	1	1	303	21	0
DEVELOPMENT_OF_PRIMARY_SEXUAL_CHARACTERISTICS	DEVELOPMENT_OF_PRIMARY_SEXUAL_CHARACTERISTICS	1	1	303	26	0
DEVELOPMENTAL_GROWTH	DEVELOPMENTAL_GROWTH	1	1	303	11	0
DEVELOPMENTAL_MATURATION	DEVELOPMENTAL_MATURATION	1	1	303	18	0
DI___TRI_VALENT_INORGANIC_CATION_TRANSMEMBRANE_TRANSPORTER_ACTIVITY	DI___TRI_VALENT_INORGANIC_CATION_TRANSMEMBRANE_TRANSPORTER_ACTIVITY	1	1	303	22	0
DI___TRI_VALENT_INORGANIC_CATION_TRANSPORT	DI___TRI_VALENT_INORGANIC_CATION_TRANSPORT	1	1	303	32	0
DIGESTION	DIGESTION	1	1	303	43	0
DNA_CATABOLIC_PROCESS	DNA_CATABOLIC_PROCESS	1	1	303	23	0
DNA_DAMAGE_CHECKPOINT	DNA_DAMAGE_CHECKPOINT	1	1	303	19	0
DNA_DAMAGE_RESPONSESIGNAL_TRANSDUCTION	DNA_DAMAGE_RESPONSESIGNAL_TRANSDUCTION	1	1	303	33	0
DNA_DAMAGE_RESPONSESIGNAL_TRANSDUCTION_BY_P53_CLASS_MEDIATOR	DNA_DAMAGE_RESPONSESIGNAL_TRANSDUCTION_BY_P53_CLASS_MEDIATOR	1	1	303	12	0
DNA_DAMAGE_RESPONSESIGNAL_TRANSDUCTION_RESULTING_IN_INDUCTION_OF_APOPTOSIS	DNA_DAMAGE_RESPONSESIGNAL_TRANSDUCTION_RESULTING_IN_INDUCTION_OF_APOPTOSIS	1	1	303	14	0
DNA_DEPENDENT_ATPASE_ACTIVITY	DNA_DEPENDENT_ATPASE_ACTIVITY	1	1	303	22	0
DNA_DEPENDENT_DNA_REPLICATION	DNA_DEPENDENT_DNA_REPLICATION	1	1	303	56	0
DNA_DIRECTED_DNA_POLYMERASE_ACTIVITY	DNA_DIRECTED_DNA_POLYMERASE_ACTIVITY	1	1	303	14	0
DNA_DIRECTED_RNA_POLYMERASE_COMPLEX	DNA_DIRECTED_RNA_POLYMERASE_COMPLEX	1	1	303	17	0
DNA_DIRECTED_RNA_POLYMERASEII_CORE_COMPLEX	DNA_DIRECTED_RNA_POLYMERASEII_CORE_COMPLEX	1	1	303	12	0
DNA_DIRECTED_RNA_POLYMERASEII_HOLOENZYME	DNA_DIRECTED_RNA_POLYMERASEII_HOLOENZYME	1	1	303	63	0
DNA_FRAGMENTATION_DURING_APOPTOSIS	DNA_FRAGMENTATION_DURING_APOPTOSIS	1	1	303	13	0
DNA_HELICASE_ACTIVITY	DNA_HELICASE_ACTIVITY	1	1	303	25	0
DNA_INTEGRITY_CHECKPOINT	DNA_INTEGRITY_CHECKPOINT	1	1	303	23	0
DNA_MODIFICATION	DNA_MODIFICATION	1	1	303	11	0
DNA_PACKAGING	DNA_PACKAGING	1	1	303	35	0
DNA_POLYMERASE_ACTIVITY	DNA_POLYMERASE_ACTIVITY	1	1	303	18	0
DNA_RECOMBINATION	DNA_RECOMBINATION	1	1	303	46	0
DNA_REPAIR	DNA_REPAIR	1	1	303	123	0
DNA_REPLICATION	DNA_REPLICATION	1	1	303	101	0
DNA_REPLICATION_INITIATION	DNA_REPLICATION_INITIATION	1	1	303	16	0
DOUBLE_STRAND_BREAK_REPAIR	DOUBLE_STRAND_BREAK_REPAIR	1	1	303	21	0
DOUBLE_STRANDED_DNA_BINDING	DOUBLE_STRANDED_DNA_BINDING	1	1	303	28	0
DOUBLE_STRANDED_RNA_BINDING	DOUBLE_STRANDED_RNA_BINDING	1	1	303	17	0
DRUG_BINDING	DRUG_BINDING	1	1	303	16	0
DYSTROPHIN_ASSOCIATED_GLYCOPROTEIN_COMPLEX	DYSTROPHIN_ASSOCIATED_GLYCOPROTEIN_COMPLEX	1	1	303	14	0
EARLY_ENDOSOME	EARLY_ENDOSOME	1	1	303	17	0
ELECTRON_TRANSPORT_GO_0006118	ELECTRON_TRANSPORT_GO_0006118	0.243485780496084	1	303	51	1	NOX4
EMBRYO_IMPLANTATION	EMBRYO_IMPLANTATION	1	1	303	14	0
EMBRYONIC_DEVELOPMENT	EMBRYONIC_DEVELOPMENT	0.263910861389456	1	303	56	1	TBX5
ENDODEOXYRIBONUCLEASE_ACTIVITY	ENDODEOXYRIBONUCLEASE_ACTIVITY	1	1	303	10	0
ENDONUCLEASE_ACTIVITY	ENDONUCLEASE_ACTIVITY	1	1	303	24	0
ENDONUCLEASE_ACTIVITY_GO_0016893	ENDONUCLEASE_ACTIVITY_GO_0016893	1	1	303	11	0
ENDOPLASMIC_RETICULUM_LUMEN	ENDOPLASMIC_RETICULUM_LUMEN	1	1	303	13	0
ENDORIBONUCLEASE_ACTIVITY	ENDORIBONUCLEASE_ACTIVITY	1	1	303	13	0
ENDOSOME	ENDOSOME	1	1	303	66	0
ENDOSOME_TRANSPORT	ENDOSOME_TRANSPORT	1	1	303	23	0
ENDOTHELIAL_CELL_PROLIFERATION	ENDOTHELIAL_CELL_PROLIFERATION	1	1	303	11	0
ENERGY_DERIVATION_BY_OXIDATION_OF_ORGANIC_COMPOUNDS	ENERGY_DERIVATION_BY_OXIDATION_OF_ORGANIC_COMPOUNDS	1	1	303	37	0
ENERGY_RESERVE_METABOLIC_PROCESS	ENERGY_RESERVE_METABOLIC_PROCESS	1	1	303	15	0
ENZYME_BINDING	ENZYME_BINDING	1	1	303	175	0
ENZYME_INHIBITOR_ACTIVITY	ENZYME_INHIBITOR_ACTIVITY	0.475861297948881	1	303	118	1	PPP1R1B
EPIDERMAL_GROWTH_FACTOR_RECEPTOR_SIGNALING_PATHWAY	EPIDERMAL_GROWTH_FACTOR_RECEPTOR_SIGNALING_PATHWAY	1	1	303	21	0
EPITHELIAL_CELL_DIFFERENTIATION	EPITHELIAL_CELL_DIFFERENTIATION	1	1	303	10	0
EPITHELIAL_TO_MESENCHYMAL_TRANSITION	EPITHELIAL_TO_MESENCHYMAL_TRANSITION	1	1	303	10	0
ER_GOLGI_INTERMEDIATE_COMPARTMENT	ER_GOLGI_INTERMEDIATE_COMPARTMENT	1	1	303	24	0
ER_NUCLEAR_SIGNALING_PATHWAY	ER_NUCLEAR_SIGNALING_PATHWAY	1	1	303	14	0
ER_TO_GOLGI_VESICLE_MEDIATED_TRANSPORT	ER_TO_GOLGI_VESICLE_MEDIATED_TRANSPORT	1	1	303	18	0
ESTABLISHMENT_AND_OR_MAINTENANCE_OF_CELL_POLARITY	ESTABLISHMENT_AND_OR_MAINTENANCE_OF_CELL_POLARITY	1	1	303	19	0
ESTABLISHMENT_AND_OR_MAINTENANCE_OF_CHROMATIN_ARCHITECTURE	ESTABLISHMENT_AND_OR_MAINTENANCE_OF_CHROMATIN_ARCHITECTURE	1	1	303	76	0
ESTABLISHMENT_OF_ORGANELLE_LOCALIZATION	ESTABLISHMENT_OF_ORGANELLE_LOCALIZATION	1	1	303	18	0
ESTABLISHMENT_OF_PROTEIN_LOCALIZATION	ESTABLISHMENT_OF_PROTEIN_LOCALIZATION	0.640982160080212	1	303	187	1	F2
ESTABLISHMENT_OF_VESICLE_LOCALIZATION	ESTABLISHMENT_OF_VESICLE_LOCALIZATION	1	1	303	10	0
EUKARYOTIC_TRANSLATION_INITIATION_FACTOR_3_COMPLEX	EUKARYOTIC_TRANSLATION_INITIATION_FACTOR_3_COMPLEX	1	1	303	10	0
EXCITATORY_EXTRACELLULAR_LIGAND_GATED_ION_CHANNEL_ACTIVITY	EXCITATORY_EXTRACELLULAR_LIGAND_GATED_ION_CHANNEL_ACTIVITY	1	1	303	21	0
EXOCYTOSIS	EXOCYTOSIS	1	1	303	25	0
EXOPEPTIDASE_ACTIVITY	EXOPEPTIDASE_ACTIVITY	1	1	303	31	0
EXTERNAL_SIDE_OF_PLASMA_MEMBRANE	EXTERNAL_SIDE_OF_PLASMA_MEMBRANE	1	1	303	16	0
EXTRACELLULAR_LIGAND_GATED_ION_CHANNEL_ACTIVITY	EXTRACELLULAR_LIGAND_GATED_ION_CHANNEL_ACTIVITY	1	1	303	22	0
EXTRINSIC_TO_MEMBRANE	EXTRINSIC_TO_MEMBRANE	1	1	303	25	0
EXTRINSIC_TO_PLASMA_MEMBRANE	EXTRINSIC_TO_PLASMA_MEMBRANE	1	1	303	13	0
FATTY_ACID_BIOSYNTHETIC_PROCESS	FATTY_ACID_BIOSYNTHETIC_PROCESS	1	1	303	14	0
FATTY_ACID_METABOLIC_PROCESS	FATTY_ACID_METABOLIC_PROCESS	0.291585820876358	1	303	63	1	CPT1A
FEEDING_BEHAVIOR	FEEDING_BEHAVIOR	1	1	303	23	0
FEMALE_GAMETE_GENERATION	FEMALE_GAMETE_GENERATION	1	1	303	16	0
FEMALE_PREGNANCY	FEMALE_PREGNANCY	1	1	303	53	0
FOCAL_ADHESION	FOCAL_ADHESION	1	1	303	13	0
FUCOSYLTRANSFERASE_ACTIVITY	FUCOSYLTRANSFERASE_ACTIVITY	1	1	303	10	0
G1_PHASE	G1_PHASE	1	1	303	15	0
G1_PHASE_OF_MITOTIC_CELL_CYCLE	G1_PHASE_OF_MITOTIC_CELL_CYCLE	1	1	303	13	0
G1_S_TRANSITION_OF_MITOTIC_CELL_CYCLE	G1_S_TRANSITION_OF_MITOTIC_CELL_CYCLE	1	1	303	27	0
G2_M_TRANSITION_OF_MITOTIC_CELL_CYCLE	G2_M_TRANSITION_OF_MITOTIC_CELL_CYCLE	1	1	303	13	0
G_PROTEIN_SIGNALING_ADENYLATE_CYCLASE_INHIBITING_PATHWAY	G_PROTEIN_SIGNALING_ADENYLATE_CYCLASE_INHIBITING_PATHWAY	1	1	303	10	0
G_PROTEIN_SIGNALING_COUPLED_TO_IP3_SECOND_MESSENGERPHOSPHOLIPASE_C_ACTIVATING	G_PROTEIN_SIGNALING_COUPLED_TO_IP3_SECOND_MESSENGERPHOSPHOLIPASE_C_ACTIVATING	1	1	303	44	0
GALACTOSYLTRANSFERASE_ACTIVITY	GALACTOSYLTRANSFERASE_ACTIVITY	1	1	303	16	0
GAMETE_GENERATION	GAMETE_GENERATION	1	1	303	109	0
GENE_SILENCING	GENE_SILENCING	1	1	303	10	0
GENERAL_RNA_POLYMERASE_II_TRANSCRIPTION_FACTOR_ACTIVITY	GENERAL_RNA_POLYMERASE_II_TRANSCRIPTION_FACTOR_ACTIVITY	1	1	303	32	0
GENERATION_OF_A_SIGNAL_INVOLVED_IN_CELL_CELL_SIGNALING	GENERATION_OF_A_SIGNAL_INVOLVED_IN_CELL_CELL_SIGNALING	1	1	303	29	0
GENERATION_OF_PRECURSOR_METABOLITES_AND_ENERGY	GENERATION_OF_PRECURSOR_METABOLITES_AND_ENERGY	0.484408554328997	1	303	121	1	NOX4
GLAND_DEVELOPMENT	GLAND_DEVELOPMENT	1	1	303	13	0
GLIOGENESIS	GLIOGENESIS	1	1	303	11	0
GLUCAN_METABOLIC_PROCESS	GLUCAN_METABOLIC_PROCESS	1	1	303	10	0
GLUCOSAMINE_METABOLIC_PROCESS	GLUCOSAMINE_METABOLIC_PROCESS	1	1	303	12	0
GLUCOSE_CATABOLIC_PROCESS	GLUCOSE_CATABOLIC_PROCESS	1	1	303	11	0
GLUCOSE_METABOLIC_PROCESS	GLUCOSE_METABOLIC_PROCESS	1	1	303	27	0
GLUTAMINE_FAMILY_AMINO_ACID_METABOLIC_PROCESS	GLUTAMINE_FAMILY_AMINO_ACID_METABOLIC_PROCESS	1	1	303	14	0
GLUTATHIONE_TRANSFERASE_ACTIVITY	GLUTATHIONE_TRANSFERASE_ACTIVITY	1	1	303	14	0
GLYCEROPHOSPHOLIPID_BIOSYNTHETIC_PROCESS	GLYCEROPHOSPHOLIPID_BIOSYNTHETIC_PROCESS	1	1	303	30	0
GLYCEROPHOSPHOLIPID_METABOLIC_PROCESS	GLYCEROPHOSPHOLIPID_METABOLIC_PROCESS	1	1	303	46	0
GLYCOLIPID_METABOLIC_PROCESS	GLYCOLIPID_METABOLIC_PROCESS	1	1	303	15	0
GLYCOPROTEIN_BIOSYNTHETIC_PROCESS	GLYCOPROTEIN_BIOSYNTHETIC_PROCESS	0.329331909095883	1	303	73	1	LIPC
GLYCOPROTEIN_CATABOLIC_PROCESS	GLYCOPROTEIN_CATABOLIC_PROCESS	1	1	303	12	0
GLYCOPROTEIN_METABOLIC_PROCESS	GLYCOPROTEIN_METABOLIC_PROCESS	0.385599809582489	1	303	89	1	LIPC
GLYCOSPHINGOLIPID_METABOLIC_PROCESS	GLYCOSPHINGOLIPID_METABOLIC_PROCESS	1	1	303	11	0
GOLGI_APPARATUS_PART	GOLGI_APPARATUS_PART	1	1	303	97	0
GOLGI_ASSOCIATED_VESICLE	GOLGI_ASSOCIATED_VESICLE	1	1	303	27	0
GOLGI_MEMBRANE	GOLGI_MEMBRANE	1	1	303	44	0
GOLGI_STACK	GOLGI_STACK	1	1	303	13	0
GOLGI_VESICLE_TRANSPORT	GOLGI_VESICLE_TRANSPORT	1	1	303	48	0
GROWTH	GROWTH	1	1	303	77	0
GROWTH_CONE	GROWTH_CONE	1	1	303	10	0
GROWTH_FACTOR_BINDING	GROWTH_FACTOR_BINDING	1	1	303	31	0
GTPASE_ACTIVATOR_ACTIVITY	GTPASE_ACTIVATOR_ACTIVITY	0.275901108652261	1	303	59	1	RGS4
GTPASE_ACTIVITY	GTPASE_ACTIVITY	1	1	303	98	0
GTPASE_BINDING	GTPASE_BINDING	1	1	303	34	0
GTPASE_REGULATOR_ACTIVITY	GTPASE_REGULATOR_ACTIVITY	0.492816881056403	1	303	124	1	RGS4
GUANYL_NUCLEOTIDE_EXCHANGE_FACTOR_ACTIVITY	GUANYL_NUCLEOTIDE_EXCHANGE_FACTOR_ACTIVITY	1	1	303	46	0
HELICASE_ACTIVITY	HELICASE_ACTIVITY	1	1	303	51	0
HEMATOPOIETIN_INTERFERON_CLASSD200_DOMAIN_CYTOKINE_RECEPTOR_ACTIVITY	HEMATOPOIETIN_INTERFERON_CLASSD200_DOMAIN_CYTOKINE_RECEPTOR_ACTIVITY	1	1	303	33	0
HEMATOPOIETIN_INTERFERON_CLASSD200_DOMAIN_CYTOKINE_RECEPTOR_BINDING	HEMATOPOIETIN_INTERFERON_CLASSD200_DOMAIN_CYTOKINE_RECEPTOR_BINDING	1	1	303	29	0
HEME_BIOSYNTHETIC_PROCESS	HEME_BIOSYNTHETIC_PROCESS	1	1	303	10	0
HEME_METABOLIC_PROCESS	HEME_METABOLIC_PROCESS	1	1	303	11	0
HEMOPOIESIS	HEMOPOIESIS	0.329331909095883	1	303	73	1	MMP9
HEMOPOIETIC_OR_LYMPHOID_ORGAN_DEVELOPMENT	HEMOPOIETIC_OR_LYMPHOID_ORGAN_DEVELOPMENT	0.336637055727954	1	303	75	1	MMP9
HEPARIN_BINDING	HEPARIN_BINDING	1	1	303	22	0
HETEROCYCLE_METABOLIC_PROCESS	HETEROCYCLE_METABOLIC_PROCESS	1	1	303	27	0
HETEROGENEOUS_NUCLEAR_RIBONUCLEOPROTEIN_COMPLEX	HETEROGENEOUS_NUCLEAR_RIBONUCLEOPROTEIN_COMPLEX	1	1	303	13	0
HETEROPHILIC_CELL_ADHESION	HETEROPHILIC_CELL_ADHESION	1	1	303	9	0
HISTONE_ACETYLTRANSFERASE_ACTIVITY	HISTONE_ACETYLTRANSFERASE_ACTIVITY	1	1	303	16	0
HISTONE_DEACETYLASE_BINDING	HISTONE_DEACETYLASE_BINDING	1	1	303	10	0
HISTONE_DEACETYLASE_COMPLEX	HISTONE_DEACETYLASE_COMPLEX	1	1	303	20	0
HISTONE_METHYLTRANSFERASE_ACTIVITY	HISTONE_METHYLTRANSFERASE_ACTIVITY	1	1	303	10	0
HISTONE_MODIFICATION	HISTONE_MODIFICATION	1	1	303	23	0
HOMEOSTASIS_OF_NUMBER_OF_CELLS	HOMEOSTASIS_OF_NUMBER_OF_CELLS	1	1	303	20	0
HOMOPHILIC_CELL_ADHESION	HOMOPHILIC_CELL_ADHESION	1	1	303	13	0
HORMONE_ACTIVITY	HORMONE_ACTIVITY	1	1	303	43	0
HORMONE_RECEPTOR_BINDING	HORMONE_RECEPTOR_BINDING	1	1	303	29	0
HORMONE_SECRETION	HORMONE_SECRETION	1	1	303	17	0
HUMORAL_IMMUNE_RESPONSE	HUMORAL_IMMUNE_RESPONSE	1	1	303	32	0
HYDRO_LYASE_ACTIVITY	HYDRO_LYASE_ACTIVITY	1	1	303	27	0
HYDROGEN_ION_TRANSMEMBRANE_TRANSPORTER_ACTIVITY	HYDROGEN_ION_TRANSMEMBRANE_TRANSPORTER_ACTIVITY	1	1	303	27	0
HYDROLASE_ACTIVITY_ACTING_ON_ACID_ANHYDRIDESCATALYZING_TRANSMEMBRANE_MOVEMENT_OF_SUBSTANCES	HYDROLASE_ACTIVITY_ACTING_ON_ACID_ANHYDRIDESCATALYZING_TRANSMEMBRANE_MOVEMENT_OF_SUBSTANCES	1	1	303	39	0
HYDROLASE_ACTIVITY_ACTING_ON_CARBON_NITROGEN_NOT_PEPTIDEBONDS	HYDROLASE_ACTIVITY_ACTING_ON_CARBON_NITROGEN_NOT_PEPTIDEBONDS	1	1	303	46	0
HYDROLASE_ACTIVITY_ACTING_ON_CARBON_NITROGEN_NOT_PEPTIDEBONDSIN_CYCLIC_AMIDINES	HYDROLASE_ACTIVITY_ACTING_ON_CARBON_NITROGEN_NOT_PEPTIDEBONDSIN_CYCLIC_AMIDINES	1	1	303	16	0
HYDROLASE_ACTIVITY_ACTING_ON_CARBON_NITROGEN_NOT_PEPTIDEBONDSIN_LINEAR_AMIDES	HYDROLASE_ACTIVITY_ACTING_ON_CARBON_NITROGEN_NOT_PEPTIDEBONDSIN_LINEAR_AMIDES	1	1	303	21	0
HYDROLASE_ACTIVITY_HYDROLYZING_N_GLYCOSYL_COMPOUNDS	HYDROLASE_ACTIVITY_HYDROLYZING_N_GLYCOSYL_COMPOUNDS	1	1	303	10	0
I_KAPPAB_KINASE_NF_KAPPAB_CASCADE	I_KAPPAB_KINASE_NF_KAPPAB_CASCADE	1	1	303	113	0
ICOSANOID_METABOLIC_PROCESS	ICOSANOID_METABOLIC_PROCESS	1	1	303	17	0
IMMUNE_EFFECTOR_PROCESS	IMMUNE_EFFECTOR_PROCESS	1	1	303	36	0
IMMUNE_SYSTEM_DEVELOPMENT	IMMUNE_SYSTEM_DEVELOPMENT	0.351010276012022	1	303	79	1	MMP9
IMMUNOLOGICAL_SYNAPSE	IMMUNOLOGICAL_SYNAPSE	1	1	303	11	0
INDUCTION_OF_APOPTOSIS_BY_EXTRACELLULAR_SIGNALS	INDUCTION_OF_APOPTOSIS_BY_EXTRACELLULAR_SIGNALS	1	1	303	27	0
INDUCTION_OF_APOPTOSIS_BY_INTRACELLULAR_SIGNALS	INDUCTION_OF_APOPTOSIS_BY_INTRACELLULAR_SIGNALS	1	1	303	23	0
INORGANIC_ANION_TRANSMEMBRANE_TRANSPORTER_ACTIVITY	INORGANIC_ANION_TRANSMEMBRANE_TRANSPORTER_ACTIVITY	1	1	303	19	0
INORGANIC_ANION_TRANSPORT	INORGANIC_ANION_TRANSPORT	1	1	303	18	0
INORGANIC_CATION_TRANSMEMBRANE_TRANSPORTER_ACTIVITY	INORGANIC_CATION_TRANSMEMBRANE_TRANSPORTER_ACTIVITY	1	1	303	57	0
INOSITOL_OR_PHOSPHATIDYLINOSITOL_KINASE_ACTIVITY	INOSITOL_OR_PHOSPHATIDYLINOSITOL_KINASE_ACTIVITY	1	1	303	18	0
INOSITOL_OR_PHOSPHATIDYLINOSITOL_PHOSPHATASE_ACTIVITY	INOSITOL_OR_PHOSPHATIDYLINOSITOL_PHOSPHATASE_ACTIVITY	1	1	303	12	0
INSOLUBLE_FRACTION	INSOLUBLE_FRACTION	1	1	303	15	0
INSULIN_LIKE_GROWTH_FACTOR_RECEPTOR_BINDING	INSULIN_LIKE_GROWTH_FACTOR_RECEPTOR_BINDING	1	1	303	10	0
INTEGRAL_TO_ENDOPLASMIC_RETICULUM_MEMBRANE	INTEGRAL_TO_ENDOPLASMIC_RETICULUM_MEMBRANE	1	1	303	23	0
INTEGRAL_TO_GOLGI_MEMBRANE	INTEGRAL_TO_GOLGI_MEMBRANE	1	1	303	9	0
INTEGRAL_TO_ORGANELLE_MEMBRANE	INTEGRAL_TO_ORGANELLE_MEMBRANE	1	1	303	48	0
INTEGRATOR_COMPLEX	INTEGRATOR_COMPLEX	1	1	303	11	0
INTERCELLULAR_JUNCTION_ASSEMBLY	INTERCELLULAR_JUNCTION_ASSEMBLY	1	1	303	11	0
INTERCELLULAR_JUNCTION_ASSEMBLY_AND_MAINTENANCE	INTERCELLULAR_JUNCTION_ASSEMBLY_AND_MAINTENANCE	1	1	303	13	0
INTERFERON_GAMMA_BIOSYNTHETIC_PROCESS	INTERFERON_GAMMA_BIOSYNTHETIC_PROCESS	1	1	303	12	0
INTERFERON_GAMMA_PRODUCTION	INTERFERON_GAMMA_PRODUCTION	1	1	303	14	0
INTERLEUKIN_1_SECRETION	INTERLEUKIN_1_SECRETION	1	1	303	10	0
INTERLEUKIN_2_PRODUCTION	INTERLEUKIN_2_PRODUCTION	1	1	303	11	0
INTERLEUKIN_8_BIOSYNTHETIC_PROCESS	INTERLEUKIN_8_BIOSYNTHETIC_PROCESS	1	1	303	10	0
INTERLEUKIN_8_PRODUCTION	INTERLEUKIN_8_PRODUCTION	1	1	303	12	0
INTERLEUKIN_BINDING	INTERLEUKIN_BINDING	1	1	303	25	0
INTERLEUKIN_RECEPTOR_ACTIVITY	INTERLEUKIN_RECEPTOR_ACTIVITY	1	1	303	20	0
INTERPHASE	INTERPHASE	1	1	303	68	0
INTERPHASE_OF_MITOTIC_CELL_CYCLE	INTERPHASE_OF_MITOTIC_CELL_CYCLE	1	1	303	62	0
INTRA_GOLGI_VESICLE_MEDIATED_TRANSPORT	INTRA_GOLGI_VESICLE_MEDIATED_TRANSPORT	1	1	303	12	0
INTRACELLULAR_PROTEIN_TRANSPORT	INTRACELLULAR_PROTEIN_TRANSPORT	0.540472854359229	1	303	142	1	F2
INTRACELLULAR_RECEPTOR_MEDIATED_SIGNALING_PATHWAY	INTRACELLULAR_RECEPTOR_MEDIATED_SIGNALING_PATHWAY	1	1	303	21	0
INTRAMOLECULAR_OXIDOREDUCTASE_ACTIVITY	INTRAMOLECULAR_OXIDOREDUCTASE_ACTIVITY	1	1	303	19	0
INTRINSIC_TO_ENDOPLASMIC_RETICULUM_MEMBRANE	INTRINSIC_TO_ENDOPLASMIC_RETICULUM_MEMBRANE	1	1	303	23	0
INTRINSIC_TO_GOLGI_MEMBRANE	INTRINSIC_TO_GOLGI_MEMBRANE	1	1	303	14	0
INTRINSIC_TO_ORGANELLE_MEMBRANE	INTRINSIC_TO_ORGANELLE_MEMBRANE	1	1	303	50	0
INWARD_RECTIFIER_POTASSIUM_CHANNEL_ACTIVITY	INWARD_RECTIFIER_POTASSIUM_CHANNEL_ACTIVITY	1	1	303	12	0
ISOMERASE_ACTIVITY	ISOMERASE_ACTIVITY	1	1	303	35	0
ISOPRENOID_METABOLIC_PROCESS	ISOPRENOID_METABOLIC_PROCESS	1	1	303	12	0
JNK_CASCADE	JNK_CASCADE	1	1	303	44	0
KEGG_ABC_TRANSPORTERS	KEGG_ABC_TRANSPORTERS	1	1	303	44	0
KEGG_ACUTE_MYELOID_LEUKEMIA	KEGG_ACUTE_MYELOID_LEUKEMIA	0.267929437793467	1	303	57	1	KIT
KEGG_ADHERENS_JUNCTION	KEGG_ADHERENS_JUNCTION	0.310716342611063	1	303	68	1	SORBS1
KEGG_ADIPOCYTOKINE_SIGNALING_PATHWAY	KEGG_ADIPOCYTOKINE_SIGNALING_PATHWAY	0.306931883441533	1	303	67	1	CPT1A
KEGG_ALANINE_ASPARTATE_AND_GLUTAMATE_METABOLISM	KEGG_ALANINE_ASPARTATE_AND_GLUTAMATE_METABOLISM	1	1	303	32	0
KEGG_ALDOSTERONE_REGULATED_SODIUM_REABSORPTION	KEGG_ALDOSTERONE_REGULATED_SODIUM_REABSORPTION	1	1	303	42	0
KEGG_ALLOGRAFT_REJECTION	KEGG_ALLOGRAFT_REJECTION	1	1	303	35	0
KEGG_ALPHA_LINOLENIC_ACID_METABOLISM	KEGG_ALPHA_LINOLENIC_ACID_METABOLISM	1	1	303	19	0
KEGG_ALZHEIMERS_DISEASE	KEGG_ALZHEIMERS_DISEASE	1	1	303	145	0
KEGG_AMINO_SUGAR_AND_NUCLEOTIDE_SUGAR_METABOLISM	KEGG_AMINO_SUGAR_AND_NUCLEOTIDE_SUGAR_METABOLISM	1	1	303	44	0
KEGG_AMINOACYL_TRNA_BIOSYNTHESIS	KEGG_AMINOACYL_TRNA_BIOSYNTHESIS	1	1	303	41	0
KEGG_AMYOTROPHIC_LATERAL_SCLEROSIS_ALS	KEGG_AMYOTROPHIC_LATERAL_SCLEROSIS_ALS	1	1	303	52	0
KEGG_ANTIGEN_PROCESSING_AND_PRESENTATION	KEGG_ANTIGEN_PROCESSING_AND_PRESENTATION	1	1	303	80	0
KEGG_APOPTOSIS	KEGG_APOPTOSIS	1	1	303	86	0
KEGG_ARACHIDONIC_ACID_METABOLISM	KEGG_ARACHIDONIC_ACID_METABOLISM	1	1	303	58	0
KEGG_ARGININE_AND_PROLINE_METABOLISM	KEGG_ARGININE_AND_PROLINE_METABOLISM	0.243485780496084	1	303	51	1	CKB
KEGG_AUTOIMMUNE_THYROID_DISEASE	KEGG_AUTOIMMUNE_THYROID_DISEASE	0.239333476161077	1	303	50	1	TPO
KEGG_B_CELL_RECEPTOR_SIGNALING_PATHWAY	KEGG_B_CELL_RECEPTOR_SIGNALING_PATHWAY	1	1	303	74	0
KEGG_BASAL_CELL_CARCINOMA	KEGG_BASAL_CELL_CARCINOMA	0.2598702988974	1	303	55	1	WNT2
KEGG_BASAL_TRANSCRIPTION_FACTORS	KEGG_BASAL_TRANSCRIPTION_FACTORS	1	1	303	35	0
KEGG_BASE_EXCISION_REPAIR	KEGG_BASE_EXCISION_REPAIR	1	1	303	35	0
KEGG_BETA_ALANINE_METABOLISM	KEGG_BETA_ALANINE_METABOLISM	1	1	303	22	0
KEGG_BIOSYNTHESIS_OF_UNSATURATED_FATTY_ACIDS	KEGG_BIOSYNTHESIS_OF_UNSATURATED_FATTY_ACIDS	1	1	303	20	0
KEGG_BUTANOATE_METABOLISM	KEGG_BUTANOATE_METABOLISM	1	1	303	34	0
KEGG_CARDIAC_MUSCLE_CONTRACTION	KEGG_CARDIAC_MUSCLE_CONTRACTION	1	1	303	74	0
KEGG_CELL_CYCLE	KEGG_CELL_CYCLE	1	1	303	124	0
KEGG_CHRONIC_MYELOID_LEUKEMIA	KEGG_CHRONIC_MYELOID_LEUKEMIA	1	1	303	73	0
KEGG_CIRCADIAN_RHYTHM_MAMMAL	KEGG_CIRCADIAN_RHYTHM_MAMMAL	1	1	303	13	0
KEGG_CITRATE_CYCLE_TCA_CYCLE	KEGG_CITRATE_CYCLE_TCA_CYCLE	1	1	303	30	0
KEGG_COLORECTAL_CANCER	KEGG_COLORECTAL_CANCER	1	1	303	62	0
KEGG_CYSTEINE_AND_METHIONINE_METABOLISM	KEGG_CYSTEINE_AND_METHIONINE_METABOLISM	1	1	303	34	0
KEGG_CYTOSOLIC_DNA_SENSING_PATHWAY	KEGG_CYTOSOLIC_DNA_SENSING_PATHWAY	1	1	303	55	0
KEGG_DNA_REPLICATION	KEGG_DNA_REPLICATION	1	1	303	36	0
KEGG_DORSO_VENTRAL_AXIS_FORMATION	KEGG_DORSO_VENTRAL_AXIS_FORMATION	1	1	303	24	0
KEGG_DRUG_METABOLISM_OTHER_ENZYMES	KEGG_DRUG_METABOLISM_OTHER_ENZYMES	0.243485780496084	1	303	51	1	UGT2B11
KEGG_ENDOMETRIAL_CANCER	KEGG_ENDOMETRIAL_CANCER	1	1	303	52	0
KEGG_EPITHELIAL_CELL_SIGNALING_IN_HELICOBACTER_PYLORI_INFECTION	KEGG_EPITHELIAL_CELL_SIGNALING_IN_HELICOBACTER_PYLORI_INFECTION	0.306931883441533	1	303	67	1	ATP6V0D2
KEGG_FC_EPSILON_RI_SIGNALING_PATHWAY	KEGG_FC_EPSILON_RI_SIGNALING_PATHWAY	1	1	303	79	0
KEGG_FC_GAMMA_R_MEDIATED_PHAGOCYTOSIS	KEGG_FC_GAMMA_R_MEDIATED_PHAGOCYTOSIS	0.398915476423686	1	303	93	1	AMPH
KEGG_FRUCTOSE_AND_MANNOSE_METABOLISM	KEGG_FRUCTOSE_AND_MANNOSE_METABOLISM	1	1	303	34	0
KEGG_GALACTOSE_METABOLISM	KEGG_GALACTOSE_METABOLISM	1	1	303	26	0
KEGG_GAP_JUNCTION	KEGG_GAP_JUNCTION	0.382225208239333	1	303	88	1	TUBB3
KEGG_GLIOMA	KEGG_GLIOMA	0.299300724155095	1	303	65	1	CAMK2A
KEGG_GLUTATHIONE_METABOLISM	KEGG_GLUTATHIONE_METABOLISM	1	1	303	49	0
KEGG_GLYCEROPHOSPHOLIPID_METABOLISM	KEGG_GLYCEROPHOSPHOLIPID_METABOLISM	1	1	303	71	0
KEGG_GLYCINE_SERINE_AND_THREONINE_METABOLISM	KEGG_GLYCINE_SERINE_AND_THREONINE_METABOLISM	1	1	303	31	0
KEGG_GLYCOLYSIS_GLUCONEOGENESIS	KEGG_GLYCOLYSIS_GLUCONEOGENESIS	1	1	303	61	0
KEGG_GLYCOSAMINOGLYCAN_BIOSYNTHESIS_CHONDROITIN_SULFATE	KEGG_GLYCOSAMINOGLYCAN_BIOSYNTHESIS_CHONDROITIN_SULFATE	1	1	303	22	0
KEGG_GLYCOSAMINOGLYCAN_BIOSYNTHESIS_KERATAN_SULFATE	KEGG_GLYCOSAMINOGLYCAN_BIOSYNTHESIS_KERATAN_SULFATE	1	1	303	14	0
KEGG_GLYCOSPHINGOLIPID_BIOSYNTHESIS_GANGLIO_SERIES	KEGG_GLYCOSPHINGOLIPID_BIOSYNTHESIS_GANGLIO_SERIES	1	1	303	15	0
KEGG_GLYCOSPHINGOLIPID_BIOSYNTHESIS_GLOBO_SERIES	KEGG_GLYCOSPHINGOLIPID_BIOSYNTHESIS_GLOBO_SERIES	1	1	303	14	0
KEGG_GLYCOSPHINGOLIPID_BIOSYNTHESIS_LACTO_AND_NEOLACTO_SERIES	KEGG_GLYCOSPHINGOLIPID_BIOSYNTHESIS_LACTO_AND_NEOLACTO_SERIES	1	1	303	25	0
KEGG_GLYCOSYLPHOSPHATIDYLINOSITOL_GPI_ANCHOR_BIOSYNTHESIS	KEGG_GLYCOSYLPHOSPHATIDYLINOSITOL_GPI_ANCHOR_BIOSYNTHESIS	1	1	303	25	0
KEGG_GLYOXYLATE_AND_DICARBOXYLATE_METABOLISM	KEGG_GLYOXYLATE_AND_DICARBOXYLATE_METABOLISM	1	1	303	16	0
KEGG_GNRH_SIGNALING_PATHWAY	KEGG_GNRH_SIGNALING_PATHWAY	0.42469004302066	1	303	101	1	CAMK2A
KEGG_GRAFT_VERSUS_HOST_DISEASE	KEGG_GRAFT_VERSUS_HOST_DISEASE	1	1	303	37	0
KEGG_HISTIDINE_METABOLISM	KEGG_HISTIDINE_METABOLISM	1	1	303	27	0
KEGG_HOMOLOGOUS_RECOMBINATION	KEGG_HOMOLOGOUS_RECOMBINATION	1	1	303	26	0
KEGG_HUNTINGTONS_DISEASE	KEGG_HUNTINGTONS_DISEASE	0.585941550801921	1	303	161	1	DNAH2
KEGG_INSULIN_SIGNALING_PATHWAY	KEGG_INSULIN_SIGNALING_PATHWAY	0.52770173040469	1	303	137	1	SORBS1
KEGG_INTESTINAL_IMMUNE_NETWORK_FOR_IGA_PRODUCTION	KEGG_INTESTINAL_IMMUNE_NETWORK_FOR_IGA_PRODUCTION	1	1	303	46	0
KEGG_JAK_STAT_SIGNALING_PATHWAY	KEGG_JAK_STAT_SIGNALING_PATHWAY	0.56259964841116	1	303	151	1	TPO
KEGG_LEISHMANIA_INFECTION	KEGG_LEISHMANIA_INFECTION	1	1	303	70	0
KEGG_LIMONENE_AND_PINENE_DEGRADATION	KEGG_LIMONENE_AND_PINENE_DEGRADATION	1	1	303	10	0
KEGG_LINOLEIC_ACID_METABOLISM	KEGG_LINOLEIC_ACID_METABOLISM	1	1	303	29	0
KEGG_LONG_TERM_POTENTIATION	KEGG_LONG_TERM_POTENTIATION	0.314480204785346	1	303	69	1	CAMK2A
KEGG_LYSINE_DEGRADATION	KEGG_LYSINE_DEGRADATION	1	1	303	39	0
KEGG_LYSOSOME	KEGG_LYSOSOME	0.478725960491884	1	303	119	1	ATP6V0D2
KEGG_MATURITY_ONSET_DIABETES_OF_THE_YOUNG	KEGG_MATURITY_ONSET_DIABETES_OF_THE_YOUNG	1	1	303	25	0
KEGG_MELANOMA	KEGG_MELANOMA	0.321946584465625	1	303	71	1	FGF9
KEGG_METABOLISM_OF_XENOBIOTICS_BY_CYTOCHROME_P450	KEGG_METABOLISM_OF_XENOBIOTICS_BY_CYTOCHROME_P450	0.314480204785346	1	303	69	1	UGT2B11
KEGG_MISMATCH_REPAIR	KEGG_MISMATCH_REPAIR	1	1	303	23	0
KEGG_MTOR_SIGNALING_PATHWAY	KEGG_MTOR_SIGNALING_PATHWAY	0.243485780496084	1	303	51	1	PGF
KEGG_N_GLYCAN_BIOSYNTHESIS	KEGG_N_GLYCAN_BIOSYNTHESIS	1	1	303	46	0
KEGG_NATURAL_KILLER_CELL_MEDIATED_CYTOTOXICITY	KEGG_NATURAL_KILLER_CELL_MEDIATED_CYTOTOXICITY	1	1	303	131	0
KEGG_NEUROTROPHIN_SIGNALING_PATHWAY	KEGG_NEUROTROPHIN_SIGNALING_PATHWAY	0.495589173464173	1	303	125	1	CAMK2A
KEGG_NICOTINATE_AND_NICOTINAMIDE_METABOLISM	KEGG_NICOTINATE_AND_NICOTINAMIDE_METABOLISM	1	1	303	22	0
KEGG_NITROGEN_METABOLISM	KEGG_NITROGEN_METABOLISM	1	1	303	23	0
KEGG_NOD_LIKE_RECEPTOR_SIGNALING_PATHWAY	KEGG_NOD_LIKE_RECEPTOR_SIGNALING_PATHWAY	0.279854439656591	1	303	60	1	CCL11
KEGG_NON_HOMOLOGOUS_END_JOINING	KEGG_NON_HOMOLOGOUS_END_JOINING	1	1	303	12	0
KEGG_NON_SMALL_CELL_LUNG_CANCER	KEGG_NON_SMALL_CELL_LUNG_CANCER	1	1	303	54	0
KEGG_NOTCH_SIGNALING_PATHWAY	KEGG_NOTCH_SIGNALING_PATHWAY	1	1	303	47	0
KEGG_NUCLEOTIDE_EXCISION_REPAIR	KEGG_NUCLEOTIDE_EXCISION_REPAIR	1	1	303	44	0
KEGG_O_GLYCAN_BIOSYNTHESIS	KEGG_O_GLYCAN_BIOSYNTHESIS	1	1	303	26	0
KEGG_ONE_CARBON_POOL_BY_FOLATE	KEGG_ONE_CARBON_POOL_BY_FOLATE	1	1	303	17	0
KEGG_OTHER_GLYCAN_DEGRADATION	KEGG_OTHER_GLYCAN_DEGRADATION	1	1	303	16	0
KEGG_OXIDATIVE_PHOSPHORYLATION	KEGG_OXIDATIVE_PHOSPHORYLATION	0.427833416451213	1	303	102	1	ATP6V0D2
KEGG_P53_SIGNALING_PATHWAY	KEGG_P53_SIGNALING_PATHWAY	0.299300724155095	1	303	65	1	SERPINB5
KEGG_PANCREATIC_CANCER	KEGG_PANCREATIC_CANCER	0.314480204785346	1	303	69	1	PGF
KEGG_PANTOTHENATE_AND_COA_BIOSYNTHESIS	KEGG_PANTOTHENATE_AND_COA_BIOSYNTHESIS	1	1	303	16	0
KEGG_PARKINSONS_DISEASE	KEGG_PARKINSONS_DISEASE	1	1	303	101	0
KEGG_PATHOGENIC_ESCHERICHIA_COLI_INFECTION	KEGG_PATHOGENIC_ESCHERICHIA_COLI_INFECTION	0.263910861389456	1	303	56	1	TUBB3
KEGG_PENTOSE_PHOSPHATE_PATHWAY	KEGG_PENTOSE_PHOSPHATE_PATHWAY	1	1	303	26	0
KEGG_PEROXISOME	KEGG_PEROXISOME	1	1	303	78	0
KEGG_PHENYLALANINE_METABOLISM	KEGG_PHENYLALANINE_METABOLISM	1	1	303	18	0
KEGG_PRIMARY_BILE_ACID_BIOSYNTHESIS	KEGG_PRIMARY_BILE_ACID_BIOSYNTHESIS	1	1	303	16	0
KEGG_PRIMARY_IMMUNODEFICIENCY	KEGG_PRIMARY_IMMUNODEFICIENCY	1	1	303	35	0
KEGG_PRION_DISEASES	KEGG_PRION_DISEASES	1	1	303	35	0
KEGG_PROGESTERONE_MEDIATED_OOCYTE_MATURATION	KEGG_PROGESTERONE_MEDIATED_OOCYTE_MATURATION	1	1	303	85	0
KEGG_PROPANOATE_METABOLISM	KEGG_PROPANOATE_METABOLISM	1	1	303	32	0
KEGG_PROSTATE_CANCER	KEGG_PROSTATE_CANCER	1	1	303	89	0
KEGG_PROTEASOME	KEGG_PROTEASOME	1	1	303	45	0
KEGG_PROTEIN_EXPORT	KEGG_PROTEIN_EXPORT	1	1	303	23	0
KEGG_PROXIMAL_TUBULE_BICARBONATE_RECLAMATION	KEGG_PROXIMAL_TUBULE_BICARBONATE_RECLAMATION	1	1	303	23	0
KEGG_PURINE_METABOLISM	KEGG_PURINE_METABOLISM	1	1	303	152	0
KEGG_PYRIMIDINE_METABOLISM	KEGG_PYRIMIDINE_METABOLISM	1	1	303	96	0
KEGG_PYRUVATE_METABOLISM	KEGG_PYRUVATE_METABOLISM	1	1	303	39	0
KEGG_REGULATION_OF_AUTOPHAGY	KEGG_REGULATION_OF_AUTOPHAGY	1	1	303	34	0
KEGG_RENAL_CELL_CARCINOMA	KEGG_RENAL_CELL_CARCINOMA	0.30312671493901	1	303	66	1	PGF
KEGG_RENIN_ANGIOTENSIN_SYSTEM	KEGG_RENIN_ANGIOTENSIN_SYSTEM	1	1	303	17	0
KEGG_RIBOFLAVIN_METABOLISM	KEGG_RIBOFLAVIN_METABOLISM	1	1	303	15	0
KEGG_RIBOSOME	KEGG_RIBOSOME	1	1	303	88	0
KEGG_RIG_I_LIKE_RECEPTOR_SIGNALING_PATHWAY	KEGG_RIG_I_LIKE_RECEPTOR_SIGNALING_PATHWAY	1	1	303	69	0
KEGG_RNA_DEGRADATION	KEGG_RNA_DEGRADATION	1	1	303	57	0
KEGG_RNA_POLYMERASE	KEGG_RNA_POLYMERASE	1	1	303	29	0
KEGG_SELENOAMINO_ACID_METABOLISM	KEGG_SELENOAMINO_ACID_METABOLISM	1	1	303	25	0
KEGG_SNARE_INTERACTIONS_IN_VESICULAR_TRANSPORT	KEGG_SNARE_INTERACTIONS_IN_VESICULAR_TRANSPORT	1	1	303	38	0
KEGG_SPHINGOLIPID_METABOLISM	KEGG_SPHINGOLIPID_METABOLISM	1	1	303	36	0
KEGG_SPLICEOSOME	KEGG_SPLICEOSOME	1	1	303	123	0
KEGG_STARCH_AND_SUCROSE_METABOLISM	KEGG_STARCH_AND_SUCROSE_METABOLISM	0.247615492752591	1	303	52	1	UGT2B11
KEGG_STEROID_BIOSYNTHESIS	KEGG_STEROID_BIOSYNTHESIS	1	1	303	16	0
KEGG_SULFUR_METABOLISM	KEGG_SULFUR_METABOLISM	1	1	303	13	0
KEGG_T_CELL_RECEPTOR_SIGNALING_PATHWAY	KEGG_T_CELL_RECEPTOR_SIGNALING_PATHWAY	1	1	303	106	0
KEGG_TASTE_TRANSDUCTION	KEGG_TASTE_TRANSDUCTION	0.239333476161077	1	303	50	1	KCNB1
KEGG_TAURINE_AND_HYPOTAURINE_METABOLISM	KEGG_TAURINE_AND_HYPOTAURINE_METABOLISM	1	1	303	10	0
KEGG_TERPENOID_BACKBONE_BIOSYNTHESIS	KEGG_TERPENOID_BACKBONE_BIOSYNTHESIS	1	1	303	15	0
KEGG_THYROID_CANCER	KEGG_THYROID_CANCER	1	1	303	29	0
KEGG_TOLL_LIKE_RECEPTOR_SIGNALING_PATHWAY	KEGG_TOLL_LIKE_RECEPTOR_SIGNALING_PATHWAY	1	1	303	101	0
KEGG_TRYPTOPHAN_METABOLISM	KEGG_TRYPTOPHAN_METABOLISM	1	1	303	39	0
KEGG_TYPE_I_DIABETES_MELLITUS	KEGG_TYPE_I_DIABETES_MELLITUS	1	1	303	41	0
KEGG_TYPE_II_DIABETES_MELLITUS	KEGG_TYPE_II_DIABETES_MELLITUS	1	1	303	46	0
KEGG_UBIQUITIN_MEDIATED_PROTEOLYSIS	KEGG_UBIQUITIN_MEDIATED_PROTEOLYSIS	1	1	303	130	0
KEGG_VALINE_LEUCINE_AND_ISOLEUCINE_BIOSYNTHESIS	KEGG_VALINE_LEUCINE_AND_ISOLEUCINE_BIOSYNTHESIS	1	1	303	11	0
KEGG_VALINE_LEUCINE_AND_ISOLEUCINE_DEGRADATION	KEGG_VALINE_LEUCINE_AND_ISOLEUCINE_DEGRADATION	1	1	303	44	0
KEGG_VASOPRESSIN_REGULATED_WATER_REABSORPTION	KEGG_VASOPRESSIN_REGULATED_WATER_REABSORPTION	1	1	303	44	0
KEGG_VEGF_SIGNALING_PATHWAY	KEGG_VEGF_SIGNALING_PATHWAY	1	1	303	75	0
KEGG_VIBRIO_CHOLERAE_INFECTION	KEGG_VIBRIO_CHOLERAE_INFECTION	0.251722735445969	1	303	53	1	ATP6V0D2
KERATINOCYTE_DIFFERENTIATION	KERATINOCYTE_DIFFERENTIATION	1	1	303	15	0
KINASE_ACTIVATOR_ACTIVITY	KINASE_ACTIVATOR_ACTIVITY	1	1	303	12	0
KINASE_BINDING	KINASE_BINDING	1	1	303	70	0
KINESIN_COMPLEX	KINESIN_COMPLEX	1	1	303	14	0
KINETOCHORE	KINETOCHORE	1	1	303	24	0
LAMELLIPODIUM	LAMELLIPODIUM	1	1	303	25	0
LATE_ENDOSOME	LATE_ENDOSOME	1	1	303	11	0
LEADING_EDGE	LEADING_EDGE	1	1	303	47	0
LEARNING_AND_OR_MEMORY	LEARNING_AND_OR_MEMORY	1	1	303	14	0
LEUKOCYTE_ACTIVATION	LEUKOCYTE_ACTIVATION	1	1	303	68	0
LIGAND_GATED_CHANNEL_ACTIVITY	LIGAND_GATED_CHANNEL_ACTIVITY	1	1	303	39	0
LIGASE_ACTIVITY	LIGASE_ACTIVITY	1	1	303	94	0
LIGASE_ACTIVITY_FORMING_CARBON_NITROGEN_BONDS	LIGASE_ACTIVITY_FORMING_CARBON_NITROGEN_BONDS	1	1	303	66	0
LIGASE_ACTIVITY_FORMING_CARBON_OXYGEN_BONDS	LIGASE_ACTIVITY_FORMING_CARBON_OXYGEN_BONDS	1	1	303	14	0
LIPID_BINDING	LIPID_BINDING	1	1	303	86	0
LIPID_BIOSYNTHETIC_PROCESS	LIPID_BIOSYNTHETIC_PROCESS	1	1	303	95	0
LIPID_HOMEOSTASIS	LIPID_HOMEOSTASIS	1	1	303	16	0
LIPID_KINASE_ACTIVITY	LIPID_KINASE_ACTIVITY	1	1	303	12	0
LIPID_TRANSPORT	LIPID_TRANSPORT	1	1	303	28	0
LIPID_TRANSPORTER_ACTIVITY	LIPID_TRANSPORTER_ACTIVITY	1	1	303	28	0
LIPOPROTEIN_BIOSYNTHETIC_PROCESS	LIPOPROTEIN_BIOSYNTHETIC_PROCESS	1	1	303	26	0
LIPOPROTEIN_METABOLIC_PROCESS	LIPOPROTEIN_METABOLIC_PROCESS	1	1	303	33	0
LYASE_ACTIVITY	LYASE_ACTIVITY	1	1	303	67	0
LYMPHOCYTE_ACTIVATION	LYMPHOCYTE_ACTIVATION	1	1	303	61	0
LYMPHOCYTE_DIFFERENTIATION	LYMPHOCYTE_DIFFERENTIATION	1	1	303	26	0
LYSOSOMAL_MEMBRANE	LYSOSOMAL_MEMBRANE	1	1	303	10	0
LYSOSOMAL_TRANSPORT	LYSOSOMAL_TRANSPORT	1	1	303	10	0
LYSOSOME	LYSOSOME	0.279854439656591	1	303	60	1	MPO
LYSOSOME_ORGANIZATION_AND_BIOGENESIS	LYSOSOME_ORGANIZATION_AND_BIOGENESIS	1	1	303	11	0
LYTIC_VACUOLE	LYTIC_VACUOLE	0.279854439656591	1	303	60	1	MPO
M_PHASE	M_PHASE	1	1	303	112	0
M_PHASE_OF_MITOTIC_CELL_CYCLE	M_PHASE_OF_MITOTIC_CELL_CYCLE	1	1	303	85	0
MACROMOLECULE_CATABOLIC_PROCESS	MACROMOLECULE_CATABOLIC_PROCESS	1	1	303	133	0
MAGNESIUM_ION_BINDING	MAGNESIUM_ION_BINDING	1	1	303	60	0
MAINTENANCE_OF_CELLULAR_LOCALIZATION	MAINTENANCE_OF_CELLULAR_LOCALIZATION	1	1	303	12	0
MAINTENANCE_OF_CELLULAR_PROTEIN_LOCALIZATION	MAINTENANCE_OF_CELLULAR_PROTEIN_LOCALIZATION	1	1	303	11	0
MAINTENANCE_OF_LOCALIZATION	MAINTENANCE_OF_LOCALIZATION	1	1	303	22	0
MAINTENANCE_OF_PROTEIN_LOCALIZATION	MAINTENANCE_OF_PROTEIN_LOCALIZATION	1	1	303	13	0
MALE_GONAD_DEVELOPMENT	MALE_GONAD_DEVELOPMENT	1	1	303	12	0
MANNOSYLTRANSFERASE_ACTIVITY	MANNOSYLTRANSFERASE_ACTIVITY	1	1	303	10	0
MAP_KINASE_ACTIVITY	MAP_KINASE_ACTIVITY	1	1	303	12	0
MAP_KINASE_KINASE_KINASE_ACTIVITY	MAP_KINASE_KINASE_KINASE_ACTIVITY	1	1	303	9	0
MEDIATOR_COMPLEX	MEDIATOR_COMPLEX	1	1	303	18	0
MEIOSIS_I	MEIOSIS_I	1	1	303	18	0
MEIOTIC_CELL_CYCLE	MEIOTIC_CELL_CYCLE	1	1	303	33	0
MEIOTIC_RECOMBINATION	MEIOTIC_RECOMBINATION	1	1	303	16	0
MEMBRANE_COAT	MEMBRANE_COAT	1	1	303	16	0
MEMBRANE_FUSION	MEMBRANE_FUSION	1	1	303	28	0
MEMBRANE_LIPID_BIOSYNTHETIC_PROCESS	MEMBRANE_LIPID_BIOSYNTHETIC_PROCESS	1	1	303	48	0
MEMBRANE_LIPID_METABOLIC_PROCESS	MEMBRANE_LIPID_METABOLIC_PROCESS	1	1	303	100	0
MESODERM_DEVELOPMENT	MESODERM_DEVELOPMENT	1	1	303	21	0
METALLOEXOPEPTIDASE_ACTIVITY	METALLOEXOPEPTIDASE_ACTIVITY	1	1	303	12	0
METHYLTRANSFERASE_ACTIVITY	METHYLTRANSFERASE_ACTIVITY	1	1	303	35	0
MICROBODY	MICROBODY	1	1	303	47	0
MICROBODY_MEMBRANE	MICROBODY_MEMBRANE	1	1	303	13	0
MICROBODY_PART	MICROBODY_PART	1	1	303	14	0
MICROTUBULE	MICROTUBULE	1	1	303	31	0
MICROTUBULE_ASSOCIATED_COMPLEX	MICROTUBULE_ASSOCIATED_COMPLEX	1	1	303	47	0
MICROTUBULE_BASED_MOVEMENT	MICROTUBULE_BASED_MOVEMENT	1	1	303	16	0
MICROTUBULE_BASED_PROCESS	MICROTUBULE_BASED_PROCESS	1	1	303	82	0
MICROTUBULE_BINDING	MICROTUBULE_BINDING	1	1	303	33	0
MICROTUBULE_CYTOSKELETON	MICROTUBULE_CYTOSKELETON	1	1	303	147	0
MICROTUBULE_CYTOSKELETON_ORGANIZATION_AND_BIOGENESIS	MICROTUBULE_CYTOSKELETON_ORGANIZATION_AND_BIOGENESIS	1	1	303	35	0
MICROTUBULE_MOTOR_ACTIVITY	MICROTUBULE_MOTOR_ACTIVITY	1	1	303	16	0
MICROTUBULE_ORGANIZING_CENTER	MICROTUBULE_ORGANIZING_CENTER	1	1	303	65	0
MICROTUBULE_ORGANIZING_CENTER_ORGANIZATION_AND_BIOGENESIS	MICROTUBULE_ORGANIZING_CENTER_ORGANIZATION_AND_BIOGENESIS	1	1	303	16	0
MICROTUBULE_ORGANIZING_CENTER_PART	MICROTUBULE_ORGANIZING_CENTER_PART	1	1	303	19	0
MICROTUBULE_POLYMERIZATION_OR_DEPOLYMERIZATION	MICROTUBULE_POLYMERIZATION_OR_DEPOLYMERIZATION	1	1	303	11	0
MICROVILLUS	MICROVILLUS	1	1	303	10	0
MITOCHONDRIAL_ENVELOPE	MITOCHONDRIAL_ENVELOPE	1	1	303	85	0
MITOCHONDRIAL_INNER_MEMBRANE	MITOCHONDRIAL_INNER_MEMBRANE	1	1	303	56	0
MITOCHONDRIAL_LUMEN	MITOCHONDRIAL_LUMEN	1	1	303	44	0
MITOCHONDRIAL_MATRIX	MITOCHONDRIAL_MATRIX	1	1	303	44	0
MITOCHONDRIAL_MEMBRANE	MITOCHONDRIAL_MEMBRANE	1	1	303	75	0
MITOCHONDRIAL_MEMBRANE_ORGANIZATION_AND_BIOGENESIS	MITOCHONDRIAL_MEMBRANE_ORGANIZATION_AND_BIOGENESIS	1	1	303	11	0
MITOCHONDRIAL_MEMBRANE_PART	MITOCHONDRIAL_MEMBRANE_PART	1	1	303	43	0
MITOCHONDRIAL_OUTER_MEMBRANE	MITOCHONDRIAL_OUTER_MEMBRANE	1	1	303	18	0
MITOCHONDRIAL_PART	MITOCHONDRIAL_PART	1	1	303	128	0
MITOCHONDRIAL_RESPIRATORY_CHAIN	MITOCHONDRIAL_RESPIRATORY_CHAIN	1	1	303	23	0
MITOCHONDRIAL_RESPIRATORY_CHAIN_COMPLEX_I	MITOCHONDRIAL_RESPIRATORY_CHAIN_COMPLEX_I	1	1	303	14	0
MITOCHONDRIAL_RIBOSOME	MITOCHONDRIAL_RIBOSOME	1	1	303	22	0
MITOCHONDRIAL_SMALL_RIBOSOMAL_SUBUNIT	MITOCHONDRIAL_SMALL_RIBOSOMAL_SUBUNIT	1	1	303	11	0
MITOCHONDRIAL_TRANSPORT	MITOCHONDRIAL_TRANSPORT	1	1	303	21	0
MITOCHONDRION_ORGANIZATION_AND_BIOGENESIS	MITOCHONDRION_ORGANIZATION_AND_BIOGENESIS	1	1	303	47	0
MITOSIS	MITOSIS	1	1	303	82	0
MITOTIC_CELL_CYCLE	MITOTIC_CELL_CYCLE	1	1	303	153	0
MITOTIC_CELL_CYCLE_CHECKPOINT	MITOTIC_CELL_CYCLE_CHECKPOINT	1	1	303	21	0
MITOTIC_SISTER_CHROMATID_SEGREGATION	MITOTIC_SISTER_CHROMATID_SEGREGATION	1	1	303	16	0
MITOTIC_SPINDLE_ORGANIZATION_AND_BIOGENESIS	MITOTIC_SPINDLE_ORGANIZATION_AND_BIOGENESIS	1	1	303	10	0
MOLECULAR_ADAPTOR_ACTIVITY	MOLECULAR_ADAPTOR_ACTIVITY	1	1	303	49	0
MONOCARBOXYLIC_ACID_METABOLIC_PROCESS	MONOCARBOXYLIC_ACID_METABOLIC_PROCESS	0.37883213335936	1	303	87	1	CPT1A
MONOCARBOXYLIC_ACID_TRANSMEMBRANE_TRANSPORTER_ACTIVITY	MONOCARBOXYLIC_ACID_TRANSMEMBRANE_TRANSPORTER_ACTIVITY	1	1	303	11	0
MONOCARBOXYLIC_ACID_TRANSPORT	MONOCARBOXYLIC_ACID_TRANSPORT	1	1	303	10	0
MONOVALENT_INORGANIC_CATION_HOMEOSTASIS	MONOVALENT_INORGANIC_CATION_HOMEOSTASIS	1	1	303	14	0
MONOVALENT_INORGANIC_CATION_TRANSMEMBRANE_TRANSPORTER_ACTIVITY	MONOVALENT_INORGANIC_CATION_TRANSMEMBRANE_TRANSPORTER_ACTIVITY	1	1	303	33	0
MORPHOGENESIS_OF_AN_EPITHELIUM	MORPHOGENESIS_OF_AN_EPITHELIUM	1	1	303	16	0
MRNA_BINDING	MRNA_BINDING	1	1	303	22	0
MRNA_METABOLIC_PROCESS	MRNA_METABOLIC_PROCESS	1	1	303	84	0
MRNA_PROCESSING_GO_0006397	MRNA_PROCESSING_GO_0006397	1	1	303	73	0
MRNA_SPLICE_SITE_SELECTION	MRNA_SPLICE_SITE_SELECTION	1	1	303	13	0
MUSCLE_CELL_DIFFERENTIATION	MUSCLE_CELL_DIFFERENTIATION	1	1	303	22	0
MYOBLAST_DIFFERENTIATION	MYOBLAST_DIFFERENTIATION	1	1	303	17	0
MYOFIBRIL	MYOFIBRIL	1	1	303	19	0
N_ACETYLGLUCOSAMINE_METABOLIC_PROCESS	N_ACETYLGLUCOSAMINE_METABOLIC_PROCESS	1	1	303	11	0
N_ACETYLTRANSFERASE_ACTIVITY	N_ACETYLTRANSFERASE_ACTIVITY	1	1	303	21	0
N_ACYLTRANSFERASE_ACTIVITY	N_ACYLTRANSFERASE_ACTIVITY	1	1	303	24	0
N_METHYLTRANSFERASE_ACTIVITY	N_METHYLTRANSFERASE_ACTIVITY	1	1	303	12	0
N_TERMINAL_PROTEIN_AMINO_ACID_MODIFICATION	N_TERMINAL_PROTEIN_AMINO_ACID_MODIFICATION	1	1	303	11	0
NADH_DEHYDROGENASE_COMPLEX	NADH_DEHYDROGENASE_COMPLEX	1	1	303	14	0
NEGATIVE_REGULATION_OF_ANGIOGENESIS	NEGATIVE_REGULATION_OF_ANGIOGENESIS	1	1	303	13	0
NEGATIVE_REGULATION_OF_BINDING	NEGATIVE_REGULATION_OF_BINDING	1	1	303	18	0
NEGATIVE_REGULATION_OF_CELL_ADHESION	NEGATIVE_REGULATION_OF_CELL_ADHESION	1	1	303	17	0
NEGATIVE_REGULATION_OF_CELL_CYCLE	NEGATIVE_REGULATION_OF_CELL_CYCLE	1	1	303	77	0
NEGATIVE_REGULATION_OF_CELL_DIFFERENTIATION	NEGATIVE_REGULATION_OF_CELL_DIFFERENTIATION	1	1	303	27	0
NEGATIVE_REGULATION_OF_CELLULAR_COMPONENT_ORGANIZATION_AND_BIOGENESIS	NEGATIVE_REGULATION_OF_CELLULAR_COMPONENT_ORGANIZATION_AND_BIOGENESIS	1	1	303	29	0
NEGATIVE_REGULATION_OF_CELLULAR_PROTEIN_METABOLIC_PROCESS	NEGATIVE_REGULATION_OF_CELLULAR_PROTEIN_METABOLIC_PROCESS	1	1	303	44	0
NEGATIVE_REGULATION_OF_CYTOKINE_BIOSYNTHETIC_PROCESS	NEGATIVE_REGULATION_OF_CYTOKINE_BIOSYNTHETIC_PROCESS	1	1	303	12	0
NEGATIVE_REGULATION_OF_CYTOSKELETON_ORGANIZATION_AND_BIOGENESIS	NEGATIVE_REGULATION_OF_CYTOSKELETON_ORGANIZATION_AND_BIOGENESIS	1	1	303	11	0
NEGATIVE_REGULATION_OF_DEVELOPMENTAL_PROCESS	NEGATIVE_REGULATION_OF_DEVELOPMENTAL_PROCESS	0.283662846421966	1	303	193	2	MPO	SFRP1
NEGATIVE_REGULATION_OF_DNA_BINDING	NEGATIVE_REGULATION_OF_DNA_BINDING	1	1	303	17	0
NEGATIVE_REGULATION_OF_DNA_METABOLIC_PROCESS	NEGATIVE_REGULATION_OF_DNA_METABOLIC_PROCESS	1	1	303	18	0
NEGATIVE_REGULATION_OF_DNA_REPLICATION	NEGATIVE_REGULATION_OF_DNA_REPLICATION	1	1	303	13	0
NEGATIVE_REGULATION_OF_GROWTH	NEGATIVE_REGULATION_OF_GROWTH	1	1	303	40	0
NEGATIVE_REGULATION_OF_HYDROLASE_ACTIVITY	NEGATIVE_REGULATION_OF_HYDROLASE_ACTIVITY	1	1	303	11	0
NEGATIVE_REGULATION_OF_IMMUNE_SYSTEM_PROCESS	NEGATIVE_REGULATION_OF_IMMUNE_SYSTEM_PROCESS	1	1	303	14	0
NEGATIVE_REGULATION_OF_INTRACELLULAR_TRANSPORT	NEGATIVE_REGULATION_OF_INTRACELLULAR_TRANSPORT	1	1	303	11	0
NEGATIVE_REGULATION_OF_MYELOID_CELL_DIFFERENTIATION	NEGATIVE_REGULATION_OF_MYELOID_CELL_DIFFERENTIATION	1	1	303	10	0
NEGATIVE_REGULATION_OF_PHOSPHATE_METABOLIC_PROCESS	NEGATIVE_REGULATION_OF_PHOSPHATE_METABOLIC_PROCESS	1	1	303	12	0
NEGATIVE_REGULATION_OF_PHOSPHORYLATION	NEGATIVE_REGULATION_OF_PHOSPHORYLATION	1	1	303	12	0
NEGATIVE_REGULATION_OF_PROTEIN_METABOLIC_PROCESS	NEGATIVE_REGULATION_OF_PROTEIN_METABOLIC_PROCESS	1	1	303	47	0
NEGATIVE_REGULATION_OF_RESPONSE_TO_STIMULUS	NEGATIVE_REGULATION_OF_RESPONSE_TO_STIMULUS	1	1	303	11	0
NEGATIVE_REGULATION_OF_RNA_METABOLIC_PROCESS	NEGATIVE_REGULATION_OF_RNA_METABOLIC_PROCESS	1	1	303	129	0
NEGATIVE_REGULATION_OF_SECRETION	NEGATIVE_REGULATION_OF_SECRETION	1	1	303	13	0
NEGATIVE_REGULATION_OF_TRANSCRIPTION	NEGATIVE_REGULATION_OF_TRANSCRIPTION	0.637020487659357	1	303	185	1	NRG1
NEGATIVE_REGULATION_OF_TRANSCRIPTION_DNA_DEPENDENT	NEGATIVE_REGULATION_OF_TRANSCRIPTION_DNA_DEPENDENT	1	1	303	127	0
NEGATIVE_REGULATION_OF_TRANSCRIPTION_FACTOR_ACTIVITY	NEGATIVE_REGULATION_OF_TRANSCRIPTION_FACTOR_ACTIVITY	1	1	303	15	0
NEGATIVE_REGULATION_OF_TRANSCRIPTION_FROM_RNA_POLYMERASE_II_PROMOTER	NEGATIVE_REGULATION_OF_TRANSCRIPTION_FROM_RNA_POLYMERASE_II_PROMOTER	1	1	303	81	0
NEGATIVE_REGULATION_OF_TRANSLATION	NEGATIVE_REGULATION_OF_TRANSLATION	1	1	303	23	0
NEGATIVE_REGULATION_OF_TRANSPORT	NEGATIVE_REGULATION_OF_TRANSPORT	1	1	303	20	0
NEURON_APOPTOSIS	NEURON_APOPTOSIS	1	1	303	17	0
NEURON_PROJECTION	NEURON_PROJECTION	1	1	303	21	0
NEUROPEPTIDE_BINDING	NEUROPEPTIDE_BINDING	1	1	303	23	0
NEUROPEPTIDE_HORMONE_ACTIVITY	NEUROPEPTIDE_HORMONE_ACTIVITY	1	1	303	12	0
NEUROPEPTIDE_RECEPTOR_ACTIVITY	NEUROPEPTIDE_RECEPTOR_ACTIVITY	1	1	303	22	0
NEUROPEPTIDE_SIGNALING_PATHWAY	NEUROPEPTIDE_SIGNALING_PATHWAY	1	1	303	14	0
NEUROTRANSMITTER_BINDING	NEUROTRANSMITTER_BINDING	1	1	303	53	0
NEUROTRANSMITTER_RECEPTOR_ACTIVITY	NEUROTRANSMITTER_RECEPTOR_ACTIVITY	1	1	303	50	0
NEUROTRANSMITTER_SECRETION	NEUROTRANSMITTER_SECRETION	1	1	303	13	0
NEUTRAL_AMINO_ACID_TRANSMEMBRANE_TRANSPORTER_ACTIVITY	NEUTRAL_AMINO_ACID_TRANSMEMBRANE_TRANSPORTER_ACTIVITY	1	1	303	12	0
NEUTRAL_AMINO_ACID_TRANSPORT	NEUTRAL_AMINO_ACID_TRANSPORT	1	1	303	10	0
NF_KAPPAB_BINDING	NF_KAPPAB_BINDING	1	1	303	11	0
NICOTINIC_ACETYLCHOLINE_ACTIVATED_CATION_SELECTIVE_CHANNEL_ACTIVITY	NICOTINIC_ACETYLCHOLINE_ACTIVATED_CATION_SELECTIVE_CHANNEL_ACTIVITY	1	1	303	11	0
NICOTINIC_ACETYLCHOLINE_GATED_RECEPTOR_CHANNEL_COMPLEX	NICOTINIC_ACETYLCHOLINE_GATED_RECEPTOR_CHANNEL_COMPLEX	1	1	303	11	0
NITROGEN_COMPOUND_BIOSYNTHETIC_PROCESS	NITROGEN_COMPOUND_BIOSYNTHETIC_PROCESS	1	1	303	25	0
NITROGEN_COMPOUND_CATABOLIC_PROCESS	NITROGEN_COMPOUND_CATABOLIC_PROCESS	1	1	303	29	0
NITROGEN_COMPOUND_METABOLIC_PROCESS	NITROGEN_COMPOUND_METABOLIC_PROCESS	0.567370651727253	1	303	153	1	SLC6A14
NLS_BEARING_SUBSTRATE_IMPORT_INTO_NUCLEUS	NLS_BEARING_SUBSTRATE_IMPORT_INTO_NUCLEUS	1	1	303	12	0
NOTCH_SIGNALING_PATHWAY	NOTCH_SIGNALING_PATHWAY	1	1	303	12	0
NUCLEAR_BODY	NUCLEAR_BODY	1	1	303	32	0
NUCLEAR_CHROMATIN	NUCLEAR_CHROMATIN	1	1	303	14	0
NUCLEAR_CHROMOSOME	NUCLEAR_CHROMOSOME	1	1	303	51	0
NUCLEAR_CHROMOSOME_PART	NUCLEAR_CHROMOSOME_PART	1	1	303	33	0
NUCLEAR_DNA_DIRECTED_RNA_POLYMERASE_COMPLEX	NUCLEAR_DNA_DIRECTED_RNA_POLYMERASE_COMPLEX	1	1	303	17	0
NUCLEAR_EXPORT	NUCLEAR_EXPORT	1	1	303	33	0
NUCLEAR_HORMONE_RECEPTOR_BINDING	NUCLEAR_HORMONE_RECEPTOR_BINDING	1	1	303	28	0
NUCLEAR_IMPORT	NUCLEAR_IMPORT	0.235158456566418	1	303	49	1	F2
NUCLEAR_MATRIX	NUCLEAR_MATRIX	1	1	303	12	0
NUCLEAR_MEMBRANE	NUCLEAR_MEMBRANE	0.235158456566418	1	303	49	1	PRICKLE1
NUCLEAR_MEMBRANE_PART	NUCLEAR_MEMBRANE_PART	1	1	303	41	0
NUCLEAR_ORGANIZATION_AND_BIOGENESIS	NUCLEAR_ORGANIZATION_AND_BIOGENESIS	1	1	303	29	0
NUCLEAR_PORE	NUCLEAR_PORE	1	1	303	30	0
NUCLEAR_REPLICATION_FORK	NUCLEAR_REPLICATION_FORK	1	1	303	10	0
NUCLEAR_SPECK	NUCLEAR_SPECK	1	1	303	10	0
NUCLEAR_TRANSPORT	NUCLEAR_TRANSPORT	0.37883213335936	1	303	87	1	F2
NUCLEAR_UBIQUITIN_LIGASE_COMPLEX	NUCLEAR_UBIQUITIN_LIGASE_COMPLEX	1	1	303	10	0
NUCLEASE_ACTIVITY	NUCLEASE_ACTIVITY	0.255807630429391	1	303	54	1	ENPP2
NUCLEOBASENUCLEOSIDE_AND_NUCLEOTIDE_METABOLIC_PROCESS	NUCLEOBASENUCLEOSIDE_AND_NUCLEOTIDE_METABOLIC_PROCESS	0.239333476161077	1	303	50	1	GRM8
NUCLEOBASENUCLEOSIDENUCLEOTIDE_AND_NUCLEIC_ACID_TRANSMEMBRANE_TRANSPORTER_ACTIVITY	NUCLEOBASENUCLEOSIDENUCLEOTIDE_AND_NUCLEIC_ACID_TRANSMEMBRANE_TRANSPORTER_ACTIVITY	1	1	303	10	0
NUCLEOBASENUCLEOSIDENUCLEOTIDE_AND_NUCLEIC_ACID_TRANSPORT	NUCLEOBASENUCLEOSIDENUCLEOTIDE_AND_NUCLEIC_ACID_TRANSPORT	1	1	303	31	0
NUCLEOBASENUCLEOSIDENUCLEOTIDE_KINASE_ACTIVITY	NUCLEOBASENUCLEOSIDENUCLEOTIDE_KINASE_ACTIVITY	1	1	303	25	0
NUCLEOCYTOPLASMIC_TRANSPORT	NUCLEOCYTOPLASMIC_TRANSPORT	0.375420484149817	1	303	86	1	F2
NUCLEOLAR_PART	NUCLEOLAR_PART	1	1	303	18	0
NUCLEOLUS	NUCLEOLUS	1	1	303	118	0
NUCLEOSOME_ASSEMBLY	NUCLEOSOME_ASSEMBLY	1	1	303	10	0
NUCLEOTIDE_EXCISION_REPAIR	NUCLEOTIDE_EXCISION_REPAIR	1	1	303	20	0
NUCLEOTIDE_KINASE_ACTIVITY	NUCLEOTIDE_KINASE_ACTIVITY	1	1	303	13	0
NUCLEOTIDE_SUGAR_METABOLIC_PROCESS	NUCLEOTIDE_SUGAR_METABOLIC_PROCESS	1	1	303	10	0
NUCLEOTIDYLTRANSFERASE_ACTIVITY	NUCLEOTIDYLTRANSFERASE_ACTIVITY	1	1	303	47	0
OLIGOSACCHARIDE_METABOLIC_PROCESS	OLIGOSACCHARIDE_METABOLIC_PROCESS	1	1	303	11	0
OLIGOSACCHARYL_TRANSFERASE_COMPLEX	OLIGOSACCHARYL_TRANSFERASE_COMPLEX	1	1	303	10	0
ONE_CARBON_COMPOUND_METABOLIC_PROCESS	ONE_CARBON_COMPOUND_METABOLIC_PROCESS	1	1	303	25	0
ORGAN_MORPHOGENESIS	ORGAN_MORPHOGENESIS	1	1	303	142	0
ORGANELLAR_RIBOSOME	ORGANELLAR_RIBOSOME	1	1	303	22	0
ORGANELLAR_SMALL_RIBOSOMAL_SUBUNIT	ORGANELLAR_SMALL_RIBOSOMAL_SUBUNIT	1	1	303	11	0
ORGANELLE_INNER_MEMBRANE	ORGANELLE_INNER_MEMBRANE	1	1	303	64	0
ORGANELLE_LOCALIZATION	ORGANELLE_LOCALIZATION	1	1	303	25	0
ORGANELLE_OUTER_MEMBRANE	ORGANELLE_OUTER_MEMBRANE	1	1	303	24	0
ORGANIC_ACID_METABOLIC_PROCESS	ORGANIC_ACID_METABOLIC_PROCESS	0.255458775950226	1	303	179	2	CPT1A	SLC6A14
ORGANIC_ANION_TRANSMEMBRANE_TRANSPORTER_ACTIVITY	ORGANIC_ANION_TRANSMEMBRANE_TRANSPORTER_ACTIVITY	1	1	303	10	0
OUTER_MEMBRANE	OUTER_MEMBRANE	1	1	303	25	0
OVULATION_CYCLE	OVULATION_CYCLE	1	1	303	14	0
OXIDOREDUCTASE_ACTIVITY_ACTING_ON_CH_OH_GROUP_OF_DONORS	OXIDOREDUCTASE_ACTIVITY_ACTING_ON_CH_OH_GROUP_OF_DONORS	1	1	303	63	0
OXIDOREDUCTASE_ACTIVITY_ACTING_ON_SULFUR_GROUP_OF_DONORS	OXIDOREDUCTASE_ACTIVITY_ACTING_ON_SULFUR_GROUP_OF_DONORS	1	1	303	10	0
OXIDOREDUCTASE_ACTIVITY_ACTING_ON_THE_CH_CH_GROUP_OF_DONORS	OXIDOREDUCTASE_ACTIVITY_ACTING_ON_THE_CH_CH_GROUP_OF_DONORS	1	1	303	23	0
OXIDOREDUCTASE_ACTIVITY_ACTING_ON_THE_CH_NH_GROUP_OF_DONORS	OXIDOREDUCTASE_ACTIVITY_ACTING_ON_THE_CH_NH_GROUP_OF_DONORS	1	1	303	10	0
OXIDOREDUCTASE_ACTIVITY_GO_0016616	OXIDOREDUCTASE_ACTIVITY_GO_0016616	1	1	303	57	0
OXIDOREDUCTASE_ACTIVITY_GO_0016706	OXIDOREDUCTASE_ACTIVITY_GO_0016706	1	1	303	10	0
PATTERN_SPECIFICATION_PROCESS	PATTERN_SPECIFICATION_PROCESS	1	1	303	30	0
PDZ_DOMAIN_BINDING	PDZ_DOMAIN_BINDING	1	1	303	14	0
PEPTIDE_METABOLIC_PROCESS	PEPTIDE_METABOLIC_PROCESS	1	1	303	9	0
PEPTIDE_RECEPTOR_ACTIVITY	PEPTIDE_RECEPTOR_ACTIVITY	0.251722735445969	1	303	53	1	F2RL2
PEPTIDYL_AMINO_ACID_MODIFICATION	PEPTIDYL_AMINO_ACID_MODIFICATION	0.287696679401606	1	303	62	1	F2
PERINUCLEAR_REGION_OF_CYTOPLASM	PERINUCLEAR_REGION_OF_CYTOPLASM	1	1	303	53	0
PERIPHERAL_NERVOUS_SYSTEM_DEVELOPMENT	PERIPHERAL_NERVOUS_SYSTEM_DEVELOPMENT	1	1	303	10	0
PEROXISOMAL_MEMBRANE	PEROXISOMAL_MEMBRANE	1	1	303	13	0
PEROXISOMAL_PART	PEROXISOMAL_PART	1	1	303	14	0
PEROXISOME	PEROXISOME	1	1	303	47	0
PEROXISOME_ORGANIZATION_AND_BIOGENESIS	PEROXISOME_ORGANIZATION_AND_BIOGENESIS	1	1	303	16	0
PHOSPHATASE_BINDING	PHOSPHATASE_BINDING	1	1	303	12	0
PHOSPHATE_TRANSMEMBRANE_TRANSPORTER_ACTIVITY	PHOSPHATE_TRANSMEMBRANE_TRANSPORTER_ACTIVITY	1	1	303	13	0
PHOSPHOINOSITIDE_BINDING	PHOSPHOINOSITIDE_BINDING	1	1	303	20	0
PHOSPHOINOSITIDE_BIOSYNTHETIC_PROCESS	PHOSPHOINOSITIDE_BIOSYNTHETIC_PROCESS	1	1	303	24	0
PHOSPHOINOSITIDE_MEDIATED_SIGNALING	PHOSPHOINOSITIDE_MEDIATED_SIGNALING	1	1	303	47	0
PHOSPHOINOSITIDE_METABOLIC_PROCESS	PHOSPHOINOSITIDE_METABOLIC_PROCESS	1	1	303	31	0
PHOSPHOLIPASE_A2_ACTIVITY	PHOSPHOLIPASE_A2_ACTIVITY	1	1	303	13	0
PHOSPHOLIPASE_C_ACTIVATION	PHOSPHOLIPASE_C_ACTIVATION	1	1	303	14	0
PHOSPHOLIPID_BINDING	PHOSPHOLIPID_BINDING	1	1	303	46	0
PHOSPHOLIPID_BIOSYNTHETIC_PROCESS	PHOSPHOLIPID_BIOSYNTHETIC_PROCESS	1	1	303	39	0
PHOSPHOLIPID_METABOLIC_PROCESS	PHOSPHOLIPID_METABOLIC_PROCESS	1	1	303	74	0
PHOSPHOLIPID_TRANSPORTER_ACTIVITY	PHOSPHOLIPID_TRANSPORTER_ACTIVITY	1	1	303	12	0
PHOSPHOPROTEIN_PHOSPHATASE_ACTIVITY	PHOSPHOPROTEIN_PHOSPHATASE_ACTIVITY	0.347446337227617	1	303	78	1	CILP
PHOSPHORIC_MONOESTER_HYDROLASE_ACTIVITY	PHOSPHORIC_MONOESTER_HYDROLASE_ACTIVITY	0.443295358989736	1	303	107	1	CILP
PHOSPHORUS_OXYGEN_LYASE_ACTIVITY	PHOSPHORUS_OXYGEN_LYASE_ACTIVITY	1	1	303	8	0
PHOSPHOTRANSFERASE_ACTIVITY_PHOSPHATE_GROUP_AS_ACCEPTOR	PHOSPHOTRANSFERASE_ACTIVITY_PHOSPHATE_GROUP_AS_ACCEPTOR	1	1	303	18	0
PHOTORECEPTOR_CELL_MAINTENANCE	PHOTORECEPTOR_CELL_MAINTENANCE	1	1	303	9	0
PHOTOTRANSDUCTION	PHOTOTRANSDUCTION	1	1	303	13	0
PIGMENT_BIOSYNTHETIC_PROCESS	PIGMENT_BIOSYNTHETIC_PROCESS	1	1	303	17	0
PIGMENT_METABOLIC_PROCESS	PIGMENT_METABOLIC_PROCESS	1	1	303	18	0
PML_BODY	PML_BODY	1	1	303	14	0
POLYSACCHARIDE_METABOLIC_PROCESS	POLYSACCHARIDE_METABOLIC_PROCESS	1	1	303	18	0
PORE_COMPLEX	PORE_COMPLEX	1	1	303	35	0
POSITIVE_REGULATION_OF_ANGIOGENESIS	POSITIVE_REGULATION_OF_ANGIOGENESIS	1	1	303	10	0
POSITIVE_REGULATION_OF_CELL_CYCLE	POSITIVE_REGULATION_OF_CELL_CYCLE	1	1	303	16	0
POSITIVE_REGULATION_OF_CELL_MIGRATION	POSITIVE_REGULATION_OF_CELL_MIGRATION	1	1	303	10	0
POSITIVE_REGULATION_OF_CELLULAR_COMPONENT_ORGANIZATION_AND_BIOGENESIS	POSITIVE_REGULATION_OF_CELLULAR_COMPONENT_ORGANIZATION_AND_BIOGENESIS	1	1	303	36	0
POSITIVE_REGULATION_OF_CELLULAR_PROTEIN_METABOLIC_PROCESS	POSITIVE_REGULATION_OF_CELLULAR_PROTEIN_METABOLIC_PROCESS	1	1	303	71	0
POSITIVE_REGULATION_OF_CYTOKINE_BIOSYNTHETIC_PROCESS	POSITIVE_REGULATION_OF_CYTOKINE_BIOSYNTHETIC_PROCESS	1	1	303	25	0
POSITIVE_REGULATION_OF_CYTOKINE_PRODUCTION	POSITIVE_REGULATION_OF_CYTOKINE_PRODUCTION	1	1	303	15	0
POSITIVE_REGULATION_OF_CYTOKINE_SECRETION	POSITIVE_REGULATION_OF_CYTOKINE_SECRETION	1	1	303	10	0
POSITIVE_REGULATION_OF_CYTOSKELETON_ORGANIZATION_AND_BIOGENESIS	POSITIVE_REGULATION_OF_CYTOSKELETON_ORGANIZATION_AND_BIOGENESIS	1	1	303	10	0
POSITIVE_REGULATION_OF_DEFENSE_RESPONSE	POSITIVE_REGULATION_OF_DEFENSE_RESPONSE	1	1	303	10	0
POSITIVE_REGULATION_OF_DNA_METABOLIC_PROCESS	POSITIVE_REGULATION_OF_DNA_METABOLIC_PROCESS	1	1	303	11	0
POSITIVE_REGULATION_OF_HYDROLASE_ACTIVITY	POSITIVE_REGULATION_OF_HYDROLASE_ACTIVITY	0.255807630429391	1	303	54	1	F2
POSITIVE_REGULATION_OF_I_KAPPAB_KINASE_NF_KAPPAB_CASCADE	POSITIVE_REGULATION_OF_I_KAPPAB_KINASE_NF_KAPPAB_CASCADE	1	1	303	87	0
POSITIVE_REGULATION_OF_IMMUNE_RESPONSE	POSITIVE_REGULATION_OF_IMMUNE_RESPONSE	1	1	303	28	0
POSITIVE_REGULATION_OF_IMMUNE_SYSTEM_PROCESS	POSITIVE_REGULATION_OF_IMMUNE_SYSTEM_PROCESS	1	1	303	50	0
POSITIVE_REGULATION_OF_JNK_ACTIVITY	POSITIVE_REGULATION_OF_JNK_ACTIVITY	1	1	303	15	0
POSITIVE_REGULATION_OF_LYMPHOCYTE_ACTIVATION	POSITIVE_REGULATION_OF_LYMPHOCYTE_ACTIVATION	1	1	303	24	0
POSITIVE_REGULATION_OF_MAP_KINASE_ACTIVITY	POSITIVE_REGULATION_OF_MAP_KINASE_ACTIVITY	1	1	303	44	0
POSITIVE_REGULATION_OF_MAPKKK_CASCADE	POSITIVE_REGULATION_OF_MAPKKK_CASCADE	1	1	303	11	0
POSITIVE_REGULATION_OF_MULTICELLULAR_ORGANISMAL_PROCESS	POSITIVE_REGULATION_OF_MULTICELLULAR_ORGANISMAL_PROCESS	1	1	303	65	0
POSITIVE_REGULATION_OF_NUCLEOBASENUCLEOSIDENUCLEOTIDE_AND_NUCLEIC_ACID_METABOLIC_PROCESS	POSITIVE_REGULATION_OF_NUCLEOBASENUCLEOSIDENUCLEOTIDE_AND_NUCLEIC_ACID_METABOLIC_PROCESS	0.567370651727253	1	303	153	1	TBX5
POSITIVE_REGULATION_OF_PEPTIDYL_TYROSINE_PHOSPHORYLATION	POSITIVE_REGULATION_OF_PEPTIDYL_TYROSINE_PHOSPHORYLATION	1	1	303	12	0
POSITIVE_REGULATION_OF_PHOSPHATE_METABOLIC_PROCESS	POSITIVE_REGULATION_OF_PHOSPHATE_METABOLIC_PROCESS	1	1	303	26	0
POSITIVE_REGULATION_OF_PHOSPHORYLATION	POSITIVE_REGULATION_OF_PHOSPHORYLATION	1	1	303	25	0
POSITIVE_REGULATION_OF_PROTEIN_AMINO_ACID_PHOSPHORYLATION	POSITIVE_REGULATION_OF_PROTEIN_AMINO_ACID_PHOSPHORYLATION	1	1	303	19	0
POSITIVE_REGULATION_OF_PROTEIN_METABOLIC_PROCESS	POSITIVE_REGULATION_OF_PROTEIN_METABOLIC_PROCESS	1	1	303	73	0
POSITIVE_REGULATION_OF_PROTEIN_MODIFICATION_PROCESS	POSITIVE_REGULATION_OF_PROTEIN_MODIFICATION_PROCESS	1	1	303	27	0
POSITIVE_REGULATION_OF_PROTEIN_SECRETION	POSITIVE_REGULATION_OF_PROTEIN_SECRETION	1	1	303	12	0
POSITIVE_REGULATION_OF_RESPONSE_TO_STIMULUS	POSITIVE_REGULATION_OF_RESPONSE_TO_STIMULUS	1	1	303	39	0
POSITIVE_REGULATION_OF_RNA_METABOLIC_PROCESS	POSITIVE_REGULATION_OF_RNA_METABOLIC_PROCESS	0.481575017708431	1	303	120	1	TBX5
POSITIVE_REGULATION_OF_SECRETION	POSITIVE_REGULATION_OF_SECRETION	1	1	303	20	0
POSITIVE_REGULATION_OF_SIGNAL_TRANSDUCTION	POSITIVE_REGULATION_OF_SIGNAL_TRANSDUCTION	1	1	303	125	0
POSITIVE_REGULATION_OF_T_CELL_ACTIVATION	POSITIVE_REGULATION_OF_T_CELL_ACTIVATION	1	1	303	21	0
POSITIVE_REGULATION_OF_T_CELL_PROLIFERATION	POSITIVE_REGULATION_OF_T_CELL_PROLIFERATION	1	1	303	13	0
POSITIVE_REGULATION_OF_TRANSCRIPTION	POSITIVE_REGULATION_OF_TRANSCRIPTION	0.542985472335032	1	303	143	1	TBX5
POSITIVE_REGULATION_OF_TRANSCRIPTION_FROM_RNA_POLYMERASE_II_PROMOTER	POSITIVE_REGULATION_OF_TRANSCRIPTION_FROM_RNA_POLYMERASE_II_PROMOTER	1	1	303	65	0
POSITIVE_REGULATION_OF_TRANSCRIPTIONDNA_DEPENDENT	POSITIVE_REGULATION_OF_TRANSCRIPTIONDNA_DEPENDENT	0.475861297948881	1	303	118	1	TBX5
POSITIVE_REGULATION_OF_TRANSFERASE_ACTIVITY	POSITIVE_REGULATION_OF_TRANSFERASE_ACTIVITY	1	1	303	82	0
POSITIVE_REGULATION_OF_TRANSLATION	POSITIVE_REGULATION_OF_TRANSLATION	1	1	303	34	0
POSITIVE_REGULATION_OF_TRANSPORT	POSITIVE_REGULATION_OF_TRANSPORT	1	1	303	23	0
POST_GOLGI_VESICLE_MEDIATED_TRANSPORT	POST_GOLGI_VESICLE_MEDIATED_TRANSPORT	1	1	303	14	0
POTASSIUM_CHANNEL_ACTIVITY	POTASSIUM_CHANNEL_ACTIVITY	0.239333476161077	1	303	50	1	KCNK17
POTASSIUM_CHANNEL_REGULATOR_ACTIVITY	POTASSIUM_CHANNEL_REGULATOR_ACTIVITY	1	1	303	13	0
POTASSIUM_ION_TRANSPORT	POTASSIUM_ION_TRANSPORT	0.267929437793467	1	303	57	1	KCNK17
PRIMARY_ACTIVE_TRANSMEMBRANE_TRANSPORTER_ACTIVITY	PRIMARY_ACTIVE_TRANSMEMBRANE_TRANSPORTER_ACTIVITY	1	1	303	40	0
PRODUCTION_OF_MOLECULAR_MEDIATOR_OF_IMMUNE_RESPONSE	PRODUCTION_OF_MOLECULAR_MEDIATOR_OF_IMMUNE_RESPONSE	1	1	303	13	0
PROTEASE_INHIBITOR_ACTIVITY	PROTEASE_INHIBITOR_ACTIVITY	1	1	303	41	0
PROTEASOME_COMPLEX	PROTEASOME_COMPLEX	1	1	303	21	0
PROTEIN_AMINO_ACID_ADP_RIBOSYLATION	PROTEIN_AMINO_ACID_ADP_RIBOSYLATION	1	1	303	10	0
PROTEIN_AMINO_ACID_AUTOPHOSPHORYLATION	PROTEIN_AMINO_ACID_AUTOPHOSPHORYLATION	1	1	303	30	0
PROTEIN_AMINO_ACID_DEPHOSPHORYLATION	PROTEIN_AMINO_ACID_DEPHOSPHORYLATION	1	1	303	61	0
PROTEIN_AMINO_ACID_LIPIDATION	PROTEIN_AMINO_ACID_LIPIDATION	1	1	303	24	0
PROTEIN_AMINO_ACID_O_LINKED_GLYCOSYLATION	PROTEIN_AMINO_ACID_O_LINKED_GLYCOSYLATION	1	1	303	18	0
PROTEIN_AUTOPROCESSING	PROTEIN_AUTOPROCESSING	1	1	303	31	0
PROTEIN_BINDING_BRIDGING	PROTEIN_BINDING_BRIDGING	1	1	303	59	0
PROTEIN_C_TERMINUS_BINDING	PROTEIN_C_TERMINUS_BINDING	1	1	303	70	0
PROTEIN_CATABOLIC_PROCESS	PROTEIN_CATABOLIC_PROCESS	1	1	303	65	0
PROTEIN_COMPLEX_ASSEMBLY	PROTEIN_COMPLEX_ASSEMBLY	1	1	303	162	0
PROTEIN_DEACETYLASE_ACTIVITY	PROTEIN_DEACETYLASE_ACTIVITY	1	1	303	10	0
PROTEIN_DIMERIZATION_ACTIVITY	PROTEIN_DIMERIZATION_ACTIVITY	1	1	303	175	0
PROTEIN_DNA_COMPLEX_ASSEMBLY	PROTEIN_DNA_COMPLEX_ASSEMBLY	1	1	303	48	0
PROTEIN_DOMAIN_SPECIFIC_BINDING	PROTEIN_DOMAIN_SPECIFIC_BINDING	1	1	303	72	0
PROTEIN_EXPORT_FROM_NUCLEUS	PROTEIN_EXPORT_FROM_NUCLEUS	1	1	303	12	0
PROTEIN_FOLDING	PROTEIN_FOLDING	1	1	303	55	0
PROTEIN_HETERODIMERIZATION_ACTIVITY	PROTEIN_HETERODIMERIZATION_ACTIVITY	1	1	303	76	0
PROTEIN_HOMODIMERIZATION_ACTIVITY	PROTEIN_HOMODIMERIZATION_ACTIVITY	1	1	303	114	0
PROTEIN_HOMOOLIGOMERIZATION	PROTEIN_HOMOOLIGOMERIZATION	1	1	303	21	0
PROTEIN_IMPORT	PROTEIN_IMPORT	0.2837862576789	1	303	61	1	F2
PROTEIN_KINASE_BINDING	PROTEIN_KINASE_BINDING	1	1	303	62	0
PROTEIN_MATURATION	PROTEIN_MATURATION	1	1	303	11	0
PROTEIN_METHYLTRANSFERASE_ACTIVITY	PROTEIN_METHYLTRANSFERASE_ACTIVITY	1	1	303	13	0
PROTEIN_MODIFICATION_BY_SMALL_PROTEIN_CONJUGATION	PROTEIN_MODIFICATION_BY_SMALL_PROTEIN_CONJUGATION	1	1	303	42	0
PROTEIN_N_TERMINUS_BINDING	PROTEIN_N_TERMINUS_BINDING	1	1	303	38	0
PROTEIN_OLIGOMERIZATION	PROTEIN_OLIGOMERIZATION	1	1	303	39	0
PROTEIN_PHOSPHATASE_BINDING	PROTEIN_PHOSPHATASE_BINDING	1	1	303	9	0
PROTEIN_PHOSPHATASE_TYPE_2A_REGULATOR_ACTIVITY	PROTEIN_PHOSPHATASE_TYPE_2A_REGULATOR_ACTIVITY	1	1	303	13	0
PROTEIN_POLYMERIZATION	PROTEIN_POLYMERIZATION	1	1	303	19	0
PROTEIN_POLYUBIQUITINATION	PROTEIN_POLYUBIQUITINATION	1	1	303	11	0
PROTEIN_PROCESSING	PROTEIN_PROCESSING	1	1	303	48	0
PROTEIN_RNA_COMPLEX_ASSEMBLY	PROTEIN_RNA_COMPLEX_ASSEMBLY	1	1	303	66	0
PROTEIN_SECRETION	PROTEIN_SECRETION	1	1	303	32	0
PROTEIN_SERINE_THREONINE_PHOSPHATASE_ACTIVITY	PROTEIN_SERINE_THREONINE_PHOSPHATASE_ACTIVITY	1	1	303	24	0
PROTEIN_SERINE_THREONINE_PHOSPHATASE_COMPLEX	PROTEIN_SERINE_THREONINE_PHOSPHATASE_COMPLEX	1	1	303	9	0
PROTEIN_SERINE_THREONINE_TYROSINE_KINASE_ACTIVITY	PROTEIN_SERINE_THREONINE_TYROSINE_KINASE_ACTIVITY	1	1	303	10	0
PROTEIN_STABILIZATION	PROTEIN_STABILIZATION	1	1	303	11	0
PROTEIN_TARGETING	PROTEIN_TARGETING	0.446337405991109	1	303	108	1	F2
PROTEIN_TARGETING_TO_MEMBRANE	PROTEIN_TARGETING_TO_MEMBRANE	1	1	303	12	0
PROTEIN_TARGETING_TO_MITOCHONDRION	PROTEIN_TARGETING_TO_MITOCHONDRION	1	1	303	11	0
PROTEIN_TETRAMERIZATION	PROTEIN_TETRAMERIZATION	1	1	303	13	0
PROTEIN_TRANSPORT	PROTEIN_TRANSPORT	0.569736666681528	1	303	154	1	F2
PROTEIN_TRANSPORTER_ACTIVITY	PROTEIN_TRANSPORTER_ACTIVITY	1	1	303	14	0
PROTEIN_TYROSINE_PHOSPHATASE_ACTIVITY	PROTEIN_TYROSINE_PHOSPHATASE_ACTIVITY	1	1	303	52	0
PROTEIN_UBIQUITINATION	PROTEIN_UBIQUITINATION	1	1	303	39	0
PROTON_TRANSPORTING_TWO_SECTOR_ATPASE_COMPLEX	PROTON_TRANSPORTING_TWO_SECTOR_ATPASE_COMPLEX	1	1	303	6	0
PURINE_NUCLEOTIDE_METABOLIC_PROCESS	PURINE_NUCLEOTIDE_METABOLIC_PROCESS	1	1	303	11	0
PURINE_RIBONUCLEOTIDE_METABOLIC_PROCESS	PURINE_RIBONUCLEOTIDE_METABOLIC_PROCESS	1	1	303	9	0
PYRIMIDINE_NUCLEOTIDE_METABOLIC_PROCESS	PYRIMIDINE_NUCLEOTIDE_METABOLIC_PROCESS	1	1	303	9	0
RAS_GTPASE_ACTIVATOR_ACTIVITY	RAS_GTPASE_ACTIVATOR_ACTIVITY	1	1	303	29	0
RAS_GTPASE_BINDING	RAS_GTPASE_BINDING	1	1	303	25	0
RAS_GUANYL_NUCLEOTIDE_EXCHANGE_FACTOR_ACTIVITY	RAS_GUANYL_NUCLEOTIDE_EXCHANGE_FACTOR_ACTIVITY	1	1	303	19	0
RAS_PROTEIN_SIGNAL_TRANSDUCTION	RAS_PROTEIN_SIGNAL_TRANSDUCTION	1	1	303	66	0
REACTOME_3_UTR_MEDIATED_TRANSLATIONAL_REGULATION	REACTOME_3_UTR_MEDIATED_TRANSLATIONAL_REGULATION	1	1	303	137	0
REACTOME_A_TETRASACCHARIDE_LINKER_SEQUENCE_IS_REQUIRED_FOR_GAG_SYNTHESIS	REACTOME_A_TETRASACCHARIDE_LINKER_SEQUENCE_IS_REQUIRED_FOR_GAG_SYNTHESIS	1	1	303	25	0
REACTOME_ABACAVIR_TRANSPORT_AND_METABOLISM	REACTOME_ABACAVIR_TRANSPORT_AND_METABOLISM	1	1	303	10	0
REACTOME_ABC_FAMILY_PROTEINS_MEDIATED_TRANSPORT	REACTOME_ABC_FAMILY_PROTEINS_MEDIATED_TRANSPORT	1	1	303	34	0
REACTOME_ABCA_TRANSPORTERS_IN_LIPID_HOMEOSTASIS	REACTOME_ABCA_TRANSPORTERS_IN_LIPID_HOMEOSTASIS	1	1	303	18	0
REACTOME_ABORTIVE_ELONGATION_OF_HIV1_TRANSCRIPT_IN_THE_ABSENCE_OF_TAT	REACTOME_ABORTIVE_ELONGATION_OF_HIV1_TRANSCRIPT_IN_THE_ABSENCE_OF_TAT	1	1	303	19	0
REACTOME_ACETYLCHOLINE_BINDING_AND_DOWNSTREAM_EVENTS	REACTOME_ACETYLCHOLINE_BINDING_AND_DOWNSTREAM_EVENTS	1	1	303	15	0
REACTOME_ACETYLCHOLINE_NEUROTRANSMITTER_RELEASE_CYCLE	REACTOME_ACETYLCHOLINE_NEUROTRANSMITTER_RELEASE_CYCLE	1	1	303	10	0
REACTOME_ACTIVATED_NOTCH1_TRANSMITS_SIGNAL_TO_THE_NUCLEUS	REACTOME_ACTIVATED_NOTCH1_TRANSMITS_SIGNAL_TO_THE_NUCLEUS	1	1	303	26	0
REACTOME_ACTIVATED_TAK1_MEDIATES_P38_MAPK_ACTIVATION	REACTOME_ACTIVATED_TAK1_MEDIATES_P38_MAPK_ACTIVATION	1	1	303	17	0
REACTOME_ACTIVATED_TLR4_SIGNALLING	REACTOME_ACTIVATED_TLR4_SIGNALLING	0.395613772159091	1	303	92	1	SAA1
REACTOME_ACTIVATION_OF_ATR_IN_RESPONSE_TO_REPLICATION_STRESS	REACTOME_ACTIVATION_OF_ATR_IN_RESPONSE_TO_REPLICATION_STRESS	1	1	303	35	0
REACTOME_ACTIVATION_OF_BH3_ONLY_PROTEINS	REACTOME_ACTIVATION_OF_BH3_ONLY_PROTEINS	1	1	303	16	0
REACTOME_ACTIVATION_OF_CHAPERONE_GENES_BY_ATF6_ALPHA	REACTOME_ACTIVATION_OF_CHAPERONE_GENES_BY_ATF6_ALPHA	1	1	303	10	0
REACTOME_ACTIVATION_OF_CHAPERONE_GENES_BY_XBP1S	REACTOME_ACTIVATION_OF_CHAPERONE_GENES_BY_XBP1S	1	1	303	44	0
REACTOME_ACTIVATION_OF_CHAPERONES_BY_ATF6_ALPHA	REACTOME_ACTIVATION_OF_CHAPERONES_BY_ATF6_ALPHA	1	1	303	12	0
REACTOME_ACTIVATION_OF_GENES_BY_ATF4	REACTOME_ACTIVATION_OF_GENES_BY_ATF4	1	1	303	24	0
REACTOME_ACTIVATION_OF_IRF3_IRF7_MEDIATED_BY_TBK1_IKK_EPSILON	REACTOME_ACTIVATION_OF_IRF3_IRF7_MEDIATED_BY_TBK1_IKK_EPSILON	1	1	303	14	0
REACTOME_ACTIVATION_OF_NF_KAPPAB_IN_B_CELLS	REACTOME_ACTIVATION_OF_NF_KAPPAB_IN_B_CELLS	1	1	303	62	0
REACTOME_ACTIVATION_OF_RAC	REACTOME_ACTIVATION_OF_RAC	1	1	303	12	0
REACTOME_ACTIVATION_OF_THE_AP1_FAMILY_OF_TRANSCRIPTION_FACTORS	REACTOME_ACTIVATION_OF_THE_AP1_FAMILY_OF_TRANSCRIPTION_FACTORS	1	1	303	10	0
REACTOME_ACTIVATION_OF_THE_MRNA_UPON_BINDING_OF_THE_CAP_BINDING_COMPLEX_AND_EIFS_AND_SUBSEQUENT_BINDING_TO_43S	REACTOME_ACTIVATION_OF_THE_MRNA_UPON_BINDING_OF_THE_CAP_BINDING_COMPLEX_AND_EIFS_AND_SUBSEQUENT_BINDING_TO_43S	1	1	303	68	0
REACTOME_ACTIVATION_OF_THE_PRE_REPLICATIVE_COMPLEX	REACTOME_ACTIVATION_OF_THE_PRE_REPLICATIVE_COMPLEX	1	1	303	30	0
REACTOME_ACYL_CHAIN_REMODELLING_OF_PC	REACTOME_ACYL_CHAIN_REMODELLING_OF_PC	1	1	303	22	0
REACTOME_ACYL_CHAIN_REMODELLING_OF_PE	REACTOME_ACYL_CHAIN_REMODELLING_OF_PE	1	1	303	21	0
REACTOME_ACYL_CHAIN_REMODELLING_OF_PG	REACTOME_ACYL_CHAIN_REMODELLING_OF_PG	1	1	303	16	0
REACTOME_ACYL_CHAIN_REMODELLING_OF_PI	REACTOME_ACYL_CHAIN_REMODELLING_OF_PI	1	1	303	15	0
REACTOME_ACYL_CHAIN_REMODELLING_OF_PS	REACTOME_ACYL_CHAIN_REMODELLING_OF_PS	1	1	303	15	0
REACTOME_ADENYLATE_CYCLASE_ACTIVATING_PATHWAY	REACTOME_ADENYLATE_CYCLASE_ACTIVATING_PATHWAY	1	1	303	10	0
REACTOME_ADENYLATE_CYCLASE_INHIBITORY_PATHWAY	REACTOME_ADENYLATE_CYCLASE_INHIBITORY_PATHWAY	1	1	303	13	0
REACTOME_AKT_PHOSPHORYLATES_TARGETS_IN_THE_CYTOSOL	REACTOME_AKT_PHOSPHORYLATES_TARGETS_IN_THE_CYTOSOL	1	1	303	12	0
REACTOME_ALPHA_LINOLENIC_ACID_ALA_METABOLISM	REACTOME_ALPHA_LINOLENIC_ACID_ALA_METABOLISM	1	1	303	12	0
REACTOME_AMINE_LIGAND_BINDING_RECEPTORS	REACTOME_AMINE_LIGAND_BINDING_RECEPTORS	1	1	303	37	0
REACTOME_AMINO_ACID_SYNTHESIS_AND_INTERCONVERSION_TRANSAMINATION	REACTOME_AMINO_ACID_SYNTHESIS_AND_INTERCONVERSION_TRANSAMINATION	1	1	303	15	0
REACTOME_AMYLOIDS	REACTOME_AMYLOIDS	0.358080056878782	1	303	81	1	SAA1
REACTOME_ANDROGEN_BIOSYNTHESIS	REACTOME_ANDROGEN_BIOSYNTHESIS	1	1	303	10	0
REACTOME_ANTIGEN_ACTIVATES_B_CELL_RECEPTOR_LEADING_TO_GENERATION_OF_SECOND_MESSENGERS	REACTOME_ANTIGEN_ACTIVATES_B_CELL_RECEPTOR_LEADING_TO_GENERATION_OF_SECOND_MESSENGERS	1	1	303	29	0
REACTOME_ANTIGEN_PRESENTATION_FOLDING_ASSEMBLY_AND_PEPTIDE_LOADING_OF_CLASS_I_MHC	REACTOME_ANTIGEN_PRESENTATION_FOLDING_ASSEMBLY_AND_PEPTIDE_LOADING_OF_CLASS_I_MHC	1	1	303	21	0
REACTOME_ANTIGEN_PROCESSING_CROSS_PRESENTATION	REACTOME_ANTIGEN_PROCESSING_CROSS_PRESENTATION	0.332994450216638	1	303	74	1	CD207
REACTOME_ANTIGEN_PROCESSING_UBIQUITINATION_PROTEASOME_DEGRADATION	REACTOME_ANTIGEN_PROCESSING_UBIQUITINATION_PROTEASOME_DEGRADATION	0.660153326166735	1	303	197	1	SPSB1
REACTOME_ANTIVIRAL_MECHANISM_BY_IFN_STIMULATED_GENES	REACTOME_ANTIVIRAL_MECHANISM_BY_IFN_STIMULATED_GENES	1	1	303	65	0
REACTOME_APC_C_CDC20_MEDIATED_DEGRADATION_OF_CYCLIN_B	REACTOME_APC_C_CDC20_MEDIATED_DEGRADATION_OF_CYCLIN_B	1	1	303	20	0
REACTOME_APC_C_CDC20_MEDIATED_DEGRADATION_OF_MITOTIC_PROTEINS	REACTOME_APC_C_CDC20_MEDIATED_DEGRADATION_OF_MITOTIC_PROTEINS	1	1	303	66	0
REACTOME_APC_C_CDH1_MEDIATED_DEGRADATION_OF_CDC20_AND_OTHER_APC_C_CDH1_TARGETED_PROTEINS_IN_LATE_MITOSIS_EARLY_G1	REACTOME_APC_C_CDH1_MEDIATED_DEGRADATION_OF_CDC20_AND_OTHER_APC_C_CDH1_TARGETED_PROTEINS_IN_LATE_MITOSIS_EARLY_G1	1	1	303	65	0
REACTOME_APC_CDC20_MEDIATED_DEGRADATION_OF_NEK2A	REACTOME_APC_CDC20_MEDIATED_DEGRADATION_OF_NEK2A	1	1	303	22	0
REACTOME_APOBEC3G_MEDIATED_RESISTANCE_TO_HIV1_INFECTION	REACTOME_APOBEC3G_MEDIATED_RESISTANCE_TO_HIV1_INFECTION	1	1	303	7	0
REACTOME_APOPTOSIS_INDUCED_DNA_FRAGMENTATION	REACTOME_APOPTOSIS_INDUCED_DNA_FRAGMENTATION	1	1	303	13	0
REACTOME_AQUAPORIN_MEDIATED_TRANSPORT	REACTOME_AQUAPORIN_MEDIATED_TRANSPORT	0.239333476161077	1	303	50	1	GNG4
REACTOME_ARMS_MEDIATED_ACTIVATION	REACTOME_ARMS_MEDIATED_ACTIVATION	1	1	303	17	0
REACTOME_ASSEMBLY_OF_THE_PRE_REPLICATIVE_COMPLEX	REACTOME_ASSEMBLY_OF_THE_PRE_REPLICATIVE_COMPLEX	1	1	303	64	0
REACTOME_ASSOCIATION_OF_LICENSING_FACTORS_WITH_THE_PRE_REPLICATIVE_COMPLEX	REACTOME_ASSOCIATION_OF_LICENSING_FACTORS_WITH_THE_PRE_REPLICATIVE_COMPLEX	1	1	303	14	0
REACTOME_ASSOCIATION_OF_TRIC_CCT_WITH_TARGET_PROTEINS_DURING_BIOSYNTHESIS	REACTOME_ASSOCIATION_OF_TRIC_CCT_WITH_TARGET_PROTEINS_DURING_BIOSYNTHESIS	1	1	303	26	0
REACTOME_AUTODEGRADATION_OF_CDH1_BY_CDH1_APC_C	REACTOME_AUTODEGRADATION_OF_CDH1_BY_CDH1_APC_C	1	1	303	57	0
REACTOME_AUTODEGRADATION_OF_THE_E3_UBIQUITIN_LIGASE_COP1	REACTOME_AUTODEGRADATION_OF_THE_E3_UBIQUITIN_LIGASE_COP1	1	1	303	48	0
REACTOME_BASE_EXCISION_REPAIR	REACTOME_BASE_EXCISION_REPAIR	1	1	303	19	0
REACTOME_BASE_FREE_SUGAR_PHOSPHATE_REMOVAL_VIA_THE_SINGLE_NUCLEOTIDE_REPLACEMENT_PATHWAY	REACTOME_BASE_FREE_SUGAR_PHOSPHATE_REMOVAL_VIA_THE_SINGLE_NUCLEOTIDE_REPLACEMENT_PATHWAY	1	1	303	10	0
REACTOME_BETA_DEFENSINS	REACTOME_BETA_DEFENSINS	1	1	303	38	0
REACTOME_BILE_ACID_AND_BILE_SALT_METABOLISM	REACTOME_BILE_ACID_AND_BILE_SALT_METABOLISM	1	1	303	27	0
REACTOME_BILE_SALT_AND_ORGANIC_ANION_SLC_TRANSPORTERS	REACTOME_BILE_SALT_AND_ORGANIC_ANION_SLC_TRANSPORTERS	1	1	303	11	0
REACTOME_BINDING_AND_ENTRY_OF_HIV_VIRION	REACTOME_BINDING_AND_ENTRY_OF_HIV_VIRION	1	1	303	6	0
REACTOME_BMAL1_CLOCK_NPAS2_ACTIVATES_CIRCADIAN_EXPRESSION	REACTOME_BMAL1_CLOCK_NPAS2_ACTIVATES_CIRCADIAN_EXPRESSION	1	1	303	34	0
REACTOME_BOTULINUM_NEUROTOXICITY	REACTOME_BOTULINUM_NEUROTOXICITY	1	1	303	18	0
REACTOME_BRANCHED_CHAIN_AMINO_ACID_CATABOLISM	REACTOME_BRANCHED_CHAIN_AMINO_ACID_CATABOLISM	1	1	303	17	0
REACTOME_CA_DEPENDENT_EVENTS	REACTOME_CA_DEPENDENT_EVENTS	1	1	303	28	0
REACTOME_CALNEXIN_CALRETICULIN_CYCLE	REACTOME_CALNEXIN_CALRETICULIN_CYCLE	1	1	303	11	0
REACTOME_CASPASE_MEDIATED_CLEAVAGE_OF_CYTOSKELETAL_PROTEINS	REACTOME_CASPASE_MEDIATED_CLEAVAGE_OF_CYTOSKELETAL_PROTEINS	1	1	303	12	0
REACTOME_CD28_CO_STIMULATION	REACTOME_CD28_CO_STIMULATION	1	1	303	31	0
REACTOME_CD28_DEPENDENT_PI3K_AKT_SIGNALING	REACTOME_CD28_DEPENDENT_PI3K_AKT_SIGNALING	1	1	303	21	0
REACTOME_CD28_DEPENDENT_VAV1_PATHWAY	REACTOME_CD28_DEPENDENT_VAV1_PATHWAY	1	1	303	11	0
REACTOME_CDC6_ASSOCIATION_WITH_THE_ORC_ORIGIN_COMPLEX	REACTOME_CDC6_ASSOCIATION_WITH_THE_ORC_ORIGIN_COMPLEX	1	1	303	11	0
REACTOME_CDK_MEDIATED_PHOSPHORYLATION_AND_REMOVAL_OF_CDC6	REACTOME_CDK_MEDIATED_PHOSPHORYLATION_AND_REMOVAL_OF_CDC6	1	1	303	47	0
REACTOME_CDT1_ASSOCIATION_WITH_THE_CDC6_ORC_ORIGIN_COMPLEX	REACTOME_CDT1_ASSOCIATION_WITH_THE_CDC6_ORC_ORIGIN_COMPLEX	1	1	303	55	0
REACTOME_CELL_CYCLE_CHECKPOINTS	REACTOME_CELL_CYCLE_CHECKPOINTS	1	1	303	112	0
REACTOME_CELL_DEATH_SIGNALLING_VIA_NRAGE_NRIF_AND_NADE	REACTOME_CELL_DEATH_SIGNALLING_VIA_NRAGE_NRIF_AND_NADE	1	1	303	58	0
REACTOME_CHOLESTEROL_BIOSYNTHESIS	REACTOME_CHOLESTEROL_BIOSYNTHESIS	1	1	303	21	0
REACTOME_CHONDROITIN_SULFATE_BIOSYNTHESIS	REACTOME_CHONDROITIN_SULFATE_BIOSYNTHESIS	1	1	303	19	0
REACTOME_CHONDROITIN_SULFATE_DERMATAN_SULFATE_METABOLISM	REACTOME_CHONDROITIN_SULFATE_DERMATAN_SULFATE_METABOLISM	1	1	303	47	0
REACTOME_CHROMOSOME_MAINTENANCE	REACTOME_CHROMOSOME_MAINTENANCE	1	1	303	117	0
REACTOME_CIRCADIAN_CLOCK	REACTOME_CIRCADIAN_CLOCK	0.243485780496084	1	303	51	1	CPT1A
REACTOME_CIRCADIAN_REPRESSION_OF_EXPRESSION_BY_REV_ERBA	REACTOME_CIRCADIAN_REPRESSION_OF_EXPRESSION_BY_REV_ERBA	1	1	303	22	0
REACTOME_CITRIC_ACID_CYCLE_TCA_CYCLE	REACTOME_CITRIC_ACID_CYCLE_TCA_CYCLE	1	1	303	20	0
REACTOME_CLEAVAGE_OF_GROWING_TRANSCRIPT_IN_THE_TERMINATION_REGION_	REACTOME_CLEAVAGE_OF_GROWING_TRANSCRIPT_IN_THE_TERMINATION_REGION_	1	1	303	42	0
REACTOME_CONVERSION_FROM_APC_C_CDC20_TO_APC_C_CDH1_IN_LATE_ANAPHASE	REACTOME_CONVERSION_FROM_APC_C_CDC20_TO_APC_C_CDH1_IN_LATE_ANAPHASE	1	1	303	16	0
REACTOME_COPI_MEDIATED_TRANSPORT	REACTOME_COPI_MEDIATED_TRANSPORT	1	1	303	9	0
REACTOME_COSTIMULATION_BY_THE_CD28_FAMILY	REACTOME_COSTIMULATION_BY_THE_CD28_FAMILY	1	1	303	61	0
REACTOME_CREATION_OF_C4_AND_C2_ACTIVATORS	REACTOME_CREATION_OF_C4_AND_C2_ACTIVATORS	1	1	303	8	0
REACTOME_CRMPS_IN_SEMA3A_SIGNALING	REACTOME_CRMPS_IN_SEMA3A_SIGNALING	1	1	303	14	0
REACTOME_CS_DS_DEGRADATION	REACTOME_CS_DS_DEGRADATION	1	1	303	12	0
REACTOME_CTLA4_INHIBITORY_SIGNALING	REACTOME_CTLA4_INHIBITORY_SIGNALING	1	1	303	21	0
REACTOME_CTNNB1_PHOSPHORYLATION_CASCADE	REACTOME_CTNNB1_PHOSPHORYLATION_CASCADE	1	1	303	15	0
REACTOME_CYCLIN_A_B1_ASSOCIATED_EVENTS_DURING_G2_M_TRANSITION	REACTOME_CYCLIN_A_B1_ASSOCIATED_EVENTS_DURING_G2_M_TRANSITION	1	1	303	15	0
REACTOME_CYCLIN_E_ASSOCIATED_EVENTS_DURING_G1_S_TRANSITION_	REACTOME_CYCLIN_E_ASSOCIATED_EVENTS_DURING_G1_S_TRANSITION_	1	1	303	63	0
REACTOME_CYTOSOLIC_SULFONATION_OF_SMALL_MOLECULES	REACTOME_CYTOSOLIC_SULFONATION_OF_SMALL_MOLECULES	1	1	303	14	0
REACTOME_CYTOSOLIC_TRNA_AMINOACYLATION	REACTOME_CYTOSOLIC_TRNA_AMINOACYLATION	1	1	303	24	0
REACTOME_DAG_AND_IP3_SIGNALING	REACTOME_DAG_AND_IP3_SIGNALING	1	1	303	30	0
REACTOME_DCC_MEDIATED_ATTRACTIVE_SIGNALING	REACTOME_DCC_MEDIATED_ATTRACTIVE_SIGNALING	1	1	303	13	0
REACTOME_DEADENYLATION_DEPENDENT_MRNA_DECAY	REACTOME_DEADENYLATION_DEPENDENT_MRNA_DECAY	1	1	303	42	0
REACTOME_DEADENYLATION_OF_MRNA	REACTOME_DEADENYLATION_OF_MRNA	1	1	303	17	0
REACTOME_DEPOSITION_OF_NEW_CENPA_CONTAINING_NUCLEOSOMES_AT_THE_CENTROMERE	REACTOME_DEPOSITION_OF_NEW_CENPA_CONTAINING_NUCLEOSOMES_AT_THE_CENTROMERE	1	1	303	61	0
REACTOME_DESTABILIZATION_OF_MRNA_BY_AUF1_HNRNP_D0	REACTOME_DESTABILIZATION_OF_MRNA_BY_AUF1_HNRNP_D0	1	1	303	51	0
REACTOME_DESTABILIZATION_OF_MRNA_BY_BRF1	REACTOME_DESTABILIZATION_OF_MRNA_BY_BRF1	1	1	303	17	0
REACTOME_DESTABILIZATION_OF_MRNA_BY_KSRP	REACTOME_DESTABILIZATION_OF_MRNA_BY_KSRP	1	1	303	17	0
REACTOME_DESTABILIZATION_OF_MRNA_BY_TRISTETRAPROLIN_TTP	REACTOME_DESTABILIZATION_OF_MRNA_BY_TRISTETRAPROLIN_TTP	1	1	303	17	0
REACTOME_DIGESTION_OF_DIETARY_CARBOHYDRATE	REACTOME_DIGESTION_OF_DIETARY_CARBOHYDRATE	1	1	303	9	0
REACTOME_DNA_REPAIR	REACTOME_DNA_REPAIR	1	1	303	103	0
REACTOME_DNA_REPLICATION	REACTOME_DNA_REPLICATION	1	1	303	182	0
REACTOME_DNA_STRAND_ELONGATION	REACTOME_DNA_STRAND_ELONGATION	1	1	303	30	0
REACTOME_DOPAMINE_NEUROTRANSMITTER_RELEASE_CYCLE	REACTOME_DOPAMINE_NEUROTRANSMITTER_RELEASE_CYCLE	1	1	303	11	0
REACTOME_DOUBLE_STRAND_BREAK_REPAIR	REACTOME_DOUBLE_STRAND_BREAK_REPAIR	1	1	303	21	0
REACTOME_DOWNREGULATION_OF_SMAD2_3_SMAD4_TRANSCRIPTIONAL_ACTIVITY	REACTOME_DOWNREGULATION_OF_SMAD2_3_SMAD4_TRANSCRIPTIONAL_ACTIVITY	1	1	303	20	0
REACTOME_DOWNREGULATION_OF_TGF_BETA_RECEPTOR_SIGNALING	REACTOME_DOWNREGULATION_OF_TGF_BETA_RECEPTOR_SIGNALING	1	1	303	22	0
REACTOME_DOWNSTREAM_SIGNAL_TRANSDUCTION	REACTOME_DOWNSTREAM_SIGNAL_TRANSDUCTION	1	1	303	90	0
REACTOME_DOWNSTREAM_SIGNALING_EVENTS_OF_B_CELL_RECEPTOR_BCR	REACTOME_DOWNSTREAM_SIGNALING_EVENTS_OF_B_CELL_RECEPTOR_BCR	1	1	303	93	0
REACTOME_DOWNSTREAM_TCR_SIGNALING	REACTOME_DOWNSTREAM_TCR_SIGNALING	1	1	303	34	0
REACTOME_DSCAM_INTERACTIONS	REACTOME_DSCAM_INTERACTIONS	1	1	303	11	0
REACTOME_E2F_ENABLED_INHIBITION_OF_PRE_REPLICATION_COMPLEX_FORMATION	REACTOME_E2F_ENABLED_INHIBITION_OF_PRE_REPLICATION_COMPLEX_FORMATION	1	1	303	10	0
REACTOME_E2F_MEDIATED_REGULATION_OF_DNA_REPLICATION	REACTOME_E2F_MEDIATED_REGULATION_OF_DNA_REPLICATION	1	1	303	34	0
REACTOME_EARLY_PHASE_OF_HIV_LIFE_CYCLE	REACTOME_EARLY_PHASE_OF_HIV_LIFE_CYCLE	1	1	303	15	0
REACTOME_EFFECTS_OF_PIP2_HYDROLYSIS	REACTOME_EFFECTS_OF_PIP2_HYDROLYSIS	1	1	303	23	0
REACTOME_EGFR_DOWNREGULATION	REACTOME_EGFR_DOWNREGULATION	1	1	303	25	0
REACTOME_ELEVATION_OF_CYTOSOLIC_CA2_LEVELS	REACTOME_ELEVATION_OF_CYTOSOLIC_CA2_LEVELS	1	1	303	8	0
REACTOME_ELONGATION_ARREST_AND_RECOVERY	REACTOME_ELONGATION_ARREST_AND_RECOVERY	1	1	303	24	0
REACTOME_ENDOSOMAL_SORTING_COMPLEX_REQUIRED_FOR_TRANSPORT_ESCRT	REACTOME_ENDOSOMAL_SORTING_COMPLEX_REQUIRED_FOR_TRANSPORT_ESCRT	1	1	303	27	0
REACTOME_ENDOSOMAL_VACUOLAR_PATHWAY	REACTOME_ENDOSOMAL_VACUOLAR_PATHWAY	1	1	303	9	0
REACTOME_ENERGY_DEPENDENT_REGULATION_OF_MTOR_BY_LKB1_AMPK	REACTOME_ENERGY_DEPENDENT_REGULATION_OF_MTOR_BY_LKB1_AMPK	1	1	303	17	0
REACTOME_ENOS_ACTIVATION_AND_REGULATION	REACTOME_ENOS_ACTIVATION_AND_REGULATION	1	1	303	20	0
REACTOME_ER_PHAGOSOME_PATHWAY	REACTOME_ER_PHAGOSOME_PATHWAY	1	1	303	60	0
REACTOME_ERK_MAPK_TARGETS	REACTOME_ERK_MAPK_TARGETS	1	1	303	21	0
REACTOME_ERKS_ARE_INACTIVATED	REACTOME_ERKS_ARE_INACTIVATED	1	1	303	12	0
REACTOME_ETHANOL_OXIDATION	REACTOME_ETHANOL_OXIDATION	1	1	303	10	0
REACTOME_EXTENSION_OF_TELOMERES	REACTOME_EXTENSION_OF_TELOMERES	1	1	303	27	0
REACTOME_EXTRINSIC_PATHWAY_FOR_APOPTOSIS	REACTOME_EXTRINSIC_PATHWAY_FOR_APOPTOSIS	1	1	303	13	0
REACTOME_FACILITATIVE_NA_INDEPENDENT_GLUCOSE_TRANSPORTERS	REACTOME_FACILITATIVE_NA_INDEPENDENT_GLUCOSE_TRANSPORTERS	1	1	303	12	0
REACTOME_FANCONI_ANEMIA_PATHWAY	REACTOME_FANCONI_ANEMIA_PATHWAY	1	1	303	20	0
REACTOME_FATTY_ACID_TRIACYLGLYCEROL_AND_KETONE_BODY_METABOLISM	REACTOME_FATTY_ACID_TRIACYLGLYCEROL_AND_KETONE_BODY_METABOLISM	0.594926853578453	1	303	165	1	CPT1A
REACTOME_FATTY_ACYL_COA_BIOSYNTHESIS	REACTOME_FATTY_ACYL_COA_BIOSYNTHESIS	1	1	303	18	0
REACTOME_FORMATION_OF_INCISION_COMPLEX_IN_GG_NER	REACTOME_FORMATION_OF_INCISION_COMPLEX_IN_GG_NER	1	1	303	21	0
REACTOME_FORMATION_OF_RNA_POL_II_ELONGATION_COMPLEX_	REACTOME_FORMATION_OF_RNA_POL_II_ELONGATION_COMPLEX_	1	1	303	36	0
REACTOME_FORMATION_OF_THE_HIV1_EARLY_ELONGATION_COMPLEX	REACTOME_FORMATION_OF_THE_HIV1_EARLY_ELONGATION_COMPLEX	1	1	303	29	0
REACTOME_FORMATION_OF_THE_TERNARY_COMPLEX_AND_SUBSEQUENTLY_THE_43S_COMPLEX	REACTOME_FORMATION_OF_THE_TERNARY_COMPLEX_AND_SUBSEQUENTLY_THE_43S_COMPLEX	1	1	303	60	0
REACTOME_FORMATION_OF_TRANSCRIPTION_COUPLED_NER_TC_NER_REPAIR_COMPLEX	REACTOME_FORMATION_OF_TRANSCRIPTION_COUPLED_NER_TC_NER_REPAIR_COMPLEX	1	1	303	29	0
REACTOME_G0_AND_EARLY_G1	REACTOME_G0_AND_EARLY_G1	1	1	303	24	0
REACTOME_G1_PHASE	REACTOME_G1_PHASE	1	1	303	36	0
REACTOME_G1_S_SPECIFIC_TRANSCRIPTION	REACTOME_G1_S_SPECIFIC_TRANSCRIPTION	1	1	303	18	0
REACTOME_G1_S_TRANSITION	REACTOME_G1_S_TRANSITION	1	1	303	108	0
REACTOME_G2_M_CHECKPOINTS	REACTOME_G2_M_CHECKPOINTS	1	1	303	41	0
REACTOME_G2_M_DNA_DAMAGE_CHECKPOINT	REACTOME_G2_M_DNA_DAMAGE_CHECKPOINT	1	1	303	9	0
REACTOME_G_ALPHA1213_SIGNALLING_EVENTS	REACTOME_G_ALPHA1213_SIGNALLING_EVENTS	0.332994450216638	1	303	74	1	GNG4
REACTOME_GAB1_SIGNALOSOME	REACTOME_GAB1_SIGNALOSOME	1	1	303	36	0
REACTOME_GABA_A_RECEPTOR_ACTIVATION	REACTOME_GABA_A_RECEPTOR_ACTIVATION	1	1	303	12	0
REACTOME_GABA_RECEPTOR_ACTIVATION	REACTOME_GABA_RECEPTOR_ACTIVATION	0.247615492752591	1	303	52	1	GNG4
REACTOME_GABA_SYNTHESIS_RELEASE_REUPTAKE_AND_DEGRADATION	REACTOME_GABA_SYNTHESIS_RELEASE_REUPTAKE_AND_DEGRADATION	1	1	303	17	0
REACTOME_GAP_JUNCTION_DEGRADATION	REACTOME_GAP_JUNCTION_DEGRADATION	1	1	303	10	0
REACTOME_GENERATION_OF_SECOND_MESSENGER_MOLECULES	REACTOME_GENERATION_OF_SECOND_MESSENGER_MOLECULES	1	1	303	25	0
REACTOME_GLOBAL_GENOMIC_NER_GG_NER	REACTOME_GLOBAL_GENOMIC_NER_GG_NER	1	1	303	33	0
REACTOME_GLUCONEOGENESIS	REACTOME_GLUCONEOGENESIS	1	1	303	32	0
REACTOME_GLUCOSE_METABOLISM	REACTOME_GLUCOSE_METABOLISM	1	1	303	65	0
REACTOME_GLUCOSE_TRANSPORT	REACTOME_GLUCOSE_TRANSPORT	1	1	303	37	0
REACTOME_GLUTAMATE_NEUROTRANSMITTER_RELEASE_CYCLE	REACTOME_GLUTAMATE_NEUROTRANSMITTER_RELEASE_CYCLE	1	1	303	15	0
REACTOME_GLUTATHIONE_CONJUGATION	REACTOME_GLUTATHIONE_CONJUGATION	1	1	303	23	0
REACTOME_GLYCEROPHOSPHOLIPID_BIOSYNTHESIS	REACTOME_GLYCEROPHOSPHOLIPID_BIOSYNTHESIS	1	1	303	79	0
REACTOME_GLYCOGEN_BREAKDOWN_GLYCOGENOLYSIS	REACTOME_GLYCOGEN_BREAKDOWN_GLYCOGENOLYSIS	1	1	303	17	0
REACTOME_GLYCOLYSIS	REACTOME_GLYCOLYSIS	1	1	303	27	0
REACTOME_GLYCOPROTEIN_HORMONES	REACTOME_GLYCOPROTEIN_HORMONES	1	1	303	11	0
REACTOME_GLYCOSPHINGOLIPID_METABOLISM	REACTOME_GLYCOSPHINGOLIPID_METABOLISM	1	1	303	37	0
REACTOME_GOLGI_ASSOCIATED_VESICLE_BIOGENESIS	REACTOME_GOLGI_ASSOCIATED_VESICLE_BIOGENESIS	1	1	303	50	0
REACTOME_GPVI_MEDIATED_ACTIVATION_CASCADE	REACTOME_GPVI_MEDIATED_ACTIVATION_CASCADE	1	1	303	31	0
REACTOME_GRB2_SOS_PROVIDES_LINKAGE_TO_MAPK_SIGNALING_FOR_INTERGRINS_	REACTOME_GRB2_SOS_PROVIDES_LINKAGE_TO_MAPK_SIGNALING_FOR_INTERGRINS_	1	1	303	15	0
REACTOME_GROWTH_HORMONE_RECEPTOR_SIGNALING	REACTOME_GROWTH_HORMONE_RECEPTOR_SIGNALING	1	1	303	24	0
REACTOME_HDL_MEDIATED_LIPID_TRANSPORT	REACTOME_HDL_MEDIATED_LIPID_TRANSPORT	1	1	303	15	0
REACTOME_HIGHLY_CALCIUM_PERMEABLE_POSTSYNAPTIC_NICOTINIC_ACETYLCHOLINE_RECEPTORS	REACTOME_HIGHLY_CALCIUM_PERMEABLE_POSTSYNAPTIC_NICOTINIC_ACETYLCHOLINE_RECEPTORS	1	1	303	12	0
REACTOME_HIV_INFECTION	REACTOME_HIV_INFECTION	1	1	303	189	0
REACTOME_HIV_LIFE_CYCLE	REACTOME_HIV_LIFE_CYCLE	1	1	303	109	0
REACTOME_HOMOLOGOUS_RECOMBINATION_REPAIR_OF_REPLICATION_INDEPENDENT_DOUBLE_STRAND_BREAKS	REACTOME_HOMOLOGOUS_RECOMBINATION_REPAIR_OF_REPLICATION_INDEPENDENT_DOUBLE_STRAND_BREAKS	1	1	303	15	0
REACTOME_HORMONE_LIGAND_BINDING_RECEPTORS	REACTOME_HORMONE_LIGAND_BINDING_RECEPTORS	1	1	303	10	0
REACTOME_HORMONE_SENSITIVE_LIPASE_HSL_MEDIATED_TRIACYLGLYCEROL_HYDROLYSIS	REACTOME_HORMONE_SENSITIVE_LIPASE_HSL_MEDIATED_TRIACYLGLYCEROL_HYDROLYSIS	1	1	303	12	0
REACTOME_HOST_INTERACTIONS_OF_HIV_FACTORS	REACTOME_HOST_INTERACTIONS_OF_HIV_FACTORS	1	1	303	121	0
REACTOME_HYALURONAN_METABOLISM	REACTOME_HYALURONAN_METABOLISM	1	1	303	14	0
REACTOME_HYALURONAN_UPTAKE_AND_DEGRADATION	REACTOME_HYALURONAN_UPTAKE_AND_DEGRADATION	1	1	303	10	0
REACTOME_IKK_COMPLEX_RECRUITMENT_MEDIATED_BY_RIP1	REACTOME_IKK_COMPLEX_RECRUITMENT_MEDIATED_BY_RIP1	1	1	303	10	0
REACTOME_IL1_SIGNALING	REACTOME_IL1_SIGNALING	1	1	303	39	0
REACTOME_IL_2_SIGNALING	REACTOME_IL_2_SIGNALING	1	1	303	41	0
REACTOME_IL_3_5_AND_GM_CSF_SIGNALING	REACTOME_IL_3_5_AND_GM_CSF_SIGNALING	1	1	303	43	0
REACTOME_IL_6_SIGNALING	REACTOME_IL_6_SIGNALING	1	1	303	10	0
REACTOME_IL_7_SIGNALING	REACTOME_IL_7_SIGNALING	1	1	303	11	0
REACTOME_IL_RECEPTOR_SHC_SIGNALING	REACTOME_IL_RECEPTOR_SHC_SIGNALING	1	1	303	27	0
REACTOME_IMMUNOREGULATORY_INTERACTIONS_BETWEEN_A_LYMPHOID_AND_A_NON_LYMPHOID_CELL	REACTOME_IMMUNOREGULATORY_INTERACTIONS_BETWEEN_A_LYMPHOID_AND_A_NON_LYMPHOID_CELL	1	1	303	60	0
REACTOME_INCRETIN_SYNTHESIS_SECRETION_AND_INACTIVATION	REACTOME_INCRETIN_SYNTHESIS_SECRETION_AND_INACTIVATION	1	1	303	20	0
REACTOME_INFLAMMASOMES	REACTOME_INFLAMMASOMES	1	1	303	16	0
REACTOME_INFLUENZA_LIFE_CYCLE	REACTOME_INFLUENZA_LIFE_CYCLE	1	1	303	165	0
REACTOME_INFLUENZA_VIRAL_RNA_TRANSCRIPTION_AND_REPLICATION	REACTOME_INFLUENZA_VIRAL_RNA_TRANSCRIPTION_AND_REPLICATION	1	1	303	132	0
REACTOME_INHIBITION_OF_REPLICATION_INITIATION_OF_DAMAGED_DNA_BY_RB1_E2F1	REACTOME_INHIBITION_OF_REPLICATION_INITIATION_OF_DAMAGED_DNA_BY_RB1_E2F1	1	1	303	12	0
REACTOME_INHIBITION_OF_THE_PROTEOLYTIC_ACTIVITY_OF_APC_C_REQUIRED_FOR_THE_ONSET_OF_ANAPHASE_BY_MITOTIC_SPINDLE_CHECKPOINT_COMPONENTS	REACTOME_INHIBITION_OF_THE_PROTEOLYTIC_ACTIVITY_OF_APC_C_REQUIRED_FOR_THE_ONSET_OF_ANAPHASE_BY_MITOTIC_SPINDLE_CHECKPOINT_COMPONENTS	1	1	303	18	0
REACTOME_INSULIN_SYNTHESIS_AND_PROCESSING	REACTOME_INSULIN_SYNTHESIS_AND_PROCESSING	1	1	303	19	0
REACTOME_INTEGRATION_OF_PROVIRUS	REACTOME_INTEGRATION_OF_PROVIRUS	1	1	303	10	0
REACTOME_INTEGRIN_ALPHAIIB_BETA3_SIGNALING	REACTOME_INTEGRIN_ALPHAIIB_BETA3_SIGNALING	1	1	303	27	0
REACTOME_INTERACTIONS_OF_VPR_WITH_HOST_CELLULAR_PROTEINS	REACTOME_INTERACTIONS_OF_VPR_WITH_HOST_CELLULAR_PROTEINS	1	1	303	31	0
REACTOME_INTERFERON_ALPHA_BETA_SIGNALING	REACTOME_INTERFERON_ALPHA_BETA_SIGNALING	1	1	303	63	0
REACTOME_INTERFERON_GAMMA_SIGNALING	REACTOME_INTERFERON_GAMMA_SIGNALING	0.279854439656591	1	303	60	1	CAMK2A
REACTOME_INTERFERON_SIGNALING	REACTOME_INTERFERON_SIGNALING	0.569736666681528	1	303	154	1	CAMK2A
REACTOME_INTRINSIC_PATHWAY_FOR_APOPTOSIS	REACTOME_INTRINSIC_PATHWAY_FOR_APOPTOSIS	1	1	303	29	0
REACTOME_ION_CHANNEL_TRANSPORT	REACTOME_ION_CHANNEL_TRANSPORT	1	1	303	54	0
REACTOME_ION_TRANSPORT_BY_P_TYPE_ATPASES	REACTOME_ION_TRANSPORT_BY_P_TYPE_ATPASES	1	1	303	33	0
REACTOME_IRAK1_RECRUITS_IKK_COMPLEX	REACTOME_IRAK1_RECRUITS_IKK_COMPLEX	1	1	303	10	0
REACTOME_IRAK2_MEDIATED_ACTIVATION_OF_TAK1_COMPLEX_UPON_TLR7_8_OR_9_STIMULATION	REACTOME_IRAK2_MEDIATED_ACTIVATION_OF_TAK1_COMPLEX_UPON_TLR7_8_OR_9_STIMULATION	1	1	303	9	0
REACTOME_JNK_C_JUN_KINASES_PHOSPHORYLATION_AND_ACTIVATION_MEDIATED_BY_ACTIVATED_HUMAN_TAK1	REACTOME_JNK_C_JUN_KINASES_PHOSPHORYLATION_AND_ACTIVATION_MEDIATED_BY_ACTIVATED_HUMAN_TAK1	1	1	303	16	0
REACTOME_KINESINS	REACTOME_KINESINS	1	1	303	24	0
REACTOME_LAGGING_STRAND_SYNTHESIS	REACTOME_LAGGING_STRAND_SYNTHESIS	1	1	303	19	0
REACTOME_LATE_PHASE_OF_HIV_LIFE_CYCLE	REACTOME_LATE_PHASE_OF_HIV_LIFE_CYCLE	1	1	303	94	0
REACTOME_LIGAND_GATED_ION_CHANNEL_TRANSPORT	REACTOME_LIGAND_GATED_ION_CHANNEL_TRANSPORT	1	1	303	21	0
REACTOME_LOSS_OF_NLP_FROM_MITOTIC_CENTROSOMES	REACTOME_LOSS_OF_NLP_FROM_MITOTIC_CENTROSOMES	1	1	303	56	0
REACTOME_LYSOSOME_VESICLE_BIOGENESIS	REACTOME_LYSOSOME_VESICLE_BIOGENESIS	1	1	303	23	0
REACTOME_M_G1_TRANSITION	REACTOME_M_G1_TRANSITION	1	1	303	79	0
REACTOME_MAP_KINASE_ACTIVATION_IN_TLR_CASCADE	REACTOME_MAP_KINASE_ACTIVATION_IN_TLR_CASCADE	1	1	303	49	0
REACTOME_MAPK_TARGETS_NUCLEAR_EVENTS_MEDIATED_BY_MAP_KINASES	REACTOME_MAPK_TARGETS_NUCLEAR_EVENTS_MEDIATED_BY_MAP_KINASES	1	1	303	30	0
REACTOME_MEIOSIS	REACTOME_MEIOSIS	1	1	303	111	0
REACTOME_MEIOTIC_RECOMBINATION	REACTOME_MEIOTIC_RECOMBINATION	1	1	303	83	0
REACTOME_MEIOTIC_SYNAPSIS	REACTOME_MEIOTIC_SYNAPSIS	1	1	303	71	0
REACTOME_MEMBRANE_BINDING_AND_TARGETTING_OF_GAG_PROTEINS	REACTOME_MEMBRANE_BINDING_AND_TARGETTING_OF_GAG_PROTEINS	1	1	303	10	0
REACTOME_MEMBRANE_TRAFFICKING	REACTOME_MEMBRANE_TRAFFICKING	0.495589173464173	1	303	125	1	GJB2
REACTOME_METABOLISM_OF_AMINO_ACIDS_AND_DERIVATIVES	REACTOME_METABOLISM_OF_AMINO_ACIDS_AND_DERIVATIVES	0.279636273817584	1	303	191	2	CKB	TPO
REACTOME_METABOLISM_OF_NON_CODING_RNA	REACTOME_METABOLISM_OF_NON_CODING_RNA	1	1	303	48	0
REACTOME_METABOLISM_OF_NUCLEOTIDES	REACTOME_METABOLISM_OF_NUCLEOTIDES	1	1	303	70	0
REACTOME_METABOLISM_OF_POLYAMINES	REACTOME_METABOLISM_OF_POLYAMINES	1	1	303	14	0
REACTOME_METABOLISM_OF_PORPHYRINS	REACTOME_METABOLISM_OF_PORPHYRINS	1	1	303	14	0
REACTOME_METABOLISM_OF_VITAMINS_AND_COFACTORS	REACTOME_METABOLISM_OF_VITAMINS_AND_COFACTORS	1	1	303	51	0
REACTOME_METAL_ION_SLC_TRANSPORTERS	REACTOME_METAL_ION_SLC_TRANSPORTERS	1	1	303	22	0
REACTOME_MHC_CLASS_II_ANTIGEN_PRESENTATION	REACTOME_MHC_CLASS_II_ANTIGEN_PRESENTATION	1	1	303	88	0
REACTOME_MICRORNA_MIRNA_BIOGENESIS	REACTOME_MICRORNA_MIRNA_BIOGENESIS	1	1	303	18	0
REACTOME_MITOCHONDRIAL_FATTY_ACID_BETA_OXIDATION	REACTOME_MITOCHONDRIAL_FATTY_ACID_BETA_OXIDATION	1	1	303	14	0
REACTOME_MITOCHONDRIAL_PROTEIN_IMPORT	REACTOME_MITOCHONDRIAL_PROTEIN_IMPORT	1	1	303	45	0
REACTOME_MITOCHONDRIAL_TRNA_AMINOACYLATION	REACTOME_MITOCHONDRIAL_TRNA_AMINOACYLATION	1	1	303	21	0
REACTOME_MITOTIC_G1_G1_S_PHASES	REACTOME_MITOTIC_G1_G1_S_PHASES	1	1	303	133	0
REACTOME_MITOTIC_G2_G2_M_PHASES	REACTOME_MITOTIC_G2_G2_M_PHASES	1	1	303	78	0
REACTOME_MITOTIC_M_M_G1_PHASES	REACTOME_MITOTIC_M_M_G1_PHASES	1	1	303	162	0
REACTOME_MITOTIC_PROMETAPHASE	REACTOME_MITOTIC_PROMETAPHASE	1	1	303	79	0
REACTOME_MRNA_3_END_PROCESSING	REACTOME_MRNA_3_END_PROCESSING	1	1	303	33	0
REACTOME_MRNA_CAPPING	REACTOME_MRNA_CAPPING	1	1	303	29	0
REACTOME_MRNA_DECAY_BY_3_TO_5_EXORIBONUCLEASE	REACTOME_MRNA_DECAY_BY_3_TO_5_EXORIBONUCLEASE	1	1	303	11	0
REACTOME_MRNA_DECAY_BY_5_TO_3_EXORIBONUCLEASE	REACTOME_MRNA_DECAY_BY_5_TO_3_EXORIBONUCLEASE	1	1	303	14	0
REACTOME_MRNA_PROCESSING	REACTOME_MRNA_PROCESSING	1	1	303	153	0
REACTOME_MRNA_SPLICING	REACTOME_MRNA_SPLICING	1	1	303	105	0
REACTOME_MRNA_SPLICING_MINOR_PATHWAY	REACTOME_MRNA_SPLICING_MINOR_PATHWAY	1	1	303	41	0
REACTOME_MTORC1_MEDIATED_SIGNALLING	REACTOME_MTORC1_MEDIATED_SIGNALLING	1	1	303	11	0
REACTOME_MYD88_MAL_CASCADE_INITIATED_ON_PLASMA_MEMBRANE	REACTOME_MYD88_MAL_CASCADE_INITIATED_ON_PLASMA_MEMBRANE	0.361586108915081	1	303	82	1	SAA1
REACTOME_N_GLYCAN_TRIMMING_IN_THE_ER_AND_CALNEXIN_CALRETICULIN_CYCLE	REACTOME_N_GLYCAN_TRIMMING_IN_THE_ER_AND_CALNEXIN_CALRETICULIN_CYCLE	1	1	303	13	0
REACTOME_NCAM_SIGNALING_FOR_NEURITE_OUT_GROWTH	REACTOME_NCAM_SIGNALING_FOR_NEURITE_OUT_GROWTH	0.295453797527427	1	303	64	1	COL4A5
REACTOME_NEF_MEDIATED_DOWNREGULATION_OF_MHC_CLASS_I_COMPLEX_CELL_SURFACE_EXPRESSION	REACTOME_NEF_MEDIATED_DOWNREGULATION_OF_MHC_CLASS_I_COMPLEX_CELL_SURFACE_EXPRESSION	1	1	303	10	0
REACTOME_NEF_MEDIATES_DOWN_MODULATION_OF_CELL_SURFACE_RECEPTORS_BY_RECRUITING_THEM_TO_CLATHRIN_ADAPTERS	REACTOME_NEF_MEDIATES_DOWN_MODULATION_OF_CELL_SURFACE_RECEPTORS_BY_RECRUITING_THEM_TO_CLATHRIN_ADAPTERS	1	1	303	21	0
REACTOME_NEGATIVE_REGULATION_OF_THE_PI3K_AKT_NETWORK	REACTOME_NEGATIVE_REGULATION_OF_THE_PI3K_AKT_NETWORK	1	1	303	7	0
REACTOME_NEGATIVE_REGULATORS_OF_RIG_I_MDA5_SIGNALING	REACTOME_NEGATIVE_REGULATORS_OF_RIG_I_MDA5_SIGNALING	1	1	303	31	0
REACTOME_NEP_NS2_INTERACTS_WITH_THE_CELLULAR_EXPORT_MACHINERY	REACTOME_NEP_NS2_INTERACTS_WITH_THE_CELLULAR_EXPORT_MACHINERY	1	1	303	26	0
REACTOME_NEUROTRANSMITTER_RELEASE_CYCLE	REACTOME_NEUROTRANSMITTER_RELEASE_CYCLE	1	1	303	34	0
REACTOME_NFKB_ACTIVATION_THROUGH_FADD_RIP1_PATHWAY_MEDIATED_BY_CASPASE_8_AND10	REACTOME_NFKB_ACTIVATION_THROUGH_FADD_RIP1_PATHWAY_MEDIATED_BY_CASPASE_8_AND10	1	1	303	12	0
REACTOME_NFKB_AND_MAP_KINASES_ACTIVATION_MEDIATED_BY_TLR4_SIGNALING_REPERTOIRE	REACTOME_NFKB_AND_MAP_KINASES_ACTIVATION_MEDIATED_BY_TLR4_SIGNALING_REPERTOIRE	0.321946584465625	1	303	71	1	SAA1
REACTOME_NFKB_IS_ACTIVATED_AND_SIGNALS_SURVIVAL	REACTOME_NFKB_IS_ACTIVATED_AND_SIGNALS_SURVIVAL	1	1	303	11	0
REACTOME_NGF_SIGNALLING_VIA_TRKA_FROM_THE_PLASMA_MEMBRANE	REACTOME_NGF_SIGNALLING_VIA_TRKA_FROM_THE_PLASMA_MEMBRANE	1	1	303	133	0
REACTOME_NOD1_2_SIGNALING_PATHWAY	REACTOME_NOD1_2_SIGNALING_PATHWAY	1	1	303	30	0
REACTOME_NONSENSE_MEDIATED_DECAY_ENHANCED_BY_THE_EXON_JUNCTION_COMPLEX	REACTOME_NONSENSE_MEDIATED_DECAY_ENHANCED_BY_THE_EXON_JUNCTION_COMPLEX	1	1	303	137	0
REACTOME_NOREPINEPHRINE_NEUROTRANSMITTER_RELEASE_CYCLE	REACTOME_NOREPINEPHRINE_NEUROTRANSMITTER_RELEASE_CYCLE	1	1	303	10	0
REACTOME_NOTCH1_INTRACELLULAR_DOMAIN_REGULATES_TRANSCRIPTION	REACTOME_NOTCH1_INTRACELLULAR_DOMAIN_REGULATES_TRANSCRIPTION	1	1	303	45	0
REACTOME_NOTCH_HLH_TRANSCRIPTION_PATHWAY	REACTOME_NOTCH_HLH_TRANSCRIPTION_PATHWAY	1	1	303	12	0
REACTOME_NRAGE_SIGNALS_DEATH_THROUGH_JNK	REACTOME_NRAGE_SIGNALS_DEATH_THROUGH_JNK	1	1	303	43	0
REACTOME_NRIF_SIGNALS_CELL_DEATH_FROM_THE_NUCLEUS	REACTOME_NRIF_SIGNALS_CELL_DEATH_FROM_THE_NUCLEUS	1	1	303	15	0
REACTOME_NUCLEAR_EVENTS_KINASE_AND_TRANSCRIPTION_FACTOR_ACTIVATION	REACTOME_NUCLEAR_EVENTS_KINASE_AND_TRANSCRIPTION_FACTOR_ACTIVATION	1	1	303	24	0
REACTOME_NUCLEOTIDE_BINDING_DOMAIN_LEUCINE_RICH_REPEAT_CONTAINING_RECEPTOR_NLR_SIGNALING_PATHWAYS	REACTOME_NUCLEOTIDE_BINDING_DOMAIN_LEUCINE_RICH_REPEAT_CONTAINING_RECEPTOR_NLR_SIGNALING_PATHWAYS	1	1	303	45	0
REACTOME_NUCLEOTIDE_EXCISION_REPAIR	REACTOME_NUCLEOTIDE_EXCISION_REPAIR	1	1	303	49	0
REACTOME_NUCLEOTIDE_LIKE_PURINERGIC_RECEPTORS	REACTOME_NUCLEOTIDE_LIKE_PURINERGIC_RECEPTORS	1	1	303	16	0
REACTOME_O_LINKED_GLYCOSYLATION_OF_MUCINS	REACTOME_O_LINKED_GLYCOSYLATION_OF_MUCINS	1	1	303	51	0
REACTOME_OPSINS	REACTOME_OPSINS	1	1	303	10	0
REACTOME_ORC1_REMOVAL_FROM_CHROMATIN	REACTOME_ORC1_REMOVAL_FROM_CHROMATIN	1	1	303	66	0
REACTOME_ORGANIC_CATION_ANION_ZWITTERION_TRANSPORT	REACTOME_ORGANIC_CATION_ANION_ZWITTERION_TRANSPORT	1	1	303	13	0
REACTOME_OTHER_SEMAPHORIN_INTERACTIONS	REACTOME_OTHER_SEMAPHORIN_INTERACTIONS	1	1	303	15	0
REACTOME_OXYGEN_DEPENDENT_PROLINE_HYDROXYLATION_OF_HYPOXIA_INDUCIBLE_FACTOR_ALPHA	REACTOME_OXYGEN_DEPENDENT_PROLINE_HYDROXYLATION_OF_HYPOXIA_INDUCIBLE_FACTOR_ALPHA	1	1	303	15	0
REACTOME_P130CAS_LINKAGE_TO_MAPK_SIGNALING_FOR_INTEGRINS	REACTOME_P130CAS_LINKAGE_TO_MAPK_SIGNALING_FOR_INTEGRINS	1	1	303	15	0
REACTOME_P2Y_RECEPTORS	REACTOME_P2Y_RECEPTORS	1	1	303	12	0
REACTOME_P38MAPK_EVENTS	REACTOME_P38MAPK_EVENTS	1	1	303	13	0
REACTOME_P53_DEPENDENT_G1_DNA_DAMAGE_RESPONSE	REACTOME_P53_DEPENDENT_G1_DNA_DAMAGE_RESPONSE	1	1	303	54	0
REACTOME_P53_INDEPENDENT_G1_S_DNA_DAMAGE_CHECKPOINT	REACTOME_P53_INDEPENDENT_G1_S_DNA_DAMAGE_CHECKPOINT	1	1	303	49	0
REACTOME_P75_NTR_RECEPTOR_MEDIATED_SIGNALLING	REACTOME_P75_NTR_RECEPTOR_MEDIATED_SIGNALLING	1	1	303	79	0
REACTOME_P75NTR_RECRUITS_SIGNALLING_COMPLEXES	REACTOME_P75NTR_RECRUITS_SIGNALLING_COMPLEXES	1	1	303	12	0
REACTOME_P75NTR_SIGNALS_VIA_NFKB	REACTOME_P75NTR_SIGNALS_VIA_NFKB	1	1	303	14	0
REACTOME_PACKAGING_OF_TELOMERE_ENDS	REACTOME_PACKAGING_OF_TELOMERE_ENDS	1	1	303	48	0
REACTOME_PASSIVE_TRANSPORT_BY_AQUAPORINS	REACTOME_PASSIVE_TRANSPORT_BY_AQUAPORINS	1	1	303	11	0
REACTOME_PD1_SIGNALING	REACTOME_PD1_SIGNALING	1	1	303	17	0
REACTOME_PECAM1_INTERACTIONS	REACTOME_PECAM1_INTERACTIONS	1	1	303	10	0
REACTOME_PEPTIDE_CHAIN_ELONGATION	REACTOME_PEPTIDE_CHAIN_ELONGATION	1	1	303	116	0
REACTOME_PEPTIDE_HORMONE_BIOSYNTHESIS	REACTOME_PEPTIDE_HORMONE_BIOSYNTHESIS	1	1	303	13	0
REACTOME_PERK_REGULATED_GENE_EXPRESSION	REACTOME_PERK_REGULATED_GENE_EXPRESSION	1	1	303	27	0
REACTOME_PEROXISOMAL_LIPID_METABOLISM	REACTOME_PEROXISOMAL_LIPID_METABOLISM	1	1	303	21	0
REACTOME_PHASE_II_CONJUGATION	REACTOME_PHASE_II_CONJUGATION	0.314480204785346	1	303	69	1	UGT2B11
REACTOME_PHOSPHOLIPID_METABOLISM	REACTOME_PHOSPHOLIPID_METABOLISM	0.644900734713063	1	303	189	1	PIK3C2G
REACTOME_PHOSPHORYLATION_OF_CD3_AND_TCR_ZETA_CHAINS	REACTOME_PHOSPHORYLATION_OF_CD3_AND_TCR_ZETA_CHAINS	1	1	303	15	0
REACTOME_PHOSPHORYLATION_OF_THE_APC_C	REACTOME_PHOSPHORYLATION_OF_THE_APC_C	1	1	303	17	0
REACTOME_PI3K_AKT_ACTIVATION	REACTOME_PI3K_AKT_ACTIVATION	1	1	303	36	0
REACTOME_PIP3_ACTIVATES_AKT_SIGNALING	REACTOME_PIP3_ACTIVATES_AKT_SIGNALING	1	1	303	27	0
REACTOME_PKA_MEDIATED_PHOSPHORYLATION_OF_CREB	REACTOME_PKA_MEDIATED_PHOSPHORYLATION_OF_CREB	1	1	303	17	0
REACTOME_PKB_MEDIATED_EVENTS	REACTOME_PKB_MEDIATED_EVENTS	1	1	303	28	0
REACTOME_PLATELET_ADHESION_TO_EXPOSED_COLLAGEN	REACTOME_PLATELET_ADHESION_TO_EXPOSED_COLLAGEN	1	1	303	12	0
REACTOME_PLATELET_CALCIUM_HOMEOSTASIS	REACTOME_PLATELET_CALCIUM_HOMEOSTASIS	1	1	303	16	0
REACTOME_PLATELET_SENSITIZATION_BY_LDL	REACTOME_PLATELET_SENSITIZATION_BY_LDL	1	1	303	16	0
REACTOME_PLC_BETA_MEDIATED_EVENTS	REACTOME_PLC_BETA_MEDIATED_EVENTS	1	1	303	41	0
REACTOME_POL_SWITCHING	REACTOME_POL_SWITCHING	1	1	303	13	0
REACTOME_POST_TRANSLATIONAL_MODIFICATION_SYNTHESIS_OF_GPI_ANCHORED_PROTEINS	REACTOME_POST_TRANSLATIONAL_MODIFICATION_SYNTHESIS_OF_GPI_ANCHORED_PROTEINS	1	1	303	26	0
REACTOME_PPARA_ACTIVATES_GENE_EXPRESSION	REACTOME_PPARA_ACTIVATES_GENE_EXPRESSION	0.430959671519562	1	303	103	1	CPT1A
REACTOME_PRE_NOTCH_EXPRESSION_AND_PROCESSING	REACTOME_PRE_NOTCH_EXPRESSION_AND_PROCESSING	1	1	303	38	0
REACTOME_PRE_NOTCH_PROCESSING_IN_GOLGI	REACTOME_PRE_NOTCH_PROCESSING_IN_GOLGI	1	1	303	16	0
REACTOME_PRE_NOTCH_TRANSCRIPTION_AND_TRANSLATION	REACTOME_PRE_NOTCH_TRANSCRIPTION_AND_TRANSLATION	1	1	303	23	0
REACTOME_PRESYNAPTIC_NICOTINIC_ACETYLCHOLINE_RECEPTORS	REACTOME_PRESYNAPTIC_NICOTINIC_ACETYLCHOLINE_RECEPTORS	1	1	303	12	0
REACTOME_PROCESSING_OF_CAPPED_INTRON_CONTAINING_PRE_MRNA	REACTOME_PROCESSING_OF_CAPPED_INTRON_CONTAINING_PRE_MRNA	1	1	303	133	0
REACTOME_PROCESSING_OF_CAPPED_INTRONLESS_PRE_MRNA	REACTOME_PROCESSING_OF_CAPPED_INTRONLESS_PRE_MRNA	1	1	303	23	0
REACTOME_PROCESSING_OF_INTRONLESS_PRE_MRNAS	REACTOME_PROCESSING_OF_INTRONLESS_PRE_MRNAS	1	1	303	14	0
REACTOME_PROCESSIVE_SYNTHESIS_ON_THE_LAGGING_STRAND	REACTOME_PROCESSIVE_SYNTHESIS_ON_THE_LAGGING_STRAND	1	1	303	15	0
REACTOME_PROLACTIN_RECEPTOR_SIGNALING	REACTOME_PROLACTIN_RECEPTOR_SIGNALING	1	1	303	14	0
REACTOME_PROLONGED_ERK_ACTIVATION_EVENTS	REACTOME_PROLONGED_ERK_ACTIVATION_EVENTS	1	1	303	19	0
REACTOME_PROTEIN_FOLDING	REACTOME_PROTEIN_FOLDING	0.239333476161077	1	303	50	1	TUBB3
REACTOME_PROTEOLYTIC_CLEAVAGE_OF_SNARE_COMPLEX_PROTEINS	REACTOME_PROTEOLYTIC_CLEAVAGE_OF_SNARE_COMPLEX_PROTEINS	1	1	303	16	0
REACTOME_PURINE_CATABOLISM	REACTOME_PURINE_CATABOLISM	1	1	303	10	0
REACTOME_PURINE_METABOLISM	REACTOME_PURINE_METABOLISM	1	1	303	33	0
REACTOME_PURINE_RIBONUCLEOSIDE_MONOPHOSPHATE_BIOSYNTHESIS	REACTOME_PURINE_RIBONUCLEOSIDE_MONOPHOSPHATE_BIOSYNTHESIS	1	1	303	11	0
REACTOME_PURINE_SALVAGE	REACTOME_PURINE_SALVAGE	1	1	303	13	0
REACTOME_PYRIMIDINE_CATABOLISM	REACTOME_PYRIMIDINE_CATABOLISM	1	1	303	11	0
REACTOME_PYRIMIDINE_METABOLISM	REACTOME_PYRIMIDINE_METABOLISM	1	1	303	23	0
REACTOME_PYRUVATE_METABOLISM	REACTOME_PYRUVATE_METABOLISM	1	1	303	18	0
REACTOME_PYRUVATE_METABOLISM_AND_CITRIC_ACID_TCA_CYCLE	REACTOME_PYRUVATE_METABOLISM_AND_CITRIC_ACID_TCA_CYCLE	1	1	303	41	0
REACTOME_RAF_MAP_KINASE_CASCADE	REACTOME_RAF_MAP_KINASE_CASCADE	1	1	303	10	0
REACTOME_RAP1_SIGNALLING	REACTOME_RAP1_SIGNALLING	1	1	303	16	0
REACTOME_RECEPTOR_LIGAND_BINDING_INITIATES_THE_SECOND_PROTEOLYTIC_CLEAVAGE_OF_NOTCH_RECEPTOR	REACTOME_RECEPTOR_LIGAND_BINDING_INITIATES_THE_SECOND_PROTEOLYTIC_CLEAVAGE_OF_NOTCH_RECEPTOR	1	1	303	12	0
REACTOME_RECRUITMENT_OF_MITOTIC_CENTROSOME_PROTEINS_AND_COMPLEXES	REACTOME_RECRUITMENT_OF_MITOTIC_CENTROSOME_PROTEINS_AND_COMPLEXES	1	1	303	63	0
REACTOME_RECRUITMENT_OF_NUMA_TO_MITOTIC_CENTROSOMES	REACTOME_RECRUITMENT_OF_NUMA_TO_MITOTIC_CENTROSOMES	1	1	303	10	0
REACTOME_RECYCLING_OF_BILE_ACIDS_AND_SALTS	REACTOME_RECYCLING_OF_BILE_ACIDS_AND_SALTS	1	1	303	11	0
REACTOME_RECYCLING_PATHWAY_OF_L1	REACTOME_RECYCLING_PATHWAY_OF_L1	1	1	303	26	0
REACTOME_REGULATED_PROTEOLYSIS_OF_P75NTR	REACTOME_REGULATED_PROTEOLYSIS_OF_P75NTR	1	1	303	10	0
REACTOME_REGULATION_OF_AMPK_ACTIVITY_VIA_LKB1	REACTOME_REGULATION_OF_AMPK_ACTIVITY_VIA_LKB1	1	1	303	14	0
REACTOME_REGULATION_OF_APOPTOSIS	REACTOME_REGULATION_OF_APOPTOSIS	1	1	303	57	0
REACTOME_REGULATION_OF_BETA_CELL_DEVELOPMENT	REACTOME_REGULATION_OF_BETA_CELL_DEVELOPMENT	1	1	303	30	0
REACTOME_REGULATION_OF_GENE_EXPRESSION_IN_BETA_CELLS	REACTOME_REGULATION_OF_GENE_EXPRESSION_IN_BETA_CELLS	1	1	303	20	0
REACTOME_REGULATION_OF_GLUCOKINASE_BY_GLUCOKINASE_REGULATORY_PROTEIN	REACTOME_REGULATION_OF_GLUCOKINASE_BY_GLUCOKINASE_REGULATORY_PROTEIN	1	1	303	26	0
REACTOME_REGULATION_OF_HYPOXIA_INDUCIBLE_FACTOR_HIF_BY_OXYGEN	REACTOME_REGULATION_OF_HYPOXIA_INDUCIBLE_FACTOR_HIF_BY_OXYGEN	1	1	303	22	0
REACTOME_REGULATION_OF_IFNA_SIGNALING	REACTOME_REGULATION_OF_IFNA_SIGNALING	1	1	303	24	0
REACTOME_REGULATION_OF_IFNG_SIGNALING	REACTOME_REGULATION_OF_IFNG_SIGNALING	1	1	303	13	0
REACTOME_REGULATION_OF_INSULIN_SECRETION_BY_ACETYLCHOLINE	REACTOME_REGULATION_OF_INSULIN_SECRETION_BY_ACETYLCHOLINE	1	1	303	10	0
REACTOME_REGULATION_OF_MITOTIC_CELL_CYCLE	REACTOME_REGULATION_OF_MITOTIC_CELL_CYCLE	1	1	303	78	0
REACTOME_REGULATION_OF_MRNA_STABILITY_BY_PROTEINS_THAT_BIND_AU_RICH_ELEMENTS	REACTOME_REGULATION_OF_MRNA_STABILITY_BY_PROTEINS_THAT_BIND_AU_RICH_ELEMENTS	1	1	303	82	0
REACTOME_REGULATION_OF_ORNITHINE_DECARBOXYLASE_ODC	REACTOME_REGULATION_OF_ORNITHINE_DECARBOXYLASE_ODC	1	1	303	48	0
REACTOME_REGULATION_OF_PYRUVATE_DEHYDROGENASE_PDH_COMPLEX	REACTOME_REGULATION_OF_PYRUVATE_DEHYDROGENASE_PDH_COMPLEX	1	1	303	12	0
REACTOME_REGULATION_OF_RHEB_GTPASE_ACTIVITY_BY_AMPK	REACTOME_REGULATION_OF_RHEB_GTPASE_ACTIVITY_BY_AMPK	1	1	303	10	0
REACTOME_REGULATION_OF_SIGNALING_BY_CBL	REACTOME_REGULATION_OF_SIGNALING_BY_CBL	1	1	303	18	0
REACTOME_REGULATION_OF_THE_FANCONI_ANEMIA_PATHWAY	REACTOME_REGULATION_OF_THE_FANCONI_ANEMIA_PATHWAY	1	1	303	8	0
REACTOME_REGULATORY_RNA_PATHWAYS	REACTOME_REGULATORY_RNA_PATHWAYS	1	1	303	21	0
REACTOME_REMOVAL_OF_THE_FLAP_INTERMEDIATE_FROM_THE_C_STRAND	REACTOME_REMOVAL_OF_THE_FLAP_INTERMEDIATE_FROM_THE_C_STRAND	1	1	303	10	0
REACTOME_REPAIR_SYNTHESIS_FOR_GAP_FILLING_BY_DNA_POL_IN_TC_NER	REACTOME_REPAIR_SYNTHESIS_FOR_GAP_FILLING_BY_DNA_POL_IN_TC_NER	1	1	303	14	0
REACTOME_RESOLUTION_OF_AP_SITES_VIA_THE_MULTIPLE_NUCLEOTIDE_PATCH_REPLACEMENT_PATHWAY	REACTOME_RESOLUTION_OF_AP_SITES_VIA_THE_MULTIPLE_NUCLEOTIDE_PATCH_REPLACEMENT_PATHWAY	1	1	303	17	0
REACTOME_RESOLUTION_OF_AP_SITES_VIA_THE_SINGLE_NUCLEOTIDE_REPLACEMENT_PATHWAY	REACTOME_RESOLUTION_OF_AP_SITES_VIA_THE_SINGLE_NUCLEOTIDE_REPLACEMENT_PATHWAY	1	1	303	12	0
REACTOME_RESPIRATORY_ELECTRON_TRANSPORT	REACTOME_RESPIRATORY_ELECTRON_TRANSPORT	1	1	303	66	0
REACTOME_RESPIRATORY_ELECTRON_TRANSPORT_ATP_SYNTHESIS_BY_CHEMIOSMOTIC_COUPLING_AND_HEAT_PRODUCTION_BY_UNCOUPLING_PROTEINS_	REACTOME_RESPIRATORY_ELECTRON_TRANSPORT_ATP_SYNTHESIS_BY_CHEMIOSMOTIC_COUPLING_AND_HEAT_PRODUCTION_BY_UNCOUPLING_PROTEINS_	1	1	303	69	0
REACTOME_RESPONSE_TO_ELEVATED_PLATELET_CYTOSOLIC_CA2_	REACTOME_RESPONSE_TO_ELEVATED_PLATELET_CYTOSOLIC_CA2_	0.361586108915081	1	303	82	1	PPBP
REACTOME_RETROGRADE_NEUROTROPHIN_SIGNALLING	REACTOME_RETROGRADE_NEUROTROPHIN_SIGNALLING	1	1	303	13	0
REACTOME_REVERSIBLE_HYDRATION_OF_CARBON_DIOXIDE	REACTOME_REVERSIBLE_HYDRATION_OF_CARBON_DIOXIDE	1	1	303	12	0
REACTOME_RIG_I_MDA5_MEDIATED_INDUCTION_OF_IFN_ALPHA_BETA_PATHWAYS	REACTOME_RIG_I_MDA5_MEDIATED_INDUCTION_OF_IFN_ALPHA_BETA_PATHWAYS	0.325649323623375	1	303	72	1	SAA1
REACTOME_RNA_POL_I_PROMOTER_OPENING	REACTOME_RNA_POL_I_PROMOTER_OPENING	1	1	303	61	0
REACTOME_RNA_POL_I_RNA_POL_III_AND_MITOCHONDRIAL_TRANSCRIPTION	REACTOME_RNA_POL_I_RNA_POL_III_AND_MITOCHONDRIAL_TRANSCRIPTION	1	1	303	117	0
REACTOME_RNA_POL_I_TRANSCRIPTION	REACTOME_RNA_POL_I_TRANSCRIPTION	1	1	303	85	0
REACTOME_RNA_POL_I_TRANSCRIPTION_INITIATION	REACTOME_RNA_POL_I_TRANSCRIPTION_INITIATION	1	1	303	24	0
REACTOME_RNA_POL_I_TRANSCRIPTION_TERMINATION	REACTOME_RNA_POL_I_TRANSCRIPTION_TERMINATION	1	1	303	20	0
REACTOME_RNA_POL_II_PRE_TRANSCRIPTION_EVENTS	REACTOME_RNA_POL_II_PRE_TRANSCRIPTION_EVENTS	1	1	303	52	0
REACTOME_RNA_POL_II_TRANSCRIPTION	REACTOME_RNA_POL_II_TRANSCRIPTION	1	1	303	94	0
REACTOME_RNA_POL_II_TRANSCRIPTION_PRE_INITIATION_AND_PROMOTER_OPENING	REACTOME_RNA_POL_II_TRANSCRIPTION_PRE_INITIATION_AND_PROMOTER_OPENING	1	1	303	40	0
REACTOME_RNA_POL_III_CHAIN_ELONGATION	REACTOME_RNA_POL_III_CHAIN_ELONGATION	1	1	303	17	0
REACTOME_RNA_POL_III_TRANSCRIPTION	REACTOME_RNA_POL_III_TRANSCRIPTION	1	1	303	33	0
REACTOME_RNA_POL_III_TRANSCRIPTION_INITIATION_FROM_TYPE_2_PROMOTER	REACTOME_RNA_POL_III_TRANSCRIPTION_INITIATION_FROM_TYPE_2_PROMOTER	1	1	303	23	0
REACTOME_RNA_POL_III_TRANSCRIPTION_INITIATION_FROM_TYPE_3_PROMOTER	REACTOME_RNA_POL_III_TRANSCRIPTION_INITIATION_FROM_TYPE_3_PROMOTER	1	1	303	26	0
REACTOME_RNA_POL_III_TRANSCRIPTION_TERMINATION	REACTOME_RNA_POL_III_TRANSCRIPTION_TERMINATION	1	1	303	19	0
REACTOME_ROLE_OF_DCC_IN_REGULATING_APOPTOSIS	REACTOME_ROLE_OF_DCC_IN_REGULATING_APOPTOSIS	1	1	303	10	0
REACTOME_ROLE_OF_SECOND_MESSENGERS_IN_NETRIN1_SIGNALING	REACTOME_ROLE_OF_SECOND_MESSENGERS_IN_NETRIN1_SIGNALING	1	1	303	9	0
REACTOME_S_PHASE	REACTOME_S_PHASE	1	1	303	107	0
REACTOME_SCF_BETA_TRCP_MEDIATED_DEGRADATION_OF_EMI1	REACTOME_SCF_BETA_TRCP_MEDIATED_DEGRADATION_OF_EMI1	1	1	303	50	0
REACTOME_SCFSKP2_MEDIATED_DEGRADATION_OF_P27_P21	REACTOME_SCFSKP2_MEDIATED_DEGRADATION_OF_P27_P21	1	1	303	54	0
REACTOME_SEMA3A_PAK_DEPENDENT_AXON_REPULSION	REACTOME_SEMA3A_PAK_DEPENDENT_AXON_REPULSION	1	1	303	14	0
REACTOME_SEMA3A_PLEXIN_REPULSION_SIGNALING_BY_INHIBITING_INTEGRIN_ADHESION	REACTOME_SEMA3A_PLEXIN_REPULSION_SIGNALING_BY_INHIBITING_INTEGRIN_ADHESION	1	1	303	13	0
REACTOME_SEMAPHORIN_INTERACTIONS	REACTOME_SEMAPHORIN_INTERACTIONS	0.30312671493901	1	303	66	1	MYL9
REACTOME_SEROTONIN_RECEPTORS	REACTOME_SEROTONIN_RECEPTORS	1	1	303	12	0
REACTOME_SHC1_EVENTS_IN_EGFR_SIGNALING	REACTOME_SHC1_EVENTS_IN_EGFR_SIGNALING	1	1	303	15	0
REACTOME_SHC_MEDIATED_SIGNALLING	REACTOME_SHC_MEDIATED_SIGNALLING	1	1	303	15	0
REACTOME_SHC_RELATED_EVENTS	REACTOME_SHC_RELATED_EVENTS	1	1	303	17	0
REACTOME_SIGNAL_ATTENUATION	REACTOME_SIGNAL_ATTENUATION	1	1	303	13	0
REACTOME_SIGNAL_REGULATORY_PROTEIN_SIRP_FAMILY_INTERACTIONS	REACTOME_SIGNAL_REGULATORY_PROTEIN_SIRP_FAMILY_INTERACTIONS	1	1	303	11	0
REACTOME_SIGNAL_TRANSDUCTION_BY_L1	REACTOME_SIGNAL_TRANSDUCTION_BY_L1	1	1	303	34	0
REACTOME_SIGNALING_BY_BMP	REACTOME_SIGNALING_BY_BMP	1	1	303	22	0
REACTOME_SIGNALING_BY_CONSTITUTIVELY_ACTIVE_EGFR	REACTOME_SIGNALING_BY_CONSTITUTIVELY_ACTIVE_EGFR	1	1	303	18	0
REACTOME_SIGNALING_BY_EGFR_IN_CANCER	REACTOME_SIGNALING_BY_EGFR_IN_CANCER	1	1	303	105	0
REACTOME_SIGNALING_BY_ERBB2	REACTOME_SIGNALING_BY_ERBB2	0.411943489586792	1	303	97	1	NRG1
REACTOME_SIGNALING_BY_ERBB4	REACTOME_SIGNALING_BY_ERBB4	0.382225208239333	1	303	88	1	NRG1
REACTOME_SIGNALING_BY_FGFR1_FUSION_MUTANTS	REACTOME_SIGNALING_BY_FGFR1_FUSION_MUTANTS	1	1	303	18	0
REACTOME_SIGNALING_BY_HIPPO	REACTOME_SIGNALING_BY_HIPPO	1	1	303	20	0
REACTOME_SIGNALING_BY_ILS	REACTOME_SIGNALING_BY_ILS	1	1	303	106	0
REACTOME_SIGNALING_BY_NODAL	REACTOME_SIGNALING_BY_NODAL	1	1	303	18	0
REACTOME_SIGNALING_BY_NOTCH	REACTOME_SIGNALING_BY_NOTCH	1	1	303	96	0
REACTOME_SIGNALING_BY_NOTCH1	REACTOME_SIGNALING_BY_NOTCH1	1	1	303	68	0
REACTOME_SIGNALING_BY_NOTCH2	REACTOME_SIGNALING_BY_NOTCH2	1	1	303	12	0
REACTOME_SIGNALING_BY_NOTCH3	REACTOME_SIGNALING_BY_NOTCH3	1	1	303	12	0
REACTOME_SIGNALING_BY_NOTCH4	REACTOME_SIGNALING_BY_NOTCH4	1	1	303	12	0
REACTOME_SIGNALING_BY_PDGF	REACTOME_SIGNALING_BY_PDGF	0.472980944887933	1	303	117	1	COL4A5
REACTOME_SIGNALING_BY_RHO_GTPASES	REACTOME_SIGNALING_BY_RHO_GTPASES	0.455364496200766	1	303	111	1	ARHGAP20
REACTOME_SIGNALING_BY_ROBO_RECEPTOR	REACTOME_SIGNALING_BY_ROBO_RECEPTOR	1	1	303	28	0
REACTOME_SIGNALING_BY_TGF_BETA_RECEPTOR_COMPLEX	REACTOME_SIGNALING_BY_TGF_BETA_RECEPTOR_COMPLEX	1	1	303	61	0
REACTOME_SIGNALING_BY_THE_B_CELL_RECEPTOR_BCR	REACTOME_SIGNALING_BY_THE_B_CELL_RECEPTOR_BCR	1	1	303	122	0
REACTOME_SIGNALING_BY_WNT	REACTOME_SIGNALING_BY_WNT	1	1	303	63	0
REACTOME_SIGNALLING_TO_ERKS	REACTOME_SIGNALLING_TO_ERKS	1	1	303	36	0
REACTOME_SIGNALLING_TO_P38_VIA_RIT_AND_RIN	REACTOME_SIGNALLING_TO_P38_VIA_RIT_AND_RIN	1	1	303	15	0
REACTOME_SIGNALLING_TO_RAS	REACTOME_SIGNALLING_TO_RAS	1	1	303	27	0
[truncated: 347 more rows]
