# Supplementary material for: Metastatic breast cancers have reduced immune cell recruitment but harbor increased macrophages relative to their matched primary tumors
Source: J Immunother Cancer. 2019 Oct 18;7:265. doi: 10.1186/s40425-019-0755-1 (PMC6798422; doi:10.1186/s40425-019-0755-1)
Supplement: Supplementary file 7 — Additional file 7: Table S8. Test association between immune score and baseline clinical variables. [file 40425_2019_755_MOESM7_ESM.csv]

	var	level	primary_median(Q1,Q3)	primary_pval	mets_median(Q1,Q3)	mets_pval	delta_median(Q1,Q3)	delta_pval
1	Dx.Age	age<median	847.1 (549.65, 1062.97)	0.835	-7.61 (-304.89, 603.51)	0.532	-744.44 (-1155.88, 91.36)	0.641
2		age>=median	835.03 (571.38, 1315.64)		397.65 (-238.95, 855.73)		-370.13 (-1054.93, 10.98)
3	mets.age	mets.age<median	877.4 (653.33, 1177.59)	0.2	89.92 (-312.89, 613.17)	0.76	-849.96 (-1232.04, -236.82)	0.24
4		mets.age>=median	823.63 (343.55, 1087.8)		298.15 (-327.72, 765.46)		-333.42 (-1067.87, 187.11)
5	Met.Location	Bone	654.25 (470.45, 821.32)	0.125	480.3 (288.43, 949.48)	0.064	6.98 (-556.4, 429.75)	0.035
6		Brain	983.82 (790.42, 1595.43)		-72.59 (-542.77, 603.51)		-991.92 (-1256.19, -333.42)
7		GI	911.06 (625.83, 1007.71)		736.07 (514.48, 792.02)		-215.68 (-333.77, 532.71)
8		Ovary	753.92 (449.01, 1123.55)		-124.57 (-327.68, 187.76)		-828.14 (-1402.27, 172.48)
9	Race	Black	1007.71 (581.46, 1635.65)	0.456	792.02 (419.46, 1329.93)	0.02	-215.68 (-455.54, -52.28)	0.116
10		White	845.06 (549.65, 1129.63)		150.96 (-358.71, 603.51)		-867.17 (-1223.99, 6.98)
11	Primary.Histology.ILCIDC	IDC	905.54 (651.5, 1293.79)	0.196	406.95 (-373.25, 958.67)	0.534	-725.38 (-1146.69, -14.65)	0.945
12		ILC	722.42 (463.21, 872.17)		36.45 (-238.81, 388.96)		-697.45 (-1152.56, -98.27)
13	Menopausal.Status	Post	823.63 (460.67, 1325.99)	0.703	421.27 (71.68, 949.48)	0.453	-127.54 (-919.92, 346.36)	0.511
14		Pre	877.4 (577.66, 1117.01)		295.1 (-294.02, 1064.76)		-636.04 (-1130.69, 74.26)
15	Pathological.Stage.Num	I/II	846.08 (495.12, 1173.55)	0.128	71.68 (-413.47, 570.58)	0.264	-703.57 (-1287.98, 28.07)	0.257
16		III	881.21 (774.97, 1599.34)		324.43 (-230.21, 1149.35)		-867.17 (-1118.78, -52.28)
17		IV	501.32 (434.26, 631.09)		405.93 (286.97, 803.65)		-164.47 (-455.74, 202.7)
18	ER.Prim	Neg	1432.66 (889.54, 1631.24)	0	448.89 (-485.02, 1199.32)	0.562	-919.92 (-1232.04, -281.95)	0.285
19		Pos	654.25 (441.04, 900.02)		252.43 (-296.72, 738.89)		-406.48 (-1143.82, 276.86)
20	ER.MET	Neg	1346.71 (868.03, 1631.41)	0.001	507.19 (-332.4, 1242.98)	0.296	-867.17 (-1124.01, -230.48)	0.541
21		Pos	692.58 (450.85, 919.23)		201.7 (-302.85, 682.79)		-455.54 (-1146.69, 230.48)
22	PR.Prim	Neg	983.82 (790.42, 1595.43)	0.034	298.15 (-542.77, 736.07)	0.311	-972.67 (-1256.19, -333.42)	0.07
23		Pos	692.58 (507.57, 935.22)		308.24 (-211.55, 855.73)		-321.47 (-1106.87, 316.12)
24	PR.MET	Neg	1062.97 (804.72, 1557.02)	0.009	-199.03 (-430.91, 555.35)	0.053	-991.92 (-1357.6, -537.93)	0.003
25		Pos	640.04 (450.85, 895.32)		422.29 (-60.46, 958.67)		-171.61 (-704.95, 503.5)
26	HER2.Prim	Equi	881.21 (481.5, 1310.8)	0.693	-261.39 (-370.22, 519.46)	0.644	-1142.6 (-1681.02, 37.96)	0.536
27		Neg	823.63 (549.65, 1135.02)		374.03 (-296.72, 830.61)		-694.09 (-1143.82, 22.98)
28		Pos	925.63 (807.71, 1315.59)		-72.59 (-412.24, 581.1)		-706.33 (-1462.65, -201.21)
29	HER2.MET	Equi	881.21 (481.5, 1310.8)	0.69	-261.39 (-370.22, 519.46)	0.31	-1142.6 (-1681.02, 37.96)	0.341
30		Neg	819.02 (529.75, 1305.28)		390.59 (-171.07, 830.61)		-571.27 (-991.92, 22.98)
31		Pos	911.06 (807.71, 1121.13)		-199.03 (-505.84, 581.1)		-1024.03 (-1462.65, -201.21)
32	HER2.Prim.PosNeg	Neg	834.34 (544.68, 1177.59)	0.434	349.23 (-298.76, 855.73)	0.405	-697.45 (-1144.78, 86.45)	0.351
33		Pos	925.63 (807.71, 1315.59)		-72.59 (-412.24, 581.1)		-706.33 (-1462.65, -201.21)
34	HER2.MET.PosNeg	Neg	821.32 (517.39, 1315.64)	0.435	382.31 (-211.55, 855.73)	0.155	-632.68 (-1106.87, 86.45)	0.2
35		Pos	911.06 (807.71, 1121.13)		-199.03 (-505.84, 581.1)		-1024.03 (-1462.65, -201.21)
36	HR.Prim	Neg	1432.66 (864.71, 1624.12)	0.002	382.31 (-523.52, 702.93)	0.751	-982.3 (-1248.14, -614.56)	0.071
37		Pos	730.91 (460.67, 918.34)		292.05 (-279.05, 811.32)		-333.77 (-1143.21, 279.87)
38	HR.MET	Neg	1346.71 (825, 1631.07)	0.006	390.59 (-465.77, 736.07)	0.902	-972.67 (-1223.99, -571.27)	0.18
39		Pos	774.97 (470.49, 946.15)		272.24 (-298.76, 801.67)		-370.13 (-1144.78, 278.36)
40	HR.HER2.Prim	HR-/HER2+	825 (807.71, 1228.04)	0.009	-465.77 (-524.67, -332.4)	0.479	-1256.19 (-1735.42, -1140.11)	0.156
41		HR+/HER2=	881.21 (481.5, 1310.8)		-261.39 (-370.22, 519.46)		-1142.6 (-1681.02, 37.96)
42		HR+/HER2-	650.58 (505.03, 846.08)		292.05 (-245.82, 880.86)		-333.77 (-1119.39, 407.79)
43		HR+/HER2+	966.67 (763.19, 1222.61)		360.73 (-144.12, 752.18)		-360.14 (-947.02, -171.94)
44		TNBC	1557.02 (1187.94, 1630.48)		448.89 (-313.57, 702.93)		-919.92 (-1165.97, -614.56)
45	HR.HER2.MET	HR-/HER2+	825 (807.71, 1228.04)	0.016	-465.77 (-524.67, -332.4)	0.36	-1256.19 (-1735.42, -1140.11)	0.187
46		HR+/HER2=	881.21 (481.5, 1310.8)		-261.39 (-370.22, 519.46)		-1142.6 (-1681.02, 37.96)
47		HR+/HER2-	638.2 (470.49, 828.99)		308.24 (-177.03, 855.73)		-321.47 (-990.35, 345.33)
48		HR+/HER2+	918.34 (785.76, 1116.88)		112.78 (-405.51, 752.18)		-605.46 (-1278.02, -171.94)
49		TNBC	1595.43 (1135.02, 1639.56)		507.19 (374.03, 736.07)		-867.17 (-991.92, -571.27)
50	PreEndocrine	No	1240.86 (901.69, 1610.2)	0.001	382.31 (-552.97, 736.78)	0.649	-982.3 (-1356.47, -511.81)	0.06
51		Yes	650.58 (436.52, 890.62)		252.43 (-279.05, 811.32)		-333.77 (-1143.21, 279.87)
52	PreHER2	No	823.63 (539.7, 1325.99)	0.435	298.15 (-300.81, 880.86)	0.585	-694.09 (-1145.74, 57.17)	0.515
53		Yes	911.06 (873.59, 1007.71)		-72.59 (-465.77, 738.89)		-706.33 (-1256.19, -215.68)
54	PreChemo	No	738.94 (494.34, 841.24)	0.453	668.9 (442.75, 905.98)	0.101	-6.4 (-862.81, 209.39)	0.203
55		Yes	890.62 (591.71, 1315.64)		201.7 (-368.05, 736.78)		-725.38 (-1180.95, -208.45)
