# Supplementary material for: Metastatic breast cancers have reduced immune cell recruitment but harbor increased macrophages relative to their matched primary tumors
Source: J Immunother Cancer. 2019 Oct 18;7:265. doi: 10.1186/s40425-019-0755-1 (PMC6798422; doi:10.1186/s40425-019-0755-1)
Supplement: Supplementary file 8 — Additional file 8: Table S9. Test association between sTILs and baseline clinical variables. [file 40425_2019_755_MOESM8_ESM.csv]

	var	level	primary_median(Q1,Q3)	primary_pval	mets_median(Q1,Q3)	mets_pval	delta_median(Q1,Q3)	delta_pval
1	age	age<median	15 (5, 23.75)	0.121	8.75 (5, 10)	0.319	-5 (-15, 0)	0.253
2		age>=median	10 (5, 15)		5 (5, 10)		-3 (-5, 0)
3	race	African-American	15 (5, 20)	0.319	10 (10, 15)	0.004	0 (-5, 5)	0.052
4		Other	20 (20, 20)		1 (1, 1)		-19 (-19, -19)
5		Unknown	20 (15, 25)		5 (5, 5)		-15 (-20, -10)
6		White	10 (5, 15)		5 (5, 10)		-5 (-10, 0)
7	HR	Neg	15 (10, 20)	0.05	5 (5, 10)	0.315	-5 (-11.25, -2)	0.035
8		Pos	5 (5, 15)		10 (5, 10)		0 (-5, 0)
9	HER2	Neg	15 (10, 20)	0.215	5 (5, 10)	0.155	-5 (-12.5, -1)	0.182
10		Pos	7.5 (5, 16.25)		10 (5, 10)		0 (-8.12, 0)
